# Supplementary material for: TENET 2.0: Identification of key transcriptional regulators and enhancers in lung adenocarcinoma
Source: PLoS Genet. 2020 Sep 14;16(9):e1009023. doi: 10.1371/journal.pgen.1009023 (PMC7515200; doi:10.1371/journal.pgen.1009023)
Supplement: S2 Table — A) List of enhancer regions. B) List of open chromatin regions. (XLSX) [file pgen.1009023.s012.xlsx]

## Sheet: S2A Table
S2A Table. List of enhancer regions
chr	start	end	AEC_D0_H3K27ac	AEC_D4_H3K27ac	AEC_D6_H3K27ac	normal_lung_tissue_H3K27ac	A549_cellline_H3K27ac	DBTSS_LUAD_celllines_H3K27ac
chr1	777850	778178	FALSE	FALSE	FALSE	FALSE	FALSE	TRUE
chr1	778338	779451	FALSE	FALSE	FALSE	TRUE	FALSE	TRUE
chr1	779553	780185	FALSE	FALSE	FALSE	FALSE	FALSE	TRUE
chr1	816990	817499	FALSE	FALSE	FALSE	TRUE	FALSE	TRUE
chr1	817833	818467	FALSE	FALSE	FALSE	TRUE	FALSE	FALSE
chr1	818903	819261	FALSE	FALSE	FALSE	TRUE	FALSE	FALSE
chr1	826372	827121	FALSE	FALSE	FALSE	TRUE	FALSE	TRUE
chr1	827229	827664	FALSE	FALSE	FALSE	TRUE	FALSE	TRUE
chr1	903779	905685	FALSE	FALSE	FALSE	FALSE	FALSE	TRUE
chr1	906071	907414	FALSE	FALSE	FALSE	FALSE	TRUE	TRUE
chr1	920847	921227	FALSE	FALSE	FALSE	FALSE	FALSE	TRUE
chr1	921284	921893	FALSE	FALSE	FALSE	FALSE	FALSE	TRUE
chr1	923252	926411	FALSE	FALSE	FALSE	FALSE	TRUE	TRUE
chr1	932581	933824	FALSE	FALSE	FALSE	FALSE	FALSE	TRUE
chr1	937654	946259	FALSE	FALSE	FALSE	FALSE	TRUE	TRUE
chr1	958373	959331	FALSE	FALSE	FALSE	TRUE	TRUE	TRUE
chr1	959451	961216	FALSE	FALSE	FALSE	FALSE	FALSE	TRUE
chr1	965570	967870	FALSE	TRUE	TRUE	TRUE	TRUE	TRUE
chr1	975345	976726	FALSE	FALSE	FALSE	FALSE	TRUE	TRUE
chr1	995148	996386	FALSE	FALSE	FALSE	FALSE	FALSE	TRUE
chr1	997067	998111	FALSE	FALSE	FALSE	FALSE	FALSE	TRUE
chr1	998150	1002564	TRUE	TRUE	FALSE	TRUE	TRUE	TRUE
chr1	1003967	1007158	FALSE	FALSE	FALSE	FALSE	FALSE	TRUE
chr1	1012349	1015497	TRUE	TRUE	FALSE	TRUE	TRUE	TRUE
chr1	1018967	1019468	FALSE	FALSE	FALSE	TRUE	FALSE	TRUE
chr1	1019548	1026641	TRUE	TRUE	TRUE	TRUE	TRUE	TRUE
chr1	1057920	1060883	FALSE	FALSE	FALSE	FALSE	FALSE	TRUE
chr1	1062547	1064880	FALSE	FALSE	FALSE	FALSE	FALSE	TRUE
chr1	1066903	1068780	TRUE	TRUE	TRUE	TRUE	FALSE	TRUE
chr1	1069094	1071217	FALSE	FALSE	FALSE	FALSE	FALSE	TRUE
chr1	1072314	1075507	TRUE	TRUE	TRUE	TRUE	FALSE	TRUE
chr1	1079111	1080767	TRUE	TRUE	TRUE	TRUE	TRUE	TRUE
chr1	1109175	1110927	FALSE	FALSE	FALSE	FALSE	FALSE	TRUE
chr1	1115031	1115474	FALSE	FALSE	FALSE	FALSE	FALSE	TRUE
chr1	1115719	1116212	FALSE	FALSE	FALSE	TRUE	FALSE	TRUE
chr1	1116297	1117053	FALSE	FALSE	FALSE	FALSE	FALSE	TRUE
chr1	1121904	1122850	FALSE	FALSE	FALSE	FALSE	FALSE	TRUE
chr1	1124817	1125771	FALSE	FALSE	FALSE	FALSE	FALSE	TRUE
chr1	1132860	1133395	FALSE	FALSE	FALSE	TRUE	FALSE	FALSE
chr1	1136066	1136705	FALSE	FALSE	FALSE	FALSE	FALSE	TRUE
chr1	1137062	1138285	FALSE	FALSE	FALSE	FALSE	FALSE	TRUE
chr1	1143230	1145677	FALSE	FALSE	FALSE	TRUE	FALSE	TRUE
chr1	1149846	1150832	FALSE	FALSE	FALSE	FALSE	FALSE	TRUE
chr1	1157441	1159144	TRUE	TRUE	TRUE	TRUE	TRUE	TRUE
chr1	1162031	1166443	TRUE	TRUE	TRUE	TRUE	FALSE	TRUE
chr1	1201465	1201924	FALSE	FALSE	FALSE	FALSE	FALSE	TRUE
chr1	1205676	1207305	FALSE	FALSE	FALSE	FALSE	FALSE	TRUE
chr1	1207617	1209417	FALSE	FALSE	FALSE	FALSE	FALSE	TRUE
chr1	1212466	1214003	FALSE	FALSE	FALSE	TRUE	FALSE	FALSE
chr1	1217644	1218382	FALSE	FALSE	FALSE	FALSE	FALSE	TRUE
chr1	1230262	1232110	FALSE	FALSE	FALSE	TRUE	TRUE	TRUE
chr1	1232439	1234132	FALSE	FALSE	FALSE	FALSE	FALSE	TRUE
chr1	1236579	1238864	FALSE	FALSE	FALSE	FALSE	FALSE	TRUE
chr1	1238926	1240266	FALSE	FALSE	FALSE	FALSE	FALSE	TRUE
chr1	1241072	1241357	FALSE	FALSE	FALSE	FALSE	FALSE	TRUE
chr1	1245273	1245953	FALSE	FALSE	FALSE	FALSE	FALSE	TRUE
chr1	1247797	1248157	FALSE	FALSE	FALSE	FALSE	FALSE	TRUE
chr1	1250603	1251451	FALSE	FALSE	FALSE	FALSE	FALSE	TRUE
chr1	1260429	1261434	FALSE	FALSE	FALSE	TRUE	FALSE	FALSE
chr1	1264895	1265647	FALSE	FALSE	FALSE	FALSE	FALSE	TRUE
chr1	1272018	1275137	TRUE	TRUE	TRUE	TRUE	TRUE	TRUE
chr1	1281532	1282746	FALSE	TRUE	TRUE	FALSE	FALSE	TRUE
chr1	1304161	1310641	TRUE	FALSE	FALSE	TRUE	TRUE	TRUE
chr1	1317260	1319439	TRUE	FALSE	FALSE	TRUE	FALSE	TRUE
chr1	1324098	1326557	FALSE	FALSE	FALSE	TRUE	TRUE	TRUE
chr1	1330216	1331902	FALSE	FALSE	FALSE	FALSE	FALSE	TRUE
chr1	1342970	1349423	TRUE	TRUE	TRUE	TRUE	TRUE	TRUE
chr1	1349524	1350129	FALSE	FALSE	FALSE	TRUE	TRUE	TRUE
chr1	1351432	1353101	FALSE	FALSE	FALSE	TRUE	FALSE	TRUE
chr1	1356066	1362089	FALSE	TRUE	TRUE	TRUE	FALSE	TRUE
chr1	1371800	1372227	FALSE	FALSE	FALSE	FALSE	FALSE	TRUE
chr1	1372249	1372715	FALSE	FALSE	FALSE	FALSE	FALSE	TRUE
chr1	1373503	1376497	TRUE	TRUE	TRUE	TRUE	TRUE	TRUE
chr1	1397548	1403331	TRUE	TRUE	TRUE	TRUE	TRUE	TRUE
chr1	1405648	1408865	FALSE	FALSE	FALSE	TRUE	TRUE	TRUE
chr1	1418756	1420114	FALSE	TRUE	FALSE	TRUE	FALSE	TRUE
chr1	1420173	1423485	TRUE	TRUE	TRUE	TRUE	FALSE	TRUE
chr1	1425621	1427473	FALSE	FALSE	FALSE	FALSE	FALSE	TRUE
chr1	1427540	1427935	FALSE	FALSE	FALSE	FALSE	FALSE	TRUE
chr1	1429224	1435708	TRUE	TRUE	TRUE	TRUE	TRUE	TRUE
chr1	1435738	1437013	FALSE	FALSE	TRUE	TRUE	FALSE	TRUE
chr1	1437390	1438962	TRUE	TRUE	FALSE	FALSE	TRUE	TRUE
chr1	1440768	1442728	FALSE	FALSE	TRUE	FALSE	FALSE	TRUE
chr1	1461072	1463417	TRUE	TRUE	TRUE	TRUE	FALSE	TRUE
chr1	1470248	1471968	FALSE	TRUE	TRUE	TRUE	FALSE	TRUE
chr1	1472499	1473153	FALSE	FALSE	FALSE	FALSE	FALSE	TRUE
chr1	1500322	1502120	FALSE	TRUE	FALSE	TRUE	FALSE	FALSE
chr1	1504573	1506343	TRUE	TRUE	FALSE	TRUE	FALSE	TRUE
chr1	1510435	1512303	FALSE	TRUE	FALSE	TRUE	TRUE	TRUE
chr1	1512880	1513205	FALSE	FALSE	FALSE	FALSE	FALSE	TRUE
chr1	1539342	1541667	FALSE	FALSE	FALSE	TRUE	FALSE	FALSE
chr1	1550399	1550963	FALSE	FALSE	FALSE	TRUE	FALSE	FALSE
chr1	1553883	1554927	FALSE	FALSE	FALSE	TRUE	FALSE	FALSE
chr1	1555090	1555733	FALSE	FALSE	FALSE	TRUE	FALSE	FALSE
chr1	1561455	1562208	FALSE	FALSE	FALSE	TRUE	FALSE	FALSE
chr1	1562385	1563925	FALSE	FALSE	FALSE	TRUE	FALSE	FALSE
chr1	1565289	1566092	FALSE	FALSE	FALSE	FALSE	FALSE	TRUE
chr1	1567113	1568797	FALSE	FALSE	FALSE	TRUE	FALSE	TRUE
chr1	1572935	1576501	TRUE	TRUE	TRUE	TRUE	TRUE	TRUE
chr1	1600278	1600749	FALSE	FALSE	FALSE	FALSE	FALSE	TRUE
chr1	1606722	1607342	FALSE	FALSE	FALSE	TRUE	FALSE	FALSE
chr1	1610098	1616887	TRUE	TRUE	FALSE	TRUE	TRUE	TRUE
chr1	1626910	1627467	FALSE	FALSE	FALSE	FALSE	FALSE	TRUE
chr1	1627561	1629820	FALSE	FALSE	FALSE	FALSE	FALSE	TRUE
chr1	1630515	1632345	FALSE	FALSE	FALSE	TRUE	FALSE	FALSE
chr1	1658706	1659861	TRUE	TRUE	TRUE	TRUE	TRUE	TRUE
chr1	1677798	1678031	FALSE	FALSE	FALSE	TRUE	FALSE	FALSE
chr1	1678112	1678670	FALSE	FALSE	FALSE	TRUE	FALSE	FALSE
chr1	1683129	1684679	FALSE	FALSE	FALSE	TRUE	FALSE	TRUE
chr1	1684960	1687543	FALSE	FALSE	FALSE	TRUE	FALSE	TRUE
chr1	1687592	1688491	FALSE	FALSE	FALSE	FALSE	FALSE	TRUE
chr1	1692341	1693388	FALSE	FALSE	FALSE	TRUE	FALSE	TRUE
chr1	1693811	1694564	FALSE	FALSE	FALSE	FALSE	FALSE	TRUE
chr1	1724032	1725174	TRUE	TRUE	TRUE	TRUE	TRUE	TRUE
chr1	1740613	1741353	FALSE	FALSE	FALSE	FALSE	FALSE	TRUE
chr1	1741950	1742460	FALSE	FALSE	FALSE	FALSE	FALSE	TRUE
chr1	1745611	1746707	FALSE	FALSE	FALSE	TRUE	FALSE	TRUE
chr1	1757164	1760769	TRUE	TRUE	TRUE	TRUE	TRUE	TRUE
chr1	1761577	1766110	FALSE	FALSE	FALSE	TRUE	FALSE	TRUE
chr1	1775291	1783822	TRUE	TRUE	TRUE	TRUE	TRUE	TRUE
chr1	1817053	1817818	FALSE	FALSE	FALSE	FALSE	FALSE	TRUE
chr1	1818015	1818287	FALSE	FALSE	FALSE	TRUE	FALSE	FALSE
chr1	1823913	1824497	FALSE	FALSE	FALSE	FALSE	FALSE	TRUE
chr1	1826417	1827844	FALSE	FALSE	FALSE	FALSE	FALSE	TRUE
chr1	1838660	1842140	FALSE	FALSE	FALSE	TRUE	FALSE	TRUE
chr1	1842321	1843276	FALSE	FALSE	FALSE	FALSE	FALSE	TRUE
chr1	1845852	1848692	FALSE	FALSE	FALSE	TRUE	FALSE	FALSE
chr1	1852947	1853752	FALSE	FALSE	FALSE	FALSE	FALSE	TRUE
chr1	1856681	1861848	FALSE	FALSE	FALSE	TRUE	FALSE	TRUE
chr1	1862347	1863871	FALSE	FALSE	FALSE	TRUE	FALSE	TRUE
chr1	1869106	1869768	FALSE	FALSE	FALSE	FALSE	FALSE	TRUE
chr1	1872576	1873260	FALSE	FALSE	FALSE	TRUE	FALSE	FALSE
chr1	1873265	1873511	FALSE	FALSE	FALSE	TRUE	FALSE	FALSE
chr1	1875863	1877161	FALSE	FALSE	FALSE	FALSE	FALSE	TRUE
chr1	1877333	1877826	FALSE	FALSE	FALSE	FALSE	FALSE	TRUE
chr1	1882929	1884062	FALSE	FALSE	FALSE	FALSE	FALSE	TRUE
chr1	1888826	1892822	FALSE	FALSE	FALSE	TRUE	TRUE	TRUE
chr1	1894200	1895526	FALSE	FALSE	FALSE	FALSE	FALSE	TRUE
chr1	1905952	1909203	FALSE	FALSE	FALSE	TRUE	TRUE	TRUE
chr1	1909246	1910449	FALSE	FALSE	FALSE	TRUE	FALSE	TRUE
chr1	1918330	1919321	FALSE	FALSE	FALSE	TRUE	FALSE	TRUE
chr1	1919407	1920413	FALSE	FALSE	FALSE	TRUE	FALSE	TRUE
chr1	1927449	1928136	FALSE	FALSE	FALSE	TRUE	FALSE	FALSE
chr1	1943694	1944171	FALSE	FALSE	FALSE	FALSE	FALSE	TRUE
chr1	1959843	1960622	FALSE	FALSE	FALSE	FALSE	FALSE	TRUE
chr1	1989001	1990457	FALSE	FALSE	FALSE	TRUE	FALSE	FALSE
chr1	2001598	2002346	FALSE	FALSE	FALSE	FALSE	FALSE	TRUE
chr1	2018404	2019217	FALSE	FALSE	FALSE	FALSE	FALSE	TRUE
chr1	2025348	2025760	FALSE	FALSE	FALSE	TRUE	FALSE	FALSE
chr1	2044505	2044953	FALSE	FALSE	FALSE	FALSE	FALSE	TRUE
chr1	2044992	2045294	FALSE	FALSE	FALSE	FALSE	FALSE	TRUE
chr1	2048049	2050264	TRUE	TRUE	TRUE	TRUE	TRUE	TRUE
chr1	2050377	2055174	TRUE	TRUE	TRUE	TRUE	FALSE	TRUE
chr1	2055325	2055980	FALSE	FALSE	FALSE	TRUE	FALSE	FALSE
chr1	2059114	2063342	TRUE	TRUE	TRUE	TRUE	FALSE	TRUE
chr1	2094776	2095853	TRUE	TRUE	TRUE	FALSE	FALSE	FALSE
chr1	2096067	2101739	TRUE	TRUE	TRUE	TRUE	FALSE	TRUE
chr1	2102887	2108222	TRUE	TRUE	TRUE	TRUE	FALSE	FALSE
chr1	2108276	2108836	FALSE	FALSE	FALSE	TRUE	FALSE	FALSE
chr1	2111758	2112557	FALSE	FALSE	FALSE	TRUE	FALSE	FALSE
chr1	2112655	2113263	FALSE	FALSE	FALSE	TRUE	FALSE	FALSE
chr1	2126187	2131794	TRUE	TRUE	TRUE	TRUE	FALSE	FALSE
chr1	2132113	2141107	TRUE	TRUE	TRUE	TRUE	FALSE	TRUE
chr1	2142605	2142995	FALSE	FALSE	FALSE	TRUE	FALSE	FALSE
chr1	2148332	2150037	FALSE	FALSE	FALSE	TRUE	FALSE	FALSE
chr1	2150139	2152509	FALSE	FALSE	FALSE	TRUE	FALSE	FALSE
chr1	2189006	2196502	TRUE	TRUE	TRUE	TRUE	TRUE	TRUE
chr1	2196985	2200221	FALSE	FALSE	FALSE	TRUE	FALSE	TRUE
chr1	2203808	2204946	FALSE	FALSE	FALSE	TRUE	FALSE	TRUE
chr1	2205246	2206580	FALSE	FALSE	FALSE	TRUE	FALSE	TRUE
chr1	2206839	2211197	TRUE	TRUE	FALSE	TRUE	TRUE	TRUE
chr1	2211576	2215611	TRUE	TRUE	TRUE	TRUE	TRUE	TRUE
chr1	2226287	2227862	FALSE	FALSE	FALSE	TRUE	TRUE	TRUE
chr1	2228710	2238969	TRUE	TRUE	TRUE	TRUE	TRUE	TRUE
chr1	2239407	2241159	FALSE	FALSE	FALSE	TRUE	FALSE	TRUE
chr1	2242683	2243202	FALSE	FALSE	FALSE	TRUE	FALSE	FALSE
chr1	2243447	2244005	FALSE	FALSE	FALSE	TRUE	FALSE	FALSE
chr1	2245882	2246824	FALSE	FALSE	FALSE	TRUE	FALSE	FALSE
chr1	2246934	2252439	TRUE	TRUE	FALSE	TRUE	FALSE	FALSE
chr1	2254150	2257238	FALSE	FALSE	FALSE	TRUE	FALSE	TRUE
chr1	2257324	2259121	TRUE	FALSE	FALSE	TRUE	FALSE	TRUE
chr1	2270033	2273418	FALSE	FALSE	FALSE	TRUE	FALSE	FALSE
chr1	2273959	2280298	TRUE	TRUE	FALSE	TRUE	FALSE	FALSE
chr1	2288838	2289451	FALSE	FALSE	FALSE	FALSE	FALSE	TRUE
chr1	2289580	2293792	TRUE	TRUE	TRUE	TRUE	FALSE	TRUE
chr1	2297976	2303116	FALSE	FALSE	FALSE	TRUE	FALSE	FALSE
chr1	2310132	2317037	FALSE	FALSE	FALSE	TRUE	FALSE	TRUE
chr1	2321384	2323462	FALSE	FALSE	FALSE	TRUE	FALSE	FALSE
chr1	2330449	2331036	FALSE	FALSE	TRUE	TRUE	FALSE	FALSE
chr1	2334356	2335586	FALSE	TRUE	TRUE	FALSE	FALSE	FALSE
chr1	2390051	2393189	FALSE	FALSE	FALSE	TRUE	TRUE	TRUE
chr1	2404970	2405930	FALSE	FALSE	FALSE	FALSE	FALSE	TRUE
chr1	2411487	2414957	FALSE	FALSE	FALSE	TRUE	TRUE	TRUE
chr1	2415625	2417189	FALSE	FALSE	FALSE	FALSE	FALSE	TRUE
chr1	2446522	2449169	FALSE	FALSE	FALSE	FALSE	TRUE	FALSE
chr1	2449344	2450533	FALSE	FALSE	FALSE	FALSE	TRUE	FALSE
chr1	2450779	2454102	FALSE	FALSE	FALSE	FALSE	TRUE	TRUE
chr1	2522810	2524350	FALSE	FALSE	FALSE	TRUE	FALSE	TRUE
chr1	2525103	2527297	FALSE	FALSE	FALSE	TRUE	TRUE	TRUE
chr1	2528984	2529463	FALSE	FALSE	FALSE	TRUE	FALSE	TRUE
chr1	2529870	2530214	FALSE	FALSE	FALSE	FALSE	FALSE	TRUE
chr1	2530607	2531522	FALSE	FALSE	FALSE	FALSE	FALSE	TRUE
chr1	2532833	2533546	FALSE	FALSE	FALSE	FALSE	FALSE	TRUE
chr1	2533678	2535963	TRUE	FALSE	FALSE	FALSE	FALSE	TRUE
chr1	2544536	2545217	FALSE	FALSE	FALSE	FALSE	FALSE	TRUE
chr1	2545294	2550281	TRUE	TRUE	TRUE	TRUE	TRUE	TRUE
chr1	2550451	2550978	FALSE	FALSE	FALSE	TRUE	FALSE	FALSE
chr1	2551245	2552615	FALSE	FALSE	FALSE	TRUE	FALSE	FALSE
chr1	2554739	2558570	TRUE	TRUE	TRUE	TRUE	FALSE	TRUE
chr1	2575680	2576848	FALSE	FALSE	FALSE	TRUE	FALSE	FALSE
chr1	2577060	2579433	FALSE	TRUE	TRUE	TRUE	FALSE	TRUE
chr1	2581493	2582266	FALSE	FALSE	FALSE	TRUE	FALSE	FALSE
chr1	2583201	2587763	TRUE	TRUE	TRUE	TRUE	TRUE	TRUE
chr1	2592609	2594765	FALSE	FALSE	FALSE	TRUE	FALSE	FALSE
chr1	2641728	2643821	FALSE	FALSE	FALSE	TRUE	TRUE	TRUE
chr1	3066172	3075491	TRUE	TRUE	TRUE	TRUE	FALSE	TRUE
chr1	3075567	3076134	TRUE	FALSE	FALSE	FALSE	FALSE	FALSE
chr1	3078046	3079649	TRUE	FALSE	FALSE	TRUE	FALSE	FALSE
chr1	3113548	3114015	FALSE	FALSE	FALSE	TRUE	FALSE	FALSE
chr1	3121987	3122466	TRUE	FALSE	FALSE	FALSE	FALSE	FALSE
chr1	3126620	3128215	TRUE	TRUE	FALSE	TRUE	FALSE	FALSE
chr1	3128344	3129163	TRUE	FALSE	FALSE	TRUE	FALSE	FALSE
chr1	3132191	3136003	TRUE	TRUE	TRUE	TRUE	FALSE	FALSE
chr1	3164253	3165414	TRUE	TRUE	TRUE	FALSE	FALSE	TRUE
chr1	3165703	3166140	TRUE	FALSE	FALSE	FALSE	FALSE	FALSE
chr1	3168868	3169472	FALSE	FALSE	TRUE	TRUE	FALSE	FALSE
chr1	3170284	3172315	TRUE	TRUE	TRUE	TRUE	FALSE	FALSE
chr1	3174481	3175791	FALSE	FALSE	FALSE	TRUE	FALSE	FALSE
chr1	3186685	3192221	TRUE	TRUE	TRUE	TRUE	FALSE	FALSE
chr1	3195783	3196322	FALSE	FALSE	FALSE	TRUE	FALSE	FALSE
chr1	3222145	3222777	FALSE	FALSE	TRUE	TRUE	FALSE	FALSE
chr1	3238189	3239096	TRUE	FALSE	FALSE	TRUE	FALSE	FALSE
chr1	3240682	3241762	FALSE	FALSE	FALSE	TRUE	FALSE	FALSE
chr1	3312321	3314950	TRUE	TRUE	TRUE	TRUE	TRUE	TRUE
chr1	3316355	3316901	FALSE	FALSE	FALSE	TRUE	FALSE	FALSE
chr1	3319637	3320070	FALSE	FALSE	FALSE	FALSE	FALSE	TRUE
chr1	3322934	3323195	FALSE	FALSE	FALSE	TRUE	FALSE	FALSE
chr1	3351670	3352538	FALSE	FALSE	FALSE	TRUE	FALSE	FALSE
chr1	3352695	3354197	FALSE	FALSE	FALSE	TRUE	FALSE	FALSE
chr1	3369132	3369905	FALSE	FALSE	FALSE	TRUE	FALSE	FALSE
chr1	3370122	3370681	FALSE	FALSE	FALSE	TRUE	FALSE	FALSE
chr1	3393134	3394217	FALSE	FALSE	FALSE	TRUE	FALSE	FALSE
chr1	3422437	3423810	FALSE	FALSE	FALSE	TRUE	FALSE	FALSE
chr1	3424663	3425168	FALSE	FALSE	FALSE	FALSE	FALSE	TRUE
chr1	3452834	3456962	TRUE	TRUE	TRUE	TRUE	FALSE	TRUE
chr1	3457750	3461925	FALSE	FALSE	FALSE	FALSE	FALSE	TRUE
chr1	3464787	3468883	FALSE	FALSE	FALSE	FALSE	FALSE	TRUE
chr1	3470692	3472783	FALSE	FALSE	FALSE	FALSE	FALSE	TRUE
chr1	3480730	3484126	FALSE	FALSE	FALSE	FALSE	FALSE	TRUE
chr1	3503748	3505469	FALSE	FALSE	FALSE	TRUE	TRUE	TRUE
chr1	3529819	3531426	FALSE	FALSE	TRUE	TRUE	FALSE	TRUE
chr1	3531581	3532485	FALSE	FALSE	FALSE	TRUE	FALSE	TRUE
chr1	3539437	3545190	FALSE	FALSE	FALSE	TRUE	TRUE	TRUE
chr1	3546947	3548997	FALSE	FALSE	FALSE	FALSE	FALSE	TRUE
chr1	3552716	3554503	FALSE	FALSE	FALSE	FALSE	FALSE	TRUE
chr1	3554686	3554984	FALSE	FALSE	FALSE	FALSE	FALSE	TRUE
chr1	3555599	3555979	FALSE	FALSE	FALSE	FALSE	FALSE	TRUE
chr1	3590158	3591461	TRUE	TRUE	FALSE	TRUE	FALSE	FALSE
chr1	3598569	3598964	TRUE	FALSE	FALSE	FALSE	FALSE	FALSE
chr1	3604150	3605268	FALSE	FALSE	FALSE	FALSE	FALSE	TRUE
chr1	3610951	3611529	FALSE	FALSE	FALSE	FALSE	FALSE	TRUE
chr1	3611768	3615544	TRUE	TRUE	TRUE	TRUE	FALSE	TRUE
chr1	3623737	3624847	FALSE	FALSE	FALSE	TRUE	FALSE	TRUE
chr1	3625012	3626137	FALSE	FALSE	FALSE	TRUE	FALSE	TRUE
chr1	3649149	3650162	FALSE	FALSE	FALSE	FALSE	FALSE	TRUE
chr1	3651566	3653702	FALSE	FALSE	FALSE	FALSE	FALSE	TRUE
chr1	3674181	3674930	FALSE	FALSE	FALSE	FALSE	FALSE	TRUE
chr1	3676651	3678134	FALSE	FALSE	FALSE	TRUE	FALSE	FALSE
chr1	3680785	3681688	FALSE	FALSE	FALSE	FALSE	FALSE	TRUE
chr1	3690089	3690632	FALSE	FALSE	FALSE	FALSE	FALSE	TRUE
chr1	3746111	3747864	FALSE	FALSE	FALSE	TRUE	FALSE	TRUE
chr1	3771733	3772480	FALSE	FALSE	FALSE	FALSE	FALSE	TRUE
chr1	3772609	3773561	FALSE	FALSE	FALSE	TRUE	FALSE	TRUE
chr1	3776158	3776509	FALSE	FALSE	FALSE	FALSE	FALSE	TRUE
chr1	3795102	3797514	FALSE	FALSE	FALSE	TRUE	TRUE	TRUE
chr1	3856090	3858721	FALSE	TRUE	FALSE	TRUE	FALSE	TRUE
chr1	3864354	3864875	FALSE	FALSE	FALSE	FALSE	FALSE	TRUE
chr1	3865196	3865543	FALSE	FALSE	FALSE	FALSE	FALSE	TRUE
chr1	3890634	3891123	FALSE	FALSE	FALSE	TRUE	FALSE	FALSE
chr1	3891279	3891845	FALSE	FALSE	FALSE	TRUE	FALSE	FALSE
chr1	3898875	3901901	TRUE	TRUE	TRUE	TRUE	TRUE	TRUE
chr1	3956574	3957032	FALSE	TRUE	FALSE	FALSE	FALSE	FALSE
chr1	4380706	4381814	FALSE	FALSE	FALSE	FALSE	TRUE	FALSE
chr1	4395073	4396797	FALSE	TRUE	TRUE	FALSE	FALSE	FALSE
chr1	4649209	4651614	FALSE	FALSE	FALSE	FALSE	FALSE	TRUE
chr1	4652743	4653386	FALSE	FALSE	FALSE	FALSE	FALSE	TRUE
chr1	4655345	4655739	FALSE	FALSE	FALSE	FALSE	FALSE	TRUE
chr1	4655831	4656878	FALSE	FALSE	FALSE	FALSE	FALSE	TRUE
chr1	4668627	4668908	FALSE	FALSE	FALSE	FALSE	FALSE	TRUE
chr1	5333667	5333988	FALSE	TRUE	FALSE	FALSE	FALSE	FALSE
chr1	5388339	5389010	FALSE	FALSE	FALSE	FALSE	FALSE	TRUE
chr1	5400213	5400555	FALSE	FALSE	FALSE	FALSE	FALSE	TRUE
chr1	5402360	5406390	FALSE	FALSE	FALSE	FALSE	FALSE	TRUE
chr1	5407068	5408899	FALSE	FALSE	FALSE	FALSE	FALSE	TRUE
chr1	5409102	5412759	FALSE	FALSE	FALSE	FALSE	FALSE	TRUE
chr1	5422495	5432077	FALSE	FALSE	FALSE	FALSE	FALSE	TRUE
chr1	5596729	5598693	FALSE	FALSE	FALSE	FALSE	FALSE	TRUE
chr1	5610494	5613101	FALSE	TRUE	FALSE	FALSE	FALSE	TRUE
chr1	5991223	5994390	FALSE	FALSE	FALSE	TRUE	TRUE	TRUE
chr1	6024849	6029406	FALSE	FALSE	FALSE	TRUE	FALSE	TRUE
chr1	6058394	6059210	FALSE	FALSE	FALSE	FALSE	FALSE	TRUE
chr1	6074064	6074458	FALSE	FALSE	FALSE	FALSE	FALSE	TRUE
chr1	6156430	6158777	FALSE	FALSE	FALSE	FALSE	FALSE	TRUE
chr1	6197362	6200793	FALSE	TRUE	TRUE	TRUE	TRUE	TRUE
chr1	6204321	6210341	FALSE	TRUE	TRUE	TRUE	TRUE	TRUE
chr1	6217926	6222301	FALSE	TRUE	FALSE	FALSE	FALSE	TRUE
chr1	6222343	6223811	FALSE	FALSE	FALSE	TRUE	FALSE	TRUE
chr1	6224512	6224935	FALSE	FALSE	FALSE	FALSE	FALSE	TRUE
chr1	6225084	6225495	FALSE	FALSE	FALSE	FALSE	FALSE	TRUE
chr1	6233522	6233925	FALSE	FALSE	FALSE	FALSE	FALSE	TRUE
chr1	6234048	6235968	FALSE	FALSE	FALSE	TRUE	TRUE	TRUE
chr1	6236022	6238431	FALSE	FALSE	FALSE	TRUE	TRUE	TRUE
chr1	6245328	6246845	FALSE	FALSE	FALSE	FALSE	FALSE	TRUE
chr1	6259331	6260906	FALSE	FALSE	FALSE	FALSE	FALSE	TRUE
chr1	6276055	6276496	FALSE	FALSE	FALSE	TRUE	FALSE	FALSE
chr1	6299423	6303220	FALSE	FALSE	FALSE	FALSE	FALSE	TRUE
chr1	6303816	6304444	FALSE	FALSE	FALSE	FALSE	FALSE	TRUE
chr1	6316836	6317543	FALSE	FALSE	FALSE	FALSE	FALSE	TRUE
chr1	6343725	6344469	FALSE	FALSE	FALSE	FALSE	FALSE	TRUE
chr1	6347797	6355564	FALSE	TRUE	TRUE	TRUE	FALSE	TRUE
chr1	6357310	6357962	FALSE	FALSE	FALSE	FALSE	FALSE	TRUE
chr1	6357995	6361110	TRUE	TRUE	FALSE	TRUE	FALSE	TRUE
chr1	6378326	6378876	FALSE	FALSE	FALSE	FALSE	FALSE	TRUE
chr1	6382049	6383192	FALSE	FALSE	FALSE	FALSE	FALSE	TRUE
chr1	6384009	6388038	FALSE	FALSE	FALSE	FALSE	TRUE	TRUE
chr1	6391208	6394672	TRUE	TRUE	TRUE	TRUE	TRUE	TRUE
chr1	6413086	6413781	FALSE	FALSE	FALSE	FALSE	FALSE	TRUE
chr1	6414093	6415949	FALSE	FALSE	FALSE	FALSE	FALSE	TRUE
chr1	6419357	6419958	FALSE	FALSE	FALSE	FALSE	FALSE	TRUE
chr1	6420009	6420882	FALSE	FALSE	FALSE	FALSE	FALSE	TRUE
chr1	6423107	6423580	FALSE	FALSE	FALSE	FALSE	FALSE	TRUE
chr1	6423941	6424526	FALSE	FALSE	FALSE	FALSE	FALSE	TRUE
chr1	6426934	6427891	FALSE	FALSE	FALSE	FALSE	FALSE	TRUE
chr1	6429999	6430373	FALSE	FALSE	FALSE	FALSE	FALSE	TRUE
chr1	6446980	6448687	FALSE	FALSE	FALSE	FALSE	FALSE	TRUE
chr1	6470928	6473319	TRUE	TRUE	FALSE	TRUE	FALSE	TRUE
chr1	6484633	6486606	FALSE	FALSE	FALSE	TRUE	FALSE	TRUE
chr1	6488718	6492740	FALSE	TRUE	TRUE	TRUE	TRUE	TRUE
chr1	6492877	6493460	FALSE	FALSE	FALSE	TRUE	FALSE	FALSE
chr1	6496182	6497345	FALSE	FALSE	FALSE	FALSE	FALSE	TRUE
chr1	6497543	6498015	FALSE	FALSE	FALSE	FALSE	FALSE	TRUE
chr1	6512301	6514299	FALSE	FALSE	FALSE	FALSE	FALSE	TRUE
chr1	6515494	6516429	FALSE	FALSE	FALSE	FALSE	FALSE	TRUE
chr1	6517212	6517719	FALSE	FALSE	FALSE	FALSE	FALSE	TRUE
chr1	6519445	6522221	FALSE	FALSE	FALSE	FALSE	FALSE	TRUE
chr1	6544967	6545760	FALSE	FALSE	FALSE	TRUE	FALSE	FALSE
chr1	6546080	6547014	FALSE	FALSE	FALSE	TRUE	FALSE	FALSE
chr1	6553025	6555597	FALSE	FALSE	FALSE	TRUE	TRUE	TRUE
chr1	6579002	6582925	TRUE	FALSE	FALSE	TRUE	TRUE	TRUE
chr1	6587092	6587798	FALSE	FALSE	FALSE	TRUE	FALSE	FALSE
chr1	6588224	6589068	TRUE	FALSE	FALSE	FALSE	FALSE	FALSE
chr1	6597445	6605834	TRUE	TRUE	TRUE	TRUE	TRUE	TRUE
chr1	6609214	6610508	FALSE	FALSE	FALSE	FALSE	FALSE	TRUE
chr1	6611692	6616181	TRUE	TRUE	TRUE	TRUE	TRUE	TRUE
chr1	6616230	6616594	FALSE	FALSE	FALSE	FALSE	FALSE	TRUE
chr1	6621963	6626536	FALSE	FALSE	FALSE	TRUE	TRUE	TRUE
chr1	6700489	6702594	FALSE	FALSE	FALSE	TRUE	TRUE	TRUE
chr1	6742962	6744352	FALSE	TRUE	FALSE	TRUE	FALSE	TRUE
chr1	6783268	6785306	TRUE	TRUE	TRUE	TRUE	TRUE	TRUE
chr1	6785423	6785731	FALSE	FALSE	FALSE	TRUE	FALSE	TRUE
chr1	6785844	6787470	FALSE	FALSE	FALSE	TRUE	TRUE	TRUE
chr1	6794372	6797243	FALSE	FALSE	FALSE	FALSE	TRUE	TRUE
chr1	6800443	6804063	FALSE	FALSE	FALSE	TRUE	FALSE	TRUE
chr1	6858558	6861877	FALSE	TRUE	TRUE	TRUE	FALSE	TRUE
chr1	6868307	6869429	FALSE	FALSE	FALSE	FALSE	FALSE	TRUE
chr1	6912079	6913830	FALSE	FALSE	FALSE	TRUE	FALSE	FALSE
chr1	6959737	6961488	FALSE	FALSE	FALSE	FALSE	FALSE	TRUE
chr1	6961681	6962342	FALSE	FALSE	FALSE	FALSE	TRUE	TRUE
chr1	6963394	6964259	FALSE	FALSE	FALSE	FALSE	TRUE	TRUE
chr1	7117203	7118274	FALSE	TRUE	FALSE	FALSE	FALSE	TRUE
chr1	7149371	7149969	FALSE	TRUE	FALSE	TRUE	FALSE	FALSE
chr1	7218236	7219115	FALSE	FALSE	FALSE	FALSE	FALSE	TRUE
chr1	7223194	7225109	FALSE	FALSE	FALSE	FALSE	TRUE	TRUE
chr1	7262198	7268601	FALSE	FALSE	FALSE	FALSE	TRUE	TRUE
chr1	7296084	7304665	FALSE	FALSE	FALSE	FALSE	TRUE	TRUE
chr1	7312546	7314058	FALSE	FALSE	FALSE	FALSE	FALSE	TRUE
chr1	7326768	7327045	FALSE	FALSE	FALSE	TRUE	FALSE	FALSE
chr1	7332753	7337103	FALSE	FALSE	FALSE	FALSE	TRUE	TRUE
chr1	7386940	7389985	FALSE	FALSE	FALSE	TRUE	FALSE	TRUE
chr1	7399870	7405367	FALSE	TRUE	FALSE	FALSE	TRUE	TRUE
chr1	7468666	7474123	TRUE	TRUE	TRUE	TRUE	TRUE	TRUE
chr1	7474306	7476036	FALSE	FALSE	FALSE	FALSE	TRUE	FALSE
chr1	7478249	7478805	FALSE	FALSE	FALSE	TRUE	FALSE	FALSE
chr1	7490814	7492543	TRUE	TRUE	FALSE	TRUE	FALSE	TRUE
chr1	7526298	7527237	FALSE	FALSE	FALSE	FALSE	FALSE	TRUE
chr1	7538614	7539868	FALSE	FALSE	FALSE	FALSE	TRUE	FALSE
chr1	7542619	7543123	FALSE	FALSE	FALSE	TRUE	FALSE	FALSE
chr1	7548419	7551307	TRUE	TRUE	TRUE	TRUE	TRUE	TRUE
chr1	7551430	7553181	FALSE	TRUE	TRUE	TRUE	FALSE	TRUE
chr1	7644883	7645741	FALSE	FALSE	FALSE	TRUE	FALSE	FALSE
chr1	7646515	7647320	FALSE	FALSE	FALSE	FALSE	TRUE	FALSE
chr1	7648210	7649066	FALSE	FALSE	FALSE	TRUE	FALSE	FALSE
chr1	7649280	7649645	FALSE	FALSE	FALSE	TRUE	FALSE	FALSE
chr1	7679947	7681195	FALSE	FALSE	FALSE	FALSE	FALSE	TRUE
chr1	7703445	7704052	FALSE	FALSE	FALSE	FALSE	FALSE	TRUE
chr1	7704981	7705501	FALSE	FALSE	FALSE	TRUE	FALSE	TRUE
chr1	7705604	7706463	FALSE	FALSE	FALSE	TRUE	FALSE	FALSE
chr1	7726542	7727011	FALSE	FALSE	FALSE	TRUE	FALSE	FALSE
chr1	7752253	7753720	FALSE	FALSE	FALSE	TRUE	FALSE	FALSE
chr1	7758930	7762812	FALSE	FALSE	FALSE	TRUE	FALSE	FALSE
chr1	7770148	7774335	TRUE	TRUE	TRUE	TRUE	TRUE	TRUE
chr1	7781365	7784203	FALSE	TRUE	FALSE	TRUE	FALSE	TRUE
chr1	7784241	7785545	TRUE	FALSE	FALSE	TRUE	FALSE	TRUE
chr1	7886072	7886845	FALSE	FALSE	FALSE	FALSE	FALSE	TRUE
chr1	7893569	7895101	FALSE	FALSE	FALSE	FALSE	TRUE	TRUE
chr1	7902578	7902893	FALSE	FALSE	FALSE	FALSE	FALSE	TRUE
chr1	7912071	7913658	FALSE	FALSE	FALSE	FALSE	FALSE	TRUE
chr1	7941079	7941701	FALSE	FALSE	FALSE	FALSE	FALSE	TRUE
chr1	7941970	7943370	FALSE	FALSE	FALSE	TRUE	FALSE	FALSE
chr1	7953445	7955029	TRUE	TRUE	TRUE	TRUE	TRUE	TRUE
chr1	7960304	7963834	TRUE	TRUE	TRUE	TRUE	TRUE	TRUE
chr1	7973796	7977894	FALSE	FALSE	FALSE	FALSE	FALSE	TRUE
chr1	7981864	7987098	FALSE	FALSE	FALSE	FALSE	TRUE	TRUE
chr1	7988695	7989637	FALSE	FALSE	FALSE	FALSE	FALSE	TRUE
chr1	7992486	7992835	FALSE	FALSE	FALSE	FALSE	FALSE	TRUE
chr1	8002196	8007528	TRUE	TRUE	FALSE	TRUE	TRUE	TRUE
chr1	8007622	8035999	TRUE	TRUE	TRUE	TRUE	TRUE	TRUE
chr1	8036126	8042291	FALSE	TRUE	FALSE	TRUE	TRUE	TRUE
chr1	8043286	8045254	FALSE	FALSE	FALSE	FALSE	FALSE	TRUE
chr1	8045298	8049241	FALSE	FALSE	FALSE	TRUE	TRUE	TRUE
chr1	8049727	8050793	FALSE	FALSE	FALSE	FALSE	FALSE	TRUE
chr1	8050854	8052073	FALSE	FALSE	FALSE	FALSE	FALSE	TRUE
chr1	8052647	8053210	FALSE	FALSE	FALSE	FALSE	FALSE	TRUE
chr1	8053292	8055593	FALSE	FALSE	FALSE	FALSE	FALSE	TRUE
chr1	8055761	8057949	FALSE	TRUE	FALSE	FALSE	FALSE	TRUE
chr1	8058208	8065978	TRUE	TRUE	TRUE	TRUE	TRUE	TRUE
chr1	8066018	8066799	FALSE	FALSE	FALSE	FALSE	FALSE	TRUE
chr1	8067030	8103966	TRUE	TRUE	TRUE	TRUE	TRUE	TRUE
chr1	8104134	8106053	FALSE	FALSE	FALSE	FALSE	FALSE	TRUE
chr1	8106314	8109705	FALSE	FALSE	FALSE	FALSE	FALSE	TRUE
chr1	8111480	8124005	TRUE	TRUE	TRUE	TRUE	TRUE	TRUE
chr1	8124069	8125140	FALSE	FALSE	FALSE	FALSE	FALSE	TRUE
chr1	8125184	8140823	FALSE	FALSE	FALSE	TRUE	TRUE	TRUE
chr1	8140965	8143869	FALSE	TRUE	FALSE	FALSE	FALSE	TRUE
chr1	8143919	8150110	FALSE	FALSE	FALSE	FALSE	FALSE	TRUE
chr1	8151259	8152483	FALSE	FALSE	FALSE	FALSE	FALSE	TRUE
chr1	8152677	8153464	FALSE	FALSE	FALSE	FALSE	FALSE	TRUE
chr1	8153671	8156605	FALSE	TRUE	FALSE	FALSE	FALSE	TRUE
chr1	8156635	8157491	FALSE	FALSE	FALSE	FALSE	FALSE	TRUE
chr1	8157870	8160277	FALSE	FALSE	FALSE	FALSE	FALSE	TRUE
chr1	8160617	8170941	FALSE	FALSE	FALSE	TRUE	TRUE	TRUE
chr1	8171239	8173357	FALSE	FALSE	FALSE	FALSE	FALSE	TRUE
chr1	8173617	8223413	TRUE	TRUE	TRUE	TRUE	TRUE	TRUE
chr1	8223493	8227804	FALSE	FALSE	FALSE	TRUE	TRUE	TRUE
chr1	8233963	8241098	FALSE	TRUE	FALSE	TRUE	TRUE	TRUE
chr1	8241203	8243068	FALSE	FALSE	FALSE	FALSE	FALSE	TRUE
chr1	8243303	8254656	TRUE	TRUE	FALSE	TRUE	FALSE	TRUE
chr1	8255642	8268158	TRUE	TRUE	FALSE	TRUE	TRUE	TRUE
chr1	8268597	8270382	FALSE	FALSE	FALSE	FALSE	FALSE	TRUE
chr1	8270501	8271612	FALSE	FALSE	FALSE	FALSE	FALSE	TRUE
chr1	8284674	8285310	FALSE	FALSE	FALSE	FALSE	FALSE	TRUE
chr1	8292214	8295670	TRUE	TRUE	FALSE	TRUE	FALSE	TRUE
chr1	8299278	8318948	FALSE	FALSE	FALSE	FALSE	TRUE	TRUE
chr1	8342826	8344679	TRUE	TRUE	FALSE	TRUE	TRUE	TRUE
chr1	8347505	8354373	FALSE	FALSE	FALSE	TRUE	FALSE	TRUE
chr1	8362462	8366312	FALSE	FALSE	FALSE	TRUE	FALSE	FALSE
chr1	8367030	8368607	FALSE	FALSE	FALSE	TRUE	FALSE	FALSE
chr1	8368731	8369336	FALSE	FALSE	FALSE	TRUE	FALSE	FALSE
chr1	8370126	8375428	TRUE	TRUE	FALSE	TRUE	FALSE	TRUE
chr1	8376249	8377865	FALSE	FALSE	FALSE	TRUE	FALSE	FALSE
chr1	8377969	8381478	FALSE	FALSE	FALSE	TRUE	FALSE	FALSE
chr1	8381622	8384761	FALSE	FALSE	FALSE	TRUE	FALSE	FALSE
chr1	8384957	8385597	FALSE	FALSE	FALSE	TRUE	FALSE	FALSE
chr1	8389621	8398964	TRUE	TRUE	TRUE	TRUE	FALSE	TRUE
chr1	8402858	8405323	FALSE	FALSE	FALSE	TRUE	FALSE	FALSE
chr1	8406759	8416380	TRUE	FALSE	FALSE	TRUE	FALSE	TRUE
chr1	8416881	8427029	TRUE	TRUE	TRUE	TRUE	TRUE	TRUE
chr1	8427112	8428683	FALSE	FALSE	FALSE	TRUE	FALSE	FALSE
chr1	8430258	8430665	FALSE	FALSE	FALSE	TRUE	FALSE	FALSE
chr1	8438142	8439813	FALSE	FALSE	FALSE	TRUE	FALSE	TRUE
chr1	8448396	8451620	FALSE	FALSE	FALSE	TRUE	FALSE	FALSE
chr1	8454314	8457418	TRUE	FALSE	FALSE	TRUE	FALSE	TRUE
chr1	8461277	8467928	TRUE	FALSE	FALSE	TRUE	FALSE	TRUE
chr1	8468741	8469329	FALSE	FALSE	FALSE	FALSE	FALSE	TRUE
chr1	8471040	8471482	FALSE	FALSE	FALSE	FALSE	FALSE	TRUE
chr1	8477614	8478829	FALSE	FALSE	FALSE	TRUE	FALSE	FALSE
chr1	8480689	8485055	FALSE	FALSE	FALSE	FALSE	FALSE	TRUE
chr1	8485277	8485680	FALSE	FALSE	FALSE	FALSE	FALSE	TRUE
chr1	8486645	8492598	FALSE	FALSE	FALSE	FALSE	FALSE	TRUE
chr1	8492735	8495095	FALSE	FALSE	FALSE	TRUE	FALSE	TRUE
chr1	8495969	8496260	FALSE	FALSE	FALSE	TRUE	FALSE	FALSE
chr1	8496282	8496776	FALSE	FALSE	FALSE	FALSE	FALSE	TRUE
chr1	8496935	8498395	FALSE	FALSE	FALSE	TRUE	FALSE	FALSE
chr1	8506102	8507902	FALSE	FALSE	FALSE	TRUE	FALSE	FALSE
chr1	8508158	8511351	FALSE	FALSE	FALSE	TRUE	FALSE	FALSE
chr1	8516756	8518419	FALSE	FALSE	FALSE	TRUE	FALSE	FALSE
chr1	8518638	8519153	FALSE	FALSE	FALSE	TRUE	FALSE	FALSE
chr1	8520461	8521055	FALSE	FALSE	FALSE	TRUE	FALSE	FALSE
chr1	8522985	8528215	FALSE	FALSE	FALSE	TRUE	FALSE	TRUE
chr1	8554792	8555999	FALSE	FALSE	FALSE	TRUE	FALSE	TRUE
chr1	8562476	8564690	TRUE	FALSE	FALSE	TRUE	TRUE	TRUE
chr1	8570525	8570942	FALSE	FALSE	FALSE	TRUE	FALSE	FALSE
chr1	8571031	8573145	TRUE	TRUE	FALSE	TRUE	FALSE	TRUE
chr1	8573941	8576531	FALSE	FALSE	FALSE	FALSE	FALSE	TRUE
chr1	8597809	8599195	FALSE	FALSE	FALSE	TRUE	FALSE	TRUE
chr1	8599321	8600704	FALSE	FALSE	FALSE	TRUE	FALSE	FALSE
chr1	8602584	8603519	FALSE	FALSE	FALSE	TRUE	FALSE	FALSE
chr1	8625447	8630705	FALSE	TRUE	FALSE	TRUE	FALSE	TRUE
chr1	8642409	8642832	TRUE	FALSE	FALSE	FALSE	FALSE	FALSE
chr1	8646590	8647271	FALSE	FALSE	FALSE	TRUE	FALSE	FALSE
chr1	8647905	8648401	FALSE	FALSE	FALSE	TRUE	FALSE	FALSE
chr1	8651027	8653394	FALSE	FALSE	FALSE	TRUE	FALSE	TRUE
chr1	8659183	8659705	FALSE	FALSE	FALSE	TRUE	FALSE	FALSE
chr1	8660199	8666701	TRUE	TRUE	TRUE	TRUE	TRUE	TRUE
chr1	8666795	8667290	FALSE	FALSE	FALSE	FALSE	FALSE	TRUE
chr1	8667738	8669023	FALSE	FALSE	FALSE	TRUE	FALSE	TRUE
chr1	8669819	8671225	FALSE	FALSE	FALSE	TRUE	FALSE	FALSE
chr1	8674028	8675423	TRUE	TRUE	FALSE	TRUE	FALSE	TRUE
chr1	8678696	8679598	TRUE	TRUE	FALSE	FALSE	FALSE	FALSE
chr1	8679867	8682678	TRUE	TRUE	FALSE	TRUE	FALSE	TRUE
chr1	8685902	8688048	FALSE	FALSE	FALSE	TRUE	FALSE	FALSE
chr1	8697927	8708918	TRUE	TRUE	TRUE	TRUE	TRUE	TRUE
chr1	8709214	8714892	TRUE	TRUE	TRUE	TRUE	TRUE	TRUE
chr1	8715585	8715824	FALSE	FALSE	FALSE	FALSE	FALSE	TRUE
chr1	8715940	8718462	FALSE	FALSE	FALSE	FALSE	FALSE	TRUE
chr1	8721655	8724172	FALSE	FALSE	FALSE	FALSE	FALSE	TRUE
chr1	8725684	8726242	FALSE	FALSE	FALSE	FALSE	FALSE	TRUE
chr1	8726283	8726708	FALSE	FALSE	FALSE	FALSE	FALSE	TRUE
chr1	8726736	8727127	FALSE	FALSE	FALSE	FALSE	FALSE	TRUE
chr1	8733060	8735590	FALSE	FALSE	FALSE	FALSE	FALSE	TRUE
chr1	8787936	8792868	TRUE	TRUE	FALSE	FALSE	FALSE	TRUE
chr1	8797546	8798032	FALSE	FALSE	FALSE	FALSE	FALSE	TRUE
chr1	8802223	8802669	FALSE	FALSE	FALSE	FALSE	FALSE	TRUE
chr1	8812839	8819263	TRUE	TRUE	TRUE	TRUE	TRUE	TRUE
chr1	8821584	8823638	FALSE	FALSE	FALSE	TRUE	FALSE	TRUE
chr1	8829014	8830162	FALSE	FALSE	FALSE	FALSE	FALSE	TRUE
chr1	8848403	8849016	FALSE	FALSE	FALSE	TRUE	FALSE	TRUE
chr1	8856916	8859882	FALSE	TRUE	FALSE	TRUE	FALSE	TRUE
chr1	8860174	8861768	FALSE	FALSE	FALSE	FALSE	FALSE	TRUE
chr1	8862731	8866080	TRUE	FALSE	FALSE	FALSE	FALSE	TRUE
chr1	8866354	8867671	TRUE	FALSE	FALSE	FALSE	FALSE	TRUE
chr1	8867762	8887623	TRUE	TRUE	TRUE	TRUE	TRUE	TRUE
chr1	8887705	8888534	FALSE	FALSE	FALSE	FALSE	FALSE	TRUE
chr1	8888866	8892904	TRUE	TRUE	TRUE	TRUE	TRUE	TRUE
chr1	8893296	8895499	FALSE	FALSE	FALSE	FALSE	FALSE	TRUE
chr1	8895659	8897463	FALSE	FALSE	FALSE	FALSE	FALSE	TRUE
chr1	8897954	8898554	FALSE	FALSE	FALSE	FALSE	FALSE	TRUE
chr1	8898881	8901191	FALSE	TRUE	FALSE	FALSE	FALSE	TRUE
chr1	8901336	8906509	FALSE	TRUE	TRUE	TRUE	TRUE	TRUE
chr1	8907191	8912320	FALSE	TRUE	FALSE	FALSE	TRUE	TRUE
chr1	8912671	8914120	FALSE	TRUE	FALSE	FALSE	FALSE	TRUE
chr1	8915175	8915801	FALSE	FALSE	FALSE	FALSE	FALSE	TRUE
chr1	8917601	8917893	FALSE	FALSE	FALSE	FALSE	FALSE	TRUE
chr1	8937814	8938087	FALSE	FALSE	FALSE	TRUE	FALSE	FALSE
chr1	8941379	8942292	FALSE	FALSE	FALSE	FALSE	FALSE	TRUE
chr1	8962164	8963227	FALSE	FALSE	FALSE	FALSE	FALSE	TRUE
chr1	8963269	8966897	FALSE	TRUE	FALSE	FALSE	FALSE	TRUE
chr1	8985075	8988681	FALSE	FALSE	FALSE	TRUE	TRUE	TRUE
chr1	8989572	8990279	FALSE	FALSE	FALSE	FALSE	FALSE	TRUE
chr1	9004914	9005257	FALSE	FALSE	FALSE	FALSE	FALSE	TRUE
chr1	9061564	9062654	FALSE	TRUE	FALSE	FALSE	FALSE	TRUE
chr1	9066721	9067428	FALSE	FALSE	FALSE	TRUE	FALSE	TRUE
chr1	9069026	9069886	FALSE	FALSE	FALSE	TRUE	FALSE	FALSE
chr1	9078379	9082169	FALSE	FALSE	FALSE	FALSE	FALSE	TRUE
chr1	9084176	9086726	FALSE	TRUE	TRUE	FALSE	FALSE	TRUE
chr1	9109683	9116088	FALSE	FALSE	FALSE	FALSE	FALSE	TRUE
chr1	9119272	9120999	FALSE	TRUE	FALSE	TRUE	FALSE	TRUE
chr1	9121622	9123129	FALSE	FALSE	FALSE	TRUE	FALSE	TRUE
chr1	9123800	9124764	FALSE	FALSE	FALSE	FALSE	FALSE	TRUE
chr1	9124834	9129154	FALSE	TRUE	TRUE	TRUE	TRUE	TRUE
chr1	9129222	9130411	FALSE	FALSE	FALSE	TRUE	FALSE	TRUE
chr1	9134556	9136247	FALSE	FALSE	FALSE	TRUE	FALSE	FALSE
chr1	9144934	9145938	FALSE	FALSE	FALSE	FALSE	FALSE	TRUE
chr1	9148472	9152602	TRUE	TRUE	TRUE	TRUE	FALSE	TRUE
chr1	9160727	9167164	TRUE	TRUE	TRUE	TRUE	TRUE	TRUE
chr1	9167578	9168262	FALSE	FALSE	FALSE	FALSE	FALSE	TRUE
chr1	9173857	9174580	FALSE	FALSE	FALSE	TRUE	FALSE	FALSE
chr1	9179452	9184322	FALSE	TRUE	TRUE	TRUE	TRUE	TRUE
chr1	9194215	9194758	FALSE	TRUE	FALSE	FALSE	FALSE	FALSE
chr1	9195367	9197158	FALSE	FALSE	FALSE	TRUE	FALSE	TRUE
chr1	9230835	9232565	FALSE	FALSE	FALSE	FALSE	FALSE	TRUE
chr1	9232849	9245613	TRUE	TRUE	TRUE	TRUE	TRUE	TRUE
chr1	9248791	9251882	TRUE	TRUE	TRUE	TRUE	FALSE	TRUE
chr1	9275093	9276421	FALSE	FALSE	FALSE	FALSE	FALSE	TRUE
chr1	9279332	9280279	FALSE	FALSE	FALSE	FALSE	FALSE	TRUE
chr1	9280444	9282342	FALSE	FALSE	FALSE	FALSE	FALSE	TRUE
chr1	9289336	9291214	FALSE	FALSE	FALSE	TRUE	TRUE	TRUE
chr1	9291425	9298177	TRUE	TRUE	TRUE	TRUE	TRUE	TRUE
chr1	9298322	9298868	FALSE	FALSE	FALSE	FALSE	FALSE	TRUE
chr1	9299112	9299536	FALSE	FALSE	FALSE	FALSE	FALSE	TRUE
chr1	9299674	9304805	TRUE	TRUE	TRUE	TRUE	TRUE	TRUE
chr1	9314221	9318832	FALSE	FALSE	FALSE	FALSE	TRUE	TRUE
chr1	9320191	9322403	FALSE	FALSE	FALSE	FALSE	FALSE	TRUE
chr1	9325734	9326744	FALSE	FALSE	FALSE	TRUE	FALSE	FALSE
chr1	9330644	9331421	FALSE	FALSE	FALSE	FALSE	FALSE	TRUE
chr1	9331569	9332019	FALSE	FALSE	FALSE	FALSE	FALSE	TRUE
chr1	9332066	9333295	FALSE	FALSE	FALSE	FALSE	FALSE	TRUE
chr1	9338210	9340090	FALSE	FALSE	FALSE	TRUE	FALSE	TRUE
chr1	9344823	9346145	FALSE	FALSE	FALSE	FALSE	FALSE	TRUE
chr1	9371184	9372443	FALSE	FALSE	FALSE	TRUE	FALSE	FALSE
chr1	9373188	9373483	FALSE	FALSE	FALSE	TRUE	FALSE	FALSE
chr1	9376068	9376984	FALSE	FALSE	FALSE	TRUE	FALSE	TRUE
chr1	9377160	9377690	FALSE	FALSE	FALSE	TRUE	FALSE	FALSE
chr1	9388141	9389309	FALSE	FALSE	FALSE	FALSE	TRUE	TRUE
chr1	9399437	9402727	FALSE	FALSE	FALSE	TRUE	TRUE	TRUE
chr1	9411019	9411441	FALSE	FALSE	FALSE	FALSE	FALSE	TRUE
chr1	9411649	9415091	FALSE	TRUE	TRUE	TRUE	TRUE	TRUE
chr1	9428253	9430035	FALSE	FALSE	FALSE	TRUE	TRUE	TRUE
chr1	9435339	9436872	FALSE	TRUE	FALSE	TRUE	FALSE	FALSE
chr1	9436999	9440210	FALSE	TRUE	TRUE	TRUE	TRUE	TRUE
chr1	9440282	9444849	FALSE	TRUE	TRUE	TRUE	FALSE	FALSE
chr1	9449088	9450109	FALSE	FALSE	FALSE	TRUE	FALSE	TRUE
chr1	9476275	9477782	FALSE	FALSE	FALSE	FALSE	FALSE	TRUE
chr1	9494888	9495814	FALSE	FALSE	FALSE	FALSE	FALSE	TRUE
chr1	9537842	9539386	FALSE	FALSE	FALSE	TRUE	FALSE	TRUE
chr1	9539435	9541231	FALSE	FALSE	FALSE	TRUE	FALSE	TRUE
chr1	9541285	9541907	FALSE	FALSE	FALSE	FALSE	FALSE	TRUE
chr1	9542107	9542607	FALSE	FALSE	FALSE	TRUE	FALSE	TRUE
chr1	9561626	9562047	FALSE	FALSE	FALSE	TRUE	FALSE	TRUE
chr1	9588223	9588576	FALSE	FALSE	FALSE	FALSE	FALSE	TRUE
chr1	9588756	9590196	FALSE	FALSE	FALSE	TRUE	TRUE	TRUE
chr1	9593098	9593574	FALSE	FALSE	FALSE	TRUE	FALSE	FALSE
chr1	9626790	9627104	FALSE	FALSE	FALSE	FALSE	FALSE	TRUE
chr1	9628921	9630585	FALSE	FALSE	FALSE	TRUE	FALSE	FALSE
chr1	9651111	9655333	FALSE	FALSE	FALSE	TRUE	FALSE	TRUE
chr1	9670501	9672534	TRUE	TRUE	TRUE	TRUE	FALSE	TRUE
chr1	9686143	9689417	TRUE	FALSE	FALSE	FALSE	TRUE	TRUE
chr1	9689684	9690543	FALSE	FALSE	FALSE	TRUE	FALSE	TRUE
chr1	9700072	9700511	FALSE	FALSE	FALSE	FALSE	FALSE	TRUE
chr1	9716665	9717709	FALSE	FALSE	FALSE	TRUE	FALSE	FALSE
chr1	9717817	9720378	FALSE	FALSE	FALSE	TRUE	TRUE	TRUE
chr1	9721521	9721883	FALSE	FALSE	FALSE	FALSE	FALSE	TRUE
chr1	9765703	9768295	FALSE	TRUE	FALSE	FALSE	TRUE	TRUE
chr1	9768963	9769369	FALSE	FALSE	FALSE	FALSE	FALSE	TRUE
chr1	9782148	9782815	FALSE	FALSE	FALSE	FALSE	FALSE	TRUE
chr1	9783027	9783284	FALSE	FALSE	FALSE	FALSE	FALSE	TRUE
chr1	9803076	9805755	FALSE	FALSE	FALSE	FALSE	FALSE	TRUE
chr1	9821697	9824070	FALSE	FALSE	FALSE	TRUE	TRUE	TRUE
chr1	9824130	9827038	TRUE	TRUE	TRUE	TRUE	TRUE	TRUE
chr1	9827552	9828391	FALSE	FALSE	FALSE	FALSE	FALSE	TRUE
chr1	9835190	9837448	FALSE	FALSE	FALSE	FALSE	FALSE	TRUE
chr1	9843055	9844403	FALSE	FALSE	FALSE	FALSE	FALSE	TRUE
chr1	9875045	9875536	FALSE	FALSE	FALSE	FALSE	FALSE	TRUE
chr1	9876638	9877090	FALSE	FALSE	FALSE	FALSE	FALSE	TRUE
chr1	9877285	9878231	FALSE	FALSE	FALSE	FALSE	FALSE	TRUE
chr1	9878328	9878859	FALSE	FALSE	FALSE	FALSE	FALSE	TRUE
chr1	9881483	9883319	FALSE	FALSE	FALSE	FALSE	FALSE	TRUE
chr1	9884039	9885372	FALSE	FALSE	FALSE	TRUE	FALSE	FALSE
chr1	9886016	9886806	FALSE	FALSE	FALSE	TRUE	FALSE	FALSE
chr1	9888594	9895071	TRUE	TRUE	TRUE	TRUE	FALSE	TRUE
chr1	9895927	9896468	FALSE	FALSE	FALSE	FALSE	FALSE	TRUE
chr1	9897759	9904004	TRUE	TRUE	FALSE	TRUE	FALSE	TRUE
chr1	9904109	9905309	FALSE	FALSE	FALSE	TRUE	FALSE	FALSE
chr1	9907422	9908131	FALSE	FALSE	FALSE	TRUE	FALSE	FALSE
chr1	9908631	9910304	TRUE	TRUE	FALSE	TRUE	FALSE	TRUE
chr1	9910520	9911887	TRUE	TRUE	TRUE	TRUE	TRUE	TRUE
chr1	9912105	9913140	TRUE	FALSE	FALSE	TRUE	FALSE	FALSE
chr1	9929105	9929445	FALSE	FALSE	FALSE	TRUE	FALSE	FALSE
chr1	9942089	9944497	TRUE	TRUE	TRUE	TRUE	TRUE	TRUE
chr1	9950483	9951968	FALSE	FALSE	FALSE	TRUE	FALSE	TRUE
chr1	9957891	9959257	FALSE	FALSE	FALSE	FALSE	FALSE	TRUE
chr1	9990379	9991863	FALSE	FALSE	FALSE	TRUE	FALSE	FALSE
chr1	9993382	9993857	FALSE	FALSE	FALSE	TRUE	FALSE	FALSE
chr1	9997232	9998177	FALSE	FALSE	FALSE	FALSE	FALSE	TRUE
chr1	10010889	10012084	FALSE	FALSE	FALSE	FALSE	FALSE	TRUE
chr1	10018179	10018601	FALSE	FALSE	FALSE	FALSE	FALSE	TRUE
chr1	10030419	10032727	FALSE	TRUE	FALSE	TRUE	TRUE	TRUE
chr1	10032805	10035760	TRUE	TRUE	TRUE	TRUE	TRUE	TRUE
chr1	10035875	10036892	FALSE	FALSE	FALSE	FALSE	FALSE	TRUE
chr1	10043820	10044065	FALSE	FALSE	FALSE	FALSE	FALSE	TRUE
chr1	10046325	10047007	FALSE	FALSE	FALSE	TRUE	FALSE	FALSE
chr1	10055242	10055739	FALSE	FALSE	FALSE	FALSE	FALSE	TRUE
chr1	10055884	10058657	FALSE	TRUE	TRUE	TRUE	FALSE	TRUE
chr1	10063796	10064604	FALSE	FALSE	FALSE	FALSE	FALSE	TRUE
chr1	10065250	10065887	FALSE	FALSE	FALSE	FALSE	FALSE	TRUE
chr1	10066095	10068272	FALSE	FALSE	FALSE	TRUE	FALSE	FALSE
chr1	10071267	10071813	FALSE	FALSE	FALSE	FALSE	FALSE	TRUE
chr1	10073660	10075674	FALSE	FALSE	FALSE	FALSE	FALSE	TRUE
chr1	10077377	10077810	TRUE	FALSE	FALSE	FALSE	FALSE	FALSE
chr1	10083395	10085253	FALSE	FALSE	FALSE	FALSE	FALSE	TRUE
chr1	10106992	10109684	FALSE	TRUE	TRUE	TRUE	FALSE	TRUE
chr1	10122341	10123888	FALSE	FALSE	FALSE	FALSE	FALSE	TRUE
chr1	10195047	10195781	FALSE	FALSE	FALSE	FALSE	FALSE	TRUE
chr1	10209203	10214915	TRUE	TRUE	TRUE	TRUE	TRUE	TRUE
chr1	10215570	10217115	FALSE	FALSE	FALSE	TRUE	FALSE	FALSE
chr1	10217233	10217782	FALSE	FALSE	FALSE	TRUE	FALSE	FALSE
chr1	10218018	10218375	FALSE	FALSE	FALSE	TRUE	FALSE	FALSE
chr1	10241589	10243826	FALSE	FALSE	FALSE	TRUE	FALSE	FALSE
chr1	10252808	10254505	FALSE	FALSE	FALSE	TRUE	FALSE	FALSE
chr1	10261806	10265201	TRUE	TRUE	FALSE	TRUE	FALSE	TRUE
chr1	10283193	10290285	TRUE	TRUE	TRUE	TRUE	FALSE	TRUE
chr1	10373995	10374910	FALSE	FALSE	FALSE	FALSE	FALSE	TRUE
chr1	10376110	10382087	FALSE	FALSE	FALSE	TRUE	TRUE	TRUE
chr1	10382206	10390507	FALSE	FALSE	FALSE	TRUE	TRUE	TRUE
chr1	10390587	10391313	FALSE	FALSE	FALSE	FALSE	TRUE	FALSE
chr1	10396413	10405093	TRUE	TRUE	FALSE	TRUE	TRUE	TRUE
chr1	10405164	10424999	TRUE	TRUE	TRUE	TRUE	TRUE	TRUE
chr1	10427687	10428515	FALSE	FALSE	FALSE	FALSE	TRUE	FALSE
chr1	10429754	10431698	FALSE	FALSE	FALSE	TRUE	TRUE	TRUE
chr1	10432986	10434223	FALSE	TRUE	FALSE	FALSE	FALSE	FALSE
chr1	10436730	10437176	FALSE	FALSE	FALSE	FALSE	FALSE	TRUE
chr1	10438321	10439677	FALSE	TRUE	FALSE	FALSE	FALSE	FALSE
chr1	10457081	10460067	FALSE	FALSE	FALSE	TRUE	TRUE	TRUE
chr1	10462670	10463476	FALSE	FALSE	FALSE	TRUE	FALSE	FALSE
chr1	10471211	10473405	TRUE	FALSE	FALSE	TRUE	TRUE	TRUE
chr1	10474023	10476470	TRUE	TRUE	TRUE	TRUE	TRUE	TRUE
chr1	10494851	10496857	TRUE	FALSE	FALSE	TRUE	FALSE	TRUE
chr1	10506758	10512784	TRUE	TRUE	TRUE	TRUE	TRUE	TRUE
chr1	10513433	10513999	FALSE	FALSE	FALSE	TRUE	FALSE	FALSE
chr1	10514343	10520370	TRUE	TRUE	FALSE	TRUE	FALSE	TRUE
chr1	10520991	10524053	TRUE	TRUE	TRUE	TRUE	FALSE	FALSE
chr1	10527399	10531908	TRUE	TRUE	TRUE	TRUE	TRUE	TRUE
chr1	10539640	10541589	FALSE	FALSE	FALSE	TRUE	FALSE	FALSE
chr1	10544555	10550050	FALSE	FALSE	FALSE	FALSE	FALSE	TRUE
chr1	10550199	10550584	FALSE	TRUE	FALSE	FALSE	FALSE	FALSE
chr1	10554784	10557181	FALSE	FALSE	FALSE	FALSE	FALSE	TRUE
chr1	10574274	10577105	FALSE	FALSE	FALSE	FALSE	FALSE	TRUE
chr1	10583837	10587822	FALSE	FALSE	FALSE	FALSE	FALSE	TRUE
chr1	10590872	10592261	FALSE	FALSE	FALSE	FALSE	FALSE	TRUE
chr1	10598092	10600956	TRUE	TRUE	TRUE	FALSE	TRUE	TRUE
chr1	10601318	10602176	FALSE	FALSE	FALSE	FALSE	FALSE	TRUE
chr1	10633703	10638770	TRUE	TRUE	FALSE	TRUE	FALSE	TRUE
chr1	10639428	10642639	FALSE	FALSE	FALSE	TRUE	FALSE	FALSE
chr1	10648538	10648880	FALSE	FALSE	FALSE	TRUE	FALSE	FALSE
chr1	10650728	10653708	TRUE	TRUE	TRUE	TRUE	FALSE	FALSE
chr1	10659377	10659852	FALSE	FALSE	FALSE	TRUE	FALSE	FALSE
chr1	10662785	10684108	TRUE	TRUE	TRUE	TRUE	FALSE	FALSE
chr1	10684264	10694524	TRUE	TRUE	TRUE	TRUE	FALSE	TRUE
chr1	10694916	10697158	TRUE	TRUE	FALSE	TRUE	FALSE	TRUE
chr1	10697216	10697697	FALSE	FALSE	FALSE	TRUE	FALSE	FALSE
chr1	10698357	10700833	TRUE	TRUE	TRUE	TRUE	FALSE	TRUE
chr1	10709812	10710352	FALSE	FALSE	FALSE	TRUE	FALSE	FALSE
chr1	10712849	10713253	FALSE	FALSE	FALSE	TRUE	FALSE	FALSE
chr1	10713477	10713899	TRUE	FALSE	FALSE	FALSE	FALSE	FALSE
chr1	10714031	10715661	FALSE	FALSE	TRUE	TRUE	FALSE	FALSE
chr1	10716183	10718736	FALSE	FALSE	FALSE	TRUE	FALSE	FALSE
chr1	10720235	10728108	TRUE	TRUE	TRUE	TRUE	FALSE	FALSE
chr1	10730171	10731970	FALSE	FALSE	FALSE	FALSE	FALSE	TRUE
chr1	10733206	10739042	TRUE	TRUE	FALSE	TRUE	FALSE	FALSE
chr1	10744767	10747654	FALSE	FALSE	FALSE	TRUE	FALSE	FALSE
chr1	10755946	10757584	FALSE	FALSE	FALSE	TRUE	FALSE	FALSE
chr1	10760910	10763244	TRUE	FALSE	FALSE	TRUE	FALSE	TRUE
chr1	10765542	10766687	FALSE	FALSE	FALSE	TRUE	FALSE	FALSE
chr1	10773751	10774374	FALSE	FALSE	FALSE	TRUE	FALSE	FALSE
chr1	10774439	10775218	FALSE	FALSE	FALSE	TRUE	FALSE	FALSE
chr1	10778547	10780526	FALSE	TRUE	TRUE	TRUE	FALSE	TRUE
chr1	10788934	10789442	FALSE	FALSE	FALSE	TRUE	FALSE	FALSE
chr1	10791181	10792032	FALSE	FALSE	FALSE	TRUE	FALSE	FALSE
chr1	10792720	10797134	FALSE	FALSE	FALSE	TRUE	FALSE	TRUE
chr1	10802470	10805047	TRUE	TRUE	TRUE	TRUE	FALSE	TRUE
chr1	10814574	10816193	FALSE	TRUE	FALSE	TRUE	FALSE	FALSE
chr1	10866667	10867060	FALSE	FALSE	FALSE	FALSE	FALSE	TRUE
chr1	10867280	10868200	FALSE	FALSE	FALSE	FALSE	FALSE	TRUE
chr1	10889363	10892716	FALSE	FALSE	FALSE	FALSE	FALSE	TRUE
chr1	10897442	10903144	TRUE	TRUE	TRUE	TRUE	FALSE	TRUE
chr1	10975507	10976934	FALSE	FALSE	FALSE	TRUE	FALSE	TRUE
chr1	10980436	10980717	FALSE	FALSE	FALSE	TRUE	FALSE	FALSE
chr1	10980810	10981057	FALSE	FALSE	FALSE	TRUE	FALSE	FALSE
chr1	11011402	11014546	TRUE	TRUE	TRUE	TRUE	TRUE	TRUE
chr1	11058505	11059987	FALSE	FALSE	FALSE	TRUE	TRUE	TRUE
chr1	11060187	11061963	FALSE	TRUE	FALSE	TRUE	TRUE	TRUE
chr1	11098456	11100559	FALSE	TRUE	TRUE	TRUE	TRUE	TRUE
chr1	11146960	11147401	FALSE	FALSE	FALSE	TRUE	FALSE	FALSE
chr1	11151701	11152945	FALSE	TRUE	FALSE	TRUE	FALSE	FALSE
chr1	11157377	11158777	FALSE	FALSE	FALSE	TRUE	FALSE	TRUE
chr1	11158855	11159436	FALSE	FALSE	FALSE	FALSE	FALSE	TRUE
chr1	11178578	11180458	FALSE	FALSE	FALSE	FALSE	FALSE	TRUE
chr1	11188933	11189550	FALSE	FALSE	FALSE	TRUE	FALSE	FALSE
chr1	11236275	11237988	FALSE	FALSE	FALSE	TRUE	FALSE	FALSE
chr1	11261490	11263737	FALSE	FALSE	FALSE	TRUE	TRUE	TRUE
chr1	11272446	11272936	FALSE	FALSE	FALSE	TRUE	FALSE	TRUE
chr1	11273115	11274309	TRUE	TRUE	FALSE	TRUE	TRUE	TRUE
chr1	11275719	11276251	FALSE	FALSE	FALSE	FALSE	FALSE	TRUE
chr1	11279634	11282695	FALSE	FALSE	FALSE	TRUE	FALSE	FALSE
chr1	11478418	11479809	FALSE	FALSE	FALSE	FALSE	FALSE	TRUE
chr1	11563281	11563862	FALSE	FALSE	FALSE	FALSE	FALSE	TRUE
chr1	11650614	11651178	FALSE	FALSE	FALSE	FALSE	FALSE	TRUE
chr1	11652413	11654834	FALSE	FALSE	FALSE	FALSE	FALSE	TRUE
chr1	11654981	11656191	FALSE	FALSE	FALSE	FALSE	FALSE	TRUE
chr1	11663794	11665316	FALSE	FALSE	FALSE	TRUE	FALSE	TRUE
chr1	11670326	11672299	FALSE	FALSE	FALSE	TRUE	FALSE	FALSE
chr1	11680271	11682242	FALSE	FALSE	FALSE	TRUE	TRUE	TRUE
chr1	11718887	11720338	FALSE	FALSE	FALSE	TRUE	FALSE	TRUE
chr1	11728986	11742693	TRUE	TRUE	TRUE	TRUE	TRUE	TRUE
chr1	11746470	11747877	FALSE	FALSE	FALSE	TRUE	FALSE	FALSE
chr1	11783938	11785717	FALSE	FALSE	FALSE	TRUE	FALSE	FALSE
chr1	11785767	11799525	TRUE	TRUE	TRUE	TRUE	FALSE	TRUE
chr1	11799548	11809928	TRUE	TRUE	TRUE	TRUE	TRUE	TRUE
chr1	11820945	11823057	FALSE	FALSE	FALSE	FALSE	FALSE	TRUE
chr1	11874389	11875673	FALSE	FALSE	FALSE	TRUE	FALSE	FALSE
chr1	11876104	11876480	FALSE	TRUE	FALSE	FALSE	FALSE	FALSE
chr1	11879646	11881104	FALSE	FALSE	FALSE	TRUE	FALSE	FALSE
chr1	11881356	11883009	FALSE	FALSE	FALSE	TRUE	FALSE	FALSE
chr1	11897014	11897354	FALSE	FALSE	FALSE	FALSE	FALSE	TRUE
chr1	11900726	11901625	FALSE	FALSE	FALSE	FALSE	FALSE	TRUE
chr1	11901708	11902778	FALSE	FALSE	FALSE	FALSE	FALSE	TRUE
chr1	11906773	11911274	TRUE	TRUE	TRUE	TRUE	TRUE	TRUE
chr1	11918617	11919528	FALSE	FALSE	FALSE	TRUE	FALSE	TRUE
chr1	11920440	11921196	FALSE	FALSE	FALSE	TRUE	FALSE	FALSE
chr1	11924450	11925356	FALSE	FALSE	FALSE	FALSE	FALSE	TRUE
chr1	11925894	11926343	FALSE	FALSE	FALSE	TRUE	FALSE	TRUE
chr1	11926376	11927484	FALSE	FALSE	FALSE	TRUE	FALSE	TRUE
chr1	11927655	11932222	FALSE	FALSE	FALSE	TRUE	FALSE	TRUE
chr1	11933136	11935700	FALSE	TRUE	FALSE	TRUE	TRUE	TRUE
chr1	11938229	11939172	FALSE	FALSE	FALSE	TRUE	FALSE	FALSE
chr1	11960252	11961875	FALSE	FALSE	FALSE	TRUE	FALSE	FALSE
chr1	11966663	11967601	FALSE	FALSE	FALSE	FALSE	FALSE	TRUE
chr1	11969456	11969749	FALSE	FALSE	FALSE	FALSE	FALSE	TRUE
chr1	11978204	11982812	TRUE	TRUE	FALSE	TRUE	TRUE	TRUE
chr1	11983314	11985410	FALSE	FALSE	FALSE	TRUE	FALSE	FALSE
chr1	11985439	11987460	FALSE	FALSE	FALSE	TRUE	FALSE	FALSE
chr1	11987786	11993127	TRUE	TRUE	TRUE	TRUE	FALSE	TRUE
chr1	12000884	12002399	FALSE	FALSE	FALSE	TRUE	FALSE	TRUE
chr1	12007258	12007829	FALSE	FALSE	FALSE	FALSE	FALSE	TRUE
chr1	12013683	12016156	TRUE	TRUE	TRUE	TRUE	FALSE	TRUE
chr1	12018583	12020689	FALSE	TRUE	TRUE	TRUE	FALSE	TRUE
chr1	12031997	12033051	TRUE	TRUE	FALSE	FALSE	FALSE	FALSE
chr1	12051648	12052675	FALSE	FALSE	FALSE	TRUE	FALSE	TRUE
chr1	12067338	12068768	FALSE	FALSE	FALSE	FALSE	FALSE	TRUE
chr1	12125066	12126468	FALSE	FALSE	FALSE	TRUE	FALSE	FALSE
chr1	12130215	12130779	FALSE	FALSE	FALSE	TRUE	FALSE	FALSE
chr1	12131822	12134303	FALSE	FALSE	FALSE	TRUE	FALSE	TRUE
chr1	12135749	12136196	FALSE	FALSE	FALSE	FALSE	FALSE	TRUE
chr1	12137119	12138219	FALSE	FALSE	FALSE	FALSE	FALSE	TRUE
chr1	12141240	12145536	TRUE	TRUE	FALSE	TRUE	FALSE	TRUE
chr1	12146538	12154329	TRUE	FALSE	FALSE	TRUE	FALSE	TRUE
chr1	12160021	12163563	FALSE	TRUE	FALSE	TRUE	FALSE	TRUE
chr1	12166478	12169794	FALSE	FALSE	FALSE	TRUE	FALSE	TRUE
chr1	12169877	12170827	FALSE	FALSE	FALSE	TRUE	FALSE	FALSE
chr1	12171046	12187986	TRUE	FALSE	FALSE	TRUE	FALSE	TRUE
chr1	12188298	12189486	FALSE	FALSE	FALSE	TRUE	FALSE	FALSE
chr1	12206802	12207522	FALSE	FALSE	FALSE	FALSE	FALSE	TRUE
chr1	12229826	12232594	FALSE	TRUE	TRUE	TRUE	TRUE	TRUE
chr1	12234250	12234838	FALSE	FALSE	FALSE	TRUE	FALSE	FALSE
chr1	12295881	12297587	FALSE	FALSE	FALSE	FALSE	FALSE	TRUE
chr1	12300987	12301645	FALSE	TRUE	FALSE	FALSE	FALSE	FALSE
chr1	12309226	12310537	FALSE	TRUE	FALSE	TRUE	FALSE	FALSE
chr1	12314042	12315846	FALSE	FALSE	FALSE	FALSE	TRUE	TRUE
chr1	12337361	12341147	FALSE	FALSE	FALSE	TRUE	FALSE	FALSE
chr1	12341458	12343519	FALSE	TRUE	FALSE	TRUE	FALSE	FALSE
chr1	12343553	12345589	FALSE	FALSE	FALSE	TRUE	FALSE	FALSE
chr1	12353801	12358490	TRUE	TRUE	TRUE	TRUE	TRUE	TRUE
chr1	12360349	12360693	FALSE	FALSE	FALSE	TRUE	FALSE	FALSE
chr1	12379973	12383350	TRUE	TRUE	FALSE	TRUE	TRUE	TRUE
chr1	12383450	12383921	FALSE	FALSE	FALSE	FALSE	FALSE	TRUE
chr1	12383962	12387465	FALSE	TRUE	FALSE	FALSE	FALSE	TRUE
chr1	12397978	12399082	FALSE	FALSE	FALSE	TRUE	FALSE	FALSE
chr1	12404972	12408605	TRUE	FALSE	FALSE	TRUE	FALSE	TRUE
chr1	12432548	12438792	FALSE	TRUE	FALSE	TRUE	TRUE	TRUE
chr1	12438949	12439379	FALSE	FALSE	FALSE	TRUE	FALSE	FALSE
chr1	12446087	12446437	FALSE	FALSE	FALSE	TRUE	FALSE	FALSE
chr1	12446535	12456384	TRUE	TRUE	FALSE	TRUE	FALSE	TRUE
chr1	12456470	12459429	FALSE	FALSE	FALSE	TRUE	TRUE	TRUE
chr1	12459746	12482772	TRUE	TRUE	TRUE	TRUE	TRUE	TRUE
chr1	12482893	12483759	FALSE	FALSE	FALSE	FALSE	FALSE	TRUE
chr1	12483985	12489854	TRUE	TRUE	FALSE	TRUE	FALSE	TRUE
chr1	12496255	12497635	FALSE	FALSE	FALSE	TRUE	FALSE	FALSE
chr1	12510029	12511969	FALSE	FALSE	FALSE	TRUE	FALSE	FALSE
chr1	12512049	12512382	FALSE	FALSE	FALSE	TRUE	FALSE	FALSE
chr1	12524925	12526735	FALSE	FALSE	FALSE	FALSE	TRUE	TRUE
chr1	12527303	12530907	TRUE	FALSE	FALSE	TRUE	TRUE	TRUE
chr1	12531323	12531735	FALSE	FALSE	FALSE	FALSE	FALSE	TRUE
chr1	12533459	12533807	FALSE	FALSE	FALSE	FALSE	FALSE	TRUE
chr1	12537949	12538696	FALSE	FALSE	FALSE	FALSE	FALSE	TRUE
chr1	12538768	12542649	FALSE	FALSE	FALSE	TRUE	TRUE	TRUE
chr1	12547763	12551140	FALSE	FALSE	FALSE	TRUE	TRUE	TRUE
chr1	12551996	12554545	FALSE	FALSE	FALSE	TRUE	FALSE	TRUE
chr1	12555878	12557385	FALSE	FALSE	FALSE	TRUE	TRUE	TRUE
chr1	12557501	12558216	FALSE	FALSE	FALSE	TRUE	FALSE	FALSE
chr1	12564791	12565476	FALSE	FALSE	FALSE	TRUE	FALSE	FALSE
chr1	12566304	12568168	FALSE	FALSE	FALSE	FALSE	TRUE	TRUE
chr1	12571685	12572125	FALSE	FALSE	FALSE	FALSE	FALSE	TRUE
chr1	12572166	12575662	FALSE	FALSE	FALSE	TRUE	TRUE	TRUE
chr1	12579664	12580187	FALSE	FALSE	FALSE	TRUE	FALSE	FALSE
chr1	12585018	12589691	FALSE	FALSE	TRUE	FALSE	TRUE	TRUE
chr1	12590650	12606035	FALSE	TRUE	TRUE	TRUE	TRUE	TRUE
chr1	12608045	12610059	FALSE	FALSE	FALSE	TRUE	TRUE	TRUE
chr1	12613374	12621295	TRUE	TRUE	TRUE	TRUE	TRUE	TRUE
chr1	12658586	12659097	FALSE	FALSE	FALSE	FALSE	FALSE	TRUE
chr1	12709220	12709445	FALSE	FALSE	FALSE	FALSE	FALSE	TRUE
chr1	12851255	12852866	FALSE	FALSE	FALSE	FALSE	FALSE	TRUE
chr1	13484034	13484423	FALSE	FALSE	TRUE	FALSE	FALSE	FALSE
chr1	13543079	13544028	FALSE	FALSE	FALSE	TRUE	FALSE	FALSE
chr1	13583288	13584948	FALSE	TRUE	FALSE	TRUE	FALSE	FALSE
chr1	13585067	13586246	FALSE	FALSE	FALSE	TRUE	FALSE	FALSE
chr1	13587374	13588345	FALSE	TRUE	TRUE	TRUE	FALSE	FALSE
chr1	13593297	13594671	TRUE	TRUE	TRUE	TRUE	FALSE	FALSE
chr1	13599874	13601687	FALSE	FALSE	FALSE	TRUE	FALSE	FALSE
chr1	13699314	13702001	FALSE	TRUE	FALSE	TRUE	FALSE	TRUE
chr1	13706264	13706647	FALSE	TRUE	FALSE	FALSE	FALSE	FALSE
chr1	13723154	13724008	FALSE	FALSE	FALSE	TRUE	FALSE	FALSE
chr1	13730145	13731687	FALSE	FALSE	FALSE	TRUE	FALSE	FALSE
chr1	13748158	13751519	TRUE	TRUE	TRUE	TRUE	TRUE	TRUE
chr1	13752318	13754085	TRUE	TRUE	FALSE	FALSE	FALSE	FALSE
chr1	13754602	13755081	FALSE	FALSE	FALSE	TRUE	FALSE	FALSE
chr1	13756156	13766235	TRUE	TRUE	TRUE	TRUE	FALSE	TRUE
chr1	13798404	13798998	FALSE	FALSE	FALSE	FALSE	FALSE	TRUE
chr1	13801735	13802446	FALSE	TRUE	FALSE	FALSE	FALSE	FALSE
chr1	13829015	13830048	FALSE	FALSE	FALSE	FALSE	FALSE	TRUE
chr1	13948283	13949227	FALSE	FALSE	FALSE	TRUE	FALSE	FALSE
chr1	14055783	14056176	FALSE	FALSE	FALSE	FALSE	FALSE	TRUE
chr1	14189950	14190769	FALSE	FALSE	TRUE	FALSE	FALSE	TRUE
chr1	14238192	14238497	FALSE	FALSE	FALSE	TRUE	FALSE	FALSE
chr1	14305235	14306803	FALSE	FALSE	FALSE	TRUE	FALSE	FALSE
chr1	14516835	14517362	FALSE	FALSE	FALSE	TRUE	FALSE	FALSE
chr1	14519675	14521867	FALSE	FALSE	FALSE	TRUE	FALSE	FALSE
chr1	14522070	14522450	FALSE	FALSE	FALSE	TRUE	FALSE	FALSE
chr1	14598487	14599012	FALSE	FALSE	FALSE	FALSE	FALSE	TRUE
chr1	14627528	14628154	FALSE	FALSE	FALSE	TRUE	FALSE	FALSE
chr1	14732496	14733186	FALSE	FALSE	FALSE	FALSE	FALSE	TRUE
chr1	14733346	14734295	FALSE	FALSE	FALSE	FALSE	FALSE	TRUE
chr1	14741240	14743335	FALSE	TRUE	FALSE	FALSE	TRUE	TRUE
chr1	14843250	14843575	FALSE	FALSE	FALSE	TRUE	FALSE	FALSE
chr1	14880162	14882504	FALSE	TRUE	FALSE	FALSE	FALSE	FALSE
chr1	14907357	14908041	FALSE	FALSE	FALSE	FALSE	FALSE	TRUE
chr1	14909997	14912611	FALSE	FALSE	FALSE	TRUE	FALSE	TRUE
chr1	14912667	14914930	FALSE	FALSE	FALSE	FALSE	FALSE	TRUE
chr1	14923077	14923428	FALSE	FALSE	FALSE	TRUE	FALSE	FALSE
chr1	14923561	14924041	FALSE	FALSE	FALSE	FALSE	FALSE	TRUE
chr1	14924624	14925969	FALSE	FALSE	FALSE	TRUE	FALSE	TRUE
chr1	14929313	14930377	FALSE	FALSE	FALSE	TRUE	FALSE	FALSE
chr1	14939649	14941126	FALSE	FALSE	FALSE	TRUE	FALSE	FALSE
chr1	14942199	14948823	FALSE	TRUE	TRUE	TRUE	FALSE	TRUE
chr1	14950108	14950839	FALSE	FALSE	FALSE	TRUE	FALSE	FALSE
chr1	14951886	14954376	FALSE	FALSE	FALSE	TRUE	FALSE	TRUE
chr1	14954825	14959110	FALSE	FALSE	FALSE	TRUE	FALSE	FALSE
chr1	14967836	14970172	FALSE	FALSE	FALSE	TRUE	FALSE	TRUE
chr1	14995310	14997273	FALSE	FALSE	FALSE	TRUE	FALSE	TRUE
chr1	14997390	14998316	FALSE	FALSE	FALSE	FALSE	FALSE	TRUE
chr1	14999579	15000291	FALSE	FALSE	FALSE	TRUE	FALSE	FALSE
chr1	15007079	15009661	FALSE	FALSE	FALSE	TRUE	FALSE	FALSE
chr1	15015607	15016842	FALSE	FALSE	FALSE	TRUE	FALSE	FALSE
chr1	15020855	15022477	FALSE	FALSE	FALSE	TRUE	FALSE	FALSE
chr1	15024534	15027081	FALSE	FALSE	FALSE	FALSE	FALSE	TRUE
chr1	15027311	15029002	FALSE	FALSE	FALSE	FALSE	FALSE	TRUE
chr1	15066263	15067486	FALSE	FALSE	FALSE	TRUE	FALSE	FALSE
chr1	15075359	15075920	FALSE	FALSE	FALSE	TRUE	FALSE	FALSE
chr1	15087884	15091765	TRUE	TRUE	TRUE	TRUE	FALSE	TRUE
chr1	15095058	15096622	FALSE	TRUE	TRUE	FALSE	FALSE	FALSE
chr1	15150641	15160278	TRUE	TRUE	TRUE	TRUE	TRUE	TRUE
chr1	15160699	15161278	FALSE	FALSE	FALSE	FALSE	FALSE	TRUE
chr1	15167369	15170419	FALSE	TRUE	TRUE	FALSE	TRUE	TRUE
chr1	15171352	15175269	FALSE	FALSE	FALSE	FALSE	TRUE	TRUE
chr1	15176149	15180849	FALSE	FALSE	TRUE	TRUE	TRUE	TRUE
chr1	15187188	15191851	FALSE	FALSE	FALSE	TRUE	TRUE	TRUE
chr1	15196222	15203172	FALSE	TRUE	TRUE	FALSE	TRUE	TRUE
chr1	15205773	15206209	FALSE	FALSE	FALSE	FALSE	FALSE	TRUE
chr1	15206255	15209182	FALSE	TRUE	TRUE	FALSE	FALSE	TRUE
chr1	15212897	15213343	FALSE	FALSE	FALSE	TRUE	FALSE	FALSE
chr1	15213445	15213826	FALSE	FALSE	FALSE	TRUE	FALSE	FALSE
chr1	15213923	15215640	FALSE	FALSE	FALSE	TRUE	FALSE	FALSE
chr1	15217614	15218618	FALSE	FALSE	FALSE	FALSE	FALSE	TRUE
chr1	15218639	15219899	FALSE	FALSE	FALSE	TRUE	FALSE	TRUE
chr1	15224536	15224972	FALSE	FALSE	FALSE	TRUE	FALSE	FALSE
chr1	15228993	15229875	FALSE	FALSE	FALSE	FALSE	FALSE	TRUE
chr1	15230050	15230850	FALSE	FALSE	FALSE	FALSE	FALSE	TRUE
chr1	15247163	15247986	FALSE	FALSE	FALSE	FALSE	FALSE	TRUE
chr1	15259635	15263218	FALSE	FALSE	FALSE	TRUE	FALSE	TRUE
chr1	15282759	15286372	FALSE	FALSE	FALSE	FALSE	TRUE	TRUE
chr1	15322302	15325096	FALSE	FALSE	FALSE	FALSE	TRUE	TRUE
chr1	15335905	15340974	FALSE	FALSE	FALSE	TRUE	FALSE	TRUE
chr1	15341128	15342822	FALSE	FALSE	FALSE	FALSE	TRUE	TRUE
chr1	15344830	15347485	FALSE	FALSE	FALSE	FALSE	FALSE	TRUE
chr1	15349462	15359451	FALSE	FALSE	FALSE	FALSE	TRUE	TRUE
chr1	15408603	15418119	TRUE	FALSE	FALSE	TRUE	TRUE	TRUE
chr1	15418485	15420227	FALSE	FALSE	FALSE	FALSE	TRUE	TRUE
chr1	15422856	15433827	FALSE	FALSE	TRUE	FALSE	TRUE	TRUE
chr1	15522966	15528154	TRUE	TRUE	TRUE	TRUE	TRUE	TRUE
chr1	15558257	15561190	FALSE	FALSE	FALSE	FALSE	FALSE	TRUE
chr1	15584315	15585473	FALSE	FALSE	FALSE	FALSE	TRUE	TRUE
chr1	15601087	15601499	FALSE	FALSE	FALSE	FALSE	FALSE	TRUE
chr1	15601554	15604597	TRUE	TRUE	FALSE	TRUE	TRUE	TRUE
chr1	15615374	15621115	TRUE	TRUE	TRUE	TRUE	TRUE	TRUE
chr1	15621189	15621634	FALSE	FALSE	FALSE	TRUE	FALSE	FALSE
chr1	15621758	15622955	FALSE	TRUE	FALSE	FALSE	FALSE	FALSE
chr1	15630175	15630883	FALSE	FALSE	FALSE	FALSE	FALSE	TRUE
chr1	15654687	15655355	FALSE	FALSE	FALSE	FALSE	FALSE	TRUE
chr1	15655703	15656623	FALSE	FALSE	FALSE	TRUE	FALSE	TRUE
chr1	15677853	15678809	FALSE	FALSE	FALSE	FALSE	FALSE	TRUE
chr1	15679024	15686248	TRUE	TRUE	TRUE	TRUE	TRUE	TRUE
chr1	15690679	15691594	FALSE	FALSE	FALSE	TRUE	FALSE	FALSE
chr1	15691721	15692822	FALSE	FALSE	FALSE	TRUE	FALSE	FALSE
chr1	15693143	15694086	FALSE	FALSE	FALSE	TRUE	FALSE	FALSE
chr1	15696614	15697882	FALSE	FALSE	FALSE	TRUE	FALSE	FALSE
chr1	15700618	15701059	FALSE	FALSE	FALSE	TRUE	FALSE	FALSE
chr1	15702624	15705864	TRUE	TRUE	FALSE	TRUE	FALSE	TRUE
chr1	15713040	15714299	FALSE	FALSE	FALSE	TRUE	FALSE	FALSE
chr1	15714372	15716181	FALSE	FALSE	FALSE	TRUE	FALSE	FALSE
chr1	15716349	15719996	FALSE	TRUE	FALSE	TRUE	FALSE	FALSE
chr1	15734721	15737334	FALSE	FALSE	FALSE	TRUE	FALSE	FALSE
chr1	15741570	15741919	FALSE	FALSE	FALSE	FALSE	FALSE	TRUE
chr1	15748557	15750519	FALSE	FALSE	FALSE	TRUE	FALSE	FALSE
chr1	15756182	15757223	FALSE	FALSE	FALSE	FALSE	FALSE	TRUE
chr1	15757401	15762403	FALSE	FALSE	FALSE	TRUE	TRUE	TRUE
chr1	15764001	15765102	FALSE	FALSE	FALSE	FALSE	FALSE	TRUE
chr1	15776282	15776706	FALSE	FALSE	FALSE	FALSE	FALSE	TRUE
chr1	15777835	15778277	FALSE	FALSE	FALSE	FALSE	FALSE	TRUE
chr1	15779249	15782509	FALSE	FALSE	FALSE	FALSE	TRUE	TRUE
chr1	15784242	15788175	FALSE	FALSE	FALSE	FALSE	FALSE	TRUE
chr1	15788276	15789453	FALSE	FALSE	FALSE	FALSE	TRUE	TRUE
chr1	15791956	15797303	FALSE	TRUE	TRUE	TRUE	TRUE	TRUE
chr1	15797426	15804552	TRUE	TRUE	TRUE	TRUE	TRUE	TRUE
chr1	15808277	15809393	FALSE	FALSE	FALSE	FALSE	FALSE	TRUE
chr1	15809452	15810511	FALSE	FALSE	FALSE	FALSE	FALSE	TRUE
chr1	15815296	15816018	FALSE	FALSE	FALSE	FALSE	FALSE	TRUE
chr1	15820630	15821310	FALSE	FALSE	FALSE	FALSE	FALSE	TRUE
chr1	15830902	15838453	TRUE	TRUE	TRUE	TRUE	TRUE	TRUE
chr1	15843823	15845872	FALSE	FALSE	FALSE	FALSE	FALSE	TRUE
chr1	15846125	15846442	FALSE	FALSE	FALSE	FALSE	FALSE	TRUE
chr1	15846475	15852391	TRUE	TRUE	TRUE	TRUE	TRUE	TRUE
chr1	15852511	15853167	FALSE	FALSE	FALSE	FALSE	FALSE	TRUE
chr1	15882914	15883897	FALSE	FALSE	FALSE	FALSE	FALSE	TRUE
chr1	15884078	15888102	FALSE	TRUE	FALSE	TRUE	TRUE	TRUE
chr1	15888557	15888899	FALSE	FALSE	FALSE	TRUE	FALSE	FALSE
chr1	15889359	15890005	FALSE	FALSE	FALSE	TRUE	FALSE	FALSE
chr1	15890654	15891394	FALSE	FALSE	FALSE	TRUE	FALSE	FALSE
chr1	15892306	15894523	FALSE	TRUE	FALSE	TRUE	TRUE	TRUE
chr1	15897860	15898382	FALSE	FALSE	FALSE	FALSE	FALSE	TRUE
chr1	15899925	15901991	TRUE	TRUE	FALSE	TRUE	FALSE	TRUE
chr1	15902057	15904321	FALSE	FALSE	FALSE	FALSE	FALSE	TRUE
chr1	15915602	15918130	FALSE	TRUE	FALSE	TRUE	FALSE	TRUE
chr1	15918874	15920095	FALSE	FALSE	FALSE	FALSE	FALSE	TRUE
chr1	15922528	15924920	FALSE	FALSE	FALSE	FALSE	FALSE	TRUE
chr1	15925043	15926470	FALSE	FALSE	FALSE	FALSE	FALSE	TRUE
chr1	15936656	15940066	FALSE	TRUE	FALSE	TRUE	TRUE	FALSE
chr1	15947834	15954552	TRUE	TRUE	TRUE	TRUE	TRUE	TRUE
chr1	15955185	15956797	FALSE	TRUE	FALSE	TRUE	FALSE	TRUE
chr1	15962719	15969443	TRUE	TRUE	FALSE	TRUE	FALSE	FALSE
chr1	15974895	15977010	TRUE	FALSE	FALSE	TRUE	TRUE	TRUE
chr1	16012280	16020957	FALSE	TRUE	TRUE	TRUE	FALSE	TRUE
chr1	16048649	16049358	FALSE	FALSE	FALSE	FALSE	FALSE	TRUE
chr1	16072884	16073538	FALSE	FALSE	FALSE	FALSE	FALSE	TRUE
chr1	16073717	16074109	FALSE	FALSE	FALSE	FALSE	FALSE	TRUE
chr1	16075323	16078414	FALSE	FALSE	FALSE	FALSE	TRUE	TRUE
chr1	16078840	16080092	FALSE	FALSE	FALSE	FALSE	TRUE	TRUE
chr1	16081693	16083566	FALSE	FALSE	FALSE	FALSE	FALSE	TRUE
chr1	16083675	16083884	FALSE	FALSE	FALSE	FALSE	FALSE	TRUE
chr1	16087637	16089712	FALSE	FALSE	FALSE	FALSE	FALSE	TRUE
chr1	16120758	16121059	FALSE	FALSE	FALSE	FALSE	FALSE	TRUE
chr1	16121244	16124092	FALSE	FALSE	FALSE	TRUE	FALSE	TRUE
chr1	16125727	16126829	FALSE	FALSE	FALSE	FALSE	FALSE	TRUE
chr1	16133615	16134474	FALSE	FALSE	FALSE	FALSE	FALSE	TRUE
chr1	16137670	16160326	TRUE	TRUE	TRUE	TRUE	TRUE	TRUE
chr1	16163654	16166075	FALSE	FALSE	TRUE	FALSE	TRUE	TRUE
chr1	16166528	16169771	FALSE	TRUE	FALSE	FALSE	TRUE	TRUE
chr1	16170453	16170829	FALSE	FALSE	FALSE	FALSE	FALSE	TRUE
chr1	16171075	16185568	TRUE	TRUE	TRUE	TRUE	TRUE	TRUE
chr1	16186461	16187266	FALSE	FALSE	FALSE	FALSE	FALSE	TRUE
chr1	16187306	16190567	FALSE	FALSE	FALSE	FALSE	TRUE	TRUE
chr1	16205601	16209126	FALSE	TRUE	TRUE	TRUE	TRUE	TRUE
chr1	16211663	16213328	FALSE	FALSE	FALSE	FALSE	FALSE	TRUE
chr1	16216403	16217474	FALSE	TRUE	FALSE	TRUE	FALSE	TRUE
chr1	16217575	16218072	FALSE	FALSE	FALSE	TRUE	FALSE	TRUE
chr1	16218074	16218731	FALSE	FALSE	FALSE	TRUE	FALSE	FALSE
chr1	16226529	16226985	FALSE	TRUE	FALSE	FALSE	FALSE	TRUE
chr1	16235945	16238204	TRUE	TRUE	TRUE	TRUE	TRUE	TRUE
chr1	16246860	16251715	FALSE	FALSE	TRUE	TRUE	FALSE	TRUE
chr1	16259705	16262876	FALSE	FALSE	FALSE	FALSE	FALSE	TRUE
chr1	16293968	16294480	FALSE	FALSE	FALSE	TRUE	FALSE	FALSE
chr1	16299018	16299524	FALSE	TRUE	FALSE	TRUE	FALSE	FALSE
chr1	16313190	16316917	FALSE	FALSE	FALSE	FALSE	FALSE	TRUE
chr1	16323414	16325782	FALSE	FALSE	FALSE	FALSE	FALSE	TRUE
chr1	16334293	16335584	FALSE	FALSE	FALSE	FALSE	FALSE	TRUE
chr1	16348627	16353803	TRUE	TRUE	TRUE	TRUE	TRUE	TRUE
chr1	16366484	16370441	TRUE	TRUE	TRUE	TRUE	TRUE	TRUE
chr1	16370713	16377596	FALSE	FALSE	FALSE	TRUE	TRUE	TRUE
chr1	16377617	16378227	FALSE	FALSE	FALSE	TRUE	FALSE	TRUE
chr1	16384624	16388657	FALSE	TRUE	FALSE	TRUE	TRUE	TRUE
chr1	16390798	16393674	FALSE	FALSE	FALSE	TRUE	FALSE	TRUE
chr1	16396296	16397498	FALSE	FALSE	FALSE	TRUE	FALSE	TRUE
chr1	16440049	16445583	TRUE	TRUE	TRUE	TRUE	TRUE	TRUE
chr1	16497783	16500346	FALSE	FALSE	FALSE	TRUE	TRUE	TRUE
chr1	16512952	16515178	TRUE	TRUE	TRUE	TRUE	TRUE	TRUE
chr1	16533965	16534406	FALSE	FALSE	FALSE	FALSE	FALSE	TRUE
chr1	16612305	16614258	FALSE	FALSE	FALSE	TRUE	TRUE	TRUE
chr1	16620367	16621250	FALSE	FALSE	FALSE	FALSE	TRUE	FALSE
chr1	16643661	16645589	FALSE	TRUE	FALSE	TRUE	TRUE	TRUE
chr1	16699952	16702200	FALSE	FALSE	FALSE	FALSE	FALSE	TRUE
chr1	16707768	16708387	FALSE	FALSE	FALSE	FALSE	FALSE	TRUE
chr1	16764323	16765622	FALSE	TRUE	TRUE	TRUE	TRUE	TRUE
chr1	16873323	16874016	FALSE	FALSE	FALSE	FALSE	FALSE	TRUE
chr1	16888569	16890146	TRUE	TRUE	FALSE	TRUE	TRUE	TRUE
chr1	16895043	16897792	FALSE	FALSE	FALSE	TRUE	TRUE	TRUE
chr1	16903202	16906686	TRUE	TRUE	TRUE	TRUE	TRUE	TRUE
chr1	16908144	16908631	FALSE	FALSE	FALSE	TRUE	FALSE	FALSE
chr1	16913424	16913987	FALSE	FALSE	FALSE	TRUE	TRUE	TRUE
chr1	16914124	16914932	FALSE	FALSE	FALSE	TRUE	FALSE	TRUE
chr1	16925187	16925803	FALSE	FALSE	FALSE	FALSE	FALSE	TRUE
chr1	16925842	16926449	FALSE	FALSE	FALSE	FALSE	FALSE	TRUE
chr1	16948189	16948834	FALSE	FALSE	FALSE	FALSE	FALSE	TRUE
chr1	16960127	16962016	FALSE	FALSE	FALSE	TRUE	FALSE	TRUE
chr1	16967097	16968048	FALSE	FALSE	FALSE	TRUE	FALSE	FALSE
chr1	16977378	16981168	FALSE	FALSE	FALSE	TRUE	FALSE	TRUE
chr1	16983794	16985461	FALSE	FALSE	FALSE	TRUE	FALSE	TRUE
chr1	17003153	17005127	FALSE	FALSE	FALSE	FALSE	TRUE	FALSE
chr1	17009248	17011815	FALSE	FALSE	FALSE	TRUE	FALSE	TRUE
chr1	17012016	17012510	FALSE	FALSE	FALSE	FALSE	FALSE	TRUE
chr1	17027074	17028022	FALSE	TRUE	FALSE	FALSE	FALSE	FALSE
chr1	17045404	17046233	FALSE	FALSE	FALSE	TRUE	FALSE	FALSE
chr1	17052501	17055008	FALSE	TRUE	FALSE	TRUE	TRUE	TRUE
chr1	17065337	17067672	FALSE	FALSE	FALSE	TRUE	FALSE	FALSE
chr1	17097406	17099970	FALSE	FALSE	FALSE	TRUE	FALSE	TRUE
chr1	17113436	17114511	FALSE	FALSE	FALSE	FALSE	FALSE	TRUE
chr1	17115188	17120787	FALSE	FALSE	FALSE	FALSE	FALSE	TRUE
chr1	17121045	17131414	FALSE	TRUE	TRUE	TRUE	TRUE	TRUE
chr1	17131613	17133688	FALSE	FALSE	FALSE	FALSE	FALSE	TRUE
chr1	17134043	17134542	FALSE	FALSE	FALSE	FALSE	FALSE	TRUE
chr1	17135143	17135497	FALSE	FALSE	FALSE	FALSE	FALSE	TRUE
chr1	17135693	17136265	FALSE	FALSE	FALSE	FALSE	FALSE	TRUE
chr1	17160836	17165874	FALSE	FALSE	FALSE	FALSE	FALSE	TRUE
chr1	17165914	17175641	FALSE	TRUE	TRUE	FALSE	TRUE	TRUE
chr1	17175977	17179680	FALSE	FALSE	FALSE	FALSE	FALSE	TRUE
chr1	17184775	17191378	FALSE	FALSE	FALSE	FALSE	TRUE	TRUE
chr1	17191453	17195523	FALSE	FALSE	FALSE	FALSE	FALSE	TRUE
chr1	17196806	17197538	FALSE	FALSE	FALSE	FALSE	FALSE	TRUE
chr1	17197618	17203070	FALSE	FALSE	FALSE	FALSE	TRUE	TRUE
chr1	17203486	17205779	FALSE	FALSE	FALSE	FALSE	FALSE	TRUE
chr1	17206023	17211245	FALSE	FALSE	FALSE	FALSE	FALSE	TRUE
chr1	17211280	17216647	FALSE	FALSE	FALSE	FALSE	FALSE	TRUE
chr1	17224656	17225058	FALSE	FALSE	FALSE	FALSE	FALSE	TRUE
chr1	17225113	17240199	FALSE	TRUE	TRUE	FALSE	TRUE	TRUE
chr1	17240702	17241312	FALSE	FALSE	FALSE	FALSE	FALSE	TRUE
chr1	17243108	17247820	FALSE	FALSE	FALSE	FALSE	FALSE	TRUE
chr1	17248640	17252524	FALSE	FALSE	FALSE	FALSE	TRUE	TRUE
chr1	17272833	17273631	FALSE	FALSE	FALSE	FALSE	FALSE	TRUE
chr1	17273738	17278242	FALSE	FALSE	FALSE	FALSE	TRUE	TRUE
chr1	17285953	17288336	FALSE	FALSE	FALSE	FALSE	TRUE	TRUE
chr1	17289187	17292879	FALSE	FALSE	FALSE	FALSE	FALSE	TRUE
chr1	17292966	17294015	FALSE	FALSE	FALSE	FALSE	FALSE	TRUE
chr1	17296588	17299705	FALSE	FALSE	FALSE	FALSE	FALSE	TRUE
chr1	17302944	17303250	FALSE	FALSE	FALSE	FALSE	FALSE	TRUE
chr1	17303354	17306296	FALSE	FALSE	FALSE	FALSE	FALSE	TRUE
chr1	17309499	17310329	FALSE	FALSE	FALSE	FALSE	FALSE	TRUE
chr1	17335624	17336160	FALSE	FALSE	FALSE	FALSE	FALSE	TRUE
chr1	17339554	17342227	FALSE	FALSE	FALSE	FALSE	FALSE	TRUE
chr1	17345823	17346714	FALSE	FALSE	FALSE	FALSE	FALSE	TRUE
chr1	17347264	17349417	FALSE	FALSE	FALSE	FALSE	FALSE	TRUE
chr1	17368629	17371019	FALSE	FALSE	FALSE	FALSE	FALSE	TRUE
chr1	17402803	17403189	FALSE	FALSE	FALSE	FALSE	FALSE	TRUE
chr1	17403319	17403914	FALSE	FALSE	FALSE	FALSE	FALSE	TRUE
chr1	17404104	17404681	FALSE	FALSE	FALSE	FALSE	FALSE	TRUE
chr1	17404831	17405327	FALSE	FALSE	FALSE	FALSE	FALSE	TRUE
chr1	17405950	17406528	FALSE	FALSE	FALSE	FALSE	FALSE	TRUE
chr1	17409205	17415524	FALSE	FALSE	FALSE	FALSE	FALSE	TRUE
chr1	17424042	17424393	FALSE	FALSE	FALSE	TRUE	FALSE	FALSE
chr1	17432124	17432690	FALSE	FALSE	FALSE	TRUE	FALSE	FALSE
chr1	17436446	17439773	TRUE	TRUE	TRUE	TRUE	TRUE	TRUE
chr1	17439825	17444522	FALSE	TRUE	FALSE	TRUE	TRUE	TRUE
chr1	17460588	17461044	FALSE	FALSE	FALSE	FALSE	FALSE	TRUE
chr1	17474535	17475105	FALSE	FALSE	FALSE	FALSE	FALSE	TRUE
chr1	17475518	17477104	FALSE	FALSE	FALSE	FALSE	FALSE	TRUE
chr1	17519170	17522090	FALSE	TRUE	FALSE	FALSE	FALSE	TRUE
chr1	17525744	17530843	FALSE	FALSE	FALSE	FALSE	FALSE	TRUE
chr1	17531316	17532809	FALSE	FALSE	FALSE	TRUE	FALSE	FALSE
chr1	17538952	17539697	FALSE	FALSE	FALSE	TRUE	FALSE	TRUE
chr1	17539829	17541581	FALSE	FALSE	TRUE	TRUE	TRUE	TRUE
chr1	17544770	17546495	FALSE	TRUE	FALSE	TRUE	TRUE	TRUE
chr1	17550449	17555480	FALSE	TRUE	FALSE	FALSE	FALSE	TRUE
chr1	17555652	17556072	FALSE	FALSE	FALSE	FALSE	FALSE	TRUE
chr1	17558415	17563291	FALSE	TRUE	TRUE	TRUE	FALSE	TRUE
chr1	17564039	17565245	TRUE	FALSE	FALSE	TRUE	FALSE	TRUE
chr1	17566131	17571404	TRUE	TRUE	TRUE	TRUE	FALSE	TRUE
chr1	17572403	17572831	FALSE	FALSE	FALSE	FALSE	FALSE	TRUE
chr1	17579760	17582419	FALSE	FALSE	FALSE	FALSE	FALSE	TRUE
chr1	17582551	17583104	FALSE	TRUE	FALSE	FALSE	FALSE	TRUE
chr1	17585811	17586281	FALSE	FALSE	FALSE	FALSE	FALSE	TRUE
chr1	17586302	17590347	FALSE	TRUE	TRUE	TRUE	TRUE	TRUE
chr1	17593372	17594259	FALSE	FALSE	FALSE	TRUE	FALSE	FALSE
chr1	17596384	17596708	FALSE	FALSE	FALSE	FALSE	FALSE	TRUE
chr1	17597076	17597810	FALSE	FALSE	FALSE	TRUE	FALSE	TRUE
chr1	17617678	17618226	FALSE	FALSE	FALSE	TRUE	FALSE	FALSE
chr1	17618329	17620070	FALSE	FALSE	FALSE	TRUE	FALSE	FALSE
chr1	17623878	17625690	FALSE	FALSE	FALSE	TRUE	FALSE	TRUE
chr1	17629342	17630060	FALSE	FALSE	FALSE	TRUE	FALSE	FALSE
chr1	17630232	17630815	FALSE	FALSE	FALSE	TRUE	FALSE	FALSE
chr1	17631288	17631603	FALSE	FALSE	FALSE	TRUE	FALSE	FALSE
chr1	17632286	17634725	FALSE	FALSE	FALSE	FALSE	FALSE	TRUE
chr1	17634768	17635573	FALSE	FALSE	FALSE	TRUE	FALSE	FALSE
chr1	17636822	17637464	FALSE	FALSE	FALSE	FALSE	FALSE	TRUE
chr1	17765154	17769950	FALSE	FALSE	FALSE	TRUE	TRUE	TRUE
chr1	17865762	17867284	FALSE	FALSE	FALSE	FALSE	TRUE	TRUE
chr1	17873446	17876384	FALSE	TRUE	TRUE	FALSE	TRUE	TRUE
chr1	18182265	18183624	FALSE	TRUE	TRUE	FALSE	FALSE	FALSE
chr1	18408211	18410793	FALSE	TRUE	TRUE	FALSE	FALSE	FALSE
chr1	18412515	18413491	FALSE	FALSE	FALSE	FALSE	FALSE	TRUE
chr1	18414106	18414892	FALSE	FALSE	FALSE	FALSE	FALSE	TRUE
chr1	18463842	18465452	FALSE	FALSE	FALSE	FALSE	FALSE	TRUE
chr1	18478957	18482400	TRUE	TRUE	TRUE	TRUE	TRUE	TRUE
chr1	18618089	18619746	FALSE	FALSE	FALSE	FALSE	TRUE	TRUE
chr1	18649635	18650248	FALSE	FALSE	FALSE	FALSE	FALSE	TRUE
chr1	18665672	18671824	FALSE	TRUE	FALSE	FALSE	TRUE	TRUE
chr1	18681186	18681541	FALSE	FALSE	FALSE	FALSE	FALSE	TRUE
chr1	18901645	18904007	TRUE	TRUE	FALSE	TRUE	TRUE	TRUE
chr1	18906197	18909228	FALSE	FALSE	FALSE	TRUE	FALSE	FALSE
chr1	18912480	18914764	FALSE	FALSE	FALSE	TRUE	TRUE	TRUE
chr1	18914926	18915762	FALSE	FALSE	FALSE	TRUE	FALSE	TRUE
chr1	18921551	18925756	FALSE	TRUE	FALSE	TRUE	TRUE	TRUE
chr1	18925955	18930382	TRUE	TRUE	TRUE	TRUE	TRUE	TRUE
chr1	18931184	18933799	TRUE	TRUE	FALSE	TRUE	FALSE	TRUE
chr1	18938442	18940308	FALSE	FALSE	FALSE	FALSE	FALSE	TRUE
chr1	18941573	18943621	FALSE	FALSE	FALSE	TRUE	FALSE	FALSE
chr1	18944752	18945798	FALSE	FALSE	FALSE	TRUE	FALSE	FALSE
chr1	18947072	18947756	FALSE	FALSE	FALSE	FALSE	FALSE	TRUE
chr1	18948161	18953328	TRUE	TRUE	FALSE	TRUE	TRUE	TRUE
chr1	18953563	18957565	FALSE	TRUE	FALSE	TRUE	TRUE	TRUE
chr1	18965082	18966731	FALSE	FALSE	FALSE	FALSE	FALSE	TRUE
chr1	18972274	18972523	FALSE	FALSE	FALSE	FALSE	FALSE	TRUE
chr1	18996877	18999879	FALSE	TRUE	TRUE	FALSE	FALSE	TRUE
chr1	19001287	19001489	FALSE	FALSE	FALSE	FALSE	FALSE	TRUE
chr1	19001519	19002265	FALSE	FALSE	FALSE	FALSE	FALSE	TRUE
chr1	19005404	19015442	TRUE	TRUE	TRUE	TRUE	TRUE	TRUE
chr1	19032841	19035241	FALSE	FALSE	FALSE	FALSE	FALSE	TRUE
chr1	19049001	19049337	FALSE	TRUE	FALSE	FALSE	FALSE	FALSE
chr1	19051769	19052278	FALSE	FALSE	FALSE	FALSE	FALSE	TRUE
chr1	19065517	19068231	TRUE	TRUE	TRUE	TRUE	TRUE	TRUE
chr1	19069890	19070479	FALSE	TRUE	FALSE	FALSE	FALSE	FALSE
chr1	19073463	19074989	FALSE	FALSE	FALSE	TRUE	FALSE	FALSE
chr1	19075152	19076058	TRUE	TRUE	FALSE	TRUE	FALSE	FALSE
chr1	19078716	19083745	TRUE	TRUE	TRUE	TRUE	TRUE	TRUE
chr1	19085352	19088714	TRUE	TRUE	TRUE	TRUE	FALSE	FALSE
chr1	19095664	19096377	FALSE	FALSE	FALSE	FALSE	FALSE	TRUE
chr1	19122370	19122732	FALSE	FALSE	FALSE	FALSE	FALSE	TRUE
chr1	19122969	19123318	FALSE	FALSE	FALSE	FALSE	FALSE	TRUE
chr1	19156867	19158202	FALSE	FALSE	FALSE	TRUE	FALSE	TRUE
chr1	19162702	19164764	FALSE	FALSE	FALSE	TRUE	FALSE	TRUE
chr1	19164805	19166415	FALSE	FALSE	FALSE	FALSE	FALSE	TRUE
chr1	19202531	19205455	TRUE	FALSE	FALSE	TRUE	FALSE	TRUE
chr1	19206654	19213041	TRUE	TRUE	TRUE	TRUE	TRUE	TRUE
chr1	19220121	19221100	FALSE	FALSE	FALSE	TRUE	FALSE	FALSE
chr1	19250626	19253541	FALSE	TRUE	FALSE	TRUE	TRUE	TRUE
chr1	19260041	19261206	FALSE	FALSE	FALSE	FALSE	FALSE	TRUE
chr1	19287747	19288752	FALSE	FALSE	FALSE	FALSE	FALSE	TRUE
chr1	19310798	19312155	FALSE	FALSE	FALSE	TRUE	TRUE	TRUE
chr1	19312259	19313726	FALSE	TRUE	FALSE	TRUE	FALSE	TRUE
chr1	19315190	19315958	FALSE	FALSE	FALSE	FALSE	FALSE	TRUE
chr1	19336336	19338185	FALSE	FALSE	FALSE	FALSE	FALSE	TRUE
chr1	19338195	19338630	FALSE	FALSE	FALSE	FALSE	FALSE	TRUE
chr1	19344508	19344911	FALSE	FALSE	FALSE	TRUE	FALSE	FALSE
chr1	19352520	19353527	FALSE	FALSE	FALSE	TRUE	FALSE	FALSE
chr1	19360078	19360833	FALSE	FALSE	FALSE	TRUE	FALSE	FALSE
chr1	19360913	19362583	FALSE	TRUE	TRUE	TRUE	FALSE	TRUE
chr1	19363558	19364422	FALSE	FALSE	FALSE	TRUE	FALSE	FALSE
chr1	19365243	19365781	FALSE	FALSE	FALSE	TRUE	FALSE	FALSE
chr1	19365991	19366272	FALSE	FALSE	FALSE	TRUE	FALSE	FALSE
chr1	19366352	19366908	FALSE	FALSE	FALSE	TRUE	FALSE	FALSE
chr1	19366978	19368423	FALSE	FALSE	FALSE	TRUE	FALSE	FALSE
chr1	19368717	19372373	TRUE	TRUE	FALSE	TRUE	FALSE	FALSE
chr1	19384286	19384880	FALSE	FALSE	FALSE	TRUE	FALSE	FALSE
chr1	19384948	19385196	FALSE	FALSE	FALSE	TRUE	FALSE	FALSE
chr1	19385208	19387591	TRUE	FALSE	FALSE	TRUE	FALSE	FALSE
chr1	19390025	19392166	FALSE	FALSE	FALSE	TRUE	FALSE	FALSE
chr1	19392254	19393479	FALSE	FALSE	FALSE	TRUE	FALSE	FALSE
chr1	19397754	19398734	FALSE	FALSE	FALSE	TRUE	FALSE	TRUE
chr1	19398887	19400993	FALSE	FALSE	FALSE	TRUE	FALSE	FALSE
chr1	19401438	19402842	FALSE	FALSE	FALSE	TRUE	FALSE	FALSE
chr1	19404795	19405173	FALSE	FALSE	FALSE	TRUE	FALSE	FALSE
chr1	19405674	19406201	FALSE	FALSE	FALSE	TRUE	FALSE	FALSE
chr1	19411098	19412418	FALSE	FALSE	FALSE	TRUE	FALSE	FALSE
chr1	19412496	19416635	FALSE	FALSE	FALSE	TRUE	FALSE	FALSE
chr1	19416914	19418097	FALSE	FALSE	FALSE	TRUE	FALSE	FALSE
chr1	19418595	19421005	FALSE	FALSE	FALSE	TRUE	FALSE	FALSE
chr1	19422533	19428272	TRUE	FALSE	FALSE	TRUE	FALSE	FALSE
chr1	19428705	19431339	TRUE	TRUE	FALSE	TRUE	FALSE	TRUE
chr1	19432173	19439926	FALSE	FALSE	FALSE	TRUE	FALSE	TRUE
chr1	19439965	19453935	TRUE	FALSE	FALSE	TRUE	TRUE	TRUE
chr1	19454495	19455712	FALSE	FALSE	FALSE	TRUE	FALSE	FALSE
chr1	19458695	19459720	FALSE	FALSE	FALSE	TRUE	FALSE	FALSE
chr1	19462876	19464205	FALSE	FALSE	FALSE	TRUE	FALSE	FALSE
chr1	19464596	19466226	FALSE	FALSE	FALSE	TRUE	FALSE	FALSE
chr1	19466708	19471068	TRUE	TRUE	FALSE	TRUE	TRUE	TRUE
chr1	19475212	19480868	FALSE	TRUE	FALSE	TRUE	FALSE	FALSE
chr1	19481298	19482758	FALSE	FALSE	FALSE	TRUE	FALSE	FALSE
chr1	19482896	19485612	TRUE	TRUE	TRUE	TRUE	TRUE	TRUE
chr1	19485699	19488224	TRUE	TRUE	TRUE	TRUE	TRUE	TRUE
chr1	19494381	19495057	FALSE	FALSE	FALSE	TRUE	FALSE	FALSE
chr1	19495353	19496648	FALSE	FALSE	FALSE	TRUE	FALSE	FALSE
chr1	19504062	19507862	FALSE	FALSE	FALSE	TRUE	FALSE	TRUE
chr1	19509242	19509675	FALSE	FALSE	FALSE	TRUE	FALSE	TRUE
chr1	19514112	19514732	FALSE	FALSE	FALSE	TRUE	FALSE	FALSE
chr1	19525608	19525925	FALSE	FALSE	FALSE	FALSE	FALSE	TRUE
chr1	19561622	19565525	FALSE	FALSE	FALSE	TRUE	FALSE	FALSE
chr1	19595684	19598576	TRUE	TRUE	TRUE	TRUE	TRUE	TRUE
chr1	19605662	19605906	FALSE	FALSE	FALSE	TRUE	FALSE	FALSE
chr1	19606034	19608987	FALSE	FALSE	FALSE	TRUE	FALSE	FALSE
chr1	19612365	19612798	FALSE	FALSE	FALSE	TRUE	FALSE	FALSE
chr1	19616206	19617567	FALSE	FALSE	FALSE	FALSE	FALSE	TRUE
chr1	19640302	19640942	FALSE	FALSE	FALSE	FALSE	FALSE	TRUE
chr1	19642833	19644157	FALSE	FALSE	FALSE	TRUE	TRUE	TRUE
chr1	19644317	19646993	FALSE	FALSE	FALSE	TRUE	FALSE	TRUE
chr1	19647197	19649280	FALSE	FALSE	FALSE	TRUE	FALSE	FALSE
chr1	19649582	19653597	FALSE	FALSE	FALSE	TRUE	FALSE	FALSE
chr1	19653855	19654690	FALSE	FALSE	FALSE	FALSE	FALSE	TRUE
chr1	19757822	19758984	FALSE	FALSE	FALSE	FALSE	FALSE	TRUE
chr1	19759090	19759887	FALSE	FALSE	FALSE	FALSE	FALSE	TRUE
chr1	19763852	19767126	FALSE	FALSE	FALSE	FALSE	TRUE	TRUE
chr1	19785728	19787790	FALSE	FALSE	FALSE	FALSE	FALSE	TRUE
chr1	19792962	19793247	FALSE	FALSE	FALSE	TRUE	FALSE	FALSE
chr1	19798784	19801222	TRUE	TRUE	TRUE	TRUE	TRUE	TRUE
chr1	19815231	19816627	FALSE	TRUE	FALSE	FALSE	FALSE	TRUE
chr1	19828093	19829667	FALSE	FALSE	FALSE	FALSE	FALSE	TRUE
chr1	19860663	19860995	FALSE	FALSE	FALSE	FALSE	FALSE	TRUE
chr1	19861297	19861866	FALSE	FALSE	FALSE	FALSE	FALSE	TRUE
chr1	19863209	19864743	FALSE	FALSE	FALSE	FALSE	FALSE	TRUE
chr1	19865909	19867903	FALSE	FALSE	FALSE	FALSE	FALSE	TRUE
chr1	19878544	19878960	FALSE	FALSE	FALSE	FALSE	FALSE	TRUE
chr1	19881751	19886018	TRUE	TRUE	TRUE	TRUE	TRUE	TRUE
chr1	19888176	19888849	TRUE	FALSE	FALSE	FALSE	FALSE	FALSE
chr1	19892635	19895002	FALSE	FALSE	FALSE	FALSE	FALSE	TRUE
chr1	19902565	19905322	FALSE	FALSE	FALSE	FALSE	FALSE	TRUE
chr1	19920863	19921418	FALSE	FALSE	FALSE	FALSE	FALSE	TRUE
chr1	19923962	19926735	FALSE	FALSE	FALSE	FALSE	FALSE	TRUE
chr1	20069426	20069892	FALSE	FALSE	FALSE	TRUE	FALSE	FALSE
chr1	20069945	20071525	FALSE	FALSE	FALSE	TRUE	FALSE	FALSE
chr1	20071634	20072169	FALSE	FALSE	FALSE	TRUE	FALSE	FALSE
chr1	20079964	20080571	FALSE	FALSE	FALSE	TRUE	FALSE	FALSE
chr1	20093508	20093774	FALSE	FALSE	FALSE	TRUE	FALSE	FALSE
chr1	20094190	20095286	FALSE	FALSE	FALSE	TRUE	FALSE	FALSE
chr1	20101118	20101531	FALSE	FALSE	FALSE	FALSE	FALSE	TRUE
chr1	20108109	20109601	FALSE	FALSE	TRUE	FALSE	FALSE	TRUE
chr1	20109642	20111828	FALSE	FALSE	FALSE	FALSE	FALSE	TRUE
chr1	20123956	20124527	FALSE	FALSE	FALSE	FALSE	FALSE	TRUE
chr1	20124741	20125216	FALSE	FALSE	FALSE	FALSE	FALSE	TRUE
chr1	20135965	20139249	FALSE	FALSE	FALSE	FALSE	FALSE	TRUE
chr1	20151836	20155744	FALSE	FALSE	FALSE	TRUE	FALSE	TRUE
chr1	20157845	20158478	FALSE	FALSE	FALSE	FALSE	FALSE	TRUE
chr1	20164756	20165292	FALSE	FALSE	FALSE	TRUE	FALSE	FALSE
chr1	20170314	20173332	FALSE	TRUE	FALSE	FALSE	FALSE	TRUE
chr1	20179757	20181719	FALSE	FALSE	FALSE	FALSE	FALSE	TRUE
chr1	20182406	20185997	FALSE	FALSE	FALSE	FALSE	FALSE	TRUE
chr1	20186029	20187692	FALSE	FALSE	FALSE	FALSE	FALSE	TRUE
chr1	20193435	20195990	FALSE	FALSE	FALSE	FALSE	FALSE	TRUE
chr1	20199591	20200390	FALSE	FALSE	FALSE	FALSE	FALSE	TRUE
chr1	20206015	20214391	FALSE	FALSE	FALSE	FALSE	TRUE	TRUE
chr1	20214465	20214971	FALSE	FALSE	FALSE	FALSE	FALSE	TRUE
chr1	20230987	20236303	FALSE	FALSE	FALSE	FALSE	FALSE	TRUE
chr1	20237850	20238232	FALSE	FALSE	FALSE	TRUE	FALSE	FALSE
chr1	20249132	20251631	FALSE	FALSE	FALSE	FALSE	TRUE	TRUE
chr1	20255438	20256441	FALSE	FALSE	FALSE	FALSE	FALSE	TRUE
chr1	20279753	20280048	FALSE	TRUE	FALSE	FALSE	FALSE	FALSE
chr1	20321720	20323089	FALSE	FALSE	FALSE	TRUE	FALSE	FALSE
chr1	20355138	20360018	FALSE	FALSE	FALSE	TRUE	FALSE	TRUE
chr1	20366239	20366657	FALSE	FALSE	FALSE	FALSE	FALSE	TRUE
chr1	20366777	20367309	FALSE	FALSE	FALSE	FALSE	FALSE	TRUE
chr1	20380034	20381504	FALSE	TRUE	FALSE	FALSE	FALSE	TRUE
chr1	20410688	20411310	FALSE	FALSE	FALSE	FALSE	FALSE	TRUE
chr1	20411410	20412238	FALSE	FALSE	FALSE	FALSE	FALSE	TRUE
chr1	20426393	20427860	FALSE	FALSE	FALSE	FALSE	FALSE	TRUE
chr1	20472797	20485469	FALSE	FALSE	FALSE	TRUE	TRUE	TRUE
chr1	20485580	20487705	FALSE	FALSE	FALSE	TRUE	TRUE	TRUE
chr1	20492753	20498179	FALSE	TRUE	TRUE	TRUE	FALSE	TRUE
chr1	20507060	20508756	TRUE	TRUE	TRUE	TRUE	TRUE	TRUE
chr1	20511728	20512591	FALSE	FALSE	FALSE	FALSE	FALSE	TRUE
chr1	20522097	20523004	FALSE	FALSE	FALSE	FALSE	FALSE	TRUE
chr1	20551899	20553542	FALSE	FALSE	FALSE	FALSE	FALSE	TRUE
chr1	20575407	20580026	FALSE	FALSE	FALSE	FALSE	FALSE	TRUE
chr1	20586912	20587838	FALSE	FALSE	FALSE	FALSE	FALSE	TRUE
chr1	20587864	20591049	FALSE	FALSE	FALSE	TRUE	TRUE	TRUE
chr1	20599668	20605508	FALSE	TRUE	TRUE	FALSE	TRUE	TRUE
chr1	20606242	20608369	FALSE	FALSE	FALSE	TRUE	FALSE	TRUE
chr1	20610522	20616836	FALSE	TRUE	FALSE	TRUE	TRUE	TRUE
chr1	20631698	20635586	FALSE	FALSE	FALSE	TRUE	TRUE	TRUE
chr1	20660185	20662870	TRUE	TRUE	TRUE	TRUE	TRUE	TRUE
chr1	20665623	20667206	FALSE	FALSE	FALSE	TRUE	FALSE	FALSE
chr1	20683734	20687111	FALSE	FALSE	FALSE	TRUE	FALSE	FALSE
chr1	20696069	20699463	FALSE	FALSE	FALSE	TRUE	TRUE	TRUE
chr1	20717272	20717767	FALSE	FALSE	FALSE	FALSE	FALSE	TRUE
chr1	20729954	20734946	TRUE	TRUE	TRUE	TRUE	TRUE	TRUE
chr1	20736806	20742389	FALSE	FALSE	FALSE	FALSE	TRUE	TRUE
chr1	20776542	20776762	FALSE	FALSE	FALSE	FALSE	FALSE	TRUE
chr1	20780617	20780930	FALSE	FALSE	FALSE	FALSE	FALSE	TRUE
chr1	20783334	20788980	TRUE	TRUE	TRUE	TRUE	TRUE	TRUE
chr1	20813494	20814721	FALSE	FALSE	FALSE	FALSE	TRUE	TRUE
chr1	20840455	20843009	FALSE	FALSE	FALSE	FALSE	TRUE	FALSE
chr1	20845817	20851591	TRUE	TRUE	FALSE	FALSE	TRUE	TRUE
chr1	20883308	20884699	FALSE	FALSE	FALSE	FALSE	FALSE	TRUE
chr1	20893976	20901410	FALSE	FALSE	FALSE	FALSE	TRUE	TRUE
chr1	20964286	20965192	FALSE	FALSE	FALSE	TRUE	FALSE	TRUE
chr1	20982054	20982932	FALSE	FALSE	FALSE	FALSE	FALSE	TRUE
chr1	20982990	20983801	FALSE	FALSE	FALSE	FALSE	FALSE	TRUE
chr1	20991531	20994334	FALSE	FALSE	FALSE	FALSE	FALSE	TRUE
chr1	21007661	21008424	FALSE	FALSE	FALSE	FALSE	FALSE	TRUE
chr1	21015300	21016545	FALSE	FALSE	FALSE	FALSE	FALSE	TRUE
chr1	21016588	21017356	FALSE	FALSE	FALSE	FALSE	FALSE	TRUE
chr1	21017733	21018086	FALSE	FALSE	FALSE	FALSE	FALSE	TRUE
chr1	21018515	21023482	FALSE	TRUE	FALSE	TRUE	TRUE	TRUE
chr1	21024769	21026544	FALSE	FALSE	FALSE	FALSE	FALSE	TRUE
chr1	21031254	21031973	FALSE	FALSE	FALSE	FALSE	FALSE	TRUE
chr1	21042184	21043467	FALSE	FALSE	FALSE	FALSE	FALSE	TRUE
chr1	21063888	21065692	FALSE	FALSE	FALSE	FALSE	FALSE	TRUE
chr1	21065734	21066222	FALSE	FALSE	FALSE	FALSE	FALSE	TRUE
chr1	21068456	21068878	FALSE	FALSE	FALSE	FALSE	FALSE	TRUE
chr1	21068975	21070297	FALSE	FALSE	FALSE	FALSE	FALSE	TRUE
chr1	21075511	21078783	FALSE	FALSE	FALSE	FALSE	FALSE	TRUE
chr1	21081817	21085067	FALSE	FALSE	FALSE	FALSE	FALSE	TRUE
chr1	21088755	21091768	FALSE	FALSE	FALSE	FALSE	TRUE	TRUE
chr1	21092281	21092663	FALSE	FALSE	FALSE	FALSE	FALSE	TRUE
chr1	21147961	21152907	FALSE	TRUE	FALSE	TRUE	TRUE	TRUE
chr1	21152949	21153621	FALSE	FALSE	FALSE	FALSE	FALSE	TRUE
chr1	21173706	21177738	TRUE	TRUE	TRUE	TRUE	TRUE	TRUE
chr1	21194751	21195311	FALSE	FALSE	FALSE	FALSE	FALSE	TRUE
chr1	21251423	21253024	FALSE	FALSE	FALSE	FALSE	FALSE	TRUE
chr1	21254287	21255224	FALSE	FALSE	FALSE	TRUE	FALSE	FALSE
chr1	21255328	21256030	FALSE	FALSE	FALSE	TRUE	FALSE	FALSE
chr1	21259895	21270761	FALSE	FALSE	TRUE	TRUE	TRUE	TRUE
chr1	21273948	21282903	FALSE	FALSE	FALSE	TRUE	TRUE	FALSE
chr1	21283180	21285849	FALSE	FALSE	FALSE	TRUE	FALSE	FALSE
chr1	21287985	21291738	FALSE	FALSE	FALSE	TRUE	TRUE	TRUE
chr1	21291880	21296254	TRUE	FALSE	FALSE	TRUE	FALSE	TRUE
chr1	21296461	21297783	FALSE	FALSE	FALSE	TRUE	FALSE	TRUE
chr1	21297809	21300026	FALSE	FALSE	FALSE	TRUE	FALSE	TRUE
chr1	21302275	21304182	FALSE	FALSE	FALSE	TRUE	FALSE	TRUE
chr1	21308153	21310449	FALSE	FALSE	FALSE	FALSE	FALSE	TRUE
chr1	21312789	21313326	FALSE	FALSE	FALSE	TRUE	FALSE	FALSE
chr1	21315239	21331191	TRUE	TRUE	TRUE	TRUE	TRUE	TRUE
chr1	21331283	21332594	FALSE	FALSE	FALSE	TRUE	FALSE	TRUE
chr1	21332779	21346607	TRUE	FALSE	FALSE	TRUE	TRUE	TRUE
chr1	21368314	21368581	FALSE	FALSE	FALSE	FALSE	FALSE	TRUE
chr1	21378442	21380217	FALSE	TRUE	TRUE	FALSE	FALSE	FALSE
chr1	21384275	21384744	FALSE	FALSE	FALSE	FALSE	FALSE	TRUE
chr1	21384897	21385651	FALSE	TRUE	FALSE	FALSE	FALSE	FALSE
chr1	21436768	21437160	FALSE	FALSE	FALSE	FALSE	FALSE	TRUE
chr1	21437232	21437645	FALSE	FALSE	FALSE	FALSE	FALSE	TRUE
chr1	21439375	21441230	FALSE	FALSE	FALSE	FALSE	TRUE	TRUE
chr1	21508725	21509219	FALSE	FALSE	FALSE	FALSE	FALSE	TRUE
chr1	21509457	21509702	FALSE	FALSE	FALSE	FALSE	FALSE	TRUE
chr1	21509868	21513823	TRUE	TRUE	FALSE	TRUE	FALSE	FALSE
chr1	21515355	21521218	TRUE	TRUE	FALSE	TRUE	FALSE	TRUE
chr1	21522639	21528344	TRUE	TRUE	TRUE	TRUE	FALSE	FALSE
chr1	21537155	21537752	FALSE	FALSE	FALSE	TRUE	FALSE	FALSE
chr1	21537863	21538517	FALSE	FALSE	FALSE	TRUE	FALSE	FALSE
chr1	21552161	21553025	FALSE	FALSE	FALSE	TRUE	FALSE	FALSE
chr1	21553192	21554303	FALSE	FALSE	FALSE	TRUE	FALSE	FALSE
chr1	21573852	21575536	FALSE	FALSE	FALSE	TRUE	FALSE	TRUE
chr1	21586264	21586994	FALSE	FALSE	FALSE	FALSE	FALSE	TRUE
chr1	21587160	21587783	FALSE	FALSE	FALSE	FALSE	FALSE	TRUE
chr1	21614225	21615344	FALSE	FALSE	FALSE	FALSE	FALSE	TRUE
chr1	21621004	21622415	FALSE	FALSE	FALSE	FALSE	FALSE	TRUE
chr1	21622650	21628340	TRUE	TRUE	TRUE	TRUE	TRUE	TRUE
chr1	21628701	21630329	FALSE	FALSE	FALSE	FALSE	FALSE	TRUE
chr1	21630925	21631374	FALSE	FALSE	FALSE	FALSE	FALSE	TRUE
chr1	21631713	21636585	TRUE	TRUE	FALSE	FALSE	TRUE	TRUE
chr1	21637073	21641139	TRUE	TRUE	TRUE	TRUE	TRUE	TRUE
chr1	21642417	21642983	FALSE	FALSE	FALSE	FALSE	FALSE	TRUE
chr1	21650270	21651711	FALSE	FALSE	FALSE	FALSE	FALSE	TRUE
chr1	21652112	21653660	FALSE	TRUE	FALSE	FALSE	FALSE	TRUE
chr1	21655402	21656277	FALSE	FALSE	FALSE	FALSE	FALSE	TRUE
chr1	21668982	21669280	FALSE	FALSE	FALSE	FALSE	FALSE	TRUE
chr1	21669468	21670678	FALSE	FALSE	FALSE	FALSE	FALSE	TRUE
chr1	21672991	21673823	FALSE	FALSE	FALSE	TRUE	FALSE	FALSE
chr1	21675411	21676400	FALSE	FALSE	FALSE	FALSE	FALSE	TRUE
chr1	21676557	21677276	FALSE	FALSE	FALSE	FALSE	FALSE	TRUE
chr1	21703444	21704330	FALSE	FALSE	FALSE	FALSE	TRUE	TRUE
chr1	21756188	21756563	FALSE	FALSE	FALSE	TRUE	FALSE	FALSE
chr1	21762774	21767114	FALSE	FALSE	FALSE	TRUE	FALSE	TRUE
chr1	21768492	21769098	FALSE	FALSE	FALSE	TRUE	FALSE	FALSE
chr1	21773047	21774240	FALSE	FALSE	FALSE	TRUE	FALSE	FALSE
chr1	21775835	21776457	FALSE	FALSE	FALSE	FALSE	FALSE	TRUE
chr1	21780178	21784744	TRUE	TRUE	TRUE	TRUE	TRUE	TRUE
chr1	21787547	21789144	FALSE	TRUE	FALSE	FALSE	FALSE	TRUE
chr1	21800673	21801678	FALSE	FALSE	FALSE	FALSE	FALSE	TRUE
chr1	21816308	21817032	FALSE	FALSE	FALSE	FALSE	FALSE	TRUE
chr1	21817145	21817586	FALSE	FALSE	FALSE	FALSE	FALSE	TRUE
chr1	21869190	21871031	FALSE	TRUE	TRUE	TRUE	TRUE	TRUE
chr1	21894754	21895315	FALSE	FALSE	FALSE	TRUE	FALSE	FALSE
chr1	21895456	21898303	FALSE	FALSE	FALSE	TRUE	FALSE	TRUE
chr1	21898363	21901136	FALSE	FALSE	FALSE	TRUE	FALSE	FALSE
chr1	21901222	21903188	FALSE	FALSE	FALSE	TRUE	FALSE	FALSE
chr1	21903611	21916062	TRUE	FALSE	FALSE	TRUE	FALSE	FALSE
chr1	21918801	21928967	FALSE	TRUE	TRUE	TRUE	TRUE	TRUE
chr1	21929042	21937298	TRUE	TRUE	TRUE	TRUE	TRUE	TRUE
chr1	21937425	21940847	FALSE	TRUE	TRUE	TRUE	TRUE	TRUE
chr1	21943154	21943659	FALSE	FALSE	FALSE	FALSE	FALSE	TRUE
chr1	21944074	21944590	FALSE	FALSE	FALSE	TRUE	FALSE	FALSE
chr1	21946727	21946966	FALSE	FALSE	FALSE	TRUE	FALSE	FALSE
chr1	21955064	21959291	TRUE	TRUE	FALSE	TRUE	FALSE	TRUE
chr1	21963634	21964110	FALSE	FALSE	FALSE	FALSE	FALSE	TRUE
chr1	22018674	22020030	FALSE	FALSE	FALSE	TRUE	FALSE	TRUE
chr1	22023657	22027177	TRUE	TRUE	TRUE	TRUE	TRUE	TRUE
chr1	22030846	22032315	TRUE	TRUE	FALSE	TRUE	FALSE	FALSE
chr1	22039278	22040928	FALSE	FALSE	FALSE	TRUE	FALSE	TRUE
chr1	22042718	22043871	FALSE	FALSE	FALSE	FALSE	FALSE	TRUE
chr1	22044624	22045281	FALSE	FALSE	FALSE	FALSE	FALSE	TRUE
chr1	22045330	22045705	FALSE	FALSE	FALSE	FALSE	FALSE	TRUE
chr1	22051849	22054851	TRUE	TRUE	TRUE	TRUE	TRUE	TRUE
chr1	22055124	22056193	FALSE	FALSE	FALSE	FALSE	FALSE	TRUE
chr1	22057864	22059418	FALSE	FALSE	FALSE	FALSE	FALSE	TRUE
chr1	22063534	22064019	FALSE	FALSE	FALSE	TRUE	FALSE	FALSE
chr1	22069472	22070315	FALSE	TRUE	FALSE	FALSE	FALSE	TRUE
chr1	22070609	22071013	FALSE	TRUE	FALSE	FALSE	FALSE	FALSE
chr1	22074675	22075331	TRUE	FALSE	FALSE	FALSE	FALSE	FALSE
chr1	22077654	22078151	FALSE	FALSE	FALSE	FALSE	FALSE	TRUE
chr1	22088701	22091293	TRUE	TRUE	FALSE	TRUE	FALSE	TRUE
chr1	22132141	22132796	FALSE	FALSE	FALSE	FALSE	FALSE	TRUE
chr1	22136699	22138286	FALSE	FALSE	FALSE	FALSE	FALSE	TRUE
chr1	22141903	22142707	FALSE	FALSE	FALSE	FALSE	FALSE	TRUE
chr1	22143564	22144177	FALSE	FALSE	FALSE	FALSE	FALSE	TRUE
chr1	22222298	22222713	FALSE	TRUE	FALSE	FALSE	FALSE	FALSE
chr1	22228025	22230779	TRUE	TRUE	TRUE	FALSE	TRUE	TRUE
chr1	22237065	22238419	TRUE	FALSE	FALSE	FALSE	FALSE	FALSE
chr1	22249901	22256733	TRUE	TRUE	FALSE	TRUE	FALSE	TRUE
chr1	22256777	22260310	TRUE	TRUE	FALSE	TRUE	TRUE	TRUE
chr1	22274254	22276535	FALSE	FALSE	FALSE	FALSE	FALSE	TRUE
chr1	22411520	22415476	TRUE	TRUE	TRUE	TRUE	FALSE	TRUE
chr1	22416488	22416703	FALSE	FALSE	FALSE	FALSE	FALSE	TRUE
chr1	22428496	22429862	FALSE	FALSE	FALSE	FALSE	FALSE	TRUE
chr1	22447081	22448708	FALSE	FALSE	TRUE	TRUE	FALSE	TRUE
chr1	22450572	22457185	TRUE	TRUE	TRUE	TRUE	TRUE	TRUE
chr1	22498901	22501448	TRUE	FALSE	FALSE	TRUE	FALSE	FALSE
chr1	22709967	22710830	FALSE	FALSE	FALSE	FALSE	FALSE	TRUE
chr1	22711425	22712736	FALSE	FALSE	FALSE	FALSE	FALSE	TRUE
chr1	22716725	22717751	FALSE	FALSE	FALSE	FALSE	FALSE	TRUE
chr1	22734629	22736359	FALSE	FALSE	FALSE	FALSE	TRUE	TRUE
chr1	22737018	22741543	FALSE	FALSE	FALSE	FALSE	TRUE	TRUE
chr1	22744664	22752639	TRUE	TRUE	TRUE	TRUE	TRUE	TRUE
chr1	22787772	22788765	FALSE	FALSE	TRUE	FALSE	FALSE	TRUE
chr1	22788952	22791524	FALSE	FALSE	TRUE	FALSE	FALSE	TRUE
chr1	22804708	22805415	FALSE	FALSE	FALSE	FALSE	FALSE	TRUE
chr1	22824380	22830677	FALSE	TRUE	TRUE	FALSE	FALSE	TRUE
chr1	22830829	22833938	FALSE	TRUE	TRUE	FALSE	TRUE	TRUE
chr1	22833950	22834549	FALSE	FALSE	FALSE	FALSE	FALSE	TRUE
chr1	22861292	22862334	FALSE	FALSE	FALSE	FALSE	FALSE	TRUE
chr1	22862379	22862728	FALSE	FALSE	FALSE	FALSE	FALSE	TRUE
chr1	22975982	22976858	FALSE	FALSE	FALSE	FALSE	FALSE	TRUE
chr1	23009482	23012083	FALSE	FALSE	FALSE	FALSE	FALSE	TRUE
chr1	23018136	23021948	TRUE	TRUE	TRUE	TRUE	TRUE	TRUE
chr1	23098895	23105069	FALSE	FALSE	FALSE	TRUE	TRUE	TRUE
chr1	23108575	23109040	FALSE	FALSE	FALSE	FALSE	FALSE	TRUE
chr1	23109087	23110118	FALSE	FALSE	FALSE	FALSE	FALSE	TRUE
chr1	23110231	23110862	FALSE	FALSE	FALSE	FALSE	FALSE	TRUE
chr1	23111082	23113273	FALSE	FALSE	FALSE	TRUE	FALSE	TRUE
chr1	23114156	23116089	FALSE	FALSE	FALSE	TRUE	FALSE	FALSE
chr1	23118643	23120283	FALSE	FALSE	FALSE	TRUE	FALSE	TRUE
chr1	23122131	23123134	FALSE	FALSE	FALSE	FALSE	FALSE	TRUE
chr1	23131302	23131585	FALSE	FALSE	FALSE	FALSE	FALSE	TRUE
chr1	23160056	23160425	FALSE	FALSE	FALSE	FALSE	FALSE	TRUE
chr1	23166771	23171021	FALSE	FALSE	FALSE	TRUE	TRUE	TRUE
chr1	23171374	23172317	FALSE	FALSE	FALSE	TRUE	FALSE	FALSE
chr1	23176665	23179541	FALSE	FALSE	FALSE	TRUE	TRUE	TRUE
chr1	23185336	23185892	FALSE	FALSE	FALSE	FALSE	FALSE	TRUE
chr1	23186851	23190932	FALSE	FALSE	FALSE	FALSE	TRUE	TRUE
chr1	23193071	23200430	FALSE	TRUE	TRUE	FALSE	TRUE	TRUE
chr1	23200645	23201086	FALSE	FALSE	FALSE	FALSE	FALSE	TRUE
chr1	23201348	23203942	FALSE	FALSE	FALSE	FALSE	TRUE	TRUE
chr1	23210616	23211483	FALSE	FALSE	FALSE	FALSE	FALSE	TRUE
chr1	23214406	23218073	FALSE	FALSE	FALSE	FALSE	TRUE	TRUE
chr1	23224461	23225924	FALSE	FALSE	FALSE	TRUE	FALSE	TRUE
chr1	23273199	23275652	FALSE	FALSE	FALSE	FALSE	TRUE	TRUE
chr1	23276234	23277173	FALSE	FALSE	FALSE	FALSE	FALSE	TRUE
chr1	23277177	23279796	TRUE	FALSE	FALSE	FALSE	FALSE	TRUE
chr1	23281937	23284814	TRUE	TRUE	FALSE	FALSE	TRUE	TRUE
chr1	23340156	23346009	TRUE	TRUE	TRUE	TRUE	TRUE	TRUE
chr1	23365903	23372361	TRUE	TRUE	TRUE	TRUE	TRUE	TRUE
chr1	23376276	23378493	FALSE	FALSE	FALSE	TRUE	TRUE	TRUE
chr1	23383271	23383931	FALSE	FALSE	FALSE	TRUE	FALSE	FALSE
chr1	23384184	23384585	FALSE	FALSE	FALSE	TRUE	FALSE	FALSE
chr1	23385018	23386185	FALSE	FALSE	FALSE	TRUE	FALSE	FALSE
chr1	23393133	23396164	FALSE	FALSE	FALSE	TRUE	FALSE	TRUE
chr1	23400565	23404765	TRUE	TRUE	FALSE	TRUE	TRUE	TRUE
chr1	23405646	23406032	FALSE	FALSE	FALSE	TRUE	FALSE	FALSE
chr1	23406232	23406634	FALSE	FALSE	FALSE	TRUE	FALSE	FALSE
chr1	23408343	23409250	FALSE	FALSE	FALSE	TRUE	FALSE	FALSE
chr1	23421791	23425612	TRUE	FALSE	FALSE	TRUE	FALSE	TRUE
chr1	23435208	23438082	FALSE	TRUE	FALSE	FALSE	FALSE	TRUE
chr1	23443817	23445845	TRUE	TRUE	FALSE	TRUE	FALSE	FALSE
chr1	23450699	23454168	TRUE	TRUE	TRUE	TRUE	FALSE	TRUE
chr1	23456931	23457175	FALSE	FALSE	FALSE	TRUE	FALSE	FALSE
chr1	23469987	23471210	FALSE	FALSE	FALSE	TRUE	FALSE	FALSE
chr1	23472578	23474086	FALSE	FALSE	FALSE	FALSE	FALSE	TRUE
chr1	23476199	23477159	FALSE	FALSE	FALSE	FALSE	FALSE	TRUE
chr1	23477340	23478348	FALSE	FALSE	FALSE	TRUE	FALSE	TRUE
chr1	23478489	23481048	TRUE	TRUE	FALSE	TRUE	FALSE	TRUE
chr1	23482872	23485444	FALSE	TRUE	TRUE	TRUE	TRUE	TRUE
chr1	23497214	23497905	FALSE	FALSE	FALSE	FALSE	FALSE	TRUE
chr1	23504941	23505298	FALSE	FALSE	FALSE	FALSE	FALSE	TRUE
chr1	23506626	23507288	FALSE	FALSE	FALSE	FALSE	FALSE	TRUE
chr1	23525079	23525890	FALSE	FALSE	FALSE	FALSE	FALSE	TRUE
chr1	23526930	23532432	FALSE	FALSE	FALSE	TRUE	TRUE	TRUE
chr1	23533570	23534367	FALSE	FALSE	FALSE	TRUE	FALSE	FALSE
chr1	23537418	23537998	FALSE	FALSE	FALSE	FALSE	FALSE	TRUE
chr1	23539562	23540345	FALSE	FALSE	FALSE	FALSE	FALSE	TRUE
chr1	23544330	23546483	FALSE	FALSE	FALSE	TRUE	TRUE	TRUE
chr1	23546485	23570097	TRUE	TRUE	TRUE	TRUE	TRUE	TRUE
chr1	23572835	23579734	FALSE	FALSE	TRUE	TRUE	TRUE	TRUE
chr1	23580017	23581879	FALSE	FALSE	FALSE	TRUE	TRUE	TRUE
chr1	23582587	23583164	FALSE	FALSE	FALSE	FALSE	FALSE	TRUE
chr1	23583338	23596043	FALSE	FALSE	TRUE	TRUE	TRUE	TRUE
chr1	23596210	23596958	FALSE	FALSE	FALSE	FALSE	FALSE	TRUE
chr1	23597556	23599734	FALSE	FALSE	FALSE	FALSE	TRUE	TRUE
chr1	23619724	23620407	FALSE	FALSE	FALSE	FALSE	FALSE	TRUE
chr1	23626857	23628138	FALSE	TRUE	FALSE	TRUE	FALSE	TRUE
chr1	23629840	23630122	FALSE	FALSE	FALSE	FALSE	FALSE	TRUE
chr1	23632921	23633309	FALSE	FALSE	FALSE	FALSE	FALSE	TRUE
chr1	23634135	23636882	FALSE	FALSE	FALSE	TRUE	TRUE	TRUE
chr1	23637267	23638257	FALSE	FALSE	FALSE	FALSE	TRUE	TRUE
chr1	23650561	23651888	FALSE	FALSE	FALSE	FALSE	FALSE	TRUE
chr1	23691070	23694785	TRUE	TRUE	TRUE	TRUE	TRUE	TRUE
chr1	23698706	23699054	FALSE	FALSE	FALSE	FALSE	FALSE	TRUE
chr1	23702649	23703479	FALSE	FALSE	FALSE	FALSE	FALSE	TRUE
chr1	23704353	23705164	FALSE	FALSE	FALSE	TRUE	FALSE	FALSE
chr1	23726579	23729402	FALSE	TRUE	FALSE	TRUE	FALSE	TRUE
chr1	23732139	23732861	FALSE	FALSE	FALSE	FALSE	TRUE	TRUE
chr1	23742127	23746266	TRUE	TRUE	FALSE	TRUE	TRUE	TRUE
chr1	23777155	23780982	TRUE	TRUE	FALSE	TRUE	TRUE	TRUE
chr1	23789068	23794076	TRUE	TRUE	TRUE	TRUE	TRUE	TRUE
chr1	23796082	23796375	FALSE	FALSE	FALSE	FALSE	FALSE	TRUE
chr1	23798116	23798534	FALSE	FALSE	FALSE	FALSE	FALSE	TRUE
chr1	23798593	23802299	TRUE	TRUE	TRUE	TRUE	TRUE	TRUE
chr1	23809843	23810557	TRUE	FALSE	FALSE	FALSE	FALSE	FALSE
chr1	23824352	23826450	TRUE	TRUE	TRUE	TRUE	TRUE	TRUE
chr1	23830209	23830898	FALSE	FALSE	FALSE	FALSE	FALSE	TRUE
chr1	23831085	23831507	FALSE	FALSE	FALSE	FALSE	FALSE	TRUE
chr1	23838719	23839329	FALSE	FALSE	FALSE	FALSE	FALSE	TRUE
chr1	23839377	23839750	FALSE	FALSE	FALSE	FALSE	FALSE	TRUE
chr1	23849308	23850366	FALSE	FALSE	FALSE	FALSE	FALSE	TRUE
chr1	23864449	23870040	FALSE	TRUE	FALSE	TRUE	FALSE	TRUE
chr1	23904125	23905364	FALSE	FALSE	FALSE	FALSE	FALSE	TRUE
chr1	23919618	23921230	FALSE	TRUE	FALSE	TRUE	FALSE	TRUE
chr1	23930219	23932008	TRUE	TRUE	FALSE	TRUE	FALSE	TRUE
chr1	23950278	23953783	FALSE	TRUE	FALSE	TRUE	TRUE	TRUE
chr1	23954292	23956151	FALSE	TRUE	FALSE	TRUE	FALSE	TRUE
chr1	23956353	23961662	TRUE	TRUE	TRUE	TRUE	TRUE	TRUE
chr1	23963268	23965398	FALSE	FALSE	FALSE	TRUE	FALSE	TRUE
chr1	23975914	23976829	FALSE	FALSE	FALSE	TRUE	FALSE	FALSE
chr1	23976878	23977785	FALSE	FALSE	FALSE	TRUE	FALSE	TRUE
chr1	23977896	23982697	TRUE	TRUE	FALSE	TRUE	TRUE	TRUE
chr1	23983744	23985896	FALSE	TRUE	FALSE	TRUE	TRUE	FALSE
chr1	23998951	23999606	FALSE	TRUE	FALSE	FALSE	FALSE	FALSE
chr1	24007796	24010880	FALSE	FALSE	FALSE	FALSE	FALSE	TRUE
chr1	24014725	24015695	FALSE	FALSE	FALSE	TRUE	FALSE	TRUE
chr1	24015917	24023991	TRUE	TRUE	TRUE	TRUE	TRUE	TRUE
chr1	24030071	24031579	FALSE	FALSE	FALSE	TRUE	FALSE	TRUE
chr1	24032721	24033248	FALSE	FALSE	FALSE	FALSE	FALSE	TRUE
chr1	24045385	24048015	FALSE	FALSE	FALSE	TRUE	TRUE	TRUE
chr1	24107192	24109750	FALSE	FALSE	FALSE	FALSE	TRUE	TRUE
chr1	24112171	24112736	FALSE	FALSE	FALSE	FALSE	FALSE	TRUE
chr1	24116950	24121144	TRUE	TRUE	TRUE	TRUE	FALSE	TRUE
chr1	24141516	24144619	FALSE	FALSE	FALSE	FALSE	TRUE	TRUE
chr1	24149459	24152854	FALSE	TRUE	FALSE	FALSE	TRUE	TRUE
chr1	24174227	24175585	FALSE	FALSE	FALSE	FALSE	FALSE	TRUE
chr1	24175790	24176357	FALSE	FALSE	FALSE	FALSE	FALSE	TRUE
chr1	24186110	24193954	TRUE	TRUE	TRUE	TRUE	FALSE	TRUE
chr1	24201683	24204967	FALSE	FALSE	FALSE	TRUE	TRUE	TRUE
chr1	24206166	24207203	FALSE	FALSE	FALSE	FALSE	FALSE	TRUE
chr1	24216399	24217576	FALSE	FALSE	FALSE	FALSE	FALSE	TRUE
chr1	24235265	24237915	FALSE	TRUE	TRUE	FALSE	FALSE	TRUE
chr1	24252323	24252831	FALSE	FALSE	FALSE	FALSE	FALSE	TRUE
chr1	24262551	24264139	FALSE	FALSE	FALSE	FALSE	FALSE	TRUE
chr1	24266525	24268051	FALSE	TRUE	FALSE	FALSE	TRUE	TRUE
chr1	24282856	24285951	FALSE	FALSE	FALSE	FALSE	TRUE	TRUE
chr1	24286263	24287455	FALSE	FALSE	FALSE	FALSE	FALSE	TRUE
chr1	24289206	24292484	FALSE	FALSE	FALSE	FALSE	TRUE	TRUE
chr1	24292977	24296378	FALSE	FALSE	FALSE	TRUE	TRUE	TRUE
chr1	24316341	24324347	FALSE	TRUE	FALSE	FALSE	FALSE	TRUE
chr1	24362496	24367313	FALSE	FALSE	FALSE	FALSE	TRUE	TRUE
chr1	24372220	24377026	FALSE	FALSE	FALSE	FALSE	TRUE	TRUE
chr1	24382439	24382852	FALSE	FALSE	FALSE	FALSE	FALSE	TRUE
chr1	24383043	24386790	FALSE	FALSE	FALSE	TRUE	FALSE	TRUE
chr1	24388890	24395013	FALSE	TRUE	FALSE	TRUE	TRUE	TRUE
chr1	24408550	24410400	FALSE	FALSE	FALSE	FALSE	FALSE	TRUE
chr1	24410552	24420474	TRUE	TRUE	TRUE	TRUE	TRUE	TRUE
chr1	24464257	24466383	TRUE	TRUE	FALSE	FALSE	FALSE	FALSE
chr1	24501229	24504262	TRUE	TRUE	TRUE	TRUE	TRUE	TRUE
chr1	24514217	24516826	FALSE	FALSE	FALSE	FALSE	TRUE	TRUE
chr1	24535213	24538935	FALSE	FALSE	FALSE	TRUE	TRUE	TRUE
chr1	24539107	24543429	TRUE	TRUE	FALSE	FALSE	TRUE	TRUE
chr1	24543897	24544329	FALSE	FALSE	FALSE	FALSE	FALSE	TRUE
chr1	24544482	24545121	FALSE	FALSE	FALSE	FALSE	FALSE	TRUE
chr1	24555304	24556731	TRUE	FALSE	FALSE	TRUE	FALSE	TRUE
chr1	24557669	24560027	TRUE	TRUE	FALSE	FALSE	TRUE	TRUE
chr1	24562368	24562722	FALSE	FALSE	FALSE	FALSE	FALSE	TRUE
chr1	24562901	24563393	FALSE	FALSE	FALSE	FALSE	FALSE	TRUE
chr1	24563490	24564016	FALSE	FALSE	FALSE	FALSE	FALSE	TRUE
chr1	24564881	24565392	FALSE	FALSE	FALSE	FALSE	FALSE	TRUE
chr1	24566482	24569813	TRUE	TRUE	FALSE	FALSE	TRUE	TRUE
chr1	24576458	24576818	FALSE	FALSE	FALSE	FALSE	FALSE	TRUE
chr1	24593689	24595211	FALSE	FALSE	FALSE	FALSE	FALSE	TRUE
chr1	24639491	24643124	TRUE	TRUE	TRUE	TRUE	TRUE	TRUE
chr1	24643126	24645180	TRUE	FALSE	FALSE	TRUE	TRUE	TRUE
chr1	24656161	24656536	FALSE	FALSE	FALSE	FALSE	FALSE	TRUE
chr1	24659203	24660402	FALSE	FALSE	FALSE	FALSE	FALSE	TRUE
chr1	24677977	24678562	FALSE	FALSE	FALSE	FALSE	FALSE	TRUE
chr1	24678854	24679292	FALSE	FALSE	FALSE	FALSE	FALSE	TRUE
chr1	24682443	24684533	FALSE	FALSE	FALSE	FALSE	TRUE	TRUE
chr1	24688798	24689176	FALSE	FALSE	FALSE	TRUE	FALSE	TRUE
chr1	24693605	24696875	FALSE	FALSE	FALSE	TRUE	FALSE	FALSE
chr1	24702044	24707779	FALSE	TRUE	FALSE	TRUE	TRUE	TRUE
chr1	24708024	24708727	FALSE	FALSE	FALSE	TRUE	FALSE	TRUE
chr1	24709113	24710630	FALSE	FALSE	FALSE	TRUE	FALSE	TRUE
chr1	24712803	24713303	FALSE	FALSE	FALSE	FALSE	FALSE	TRUE
chr1	24713371	24715169	FALSE	FALSE	FALSE	FALSE	FALSE	TRUE
chr1	24717669	24721983	FALSE	FALSE	FALSE	TRUE	FALSE	TRUE
chr1	24722279	24723805	FALSE	FALSE	FALSE	FALSE	FALSE	TRUE
chr1	24724009	24726458	FALSE	FALSE	FALSE	TRUE	TRUE	TRUE
chr1	24726483	24728269	FALSE	FALSE	FALSE	TRUE	FALSE	TRUE
chr1	24730395	24731149	FALSE	FALSE	FALSE	TRUE	FALSE	TRUE
chr1	24734242	24738235	FALSE	FALSE	FALSE	TRUE	FALSE	TRUE
chr1	24741904	24748537	TRUE	TRUE	TRUE	TRUE	TRUE	TRUE
chr1	24751614	24753604	FALSE	FALSE	FALSE	TRUE	FALSE	TRUE
chr1	24753677	24754937	FALSE	FALSE	FALSE	TRUE	FALSE	FALSE
chr1	24761577	24763179	FALSE	FALSE	FALSE	TRUE	FALSE	TRUE
chr1	24763376	24763871	FALSE	FALSE	FALSE	TRUE	FALSE	FALSE
chr1	24764491	24767753	FALSE	FALSE	FALSE	TRUE	FALSE	TRUE
chr1	24768070	24772621	FALSE	TRUE	FALSE	TRUE	FALSE	TRUE
chr1	24773634	24774841	FALSE	FALSE	FALSE	TRUE	FALSE	FALSE
chr1	24777148	24777770	FALSE	FALSE	FALSE	TRUE	FALSE	FALSE
chr1	24779518	24781026	FALSE	FALSE	FALSE	TRUE	FALSE	FALSE
chr1	24784173	24784717	FALSE	FALSE	FALSE	TRUE	FALSE	FALSE
chr1	24790249	24790817	FALSE	FALSE	FALSE	TRUE	FALSE	FALSE
chr1	24792219	24796021	FALSE	FALSE	FALSE	TRUE	FALSE	TRUE
chr1	24801136	24801576	FALSE	FALSE	FALSE	TRUE	FALSE	FALSE
chr1	24802691	24804382	FALSE	FALSE	FALSE	TRUE	FALSE	FALSE
chr1	24804561	24805174	FALSE	FALSE	FALSE	TRUE	FALSE	FALSE
chr1	24805181	24807321	FALSE	FALSE	FALSE	TRUE	FALSE	FALSE
chr1	24827891	24830030	FALSE	FALSE	FALSE	TRUE	FALSE	FALSE
chr1	24830499	24830732	FALSE	FALSE	FALSE	FALSE	FALSE	TRUE
chr1	24847742	24848998	FALSE	FALSE	FALSE	TRUE	FALSE	TRUE
chr1	24861138	24863425	TRUE	TRUE	TRUE	TRUE	FALSE	FALSE
chr1	24873731	24874145	FALSE	TRUE	FALSE	FALSE	FALSE	FALSE
chr1	24910466	24911023	FALSE	FALSE	FALSE	TRUE	FALSE	FALSE
chr1	24928689	24929984	FALSE	FALSE	FALSE	TRUE	FALSE	TRUE
chr1	24930329	24931092	FALSE	FALSE	FALSE	TRUE	FALSE	TRUE
chr1	24954444	24955253	FALSE	FALSE	FALSE	FALSE	FALSE	TRUE
chr1	24955352	24956241	FALSE	FALSE	FALSE	FALSE	FALSE	TRUE
chr1	24972159	24972540	FALSE	FALSE	FALSE	FALSE	FALSE	TRUE
chr1	25021458	25023892	FALSE	FALSE	FALSE	TRUE	TRUE	TRUE
chr1	25034165	25034560	FALSE	FALSE	FALSE	TRUE	FALSE	FALSE
chr1	25063950	25064314	FALSE	FALSE	FALSE	FALSE	FALSE	TRUE
chr1	25080154	25080735	FALSE	FALSE	FALSE	FALSE	FALSE	TRUE
chr1	25167115	25169245	FALSE	FALSE	FALSE	FALSE	TRUE	FALSE
chr1	25231231	25234304	TRUE	TRUE	TRUE	TRUE	TRUE	TRUE
chr1	25236493	25237711	FALSE	FALSE	FALSE	FALSE	FALSE	TRUE
chr1	25238425	25241077	TRUE	TRUE	TRUE	TRUE	TRUE	TRUE
chr1	25245462	25248534	TRUE	TRUE	TRUE	TRUE	TRUE	TRUE
chr1	25256871	25257691	FALSE	FALSE	FALSE	FALSE	FALSE	TRUE
chr1	25266542	25266928	FALSE	FALSE	FALSE	FALSE	FALSE	TRUE
chr1	25267834	25268386	FALSE	FALSE	FALSE	TRUE	FALSE	TRUE
chr1	25330331	25330769	FALSE	FALSE	FALSE	TRUE	FALSE	FALSE
chr1	25336830	25337235	FALSE	FALSE	FALSE	FALSE	FALSE	TRUE
chr1	25338113	25339906	TRUE	TRUE	TRUE	TRUE	TRUE	TRUE
chr1	25350859	25353079	FALSE	FALSE	FALSE	FALSE	FALSE	TRUE
chr1	25361291	25362191	FALSE	FALSE	FALSE	TRUE	FALSE	FALSE
chr1	25429553	25432538	TRUE	FALSE	FALSE	TRUE	TRUE	TRUE
chr1	25433148	25433788	FALSE	FALSE	FALSE	TRUE	FALSE	FALSE
chr1	25435412	25436698	FALSE	FALSE	FALSE	FALSE	FALSE	TRUE
chr1	25475874	25476598	FALSE	FALSE	FALSE	FALSE	FALSE	TRUE
chr1	25476620	25479773	FALSE	FALSE	FALSE	FALSE	FALSE	TRUE
chr1	25500341	25501779	FALSE	FALSE	FALSE	TRUE	FALSE	TRUE
chr1	25505946	25506730	FALSE	FALSE	FALSE	FALSE	FALSE	TRUE
chr1	25543187	25546305	FALSE	TRUE	TRUE	TRUE	FALSE	TRUE
chr1	25548462	25552609	TRUE	FALSE	TRUE	TRUE	FALSE	TRUE
chr1	25552636	25554708	FALSE	FALSE	FALSE	TRUE	FALSE	FALSE
chr1	25554945	25557560	FALSE	TRUE	FALSE	TRUE	FALSE	TRUE
chr1	25557830	25558626	FALSE	FALSE	FALSE	TRUE	FALSE	FALSE
chr1	25558733	25560859	FALSE	FALSE	FALSE	TRUE	FALSE	FALSE
chr1	25560947	25563234	FALSE	FALSE	FALSE	TRUE	FALSE	FALSE
chr1	25563409	25565384	FALSE	FALSE	FALSE	TRUE	FALSE	FALSE
chr1	25565691	25570277	FALSE	FALSE	FALSE	TRUE	FALSE	TRUE
chr1	25573075	25574722	TRUE	TRUE	FALSE	TRUE	FALSE	TRUE
chr1	25587480	25587994	FALSE	FALSE	FALSE	FALSE	FALSE	TRUE
chr1	25590164	25590414	FALSE	FALSE	FALSE	TRUE	FALSE	FALSE
chr1	25590551	25590877	FALSE	FALSE	FALSE	TRUE	FALSE	FALSE
chr1	25615458	25616613	FALSE	FALSE	FALSE	TRUE	FALSE	TRUE
chr1	25616819	25617451	FALSE	FALSE	FALSE	TRUE	FALSE	TRUE
chr1	25617578	25618850	FALSE	FALSE	FALSE	TRUE	FALSE	FALSE
chr1	25619281	25619882	FALSE	FALSE	FALSE	TRUE	FALSE	FALSE
chr1	25630910	25633195	FALSE	FALSE	FALSE	TRUE	FALSE	FALSE
chr1	25641456	25643503	FALSE	FALSE	FALSE	TRUE	FALSE	FALSE
chr1	25658573	25659163	FALSE	FALSE	FALSE	TRUE	FALSE	FALSE
chr1	25661376	25662914	FALSE	FALSE	FALSE	TRUE	FALSE	FALSE
chr1	25687826	25689612	FALSE	FALSE	FALSE	TRUE	FALSE	FALSE
chr1	25693042	25697318	FALSE	TRUE	FALSE	TRUE	FALSE	TRUE
chr1	25697393	25701779	FALSE	FALSE	FALSE	TRUE	FALSE	FALSE
chr1	25702112	25702937	FALSE	FALSE	FALSE	TRUE	FALSE	FALSE
chr1	25703727	25704642	FALSE	FALSE	FALSE	TRUE	FALSE	FALSE
chr1	25707417	25708380	FALSE	FALSE	FALSE	TRUE	FALSE	TRUE
chr1	25726965	25729320	FALSE	FALSE	FALSE	TRUE	FALSE	FALSE
chr1	25736749	25737586	FALSE	FALSE	FALSE	TRUE	FALSE	FALSE
chr1	25742125	25745535	FALSE	FALSE	FALSE	TRUE	FALSE	FALSE
chr1	25765727	25766009	FALSE	FALSE	FALSE	TRUE	FALSE	FALSE
chr1	25770868	25772116	FALSE	FALSE	FALSE	TRUE	FALSE	FALSE
chr1	25772752	25775131	FALSE	FALSE	FALSE	FALSE	TRUE	TRUE
chr1	25784916	25785827	FALSE	FALSE	FALSE	TRUE	FALSE	FALSE
chr1	25786103	25786671	FALSE	FALSE	FALSE	TRUE	FALSE	FALSE
chr1	25793821	25794444	FALSE	TRUE	FALSE	FALSE	FALSE	FALSE
chr1	25794782	25795146	FALSE	TRUE	FALSE	FALSE	FALSE	FALSE
chr1	25796109	25796979	TRUE	TRUE	FALSE	TRUE	FALSE	FALSE
chr1	25798076	25800136	FALSE	TRUE	FALSE	TRUE	FALSE	TRUE
chr1	25800341	25801451	FALSE	FALSE	FALSE	TRUE	TRUE	TRUE
chr1	25804446	25806580	FALSE	FALSE	FALSE	TRUE	FALSE	FALSE
chr1	25817525	25821764	FALSE	TRUE	TRUE	TRUE	TRUE	TRUE
chr1	25828882	25829824	FALSE	FALSE	FALSE	TRUE	FALSE	FALSE
chr1	25858187	25861931	FALSE	TRUE	FALSE	TRUE	TRUE	TRUE
chr1	25861957	25862875	FALSE	FALSE	FALSE	FALSE	FALSE	TRUE
chr1	25867113	25868414	FALSE	FALSE	FALSE	FALSE	TRUE	FALSE
chr1	25870535	25872503	FALSE	FALSE	FALSE	FALSE	FALSE	TRUE
chr1	25872777	25873987	FALSE	FALSE	FALSE	FALSE	FALSE	TRUE
chr1	25874177	25877690	FALSE	FALSE	FALSE	TRUE	FALSE	TRUE
chr1	25878605	25880573	FALSE	FALSE	FALSE	FALSE	FALSE	TRUE
chr1	25886841	25887208	FALSE	FALSE	FALSE	FALSE	FALSE	TRUE
chr1	25888075	25896988	TRUE	TRUE	TRUE	TRUE	TRUE	TRUE
chr1	25903254	25907103	FALSE	FALSE	FALSE	TRUE	TRUE	TRUE
chr1	25921868	25923967	FALSE	FALSE	FALSE	TRUE	FALSE	TRUE
chr1	25989814	25990560	FALSE	FALSE	FALSE	FALSE	FALSE	TRUE
chr1	25996489	25998243	FALSE	TRUE	FALSE	TRUE	TRUE	TRUE
chr1	25998275	25999092	FALSE	FALSE	FALSE	TRUE	FALSE	TRUE
chr1	26019646	26022981	FALSE	FALSE	FALSE	TRUE	FALSE	TRUE
chr1	26034641	26037312	TRUE	TRUE	TRUE	TRUE	FALSE	TRUE
chr1	26045690	26047493	FALSE	FALSE	FALSE	FALSE	FALSE	TRUE
chr1	26075371	26076775	FALSE	FALSE	FALSE	TRUE	FALSE	FALSE
chr1	26077297	26082389	FALSE	FALSE	FALSE	FALSE	FALSE	TRUE
chr1	26082717	26085384	FALSE	FALSE	FALSE	FALSE	FALSE	TRUE
chr1	26093551	26095874	FALSE	FALSE	FALSE	TRUE	FALSE	FALSE
chr1	26097049	26098565	FALSE	FALSE	FALSE	TRUE	FALSE	TRUE
chr1	26109648	26115498	TRUE	TRUE	TRUE	TRUE	TRUE	TRUE
chr1	26120967	26129380	TRUE	TRUE	FALSE	TRUE	FALSE	TRUE
chr1	26137363	26137715	FALSE	FALSE	FALSE	FALSE	FALSE	TRUE
chr1	26137955	26142379	FALSE	FALSE	FALSE	FALSE	FALSE	TRUE
chr1	26154363	26162765	FALSE	FALSE	FALSE	TRUE	FALSE	TRUE
chr1	26163889	26165136	FALSE	FALSE	FALSE	FALSE	FALSE	TRUE
chr1	26168704	26171046	FALSE	FALSE	FALSE	TRUE	TRUE	TRUE
chr1	26176771	26179048	TRUE	TRUE	TRUE	TRUE	FALSE	TRUE
chr1	26181096	26182871	TRUE	TRUE	TRUE	FALSE	FALSE	TRUE
chr1	26194586	26194932	FALSE	FALSE	FALSE	FALSE	FALSE	TRUE
chr1	26195032	26195411	FALSE	FALSE	FALSE	FALSE	FALSE	TRUE
chr1	26233355	26235635	TRUE	TRUE	TRUE	TRUE	TRUE	TRUE
chr1	26235954	26236335	FALSE	FALSE	FALSE	FALSE	FALSE	TRUE
chr1	26236535	26238416	FALSE	FALSE	FALSE	FALSE	TRUE	TRUE
chr1	26254246	26254850	FALSE	FALSE	FALSE	TRUE	FALSE	FALSE
chr1	26259459	26260193	FALSE	FALSE	FALSE	TRUE	FALSE	FALSE
chr1	26266724	26268941	FALSE	FALSE	FALSE	FALSE	FALSE	TRUE
chr1	26274159	26282864	TRUE	TRUE	TRUE	TRUE	TRUE	TRUE
chr1	26283309	26285948	TRUE	FALSE	FALSE	TRUE	FALSE	TRUE
chr1	26286006	26291688	TRUE	FALSE	FALSE	TRUE	FALSE	FALSE
chr1	26302340	26304197	FALSE	FALSE	FALSE	FALSE	FALSE	TRUE
chr1	26305315	26308011	TRUE	FALSE	FALSE	TRUE	TRUE	TRUE
chr1	26308273	26308852	FALSE	FALSE	FALSE	TRUE	FALSE	FALSE
chr1	26317740	26319779	FALSE	FALSE	FALSE	TRUE	FALSE	FALSE
chr1	26335644	26337669	FALSE	FALSE	FALSE	FALSE	FALSE	TRUE
chr1	26349180	26355542	FALSE	TRUE	TRUE	FALSE	TRUE	TRUE
chr1	26356286	26357199	FALSE	FALSE	FALSE	FALSE	FALSE	TRUE
chr1	26357348	26359528	FALSE	FALSE	FALSE	FALSE	FALSE	TRUE
chr1	26377146	26379132	FALSE	FALSE	FALSE	FALSE	TRUE	TRUE
chr1	26387021	26387329	FALSE	FALSE	FALSE	FALSE	FALSE	TRUE
chr1	26387731	26388094	FALSE	FALSE	FALSE	FALSE	FALSE	TRUE
chr1	26403579	26406800	FALSE	FALSE	FALSE	FALSE	TRUE	FALSE
chr1	26409550	26410178	FALSE	FALSE	FALSE	FALSE	FALSE	TRUE
chr1	26417380	26420010	FALSE	FALSE	FALSE	FALSE	FALSE	TRUE
chr1	26431158	26433512	TRUE	TRUE	FALSE	TRUE	TRUE	TRUE
chr1	26449994	26451564	FALSE	FALSE	FALSE	FALSE	FALSE	TRUE
chr1	26470466	26475141	FALSE	FALSE	FALSE	TRUE	TRUE	TRUE
chr1	26481288	26481573	FALSE	FALSE	FALSE	TRUE	FALSE	FALSE
chr1	26487020	26487832	FALSE	FALSE	FALSE	FALSE	FALSE	TRUE
chr1	26499830	26502577	TRUE	TRUE	TRUE	TRUE	TRUE	TRUE
chr1	26528579	26529651	FALSE	FALSE	FALSE	TRUE	FALSE	TRUE
chr1	26529712	26533345	TRUE	TRUE	TRUE	TRUE	TRUE	TRUE
chr1	26534981	26535981	FALSE	FALSE	FALSE	TRUE	FALSE	FALSE
chr1	26539053	26544501	FALSE	FALSE	FALSE	TRUE	FALSE	TRUE
chr1	26544913	26546969	FALSE	FALSE	FALSE	TRUE	FALSE	FALSE
chr1	26598263	26599584	FALSE	FALSE	FALSE	FALSE	FALSE	TRUE
chr1	26618276	26623980	TRUE	TRUE	TRUE	TRUE	TRUE	TRUE
chr1	26636349	26637922	FALSE	FALSE	FALSE	FALSE	TRUE	TRUE
chr1	26676662	26678248	FALSE	FALSE	FALSE	TRUE	FALSE	TRUE
chr1	26682531	26683188	FALSE	FALSE	FALSE	FALSE	FALSE	TRUE
chr1	26684712	26689395	FALSE	FALSE	FALSE	FALSE	FALSE	TRUE
chr1	26689692	26708257	TRUE	TRUE	TRUE	TRUE	TRUE	TRUE
chr1	26716384	26718285	FALSE	FALSE	FALSE	TRUE	FALSE	FALSE
chr1	26718648	26719558	FALSE	FALSE	FALSE	FALSE	FALSE	TRUE
chr1	26722437	26730277	TRUE	TRUE	FALSE	TRUE	FALSE	TRUE
chr1	26732956	26735174	FALSE	FALSE	FALSE	TRUE	FALSE	TRUE
chr1	26738951	26742237	FALSE	FALSE	FALSE	TRUE	FALSE	TRUE
chr1	26743039	26747147	FALSE	FALSE	FALSE	TRUE	FALSE	TRUE
chr1	26747332	26748760	FALSE	FALSE	FALSE	TRUE	FALSE	FALSE
chr1	26749134	26755756	FALSE	FALSE	FALSE	TRUE	FALSE	TRUE
chr1	26767010	26768034	FALSE	FALSE	FALSE	TRUE	FALSE	FALSE
chr1	26768144	26769627	FALSE	FALSE	FALSE	TRUE	FALSE	FALSE
chr1	26770776	26774146	FALSE	TRUE	TRUE	TRUE	TRUE	TRUE
chr1	26775216	26775644	FALSE	FALSE	FALSE	TRUE	FALSE	FALSE
chr1	26782259	26783325	FALSE	FALSE	FALSE	TRUE	FALSE	FALSE
chr1	26783359	26790079	TRUE	TRUE	TRUE	TRUE	TRUE	TRUE
chr1	26796609	26798282	FALSE	FALSE	FALSE	TRUE	FALSE	FALSE
chr1	26798456	26801815	TRUE	TRUE	FALSE	TRUE	FALSE	TRUE
chr1	26802069	26803004	FALSE	FALSE	FALSE	FALSE	FALSE	TRUE
chr1	26805312	26805885	FALSE	FALSE	FALSE	FALSE	FALSE	TRUE
chr1	26822805	26823306	FALSE	FALSE	FALSE	FALSE	FALSE	TRUE
chr1	26823915	26826637	TRUE	TRUE	TRUE	TRUE	TRUE	TRUE
chr1	26826702	26829743	FALSE	FALSE	FALSE	TRUE	FALSE	TRUE
chr1	26830978	26832532	FALSE	FALSE	FALSE	TRUE	FALSE	TRUE
chr1	26833152	26833636	FALSE	FALSE	FALSE	TRUE	FALSE	FALSE
chr1	26838646	26839230	FALSE	FALSE	FALSE	TRUE	FALSE	FALSE
chr1	26847213	26851487	TRUE	TRUE	TRUE	TRUE	TRUE	TRUE
chr1	26852119	26856172	TRUE	TRUE	TRUE	FALSE	FALSE	TRUE
chr1	26856656	26859965	FALSE	FALSE	FALSE	FALSE	FALSE	TRUE
chr1	26860705	26866693	TRUE	TRUE	TRUE	TRUE	TRUE	TRUE
chr1	26867094	26869031	TRUE	TRUE	FALSE	TRUE	FALSE	TRUE
chr1	26872105	26872889	FALSE	FALSE	FALSE	FALSE	FALSE	TRUE
chr1	26874667	26874956	FALSE	FALSE	FALSE	FALSE	FALSE	TRUE
chr1	26876572	26877914	FALSE	FALSE	FALSE	FALSE	FALSE	TRUE
chr1	26888824	26891094	TRUE	TRUE	TRUE	TRUE	TRUE	TRUE
chr1	26899109	26901296	TRUE	TRUE	TRUE	TRUE	TRUE	TRUE
chr1	26906927	26908707	FALSE	TRUE	FALSE	FALSE	FALSE	TRUE
chr1	26909437	26914985	TRUE	TRUE	TRUE	TRUE	FALSE	FALSE
chr1	26915097	26915454	FALSE	FALSE	FALSE	TRUE	FALSE	FALSE
chr1	26920911	26924541	TRUE	TRUE	TRUE	TRUE	TRUE	TRUE
chr1	26959065	26962796	FALSE	TRUE	FALSE	TRUE	FALSE	TRUE
chr1	26966665	26968016	FALSE	FALSE	FALSE	FALSE	FALSE	TRUE
chr1	26986661	26987505	FALSE	FALSE	FALSE	FALSE	FALSE	TRUE
chr1	26989214	27002913	TRUE	TRUE	TRUE	TRUE	TRUE	TRUE
chr1	27003595	27014876	TRUE	TRUE	TRUE	TRUE	TRUE	TRUE
chr1	27017989	27018666	FALSE	TRUE	FALSE	FALSE	FALSE	TRUE
chr1	27027048	27028777	FALSE	TRUE	FALSE	TRUE	FALSE	TRUE
chr1	27030703	27034674	TRUE	TRUE	TRUE	TRUE	FALSE	TRUE
chr1	27035318	27036330	FALSE	FALSE	FALSE	TRUE	FALSE	FALSE
chr1	27044808	27045086	FALSE	FALSE	FALSE	FALSE	FALSE	TRUE
chr1	27046125	27046634	FALSE	FALSE	FALSE	FALSE	FALSE	TRUE
chr1	27074359	27074989	FALSE	FALSE	FALSE	FALSE	FALSE	TRUE
chr1	27097754	27101025	TRUE	TRUE	TRUE	TRUE	TRUE	TRUE
chr1	27104452	27105351	FALSE	FALSE	FALSE	FALSE	FALSE	TRUE
chr1	27105605	27107041	FALSE	FALSE	FALSE	FALSE	FALSE	TRUE
chr1	27110573	27113892	TRUE	TRUE	FALSE	TRUE	TRUE	TRUE
chr1	27114570	27120733	TRUE	TRUE	FALSE	TRUE	FALSE	FALSE
chr1	27122111	27123498	TRUE	TRUE	FALSE	TRUE	FALSE	TRUE
chr1	27124033	27125104	TRUE	FALSE	FALSE	TRUE	FALSE	FALSE
chr1	27130712	27131395	FALSE	TRUE	FALSE	TRUE	FALSE	FALSE
chr1	27136046	27138710	FALSE	FALSE	FALSE	TRUE	FALSE	TRUE
chr1	27140328	27146931	FALSE	FALSE	FALSE	TRUE	TRUE	TRUE
chr1	27152190	27156620	TRUE	TRUE	TRUE	TRUE	TRUE	TRUE
chr1	27159755	27160444	FALSE	FALSE	FALSE	FALSE	FALSE	TRUE
chr1	27161248	27162719	FALSE	FALSE	FALSE	TRUE	FALSE	TRUE
chr1	27163019	27164057	FALSE	FALSE	FALSE	FALSE	TRUE	TRUE
chr1	27165189	27165795	FALSE	FALSE	FALSE	FALSE	FALSE	TRUE
chr1	27166033	27167641	FALSE	FALSE	FALSE	FALSE	FALSE	TRUE
chr1	27190968	27194070	FALSE	TRUE	FALSE	FALSE	TRUE	TRUE
chr1	27233657	27236417	FALSE	FALSE	FALSE	TRUE	FALSE	TRUE
chr1	27297505	27300829	FALSE	FALSE	TRUE	TRUE	TRUE	TRUE
chr1	27321615	27323717	TRUE	TRUE	TRUE	TRUE	TRUE	TRUE
chr1	27331991	27332387	FALSE	FALSE	FALSE	TRUE	FALSE	FALSE
chr1	27338769	27344571	TRUE	TRUE	TRUE	TRUE	FALSE	TRUE
chr1	27346949	27347389	FALSE	FALSE	FALSE	FALSE	FALSE	TRUE
chr1	27347805	27348175	FALSE	FALSE	FALSE	FALSE	FALSE	TRUE
chr1	27348771	27350782	FALSE	FALSE	FALSE	FALSE	TRUE	TRUE
chr1	27357250	27357883	FALSE	FALSE	FALSE	TRUE	FALSE	FALSE
chr1	27364471	27378034	TRUE	TRUE	TRUE	TRUE	TRUE	TRUE
chr1	27379235	27381437	FALSE	FALSE	FALSE	TRUE	FALSE	FALSE
chr1	27382819	27383263	FALSE	FALSE	FALSE	FALSE	FALSE	TRUE
chr1	27388514	27394254	FALSE	FALSE	FALSE	TRUE	TRUE	TRUE
chr1	27401333	27407065	FALSE	FALSE	FALSE	TRUE	FALSE	TRUE
chr1	27413148	27414414	FALSE	FALSE	FALSE	TRUE	FALSE	FALSE
chr1	27416782	27419786	TRUE	TRUE	FALSE	TRUE	TRUE	TRUE
chr1	27420775	27421785	FALSE	FALSE	FALSE	TRUE	FALSE	FALSE
chr1	27425560	27432423	FALSE	FALSE	FALSE	TRUE	FALSE	TRUE
chr1	27432681	27440082	TRUE	TRUE	FALSE	TRUE	TRUE	TRUE
chr1	27450982	27451724	FALSE	FALSE	FALSE	TRUE	FALSE	FALSE
chr1	27454909	27456068	FALSE	FALSE	FALSE	TRUE	FALSE	TRUE
chr1	27459222	27459913	FALSE	FALSE	FALSE	TRUE	FALSE	FALSE
chr1	27466164	27467357	FALSE	FALSE	FALSE	FALSE	FALSE	TRUE
chr1	27467552	27468360	FALSE	FALSE	FALSE	FALSE	FALSE	TRUE
chr1	27476830	27477550	FALSE	FALSE	FALSE	TRUE	FALSE	FALSE
chr1	27486560	27487197	FALSE	FALSE	FALSE	TRUE	FALSE	FALSE
chr1	27487784	27493677	TRUE	TRUE	TRUE	TRUE	TRUE	TRUE
chr1	27496565	27497329	FALSE	FALSE	FALSE	FALSE	FALSE	TRUE
chr1	27499896	27500262	FALSE	FALSE	FALSE	FALSE	FALSE	TRUE
chr1	27502911	27506119	FALSE	FALSE	FALSE	TRUE	FALSE	TRUE
chr1	27508101	27508540	FALSE	FALSE	FALSE	FALSE	FALSE	TRUE
chr1	27513619	27514468	FALSE	FALSE	FALSE	TRUE	FALSE	FALSE
chr1	27516110	27516575	FALSE	FALSE	FALSE	TRUE	FALSE	FALSE
chr1	27516639	27520239	FALSE	FALSE	FALSE	TRUE	FALSE	TRUE
chr1	27520694	27522020	FALSE	FALSE	FALSE	TRUE	FALSE	FALSE
chr1	27522554	27524551	FALSE	FALSE	FALSE	TRUE	FALSE	FALSE
chr1	27524787	27530330	TRUE	TRUE	TRUE	TRUE	TRUE	TRUE
chr1	27535582	27547347	TRUE	TRUE	TRUE	TRUE	TRUE	TRUE
chr1	27553712	27559527	TRUE	TRUE	TRUE	TRUE	TRUE	TRUE
chr1	27560082	27578941	TRUE	TRUE	TRUE	TRUE	TRUE	TRUE
chr1	27581459	27582221	FALSE	FALSE	FALSE	TRUE	FALSE	FALSE
chr1	27588238	27591927	FALSE	FALSE	FALSE	TRUE	TRUE	TRUE
chr1	27592732	27593244	FALSE	FALSE	FALSE	TRUE	FALSE	FALSE
chr1	27593331	27595939	FALSE	FALSE	FALSE	TRUE	FALSE	TRUE
chr1	27597804	27604696	FALSE	TRUE	TRUE	TRUE	TRUE	TRUE
chr1	27606493	27606953	FALSE	FALSE	FALSE	FALSE	FALSE	TRUE
chr1	27609053	27609949	FALSE	FALSE	FALSE	TRUE	FALSE	FALSE
chr1	27617097	27617409	FALSE	FALSE	FALSE	TRUE	FALSE	FALSE
chr1	27618613	27619121	FALSE	FALSE	FALSE	TRUE	FALSE	FALSE
chr1	27624727	27637664	FALSE	FALSE	FALSE	TRUE	FALSE	FALSE
chr1	27649917	27651674	FALSE	FALSE	FALSE	TRUE	FALSE	TRUE
chr1	27652479	27652853	FALSE	FALSE	FALSE	TRUE	FALSE	FALSE
chr1	27655031	27657074	FALSE	FALSE	FALSE	TRUE	FALSE	TRUE
chr1	27658446	27661981	FALSE	FALSE	FALSE	TRUE	FALSE	TRUE
chr1	27662208	27663410	FALSE	FALSE	FALSE	TRUE	FALSE	TRUE
chr1	27669312	27670356	FALSE	FALSE	FALSE	TRUE	FALSE	TRUE
chr1	27670539	27674022	FALSE	TRUE	FALSE	TRUE	TRUE	TRUE
chr1	27683062	27685620	FALSE	FALSE	FALSE	FALSE	FALSE	TRUE
chr1	27689168	27689671	FALSE	FALSE	FALSE	TRUE	FALSE	FALSE
chr1	27724512	27725848	FALSE	FALSE	FALSE	TRUE	FALSE	TRUE
chr1	27725936	27727507	TRUE	FALSE	TRUE	TRUE	TRUE	TRUE
chr1	27755637	27756100	FALSE	FALSE	FALSE	TRUE	FALSE	FALSE
chr1	27771737	27775623	TRUE	TRUE	TRUE	TRUE	TRUE	TRUE
chr1	27777701	27778545	FALSE	FALSE	FALSE	TRUE	FALSE	FALSE
chr1	27778794	27780138	FALSE	FALSE	FALSE	TRUE	FALSE	FALSE
chr1	27784173	27791351	TRUE	TRUE	TRUE	TRUE	FALSE	TRUE
chr1	27816650	27817314	FALSE	FALSE	FALSE	TRUE	FALSE	FALSE
chr1	27829659	27832294	TRUE	TRUE	TRUE	TRUE	TRUE	TRUE
chr1	27832451	27832771	FALSE	FALSE	FALSE	FALSE	FALSE	TRUE
chr1	27862305	27865160	FALSE	FALSE	FALSE	TRUE	FALSE	TRUE
chr1	27868625	27870062	FALSE	FALSE	FALSE	TRUE	FALSE	FALSE
chr1	27872536	27876624	FALSE	FALSE	FALSE	TRUE	FALSE	TRUE
chr1	27882146	27885733	FALSE	FALSE	FALSE	TRUE	FALSE	FALSE
chr1	27885862	27888531	FALSE	FALSE	FALSE	TRUE	FALSE	FALSE
chr1	27888703	27893328	FALSE	FALSE	FALSE	TRUE	FALSE	FALSE
chr1	27913601	27915809	FALSE	FALSE	FALSE	TRUE	TRUE	TRUE
[truncated: 120,490 more rows]

## Sheet: S2B Table
S2B Table. List of open chromatin regions
chr	start	end	AEC_D0_ATAC	LUAD_tissues_(PMID:31209061)_ATAC	LUAD_tissues_(PMID:30361341)_ATAC	PC9_ATAC	PC9_DNaseI	A549_DNAseI
chr1	96621	97180	FALSE	TRUE	FALSE	FALSE	FALSE	FALSE
chr1	102935	103239	FALSE	TRUE	FALSE	FALSE	FALSE	FALSE
chr1	181224	181725	FALSE	FALSE	TRUE	FALSE	FALSE	FALSE
chr1	184235	184736	FALSE	FALSE	TRUE	FALSE	FALSE	FALSE
chr1	265792	266461	TRUE	TRUE	FALSE	FALSE	FALSE	FALSE
chr1	267746	268279	FALSE	TRUE	TRUE	FALSE	TRUE	FALSE
chr1	502621	502710	FALSE	FALSE	FALSE	TRUE	FALSE	FALSE
chr1	629119	633215	TRUE	FALSE	FALSE	TRUE	TRUE	FALSE
chr1	633373	634882	TRUE	FALSE	TRUE	TRUE	TRUE	FALSE
chr1	733617	734118	FALSE	FALSE	TRUE	TRUE	FALSE	FALSE
chr1	778461	779357	TRUE	TRUE	TRUE	TRUE	TRUE	TRUE
chr1	779770	779964	FALSE	FALSE	FALSE	TRUE	TRUE	FALSE
chr1	789346	789646	FALSE	FALSE	FALSE	FALSE	TRUE	FALSE
chr1	791669	791880	FALSE	TRUE	FALSE	FALSE	FALSE	FALSE
chr1	817353	817636	FALSE	TRUE	FALSE	FALSE	FALSE	FALSE
chr1	826665	827810	TRUE	FALSE	TRUE	TRUE	TRUE	TRUE
chr1	845715	845885	FALSE	FALSE	FALSE	FALSE	TRUE	FALSE
chr1	858589	859090	FALSE	FALSE	TRUE	TRUE	FALSE	FALSE
chr1	864980	865361	FALSE	FALSE	FALSE	FALSE	FALSE	TRUE
chr1	869668	870359	FALSE	TRUE	TRUE	TRUE	TRUE	TRUE
chr1	876743	877244	FALSE	FALSE	TRUE	FALSE	FALSE	FALSE
chr1	890394	890769	FALSE	TRUE	FALSE	FALSE	FALSE	FALSE
chr1	898628	899235	FALSE	TRUE	TRUE	FALSE	FALSE	FALSE
chr1	901847	902594	FALSE	TRUE	FALSE	FALSE	FALSE	FALSE
chr1	903864	905136	FALSE	TRUE	TRUE	TRUE	TRUE	TRUE
chr1	905364	905923	FALSE	TRUE	FALSE	FALSE	FALSE	FALSE
chr1	906294	907328	FALSE	TRUE	TRUE	TRUE	TRUE	TRUE
chr1	910164	911712	FALSE	TRUE	TRUE	TRUE	TRUE	TRUE
chr1	911972	912321	FALSE	TRUE	FALSE	FALSE	FALSE	TRUE
chr1	912557	913657	FALSE	TRUE	FALSE	FALSE	FALSE	TRUE
chr1	913740	914786	FALSE	TRUE	FALSE	FALSE	FALSE	FALSE
chr1	914905	915205	FALSE	FALSE	FALSE	FALSE	TRUE	FALSE
chr1	917194	917932	FALSE	TRUE	FALSE	FALSE	FALSE	FALSE
chr1	918340	920220	FALSE	TRUE	FALSE	FALSE	FALSE	FALSE
chr1	920279	926750	FALSE	TRUE	TRUE	TRUE	TRUE	TRUE
chr1	927082	928173	FALSE	TRUE	FALSE	TRUE	FALSE	FALSE
chr1	928513	928903	FALSE	TRUE	FALSE	FALSE	FALSE	FALSE
chr1	929242	933990	FALSE	TRUE	TRUE	TRUE	TRUE	FALSE
chr1	935156	936392	FALSE	TRUE	FALSE	FALSE	FALSE	FALSE
chr1	937821	944714	FALSE	TRUE	TRUE	TRUE	TRUE	TRUE
chr1	944910	946242	FALSE	TRUE	FALSE	FALSE	FALSE	TRUE
chr1	951426	951633	FALSE	FALSE	FALSE	FALSE	FALSE	TRUE
chr1	951639	952195	FALSE	TRUE	FALSE	FALSE	FALSE	FALSE
chr1	953836	954201	FALSE	TRUE	FALSE	FALSE	FALSE	FALSE
chr1	958906	960269	FALSE	TRUE	TRUE	TRUE	TRUE	TRUE
chr1	960307	962222	FALSE	TRUE	TRUE	TRUE	TRUE	TRUE
chr1	962426	964741	FALSE	TRUE	FALSE	FALSE	FALSE	FALSE
chr1	965839	968603	TRUE	TRUE	TRUE	TRUE	TRUE	TRUE
chr1	969289	970088	FALSE	TRUE	FALSE	FALSE	FALSE	FALSE
chr1	970379	971058	FALSE	TRUE	FALSE	FALSE	FALSE	FALSE
chr1	971568	972498	FALSE	TRUE	FALSE	FALSE	FALSE	FALSE
chr1	972664	974098	FALSE	TRUE	FALSE	FALSE	FALSE	FALSE
chr1	974419	975109	FALSE	TRUE	FALSE	FALSE	FALSE	FALSE
chr1	975294	977229	FALSE	TRUE	TRUE	TRUE	TRUE	TRUE
chr1	977930	983661	FALSE	TRUE	TRUE	FALSE	TRUE	TRUE
chr1	983865	985136	FALSE	TRUE	TRUE	TRUE	FALSE	TRUE
chr1	993342	994170	FALSE	TRUE	FALSE	FALSE	FALSE	FALSE
chr1	994293	995307	FALSE	TRUE	FALSE	TRUE	FALSE	FALSE
chr1	995483	996481	FALSE	TRUE	FALSE	FALSE	FALSE	FALSE
chr1	996997	1002736	TRUE	TRUE	TRUE	TRUE	TRUE	TRUE
chr1	1004726	1007522	FALSE	TRUE	TRUE	TRUE	TRUE	TRUE
chr1	1012937	1015962	TRUE	TRUE	TRUE	TRUE	TRUE	TRUE
chr1	1016120	1016390	FALSE	FALSE	FALSE	FALSE	FALSE	TRUE
chr1	1018924	1023075	FALSE	TRUE	TRUE	TRUE	TRUE	TRUE
chr1	1023194	1026107	FALSE	TRUE	TRUE	TRUE	TRUE	TRUE
chr1	1026816	1028396	TRUE	TRUE	FALSE	FALSE	FALSE	FALSE
chr1	1031431	1033730	TRUE	TRUE	TRUE	FALSE	FALSE	TRUE
chr1	1033977	1034451	FALSE	TRUE	FALSE	FALSE	FALSE	FALSE
chr1	1035053	1035849	FALSE	TRUE	FALSE	TRUE	FALSE	FALSE
chr1	1035968	1036869	FALSE	TRUE	FALSE	FALSE	FALSE	FALSE
chr1	1037076	1038162	FALSE	TRUE	FALSE	FALSE	FALSE	FALSE
chr1	1038278	1039428	FALSE	TRUE	FALSE	FALSE	FALSE	FALSE
chr1	1039697	1041827	FALSE	TRUE	TRUE	FALSE	FALSE	TRUE
chr1	1042027	1043332	FALSE	TRUE	FALSE	FALSE	FALSE	FALSE
chr1	1043378	1044617	FALSE	TRUE	FALSE	FALSE	FALSE	FALSE
chr1	1044814	1047770	FALSE	TRUE	FALSE	FALSE	FALSE	FALSE
chr1	1049796	1050106	FALSE	TRUE	FALSE	FALSE	FALSE	FALSE
chr1	1050810	1052122	FALSE	TRUE	FALSE	FALSE	FALSE	FALSE
chr1	1053087	1053380	FALSE	TRUE	FALSE	FALSE	FALSE	FALSE
chr1	1053762	1055274	FALSE	TRUE	FALSE	FALSE	FALSE	FALSE
chr1	1057281	1057384	FALSE	FALSE	FALSE	TRUE	FALSE	FALSE
chr1	1058167	1060401	FALSE	TRUE	TRUE	TRUE	TRUE	TRUE
chr1	1061764	1065080	FALSE	TRUE	TRUE	TRUE	TRUE	TRUE
chr1	1066636	1075720	FALSE	TRUE	TRUE	TRUE	TRUE	TRUE
chr1	1079364	1080864	TRUE	TRUE	TRUE	TRUE	TRUE	TRUE
chr1	1081260	1084332	FALSE	TRUE	FALSE	FALSE	FALSE	FALSE
chr1	1084389	1086806	FALSE	TRUE	FALSE	FALSE	FALSE	FALSE
chr1	1088772	1090143	FALSE	TRUE	FALSE	FALSE	FALSE	FALSE
chr1	1090377	1091220	FALSE	TRUE	FALSE	FALSE	FALSE	FALSE
chr1	1091546	1091987	FALSE	FALSE	FALSE	FALSE	FALSE	TRUE
chr1	1092379	1093007	FALSE	TRUE	FALSE	FALSE	FALSE	FALSE
chr1	1104256	1104347	FALSE	FALSE	FALSE	TRUE	FALSE	FALSE
chr1	1109628	1110141	FALSE	FALSE	TRUE	TRUE	TRUE	FALSE
chr1	1115770	1117256	TRUE	TRUE	TRUE	TRUE	TRUE	TRUE
chr1	1117582	1118102	FALSE	TRUE	FALSE	FALSE	FALSE	FALSE
chr1	1118134	1118915	FALSE	TRUE	FALSE	FALSE	FALSE	FALSE
chr1	1121417	1121573	FALSE	FALSE	FALSE	FALSE	FALSE	TRUE
chr1	1121798	1123737	FALSE	TRUE	TRUE	TRUE	TRUE	TRUE
chr1	1124416	1124560	FALSE	FALSE	FALSE	FALSE	FALSE	TRUE
chr1	1124588	1126132	FALSE	TRUE	TRUE	FALSE	TRUE	TRUE
chr1	1127555	1129544	FALSE	TRUE	TRUE	FALSE	FALSE	FALSE
chr1	1130073	1130927	FALSE	TRUE	TRUE	FALSE	FALSE	FALSE
chr1	1132308	1134009	FALSE	TRUE	TRUE	FALSE	TRUE	FALSE
chr1	1134570	1135224	FALSE	TRUE	FALSE	FALSE	FALSE	FALSE
chr1	1135557	1135677	FALSE	FALSE	FALSE	TRUE	FALSE	FALSE
chr1	1136168	1138268	TRUE	TRUE	TRUE	TRUE	TRUE	FALSE
chr1	1141250	1141554	FALSE	FALSE	FALSE	FALSE	FALSE	TRUE
chr1	1142750	1143251	FALSE	FALSE	TRUE	FALSE	FALSE	FALSE
chr1	1143344	1143389	FALSE	FALSE	FALSE	FALSE	FALSE	TRUE
chr1	1143639	1145968	FALSE	TRUE	TRUE	FALSE	FALSE	FALSE
chr1	1149885	1152022	FALSE	TRUE	TRUE	TRUE	TRUE	FALSE
chr1	1155602	1159995	TRUE	TRUE	TRUE	TRUE	TRUE	TRUE
chr1	1160525	1160994	FALSE	TRUE	FALSE	FALSE	FALSE	FALSE
chr1	1161208	1161902	FALSE	TRUE	FALSE	FALSE	FALSE	FALSE
chr1	1161916	1168177	FALSE	TRUE	TRUE	TRUE	TRUE	TRUE
chr1	1168994	1170548	FALSE	TRUE	FALSE	FALSE	FALSE	FALSE
chr1	1170568	1172643	FALSE	TRUE	TRUE	FALSE	FALSE	FALSE
chr1	1173453	1174691	FALSE	TRUE	TRUE	FALSE	FALSE	FALSE
chr1	1175827	1176328	FALSE	FALSE	TRUE	FALSE	FALSE	FALSE
chr1	1177111	1177463	FALSE	TRUE	FALSE	FALSE	FALSE	FALSE
chr1	1177971	1178399	FALSE	TRUE	FALSE	FALSE	FALSE	FALSE
chr1	1179264	1180572	FALSE	TRUE	FALSE	FALSE	FALSE	FALSE
chr1	1182450	1183750	FALSE	TRUE	FALSE	TRUE	FALSE	FALSE
chr1	1187213	1187447	FALSE	FALSE	FALSE	TRUE	TRUE	FALSE
chr1	1192278	1193052	TRUE	FALSE	FALSE	FALSE	FALSE	FALSE
chr1	1198389	1200074	FALSE	TRUE	FALSE	TRUE	FALSE	FALSE
chr1	1200458	1202010	FALSE	TRUE	TRUE	TRUE	FALSE	TRUE
chr1	1202986	1207582	FALSE	TRUE	TRUE	TRUE	TRUE	TRUE
chr1	1207916	1209674	FALSE	TRUE	TRUE	TRUE	TRUE	TRUE
chr1	1209723	1211187	FALSE	TRUE	FALSE	FALSE	FALSE	FALSE
chr1	1211410	1212172	FALSE	TRUE	FALSE	FALSE	FALSE	FALSE
chr1	1212206	1212627	FALSE	TRUE	FALSE	FALSE	FALSE	FALSE
chr1	1212782	1218658	FALSE	TRUE	TRUE	FALSE	TRUE	TRUE
chr1	1218684	1218994	FALSE	TRUE	FALSE	FALSE	FALSE	FALSE
chr1	1221016	1221663	FALSE	TRUE	FALSE	FALSE	FALSE	FALSE
chr1	1222567	1223630	FALSE	TRUE	FALSE	FALSE	FALSE	FALSE
chr1	1225081	1225889	FALSE	TRUE	TRUE	FALSE	FALSE	FALSE
chr1	1226804	1227349	FALSE	TRUE	FALSE	FALSE	FALSE	FALSE
chr1	1227748	1228005	FALSE	TRUE	FALSE	FALSE	FALSE	FALSE
chr1	1230667	1233508	TRUE	TRUE	TRUE	TRUE	TRUE	TRUE
chr1	1234773	1240678	FALSE	TRUE	TRUE	TRUE	TRUE	TRUE
chr1	1240749	1243378	FALSE	TRUE	TRUE	FALSE	FALSE	TRUE
chr1	1243748	1244844	FALSE	TRUE	TRUE	TRUE	FALSE	TRUE
chr1	1245379	1245536	FALSE	FALSE	FALSE	TRUE	FALSE	FALSE
chr1	1246560	1247370	FALSE	TRUE	FALSE	TRUE	FALSE	TRUE
chr1	1247433	1248407	FALSE	TRUE	FALSE	TRUE	FALSE	FALSE
chr1	1250205	1250485	FALSE	FALSE	FALSE	FALSE	FALSE	TRUE
chr1	1250787	1251621	FALSE	TRUE	TRUE	FALSE	FALSE	FALSE
chr1	1254267	1254746	FALSE	TRUE	FALSE	FALSE	FALSE	FALSE
chr1	1258701	1258899	FALSE	FALSE	FALSE	TRUE	FALSE	FALSE
chr1	1260277	1260989	FALSE	TRUE	FALSE	FALSE	FALSE	FALSE
chr1	1264853	1265545	FALSE	TRUE	FALSE	TRUE	TRUE	TRUE
chr1	1272300	1275066	FALSE	TRUE	TRUE	TRUE	TRUE	TRUE
chr1	1275077	1275821	FALSE	TRUE	FALSE	FALSE	FALSE	FALSE
chr1	1280841	1283351	TRUE	TRUE	TRUE	TRUE	TRUE	TRUE
chr1	1283773	1284313	FALSE	TRUE	FALSE	TRUE	TRUE	TRUE
chr1	1285018	1288153	FALSE	TRUE	TRUE	TRUE	FALSE	FALSE
chr1	1290089	1290920	FALSE	TRUE	TRUE	TRUE	TRUE	TRUE
chr1	1291009	1296392	FALSE	TRUE	TRUE	TRUE	TRUE	TRUE
chr1	1298812	1299810	FALSE	TRUE	FALSE	FALSE	FALSE	FALSE
chr1	1300065	1300999	FALSE	TRUE	FALSE	TRUE	FALSE	TRUE
chr1	1301897	1302846	FALSE	TRUE	FALSE	TRUE	FALSE	TRUE
chr1	1304434	1313328	TRUE	TRUE	TRUE	TRUE	TRUE	TRUE
chr1	1313837	1314856	FALSE	TRUE	FALSE	FALSE	FALSE	FALSE
chr1	1316754	1319330	FALSE	TRUE	TRUE	TRUE	TRUE	TRUE
chr1	1319447	1320451	FALSE	TRUE	FALSE	FALSE	FALSE	FALSE
chr1	1320866	1321900	FALSE	TRUE	FALSE	FALSE	FALSE	FALSE
chr1	1321916	1322345	FALSE	TRUE	FALSE	FALSE	FALSE	FALSE
chr1	1324326	1326414	FALSE	TRUE	TRUE	TRUE	TRUE	TRUE
chr1	1326547	1327124	FALSE	TRUE	FALSE	FALSE	FALSE	FALSE
chr1	1327294	1329559	FALSE	TRUE	FALSE	FALSE	FALSE	FALSE
chr1	1330819	1335754	FALSE	TRUE	TRUE	TRUE	TRUE	TRUE
chr1	1335847	1336732	FALSE	TRUE	FALSE	FALSE	FALSE	FALSE
chr1	1336769	1338256	FALSE	TRUE	TRUE	TRUE	FALSE	TRUE
chr1	1338349	1338789	FALSE	TRUE	FALSE	FALSE	FALSE	FALSE
chr1	1339534	1339951	FALSE	TRUE	FALSE	FALSE	FALSE	FALSE
chr1	1342873	1343427	FALSE	TRUE	FALSE	FALSE	FALSE	FALSE
chr1	1343434	1347009	TRUE	TRUE	TRUE	TRUE	TRUE	TRUE
chr1	1347208	1350225	FALSE	TRUE	TRUE	TRUE	TRUE	TRUE
chr1	1351653	1356089	FALSE	TRUE	TRUE	TRUE	FALSE	TRUE
chr1	1356703	1357477	FALSE	TRUE	TRUE	FALSE	FALSE	FALSE
chr1	1357618	1361757	FALSE	TRUE	TRUE	TRUE	TRUE	TRUE
chr1	1363351	1363651	FALSE	FALSE	FALSE	FALSE	TRUE	FALSE
chr1	1364219	1364913	FALSE	TRUE	FALSE	TRUE	TRUE	FALSE
chr1	1369722	1370068	FALSE	TRUE	FALSE	FALSE	FALSE	FALSE
chr1	1371159	1372852	FALSE	TRUE	TRUE	TRUE	FALSE	TRUE
chr1	1373227	1373784	FALSE	TRUE	FALSE	FALSE	FALSE	FALSE
chr1	1374370	1377251	TRUE	TRUE	TRUE	TRUE	TRUE	TRUE
chr1	1377542	1377993	FALSE	TRUE	FALSE	FALSE	FALSE	FALSE
chr1	1381156	1382063	FALSE	TRUE	FALSE	FALSE	FALSE	FALSE
chr1	1386325	1386662	FALSE	TRUE	FALSE	FALSE	FALSE	FALSE
chr1	1398130	1401091	TRUE	TRUE	TRUE	TRUE	TRUE	TRUE
chr1	1401468	1403035	FALSE	TRUE	TRUE	FALSE	TRUE	TRUE
chr1	1406406	1408364	TRUE	TRUE	TRUE	TRUE	TRUE	TRUE
chr1	1409818	1410319	FALSE	FALSE	TRUE	FALSE	FALSE	FALSE
chr1	1417833	1418425	FALSE	TRUE	TRUE	FALSE	FALSE	FALSE
chr1	1419202	1419568	FALSE	TRUE	FALSE	FALSE	FALSE	FALSE
chr1	1419582	1422081	FALSE	TRUE	TRUE	FALSE	FALSE	FALSE
chr1	1422611	1423112	FALSE	TRUE	TRUE	TRUE	TRUE	FALSE
chr1	1424910	1425264	FALSE	TRUE	FALSE	FALSE	FALSE	FALSE
chr1	1425652	1428142	FALSE	TRUE	TRUE	TRUE	FALSE	TRUE
chr1	1428288	1428723	FALSE	TRUE	FALSE	FALSE	FALSE	FALSE
chr1	1429624	1438996	TRUE	TRUE	TRUE	TRUE	TRUE	TRUE
chr1	1440431	1442972	FALSE	TRUE	TRUE	TRUE	FALSE	TRUE
chr1	1448120	1449038	FALSE	TRUE	FALSE	FALSE	FALSE	FALSE
chr1	1461609	1463477	TRUE	TRUE	TRUE	TRUE	FALSE	FALSE
chr1	1464098	1464970	FALSE	TRUE	TRUE	FALSE	FALSE	FALSE
chr1	1470551	1472057	TRUE	TRUE	TRUE	TRUE	TRUE	FALSE
chr1	1472842	1473475	FALSE	TRUE	FALSE	TRUE	FALSE	FALSE
chr1	1494799	1494962	FALSE	FALSE	FALSE	TRUE	FALSE	FALSE
chr1	1495499	1495836	FALSE	TRUE	FALSE	FALSE	FALSE	FALSE
chr1	1500565	1502010	TRUE	TRUE	TRUE	FALSE	FALSE	FALSE
chr1	1504644	1505902	TRUE	TRUE	TRUE	TRUE	TRUE	TRUE
chr1	1510861	1512436	TRUE	TRUE	TRUE	TRUE	TRUE	TRUE
chr1	1534505	1534640	FALSE	FALSE	FALSE	TRUE	FALSE	FALSE
chr1	1535542	1536988	FALSE	TRUE	FALSE	TRUE	FALSE	FALSE
chr1	1537149	1538004	FALSE	TRUE	FALSE	FALSE	FALSE	FALSE
chr1	1538097	1538750	FALSE	TRUE	FALSE	FALSE	FALSE	FALSE
chr1	1539324	1540157	FALSE	TRUE	FALSE	FALSE	FALSE	FALSE
chr1	1540401	1541823	FALSE	TRUE	TRUE	FALSE	FALSE	FALSE
chr1	1542632	1542719	FALSE	FALSE	FALSE	TRUE	FALSE	FALSE
chr1	1543513	1544284	FALSE	TRUE	FALSE	FALSE	FALSE	FALSE
chr1	1547438	1547859	FALSE	FALSE	FALSE	TRUE	FALSE	FALSE
chr1	1548131	1548484	FALSE	TRUE	FALSE	FALSE	FALSE	FALSE
chr1	1550765	1551597	FALSE	TRUE	FALSE	FALSE	FALSE	TRUE
chr1	1551698	1552511	FALSE	TRUE	FALSE	FALSE	FALSE	FALSE
chr1	1554547	1556066	FALSE	TRUE	TRUE	TRUE	FALSE	TRUE
chr1	1569656	1569930	FALSE	TRUE	FALSE	FALSE	FALSE	FALSE
chr1	1573845	1576574	TRUE	TRUE	TRUE	TRUE	TRUE	TRUE
chr1	1586275	1587714	FALSE	TRUE	FALSE	TRUE	FALSE	FALSE
chr1	1591576	1591862	FALSE	FALSE	FALSE	TRUE	FALSE	FALSE
chr1	1593789	1595035	FALSE	TRUE	FALSE	TRUE	FALSE	FALSE
chr1	1596557	1598373	FALSE	TRUE	FALSE	TRUE	FALSE	TRUE
chr1	1598751	1603365	FALSE	TRUE	FALSE	FALSE	FALSE	TRUE
chr1	1603495	1603755	FALSE	FALSE	FALSE	FALSE	FALSE	TRUE
chr1	1604485	1604623	FALSE	FALSE	FALSE	TRUE	FALSE	FALSE
chr1	1605065	1605378	FALSE	FALSE	FALSE	TRUE	FALSE	FALSE
chr1	1610008	1613202	FALSE	TRUE	TRUE	FALSE	FALSE	FALSE
chr1	1613412	1617378	TRUE	TRUE	TRUE	TRUE	TRUE	TRUE
chr1	1618088	1618944	FALSE	TRUE	FALSE	FALSE	FALSE	TRUE
chr1	1619544	1620731	FALSE	TRUE	FALSE	FALSE	FALSE	TRUE
chr1	1620787	1621545	FALSE	TRUE	FALSE	FALSE	FALSE	FALSE
chr1	1621910	1622978	FALSE	TRUE	FALSE	FALSE	FALSE	FALSE
chr1	1623370	1623908	FALSE	TRUE	FALSE	FALSE	FALSE	FALSE
chr1	1624418	1625027	FALSE	TRUE	FALSE	FALSE	FALSE	FALSE
chr1	1625086	1625846	FALSE	TRUE	FALSE	FALSE	FALSE	FALSE
chr1	1626588	1627678	FALSE	TRUE	TRUE	FALSE	FALSE	FALSE
chr1	1627744	1632613	FALSE	TRUE	TRUE	TRUE	FALSE	FALSE
chr1	1633576	1633634	FALSE	FALSE	FALSE	FALSE	FALSE	TRUE
chr1	1634797	1635015	FALSE	FALSE	FALSE	FALSE	FALSE	TRUE
chr1	1635299	1635597	FALSE	FALSE	FALSE	FALSE	FALSE	TRUE
chr1	1635709	1635953	FALSE	FALSE	FALSE	FALSE	FALSE	TRUE
chr1	1636206	1636599	FALSE	FALSE	FALSE	FALSE	FALSE	TRUE
chr1	1637903	1638148	FALSE	FALSE	FALSE	FALSE	FALSE	TRUE
chr1	1644906	1645352	FALSE	FALSE	FALSE	FALSE	FALSE	TRUE
chr1	1648104	1648605	FALSE	FALSE	TRUE	FALSE	FALSE	FALSE
chr1	1658509	1659609	TRUE	TRUE	TRUE	TRUE	TRUE	TRUE
chr1	1659901	1660101	FALSE	FALSE	FALSE	FALSE	FALSE	TRUE
chr1	1662576	1663077	FALSE	FALSE	TRUE	FALSE	FALSE	FALSE
chr1	1663079	1663580	FALSE	FALSE	TRUE	FALSE	FALSE	FALSE
chr1	1665584	1666426	FALSE	TRUE	FALSE	FALSE	FALSE	FALSE
chr1	1678472	1679402	FALSE	TRUE	FALSE	TRUE	FALSE	FALSE
chr1	1686247	1687353	FALSE	TRUE	TRUE	TRUE	TRUE	TRUE
chr1	1691632	1691983	FALSE	FALSE	FALSE	FALSE	FALSE	TRUE
chr1	1692164	1693749	TRUE	FALSE	TRUE	TRUE	TRUE	TRUE
chr1	1703365	1703452	FALSE	FALSE	FALSE	FALSE	FALSE	TRUE
chr1	1704794	1704916	FALSE	FALSE	FALSE	FALSE	FALSE	TRUE
chr1	1712050	1712480	FALSE	FALSE	FALSE	FALSE	FALSE	TRUE
chr1	1723824	1724901	TRUE	TRUE	TRUE	TRUE	TRUE	TRUE
chr1	1740996	1741497	FALSE	TRUE	TRUE	TRUE	TRUE	TRUE
chr1	1744837	1745277	FALSE	FALSE	FALSE	FALSE	FALSE	TRUE
chr1	1745476	1747030	TRUE	FALSE	TRUE	TRUE	TRUE	TRUE
chr1	1752920	1753994	FALSE	TRUE	TRUE	FALSE	FALSE	FALSE
chr1	1754026	1754527	FALSE	FALSE	TRUE	FALSE	FALSE	FALSE
chr1	1756798	1757331	FALSE	TRUE	FALSE	FALSE	FALSE	FALSE
chr1	1757704	1760688	FALSE	TRUE	TRUE	TRUE	TRUE	TRUE
chr1	1760783	1761083	FALSE	FALSE	FALSE	FALSE	TRUE	FALSE
chr1	1762413	1763600	FALSE	TRUE	TRUE	TRUE	TRUE	FALSE
chr1	1763796	1764932	FALSE	TRUE	TRUE	TRUE	TRUE	TRUE
chr1	1765030	1765531	FALSE	FALSE	TRUE	FALSE	FALSE	FALSE
chr1	1773782	1774082	FALSE	FALSE	FALSE	FALSE	TRUE	FALSE
chr1	1775254	1784142	TRUE	TRUE	TRUE	TRUE	TRUE	TRUE
chr1	1789039	1789524	FALSE	TRUE	FALSE	FALSE	FALSE	TRUE
chr1	1796363	1797080	FALSE	TRUE	FALSE	FALSE	FALSE	FALSE
chr1	1832796	1833297	FALSE	FALSE	TRUE	FALSE	FALSE	TRUE
chr1	1833383	1833884	FALSE	FALSE	TRUE	FALSE	FALSE	FALSE
chr1	1833918	1834419	FALSE	FALSE	TRUE	FALSE	FALSE	FALSE
chr1	1841496	1842269	FALSE	TRUE	FALSE	FALSE	FALSE	FALSE
chr1	1843019	1843487	FALSE	TRUE	FALSE	FALSE	FALSE	FALSE
chr1	1853594	1854095	FALSE	FALSE	TRUE	FALSE	FALSE	FALSE
chr1	1855766	1856390	FALSE	TRUE	FALSE	FALSE	FALSE	TRUE
chr1	1858594	1859211	FALSE	TRUE	TRUE	FALSE	FALSE	TRUE
chr1	1859231	1859910	FALSE	TRUE	FALSE	FALSE	TRUE	TRUE
chr1	1872984	1873883	FALSE	TRUE	FALSE	FALSE	FALSE	FALSE
chr1	1881160	1882332	FALSE	TRUE	FALSE	FALSE	FALSE	FALSE
chr1	1885964	1887125	FALSE	TRUE	FALSE	FALSE	FALSE	FALSE
chr1	1888915	1889097	FALSE	FALSE	FALSE	FALSE	FALSE	TRUE
chr1	1889267	1893111	FALSE	TRUE	TRUE	TRUE	TRUE	TRUE
chr1	1893689	1895634	FALSE	TRUE	TRUE	FALSE	FALSE	TRUE
chr1	1896768	1898185	FALSE	TRUE	FALSE	TRUE	TRUE	TRUE
chr1	1898449	1899718	FALSE	TRUE	FALSE	TRUE	FALSE	TRUE
chr1	1901471	1901596	FALSE	FALSE	FALSE	TRUE	FALSE	FALSE
chr1	1901602	1902358	FALSE	TRUE	FALSE	FALSE	FALSE	FALSE
chr1	1906145	1907994	FALSE	TRUE	TRUE	TRUE	TRUE	TRUE
chr1	1908260	1910331	TRUE	TRUE	TRUE	TRUE	TRUE	TRUE
chr1	1914291	1914672	FALSE	TRUE	FALSE	FALSE	FALSE	FALSE
chr1	1914746	1915120	FALSE	TRUE	FALSE	FALSE	FALSE	FALSE
chr1	1915737	1916645	FALSE	TRUE	FALSE	FALSE	FALSE	FALSE
chr1	1917602	1924098	TRUE	TRUE	TRUE	TRUE	TRUE	TRUE
chr1	1924654	1925359	FALSE	TRUE	FALSE	FALSE	FALSE	FALSE
chr1	1925779	1928248	FALSE	TRUE	FALSE	FALSE	FALSE	FALSE
chr1	1928437	1928894	FALSE	TRUE	FALSE	FALSE	FALSE	FALSE
chr1	1929708	1929823	FALSE	FALSE	FALSE	TRUE	FALSE	FALSE
chr1	1937288	1937884	FALSE	TRUE	FALSE	FALSE	FALSE	TRUE
chr1	1939515	1940177	FALSE	TRUE	FALSE	FALSE	FALSE	FALSE
chr1	1941727	1944755	FALSE	TRUE	TRUE	TRUE	FALSE	TRUE
chr1	1946347	1948211	FALSE	TRUE	TRUE	FALSE	FALSE	FALSE
chr1	1949207	1949869	FALSE	TRUE	FALSE	FALSE	FALSE	FALSE
chr1	1954418	1955150	FALSE	TRUE	FALSE	FALSE	FALSE	TRUE
chr1	1955310	1956658	FALSE	TRUE	FALSE	TRUE	FALSE	FALSE
chr1	1956775	1957854	FALSE	TRUE	FALSE	FALSE	FALSE	FALSE
chr1	1957879	1958695	FALSE	TRUE	FALSE	FALSE	FALSE	FALSE
chr1	1959614	1961011	FALSE	TRUE	TRUE	TRUE	TRUE	TRUE
chr1	1961341	1961805	FALSE	TRUE	FALSE	FALSE	FALSE	FALSE
chr1	1969122	1969968	FALSE	TRUE	TRUE	TRUE	TRUE	FALSE
chr1	1970363	1971183	FALSE	TRUE	FALSE	FALSE	FALSE	FALSE
chr1	1972132	1972841	FALSE	TRUE	FALSE	FALSE	FALSE	FALSE
chr1	1974282	1974954	FALSE	TRUE	FALSE	TRUE	FALSE	FALSE
chr1	1985400	1986096	FALSE	TRUE	FALSE	TRUE	FALSE	FALSE
chr1	1986671	1987137	FALSE	TRUE	FALSE	FALSE	FALSE	FALSE
chr1	1987242	1987359	FALSE	FALSE	FALSE	TRUE	FALSE	FALSE
chr1	1988890	1989772	FALSE	TRUE	TRUE	FALSE	FALSE	FALSE
chr1	1992123	1992490	FALSE	TRUE	FALSE	FALSE	FALSE	FALSE
chr1	2001775	2002351	FALSE	TRUE	TRUE	FALSE	TRUE	FALSE
chr1	2003571	2004225	FALSE	TRUE	TRUE	FALSE	FALSE	FALSE
chr1	2005178	2005755	FALSE	TRUE	FALSE	FALSE	FALSE	FALSE
chr1	2009341	2009931	FALSE	TRUE	FALSE	FALSE	FALSE	FALSE
chr1	2013537	2013691	FALSE	FALSE	FALSE	TRUE	FALSE	FALSE
chr1	2014960	2015780	FALSE	TRUE	FALSE	TRUE	FALSE	TRUE
chr1	2019111	2020394	FALSE	TRUE	FALSE	FALSE	FALSE	TRUE
chr1	2020862	2022883	FALSE	TRUE	FALSE	FALSE	FALSE	FALSE
chr1	2023408	2024000	FALSE	TRUE	FALSE	FALSE	FALSE	FALSE
chr1	2024713	2025962	FALSE	TRUE	FALSE	FALSE	FALSE	FALSE
chr1	2027371	2031752	FALSE	TRUE	FALSE	TRUE	FALSE	FALSE
chr1	2031777	2033219	FALSE	TRUE	FALSE	TRUE	FALSE	FALSE
chr1	2033308	2033671	FALSE	TRUE	FALSE	FALSE	FALSE	FALSE
chr1	2036080	2036813	FALSE	TRUE	FALSE	FALSE	FALSE	FALSE
chr1	2037707	2037832	FALSE	FALSE	FALSE	TRUE	FALSE	FALSE
chr1	2041006	2041646	FALSE	TRUE	FALSE	FALSE	FALSE	FALSE
chr1	2043000	2044317	TRUE	TRUE	FALSE	FALSE	FALSE	FALSE
chr1	2044722	2045537	FALSE	TRUE	TRUE	TRUE	FALSE	TRUE
chr1	2045675	2047139	FALSE	TRUE	TRUE	TRUE	TRUE	TRUE
chr1	2047144	2048889	FALSE	TRUE	FALSE	FALSE	FALSE	FALSE
chr1	2049225	2053358	TRUE	TRUE	TRUE	TRUE	TRUE	TRUE
chr1	2053560	2054093	FALSE	TRUE	FALSE	FALSE	FALSE	FALSE
chr1	2054366	2055288	FALSE	TRUE	FALSE	FALSE	FALSE	FALSE
chr1	2056085	2056662	FALSE	TRUE	FALSE	FALSE	FALSE	FALSE
chr1	2057545	2057989	FALSE	TRUE	FALSE	FALSE	FALSE	FALSE
chr1	2060263	2061001	FALSE	TRUE	FALSE	FALSE	FALSE	FALSE
chr1	2061086	2062555	TRUE	TRUE	TRUE	TRUE	FALSE	FALSE
chr1	2063805	2064102	FALSE	TRUE	FALSE	FALSE	FALSE	FALSE
chr1	2068540	2069120	FALSE	TRUE	FALSE	FALSE	FALSE	FALSE
chr1	2072598	2073090	FALSE	TRUE	FALSE	FALSE	FALSE	FALSE
chr1	2073219	2074233	FALSE	TRUE	FALSE	FALSE	FALSE	FALSE
chr1	2081558	2081926	FALSE	TRUE	FALSE	FALSE	FALSE	FALSE
chr1	2082069	2083204	FALSE	TRUE	TRUE	FALSE	FALSE	FALSE
chr1	2090375	2090959	FALSE	TRUE	FALSE	FALSE	FALSE	FALSE
chr1	2095384	2095744	FALSE	TRUE	FALSE	FALSE	FALSE	FALSE
chr1	2097861	2098769	TRUE	TRUE	TRUE	TRUE	FALSE	FALSE
chr1	2099206	2099707	FALSE	FALSE	TRUE	FALSE	FALSE	FALSE
chr1	2100573	2100967	FALSE	TRUE	FALSE	FALSE	FALSE	FALSE
chr1	2103080	2103896	FALSE	TRUE	FALSE	FALSE	FALSE	FALSE
chr1	2104277	2106649	TRUE	TRUE	TRUE	FALSE	FALSE	FALSE
chr1	2107127	2107789	FALSE	TRUE	FALSE	FALSE	FALSE	FALSE
chr1	2108068	2109088	FALSE	TRUE	FALSE	TRUE	FALSE	TRUE
chr1	2110856	2111235	FALSE	TRUE	FALSE	FALSE	FALSE	FALSE
chr1	2111784	2113060	FALSE	TRUE	FALSE	FALSE	FALSE	FALSE
chr1	2124495	2124620	FALSE	FALSE	FALSE	TRUE	FALSE	FALSE
chr1	2126513	2126720	FALSE	TRUE	FALSE	FALSE	FALSE	FALSE
chr1	2126815	2129109	FALSE	TRUE	TRUE	FALSE	FALSE	FALSE
chr1	2130360	2130633	FALSE	TRUE	FALSE	FALSE	FALSE	FALSE
chr1	2130754	2131563	FALSE	TRUE	TRUE	FALSE	FALSE	FALSE
chr1	2131760	2132027	FALSE	TRUE	FALSE	FALSE	FALSE	FALSE
chr1	2132315	2136928	TRUE	TRUE	TRUE	TRUE	TRUE	TRUE
chr1	2136997	2139081	FALSE	TRUE	TRUE	FALSE	FALSE	FALSE
chr1	2139722	2140596	FALSE	TRUE	TRUE	TRUE	TRUE	TRUE
chr1	2146266	2146604	FALSE	TRUE	FALSE	FALSE	FALSE	FALSE
chr1	2151099	2152332	FALSE	TRUE	FALSE	FALSE	FALSE	FALSE
chr1	2159986	2161099	FALSE	TRUE	TRUE	FALSE	FALSE	FALSE
chr1	2171879	2172394	FALSE	TRUE	FALSE	FALSE	FALSE	FALSE
chr1	2173666	2175138	FALSE	TRUE	TRUE	TRUE	TRUE	TRUE
chr1	2176035	2176347	FALSE	TRUE	FALSE	FALSE	FALSE	FALSE
chr1	2177364	2177953	FALSE	TRUE	FALSE	FALSE	FALSE	FALSE
chr1	2178365	2178823	FALSE	TRUE	FALSE	FALSE	FALSE	FALSE
chr1	2178847	2179508	FALSE	TRUE	FALSE	FALSE	FALSE	FALSE
chr1	2180564	2181343	FALSE	TRUE	FALSE	TRUE	FALSE	FALSE
chr1	2181361	2181955	FALSE	TRUE	FALSE	FALSE	FALSE	FALSE
chr1	2185977	2186601	FALSE	TRUE	FALSE	FALSE	FALSE	FALSE
chr1	2188222	2188606	FALSE	TRUE	FALSE	FALSE	FALSE	FALSE
chr1	2189157	2191148	TRUE	TRUE	TRUE	TRUE	TRUE	TRUE
chr1	2191928	2193069	FALSE	TRUE	TRUE	FALSE	FALSE	FALSE
chr1	2193235	2196381	TRUE	TRUE	TRUE	TRUE	TRUE	TRUE
chr1	2196933	2197496	FALSE	TRUE	FALSE	FALSE	FALSE	FALSE
chr1	2197539	2198298	FALSE	TRUE	FALSE	FALSE	FALSE	FALSE
chr1	2198407	2200053	FALSE	TRUE	TRUE	TRUE	TRUE	TRUE
chr1	2202239	2202598	FALSE	TRUE	FALSE	FALSE	FALSE	FALSE
chr1	2202973	2206758	FALSE	TRUE	TRUE	TRUE	TRUE	TRUE
chr1	2207050	2210535	FALSE	TRUE	TRUE	TRUE	TRUE	TRUE
chr1	2210551	2211258	FALSE	TRUE	FALSE	FALSE	FALSE	FALSE
chr1	2212198	2216144	FALSE	TRUE	TRUE	TRUE	TRUE	TRUE
chr1	2216270	2216838	FALSE	TRUE	FALSE	FALSE	FALSE	FALSE
chr1	2219933	2220431	FALSE	TRUE	FALSE	FALSE	FALSE	FALSE
chr1	2221016	2221501	FALSE	TRUE	FALSE	FALSE	FALSE	FALSE
chr1	2223001	2223471	FALSE	TRUE	FALSE	FALSE	FALSE	FALSE
chr1	2224500	2224826	FALSE	TRUE	FALSE	FALSE	FALSE	FALSE
chr1	2224892	2225435	FALSE	TRUE	FALSE	FALSE	FALSE	FALSE
chr1	2226371	2235349	TRUE	TRUE	TRUE	TRUE	TRUE	TRUE
chr1	2237054	2238325	FALSE	TRUE	TRUE	FALSE	FALSE	FALSE
chr1	2238376	2239340	FALSE	TRUE	FALSE	FALSE	FALSE	FALSE
chr1	2239717	2241482	FALSE	TRUE	TRUE	FALSE	FALSE	FALSE
chr1	2243258	2243759	FALSE	FALSE	TRUE	FALSE	FALSE	FALSE
chr1	2246013	2247131	FALSE	TRUE	TRUE	TRUE	FALSE	FALSE
chr1	2247759	2250170	FALSE	TRUE	TRUE	FALSE	FALSE	FALSE
chr1	2250262	2251385	FALSE	TRUE	FALSE	FALSE	FALSE	FALSE
chr1	2251564	2252618	FALSE	TRUE	FALSE	FALSE	FALSE	FALSE
chr1	2255481	2257762	FALSE	TRUE	TRUE	TRUE	TRUE	TRUE
chr1	2258119	2259413	FALSE	TRUE	FALSE	TRUE	TRUE	FALSE
chr1	2267305	2268261	FALSE	TRUE	FALSE	FALSE	FALSE	FALSE
chr1	2270276	2273019	FALSE	TRUE	FALSE	FALSE	FALSE	TRUE
chr1	2274489	2275030	FALSE	TRUE	FALSE	FALSE	FALSE	FALSE
chr1	2275134	2277722	FALSE	TRUE	TRUE	FALSE	FALSE	FALSE
chr1	2278004	2278769	FALSE	TRUE	FALSE	FALSE	FALSE	FALSE
chr1	2278917	2280729	FALSE	TRUE	TRUE	FALSE	FALSE	FALSE
chr1	2284192	2285156	FALSE	TRUE	FALSE	FALSE	FALSE	FALSE
chr1	2288925	2291797	TRUE	TRUE	TRUE	TRUE	TRUE	FALSE
chr1	2292255	2293440	FALSE	TRUE	FALSE	FALSE	FALSE	FALSE
chr1	2297882	2302625	FALSE	TRUE	TRUE	FALSE	FALSE	FALSE
chr1	2302645	2303334	FALSE	TRUE	FALSE	FALSE	FALSE	FALSE
chr1	2306385	2307740	FALSE	TRUE	FALSE	FALSE	FALSE	FALSE
chr1	2308844	2309712	FALSE	TRUE	FALSE	FALSE	FALSE	FALSE
chr1	2310422	2319351	FALSE	TRUE	TRUE	TRUE	TRUE	TRUE
chr1	2320104	2323809	FALSE	TRUE	TRUE	TRUE	TRUE	FALSE
chr1	2323880	2324705	FALSE	TRUE	FALSE	FALSE	FALSE	FALSE
chr1	2326587	2327151	FALSE	TRUE	FALSE	FALSE	FALSE	FALSE
chr1	2328249	2329378	FALSE	TRUE	FALSE	FALSE	FALSE	FALSE
chr1	2329434	2331865	FALSE	TRUE	TRUE	FALSE	FALSE	FALSE
chr1	2332249	2332982	FALSE	TRUE	FALSE	FALSE	FALSE	FALSE
chr1	2333455	2333907	FALSE	TRUE	FALSE	FALSE	FALSE	FALSE
chr1	2334104	2338652	FALSE	TRUE	TRUE	TRUE	FALSE	FALSE
chr1	2338714	2339320	FALSE	TRUE	FALSE	FALSE	FALSE	FALSE
chr1	2339386	2340504	FALSE	TRUE	FALSE	FALSE	FALSE	FALSE
chr1	2340741	2341630	FALSE	TRUE	FALSE	FALSE	FALSE	FALSE
chr1	2343357	2343893	FALSE	TRUE	FALSE	FALSE	FALSE	FALSE
chr1	2344287	2346101	FALSE	TRUE	FALSE	FALSE	FALSE	FALSE
chr1	2347174	2347914	FALSE	TRUE	FALSE	FALSE	FALSE	FALSE
chr1	2350875	2351042	FALSE	FALSE	FALSE	TRUE	FALSE	FALSE
chr1	2352441	2353663	FALSE	TRUE	FALSE	TRUE	FALSE	FALSE
chr1	2355441	2356614	FALSE	TRUE	FALSE	FALSE	FALSE	FALSE
chr1	2356980	2358819	FALSE	TRUE	FALSE	FALSE	FALSE	FALSE
chr1	2359097	2359339	FALSE	TRUE	FALSE	FALSE	FALSE	FALSE
chr1	2372895	2373045	FALSE	FALSE	FALSE	FALSE	TRUE	FALSE
chr1	2373177	2373603	FALSE	FALSE	FALSE	FALSE	TRUE	FALSE
chr1	2373623	2374786	FALSE	TRUE	FALSE	FALSE	FALSE	FALSE
chr1	2375975	2377905	FALSE	TRUE	FALSE	FALSE	FALSE	FALSE
chr1	2378227	2379040	FALSE	TRUE	FALSE	FALSE	FALSE	FALSE
chr1	2379988	2380387	FALSE	TRUE	FALSE	FALSE	FALSE	FALSE
chr1	2381025	2383418	FALSE	TRUE	TRUE	TRUE	TRUE	TRUE
chr1	2384672	2386338	FALSE	TRUE	TRUE	FALSE	FALSE	FALSE
chr1	2386986	2388012	FALSE	TRUE	FALSE	FALSE	FALSE	FALSE
chr1	2390458	2393386	TRUE	TRUE	TRUE	TRUE	TRUE	TRUE
chr1	2393487	2394109	FALSE	TRUE	TRUE	FALSE	FALSE	FALSE
chr1	2396868	2397168	FALSE	FALSE	FALSE	FALSE	TRUE	FALSE
chr1	2397187	2397688	FALSE	FALSE	TRUE	FALSE	FALSE	FALSE
chr1	2402669	2403137	FALSE	TRUE	FALSE	FALSE	FALSE	FALSE
chr1	2404233	2405180	FALSE	TRUE	FALSE	FALSE	FALSE	FALSE
chr1	2406755	2407360	FALSE	TRUE	FALSE	TRUE	FALSE	FALSE
chr1	2408160	2409408	FALSE	TRUE	FALSE	FALSE	FALSE	FALSE
chr1	2409833	2410896	FALSE	TRUE	FALSE	FALSE	FALSE	FALSE
chr1	2411610	2415230	TRUE	TRUE	TRUE	TRUE	TRUE	TRUE
chr1	2415441	2418998	FALSE	TRUE	TRUE	FALSE	FALSE	FALSE
chr1	2426120	2427658	FALSE	TRUE	FALSE	FALSE	FALSE	FALSE
chr1	2428226	2428796	FALSE	TRUE	FALSE	FALSE	FALSE	FALSE
chr1	2430124	2430298	FALSE	FALSE	FALSE	TRUE	FALSE	FALSE
chr1	2431085	2431567	FALSE	TRUE	FALSE	FALSE	FALSE	FALSE
chr1	2431676	2431872	FALSE	FALSE	FALSE	TRUE	FALSE	FALSE
chr1	2432946	2433773	FALSE	TRUE	FALSE	FALSE	FALSE	FALSE
chr1	2434141	2436097	FALSE	TRUE	FALSE	FALSE	FALSE	FALSE
chr1	2436958	2438904	FALSE	TRUE	FALSE	FALSE	FALSE	FALSE
chr1	2440971	2443676	FALSE	TRUE	FALSE	TRUE	FALSE	TRUE
chr1	2443946	2444223	FALSE	FALSE	FALSE	FALSE	FALSE	TRUE
chr1	2444401	2445800	FALSE	TRUE	FALSE	FALSE	FALSE	FALSE
chr1	2446506	2449142	FALSE	TRUE	FALSE	TRUE	FALSE	TRUE
chr1	2449560	2450481	FALSE	TRUE	TRUE	TRUE	FALSE	TRUE
chr1	2451076	2454065	FALSE	TRUE	TRUE	TRUE	TRUE	TRUE
chr1	2454249	2456543	FALSE	TRUE	FALSE	FALSE	FALSE	FALSE
chr1	2456932	2459411	FALSE	TRUE	FALSE	FALSE	FALSE	FALSE
chr1	2459889	2461927	FALSE	TRUE	FALSE	TRUE	TRUE	FALSE
chr1	2464826	2465626	FALSE	TRUE	FALSE	FALSE	FALSE	FALSE
chr1	2466036	2469264	FALSE	TRUE	FALSE	TRUE	FALSE	TRUE
chr1	2469555	2471215	FALSE	TRUE	FALSE	FALSE	FALSE	FALSE
chr1	2471270	2472925	FALSE	TRUE	FALSE	FALSE	FALSE	FALSE
chr1	2473388	2477635	FALSE	TRUE	FALSE	TRUE	FALSE	FALSE
chr1	2477916	2478873	FALSE	TRUE	FALSE	FALSE	FALSE	FALSE
chr1	2479041	2479621	FALSE	TRUE	FALSE	FALSE	FALSE	FALSE
chr1	2479967	2483809	FALSE	TRUE	FALSE	TRUE	FALSE	FALSE
chr1	2484975	2485669	FALSE	TRUE	FALSE	FALSE	FALSE	FALSE
chr1	2485950	2486337	FALSE	TRUE	FALSE	FALSE	FALSE	FALSE
chr1	2486384	2487930	FALSE	TRUE	FALSE	FALSE	FALSE	FALSE
chr1	2488032	2488332	FALSE	TRUE	FALSE	FALSE	FALSE	FALSE
chr1	2490930	2491344	FALSE	TRUE	FALSE	FALSE	FALSE	FALSE
chr1	2491428	2491883	FALSE	TRUE	FALSE	FALSE	FALSE	FALSE
chr1	2491955	2500273	FALSE	TRUE	TRUE	TRUE	TRUE	TRUE
chr1	2500429	2500919	FALSE	TRUE	FALSE	FALSE	FALSE	FALSE
chr1	2501605	2502238	FALSE	TRUE	FALSE	FALSE	FALSE	FALSE
chr1	2502412	2508791	FALSE	TRUE	FALSE	TRUE	FALSE	FALSE
chr1	2509322	2509616	FALSE	TRUE	FALSE	FALSE	FALSE	FALSE
chr1	2509679	2511267	FALSE	TRUE	FALSE	FALSE	FALSE	FALSE
chr1	2511295	2511368	FALSE	FALSE	FALSE	TRUE	FALSE	FALSE
chr1	2512376	2512987	FALSE	TRUE	FALSE	FALSE	FALSE	FALSE
chr1	2513156	2514535	FALSE	TRUE	FALSE	FALSE	FALSE	FALSE
chr1	2515298	2515438	FALSE	FALSE	FALSE	FALSE	FALSE	TRUE
chr1	2517706	2517835	FALSE	FALSE	FALSE	TRUE	FALSE	FALSE
chr1	2523713	2524988	FALSE	TRUE	FALSE	FALSE	FALSE	FALSE
chr1	2525604	2528913	TRUE	TRUE	TRUE	TRUE	TRUE	TRUE
chr1	2528995	2532665	FALSE	TRUE	TRUE	FALSE	FALSE	TRUE
chr1	2533475	2533645	FALSE	FALSE	FALSE	TRUE	TRUE	FALSE
chr1	2534517	2538378	FALSE	TRUE	TRUE	TRUE	TRUE	TRUE
chr1	2539359	2540142	FALSE	TRUE	FALSE	TRUE	FALSE	TRUE
chr1	2541075	2541436	FALSE	TRUE	FALSE	FALSE	FALSE	FALSE
chr1	2541528	2549480	TRUE	TRUE	TRUE	TRUE	TRUE	TRUE
chr1	2553198	2553435	FALSE	FALSE	FALSE	FALSE	FALSE	TRUE
chr1	2553609	2553790	FALSE	FALSE	FALSE	FALSE	FALSE	TRUE
chr1	2554672	2558230	TRUE	TRUE	TRUE	TRUE	TRUE	FALSE
chr1	2558269	2559069	FALSE	TRUE	FALSE	FALSE	FALSE	FALSE
chr1	2559115	2562633	FALSE	TRUE	FALSE	TRUE	FALSE	FALSE
chr1	2563239	2564008	FALSE	TRUE	FALSE	FALSE	FALSE	FALSE
chr1	2564465	2565722	FALSE	TRUE	FALSE	FALSE	FALSE	FALSE
chr1	2565995	2567018	FALSE	TRUE	TRUE	TRUE	TRUE	FALSE
chr1	2570437	2571030	FALSE	TRUE	FALSE	FALSE	FALSE	FALSE
chr1	2575742	2577108	FALSE	TRUE	TRUE	FALSE	FALSE	FALSE
chr1	2578187	2579141	FALSE	TRUE	TRUE	TRUE	FALSE	TRUE
chr1	2583413	2591199	TRUE	TRUE	TRUE	TRUE	TRUE	TRUE
chr1	2591844	2592338	FALSE	TRUE	FALSE	FALSE	FALSE	FALSE
chr1	2592677	2595192	FALSE	TRUE	TRUE	TRUE	TRUE	FALSE
chr1	2595403	2595902	FALSE	TRUE	FALSE	FALSE	FALSE	FALSE
chr1	2596541	2598839	FALSE	TRUE	FALSE	FALSE	FALSE	FALSE
chr1	2602117	2603160	FALSE	TRUE	FALSE	FALSE	FALSE	FALSE
chr1	2603168	2604417	FALSE	TRUE	FALSE	FALSE	FALSE	FALSE
chr1	2604770	2605305	FALSE	TRUE	FALSE	TRUE	FALSE	FALSE
chr1	2606076	2607557	FALSE	TRUE	FALSE	TRUE	FALSE	FALSE
chr1	2609301	2612243	FALSE	TRUE	TRUE	TRUE	TRUE	TRUE
chr1	2628055	2628760	FALSE	TRUE	FALSE	FALSE	FALSE	FALSE
chr1	2628909	2630338	FALSE	TRUE	FALSE	FALSE	FALSE	FALSE
chr1	2633148	2633205	FALSE	FALSE	FALSE	FALSE	FALSE	TRUE
chr1	2639124	2640036	FALSE	TRUE	FALSE	FALSE	FALSE	FALSE
chr1	2641454	2644483	TRUE	TRUE	TRUE	TRUE	TRUE	TRUE
chr1	2644515	2645455	FALSE	TRUE	FALSE	FALSE	FALSE	FALSE
chr1	2646941	2647084	FALSE	FALSE	FALSE	FALSE	FALSE	TRUE
chr1	2653617	2654636	FALSE	FALSE	TRUE	TRUE	FALSE	FALSE
chr1	2656219	2656353	FALSE	FALSE	FALSE	TRUE	FALSE	FALSE
chr1	2683943	2684444	FALSE	FALSE	TRUE	TRUE	FALSE	FALSE
chr1	2772338	2773043	FALSE	TRUE	FALSE	FALSE	FALSE	TRUE
chr1	2777553	2778794	FALSE	TRUE	FALSE	TRUE	FALSE	FALSE
chr1	2783447	2784182	FALSE	TRUE	FALSE	FALSE	FALSE	FALSE
chr1	2786646	2787164	FALSE	TRUE	FALSE	FALSE	FALSE	TRUE
chr1	2795496	2795847	FALSE	TRUE	FALSE	FALSE	FALSE	FALSE
chr1	2797508	2797818	FALSE	TRUE	FALSE	FALSE	FALSE	FALSE
chr1	2800434	2801127	FALSE	TRUE	FALSE	TRUE	FALSE	FALSE
chr1	2801194	2802884	FALSE	TRUE	TRUE	TRUE	FALSE	TRUE
chr1	2804051	2805186	FALSE	TRUE	FALSE	FALSE	FALSE	FALSE
chr1	2806951	2808848	FALSE	TRUE	FALSE	FALSE	FALSE	FALSE
chr1	2808918	2810356	FALSE	TRUE	FALSE	FALSE	FALSE	FALSE
chr1	2810520	2811214	FALSE	TRUE	FALSE	FALSE	FALSE	FALSE
chr1	2811280	2812028	FALSE	TRUE	FALSE	FALSE	FALSE	FALSE
chr1	2821035	2822755	FALSE	TRUE	TRUE	FALSE	FALSE	TRUE
chr1	2822861	2823336	FALSE	TRUE	FALSE	FALSE	FALSE	FALSE
chr1	2827134	2827381	FALSE	TRUE	FALSE	FALSE	FALSE	FALSE
chr1	2831248	2831716	FALSE	TRUE	FALSE	FALSE	FALSE	FALSE
chr1	2831736	2832457	FALSE	TRUE	FALSE	FALSE	FALSE	FALSE
chr1	2832955	2834095	FALSE	TRUE	FALSE	TRUE	FALSE	FALSE
chr1	2834127	2834211	FALSE	FALSE	FALSE	TRUE	FALSE	FALSE
chr1	2835221	2835705	FALSE	TRUE	FALSE	FALSE	FALSE	FALSE
chr1	2840174	2840335	FALSE	FALSE	FALSE	FALSE	FALSE	TRUE
chr1	2840554	2840621	FALSE	FALSE	FALSE	FALSE	FALSE	TRUE
chr1	2847304	2848552	FALSE	TRUE	FALSE	TRUE	FALSE	FALSE
chr1	2855664	2856497	FALSE	TRUE	FALSE	FALSE	FALSE	FALSE
chr1	2861503	2863082	FALSE	TRUE	FALSE	FALSE	FALSE	FALSE
chr1	2864876	2865697	FALSE	TRUE	FALSE	FALSE	FALSE	FALSE
chr1	2865776	2867925	FALSE	TRUE	FALSE	FALSE	FALSE	FALSE
chr1	2868064	2869056	FALSE	TRUE	FALSE	FALSE	FALSE	FALSE
chr1	2869228	2870210	FALSE	TRUE	FALSE	FALSE	FALSE	FALSE
chr1	2873341	2876490	FALSE	TRUE	TRUE	FALSE	FALSE	TRUE
chr1	2877292	2878921	FALSE	TRUE	FALSE	TRUE	FALSE	FALSE
chr1	2878934	2879604	FALSE	TRUE	FALSE	FALSE	FALSE	FALSE
chr1	2879693	2880642	FALSE	TRUE	FALSE	FALSE	FALSE	FALSE
chr1	2880744	2881232	FALSE	TRUE	FALSE	FALSE	FALSE	FALSE
chr1	2881392	2882227	FALSE	TRUE	FALSE	TRUE	FALSE	FALSE
chr1	2882248	2882809	FALSE	TRUE	FALSE	FALSE	FALSE	FALSE
chr1	2882942	2884645	FALSE	TRUE	FALSE	FALSE	FALSE	TRUE
chr1	2885198	2886456	FALSE	TRUE	FALSE	FALSE	FALSE	FALSE
chr1	2887138	2888333	FALSE	TRUE	FALSE	TRUE	FALSE	FALSE
chr1	2888604	2889947	FALSE	TRUE	FALSE	FALSE	FALSE	FALSE
chr1	2891060	2891939	FALSE	TRUE	FALSE	FALSE	FALSE	FALSE
chr1	2892733	2894834	FALSE	TRUE	FALSE	FALSE	FALSE	FALSE
chr1	2899816	2900239	FALSE	TRUE	FALSE	FALSE	FALSE	FALSE
chr1	2900976	2902130	FALSE	TRUE	FALSE	FALSE	FALSE	FALSE
chr1	2903087	2904030	FALSE	TRUE	FALSE	FALSE	FALSE	FALSE
chr1	2904351	2905845	FALSE	TRUE	FALSE	FALSE	FALSE	FALSE
chr1	2906060	2907057	FALSE	TRUE	FALSE	FALSE	FALSE	FALSE
chr1	2907165	2907534	FALSE	TRUE	FALSE	FALSE	FALSE	FALSE
chr1	2908421	2909413	FALSE	TRUE	FALSE	FALSE	FALSE	FALSE
chr1	2909513	2912561	FALSE	TRUE	FALSE	FALSE	FALSE	FALSE
chr1	2913341	2913413	FALSE	FALSE	FALSE	TRUE	FALSE	FALSE
chr1	2915723	2916537	FALSE	TRUE	FALSE	FALSE	FALSE	FALSE
chr1	2922010	2923133	FALSE	TRUE	FALSE	TRUE	FALSE	TRUE
chr1	2923174	2923552	FALSE	TRUE	FALSE	FALSE	FALSE	FALSE
chr1	2923817	2925805	FALSE	TRUE	FALSE	FALSE	FALSE	FALSE
chr1	2925895	2926781	FALSE	TRUE	FALSE	FALSE	FALSE	FALSE
chr1	2928175	2929585	FALSE	TRUE	FALSE	FALSE	FALSE	FALSE
chr1	2930327	2930675	FALSE	TRUE	FALSE	FALSE	FALSE	FALSE
chr1	2931285	2932013	FALSE	TRUE	FALSE	FALSE	FALSE	FALSE
chr1	2932680	2933074	FALSE	TRUE	FALSE	FALSE	FALSE	FALSE
chr1	2946374	2946506	FALSE	FALSE	FALSE	FALSE	FALSE	TRUE
chr1	2948569	2949433	FALSE	TRUE	FALSE	FALSE	FALSE	FALSE
chr1	2951871	2952423	FALSE	TRUE	FALSE	FALSE	FALSE	FALSE
chr1	2961000	2961448	FALSE	TRUE	FALSE	FALSE	FALSE	FALSE
chr1	2961649	2963121	FALSE	TRUE	FALSE	FALSE	FALSE	FALSE
chr1	2965766	2966232	FALSE	TRUE	FALSE	FALSE	FALSE	FALSE
chr1	2968016	2968461	FALSE	TRUE	FALSE	FALSE	FALSE	FALSE
chr1	2968523	2970531	FALSE	TRUE	FALSE	FALSE	FALSE	FALSE
chr1	2970854	2971359	FALSE	TRUE	FALSE	FALSE	FALSE	FALSE
chr1	2971492	2972232	FALSE	TRUE	FALSE	FALSE	FALSE	FALSE
chr1	2972300	2972984	FALSE	TRUE	FALSE	FALSE	FALSE	FALSE
chr1	2973168	2974625	FALSE	TRUE	FALSE	FALSE	FALSE	FALSE
chr1	2975833	2976589	FALSE	TRUE	FALSE	FALSE	FALSE	FALSE
chr1	2978668	2980952	FALSE	TRUE	FALSE	FALSE	FALSE	FALSE
chr1	2982551	2983325	FALSE	TRUE	FALSE	TRUE	FALSE	FALSE
chr1	2984458	2985393	FALSE	TRUE	FALSE	FALSE	FALSE	FALSE
chr1	2987720	2988103	FALSE	TRUE	FALSE	FALSE	FALSE	FALSE
chr1	3001392	3002251	FALSE	TRUE	FALSE	FALSE	FALSE	FALSE
chr1	3003319	3004771	FALSE	TRUE	FALSE	FALSE	FALSE	FALSE
chr1	3012373	3014569	FALSE	TRUE	FALSE	FALSE	FALSE	TRUE
chr1	3014847	3016275	FALSE	TRUE	FALSE	FALSE	FALSE	FALSE
chr1	3017380	3018384	FALSE	TRUE	FALSE	FALSE	FALSE	FALSE
chr1	3018888	3022001	FALSE	TRUE	FALSE	FALSE	FALSE	FALSE
chr1	3022783	3023824	FALSE	TRUE	FALSE	FALSE	FALSE	FALSE
chr1	3024068	3024412	FALSE	FALSE	FALSE	TRUE	FALSE	TRUE
chr1	3026751	3028950	FALSE	TRUE	FALSE	FALSE	FALSE	FALSE
chr1	3030334	3033459	FALSE	TRUE	FALSE	FALSE	FALSE	FALSE
chr1	3034793	3035389	FALSE	TRUE	FALSE	FALSE	FALSE	FALSE
chr1	3035438	3035802	FALSE	TRUE	FALSE	FALSE	FALSE	FALSE
chr1	3036033	3037573	FALSE	TRUE	FALSE	FALSE	FALSE	FALSE
chr1	3049269	3049705	FALSE	TRUE	FALSE	FALSE	FALSE	FALSE
chr1	3050189	3050969	FALSE	TRUE	FALSE	FALSE	FALSE	FALSE
chr1	3060587	3062003	FALSE	TRUE	FALSE	TRUE	FALSE	FALSE
chr1	3062051	3063515	FALSE	TRUE	FALSE	FALSE	FALSE	FALSE
chr1	3063829	3064283	FALSE	TRUE	FALSE	FALSE	FALSE	FALSE
chr1	3064378	3065073	FALSE	TRUE	FALSE	FALSE	FALSE	FALSE
chr1	3066127	3075575	FALSE	TRUE	TRUE	TRUE	FALSE	TRUE
chr1	3075974	3077114	FALSE	TRUE	FALSE	FALSE	FALSE	FALSE
chr1	3077190	3078320	FALSE	TRUE	FALSE	FALSE	FALSE	FALSE
chr1	3078374	3080616	FALSE	TRUE	TRUE	FALSE	FALSE	FALSE
chr1	3081318	3081956	FALSE	TRUE	FALSE	FALSE	FALSE	FALSE
chr1	3082137	3083782	FALSE	TRUE	FALSE	FALSE	FALSE	FALSE
chr1	3083864	3084631	FALSE	TRUE	FALSE	FALSE	FALSE	FALSE
chr1	3084667	3085111	FALSE	TRUE	FALSE	FALSE	FALSE	FALSE
chr1	3085738	3086588	FALSE	TRUE	TRUE	FALSE	FALSE	FALSE
chr1	3090196	3090627	FALSE	TRUE	FALSE	FALSE	FALSE	FALSE
chr1	3090793	3092552	FALSE	TRUE	FALSE	FALSE	FALSE	FALSE
chr1	3092695	3093474	FALSE	TRUE	FALSE	FALSE	FALSE	FALSE
chr1	3093509	3095920	FALSE	TRUE	FALSE	TRUE	FALSE	FALSE
chr1	3096037	3098989	FALSE	TRUE	FALSE	TRUE	FALSE	FALSE
chr1	3099041	3099675	FALSE	TRUE	FALSE	FALSE	FALSE	FALSE
chr1	3100051	3100706	FALSE	TRUE	FALSE	FALSE	FALSE	FALSE
chr1	3101091	3102008	FALSE	TRUE	FALSE	FALSE	FALSE	FALSE
chr1	3103216	3103579	FALSE	TRUE	FALSE	FALSE	FALSE	FALSE
chr1	3104257	3105085	FALSE	TRUE	FALSE	FALSE	FALSE	FALSE
chr1	3105216	3107671	FALSE	TRUE	TRUE	FALSE	FALSE	FALSE
chr1	3107687	3108140	FALSE	TRUE	FALSE	FALSE	FALSE	FALSE
chr1	3110975	3111404	FALSE	TRUE	FALSE	FALSE	FALSE	FALSE
chr1	3112453	3114272	FALSE	TRUE	FALSE	FALSE	FALSE	FALSE
chr1	3114760	3115376	FALSE	TRUE	FALSE	FALSE	FALSE	FALSE
chr1	3116657	3117983	FALSE	TRUE	FALSE	FALSE	FALSE	FALSE
chr1	3118354	3119091	FALSE	TRUE	FALSE	FALSE	FALSE	FALSE
chr1	3119731	3120656	FALSE	TRUE	FALSE	FALSE	FALSE	FALSE
chr1	3121999	3123861	FALSE	TRUE	TRUE	FALSE	FALSE	FALSE
chr1	3125802	3130354	FALSE	TRUE	TRUE	FALSE	FALSE	FALSE
chr1	3132373	3137978	FALSE	TRUE	TRUE	FALSE	FALSE	FALSE
chr1	3143840	3144719	FALSE	TRUE	FALSE	FALSE	FALSE	FALSE
chr1	3144789	3145112	FALSE	TRUE	FALSE	FALSE	FALSE	FALSE
chr1	3145451	3145921	FALSE	TRUE	FALSE	FALSE	FALSE	FALSE
chr1	3149451	3150272	FALSE	TRUE	FALSE	FALSE	FALSE	FALSE
chr1	3159322	3159592	FALSE	TRUE	FALSE	FALSE	FALSE	FALSE
chr1	3160193	3162178	FALSE	TRUE	FALSE	FALSE	FALSE	FALSE
chr1	3163510	3164106	FALSE	TRUE	FALSE	FALSE	FALSE	FALSE
chr1	3164877	3165642	FALSE	TRUE	TRUE	TRUE	FALSE	FALSE
chr1	3166006	3167426	FALSE	TRUE	FALSE	FALSE	FALSE	FALSE
chr1	3168609	3169656	FALSE	TRUE	TRUE	FALSE	FALSE	FALSE
chr1	3169802	3172400	FALSE	TRUE	TRUE	FALSE	FALSE	FALSE
chr1	3172610	3175998	TRUE	TRUE	TRUE	FALSE	FALSE	FALSE
chr1	3178622	3179613	FALSE	TRUE	FALSE	FALSE	FALSE	FALSE
chr1	3184625	3185162	FALSE	TRUE	FALSE	FALSE	FALSE	FALSE
chr1	3185471	3186416	FALSE	TRUE	FALSE	FALSE	FALSE	FALSE
chr1	3186426	3189510	FALSE	TRUE	TRUE	FALSE	FALSE	FALSE
chr1	3190530	3191848	FALSE	TRUE	TRUE	FALSE	FALSE	FALSE
chr1	3192880	3193108	FALSE	FALSE	FALSE	TRUE	FALSE	TRUE
chr1	3194999	3195458	FALSE	TRUE	FALSE	FALSE	FALSE	FALSE
chr1	3195931	3197196	FALSE	TRUE	FALSE	FALSE	FALSE	FALSE
chr1	3198376	3198527	FALSE	FALSE	FALSE	TRUE	FALSE	FALSE
chr1	3199917	3200309	FALSE	TRUE	FALSE	FALSE	FALSE	FALSE
chr1	3206664	3207779	FALSE	TRUE	FALSE	FALSE	FALSE	FALSE
chr1	3208882	3209334	FALSE	TRUE	FALSE	FALSE	FALSE	FALSE
chr1	3211390	3212615	FALSE	TRUE	FALSE	FALSE	FALSE	FALSE
chr1	3214851	3215989	FALSE	TRUE	FALSE	TRUE	FALSE	FALSE
chr1	3216510	3220673	FALSE	TRUE	TRUE	FALSE	FALSE	TRUE
chr1	3220726	3223307	FALSE	TRUE	TRUE	FALSE	FALSE	FALSE
chr1	3227945	3228295	FALSE	TRUE	FALSE	FALSE	FALSE	FALSE
chr1	3228767	3229168	FALSE	TRUE	FALSE	FALSE	FALSE	FALSE
chr1	3229204	3229526	FALSE	TRUE	FALSE	FALSE	FALSE	FALSE
chr1	3230037	3230587	FALSE	TRUE	FALSE	FALSE	FALSE	FALSE
chr1	3235015	3237456	FALSE	TRUE	FALSE	FALSE	FALSE	FALSE
chr1	3237651	3239456	FALSE	TRUE	TRUE	FALSE	FALSE	FALSE
chr1	3240507	3241644	FALSE	TRUE	FALSE	FALSE	FALSE	FALSE
chr1	3241778	3242907	FALSE	TRUE	FALSE	FALSE	FALSE	FALSE
chr1	3246172	3246892	FALSE	TRUE	FALSE	FALSE	FALSE	FALSE
chr1	3248957	3249303	FALSE	TRUE	FALSE	FALSE	FALSE	FALSE
chr1	3250036	3250537	FALSE	FALSE	TRUE	FALSE	FALSE	FALSE
chr1	3252044	3252529	FALSE	TRUE	FALSE	FALSE	FALSE	FALSE
chr1	3255451	3256251	FALSE	TRUE	FALSE	TRUE	FALSE	FALSE
chr1	3261521	3262248	FALSE	TRUE	TRUE	FALSE	FALSE	FALSE
chr1	3262354	3262729	FALSE	TRUE	FALSE	FALSE	FALSE	TRUE
chr1	3262908	3263503	FALSE	TRUE	FALSE	FALSE	FALSE	FALSE
chr1	3264050	3264382	FALSE	TRUE	FALSE	FALSE	FALSE	FALSE
chr1	3264396	3266103	FALSE	TRUE	FALSE	FALSE	FALSE	TRUE
chr1	3268104	3269381	FALSE	TRUE	FALSE	FALSE	FALSE	FALSE
chr1	3270119	3271393	FALSE	TRUE	FALSE	TRUE	FALSE	FALSE
chr1	3271864	3272488	FALSE	TRUE	FALSE	FALSE	FALSE	FALSE
chr1	3273162	3273921	FALSE	TRUE	FALSE	FALSE	FALSE	FALSE
chr1	3274677	3275316	FALSE	TRUE	FALSE	FALSE	FALSE	FALSE
chr1	3275680	3276792	FALSE	TRUE	FALSE	FALSE	FALSE	FALSE
chr1	3279393	3279769	FALSE	TRUE	FALSE	FALSE	FALSE	FALSE
chr1	3280317	3280927	FALSE	TRUE	FALSE	FALSE	FALSE	FALSE
chr1	3281892	3283458	FALSE	TRUE	FALSE	FALSE	FALSE	FALSE
chr1	3283923	3284477	FALSE	TRUE	FALSE	FALSE	FALSE	TRUE
chr1	3288331	3289779	FALSE	TRUE	FALSE	FALSE	FALSE	FALSE
chr1	3290057	3290483	FALSE	TRUE	FALSE	TRUE	FALSE	FALSE
chr1	3291726	3292593	FALSE	TRUE	FALSE	FALSE	FALSE	FALSE
chr1	3293086	3293841	FALSE	TRUE	FALSE	TRUE	TRUE	FALSE
chr1	3295157	3295585	FALSE	TRUE	FALSE	FALSE	FALSE	FALSE
chr1	3304638	3305945	FALSE	TRUE	FALSE	FALSE	FALSE	FALSE
chr1	3306655	3307850	FALSE	TRUE	TRUE	FALSE	TRUE	FALSE
chr1	3309851	3311297	FALSE	TRUE	FALSE	FALSE	FALSE	FALSE
chr1	3311958	3312657	FALSE	TRUE	FALSE	FALSE	FALSE	FALSE
chr1	3312843	3314741	TRUE	TRUE	TRUE	TRUE	TRUE	TRUE
chr1	3314745	3316196	FALSE	TRUE	FALSE	FALSE	FALSE	FALSE
chr1	3316762	3317798	FALSE	TRUE	FALSE	FALSE	FALSE	FALSE
chr1	3319606	3321594	TRUE	TRUE	TRUE	TRUE	TRUE	TRUE
chr1	3322183	3324335	FALSE	TRUE	TRUE	FALSE	FALSE	FALSE
chr1	3325109	3326129	FALSE	TRUE	FALSE	FALSE	FALSE	FALSE
chr1	3329640	3330586	FALSE	TRUE	FALSE	FALSE	FALSE	FALSE
chr1	3333223	3336785	FALSE	TRUE	FALSE	FALSE	FALSE	FALSE
chr1	3336803	3336991	TRUE	FALSE	FALSE	FALSE	FALSE	FALSE
chr1	3337112	3339320	FALSE	TRUE	TRUE	FALSE	FALSE	FALSE
chr1	3340910	3341257	FALSE	TRUE	FALSE	FALSE	FALSE	FALSE
chr1	3346764	3346840	FALSE	FALSE	FALSE	TRUE	FALSE	FALSE
chr1	3347542	3350269	FALSE	TRUE	TRUE	FALSE	FALSE	TRUE
chr1	3350560	3351556	FALSE	TRUE	FALSE	FALSE	FALSE	FALSE
chr1	3351813	3353867	FALSE	TRUE	FALSE	FALSE	FALSE	TRUE
chr1	3356648	3359059	FALSE	TRUE	FALSE	FALSE	FALSE	TRUE
chr1	3359563	3360781	FALSE	TRUE	FALSE	FALSE	FALSE	FALSE
chr1	3361132	3361895	FALSE	TRUE	FALSE	FALSE	FALSE	FALSE
chr1	3371818	3373111	FALSE	TRUE	FALSE	FALSE	FALSE	FALSE
chr1	3373414	3374040	FALSE	TRUE	FALSE	FALSE	FALSE	FALSE
chr1	3377692	3379171	FALSE	TRUE	FALSE	TRUE	FALSE	FALSE
chr1	3380260	3381440	FALSE	TRUE	FALSE	FALSE	FALSE	FALSE
chr1	3381530	3383107	FALSE	TRUE	FALSE	FALSE	FALSE	FALSE
chr1	3388635	3389138	FALSE	TRUE	FALSE	FALSE	FALSE	FALSE
chr1	3389308	3389538	FALSE	TRUE	FALSE	FALSE	FALSE	FALSE
chr1	3392892	3393608	FALSE	TRUE	FALSE	FALSE	FALSE	FALSE
chr1	3400609	3401165	FALSE	TRUE	FALSE	FALSE	FALSE	FALSE
chr1	3403423	3403581	FALSE	FALSE	FALSE	TRUE	FALSE	TRUE
chr1	3403673	3403857	FALSE	FALSE	FALSE	TRUE	FALSE	FALSE
chr1	3405536	3406759	FALSE	TRUE	FALSE	FALSE	FALSE	FALSE
chr1	3407342	3407743	FALSE	TRUE	FALSE	FALSE	FALSE	FALSE
chr1	3408757	3409047	FALSE	TRUE	FALSE	FALSE	FALSE	FALSE
chr1	3410084	3411211	FALSE	TRUE	TRUE	TRUE	FALSE	TRUE
chr1	3411893	3412533	FALSE	TRUE	FALSE	FALSE	FALSE	FALSE
chr1	3412625	3413177	FALSE	TRUE	FALSE	FALSE	FALSE	FALSE
chr1	3414114	3414251	FALSE	FALSE	FALSE	FALSE	FALSE	TRUE
chr1	3414746	3415805	FALSE	TRUE	FALSE	TRUE	FALSE	FALSE
chr1	3415851	3416257	FALSE	TRUE	FALSE	FALSE	FALSE	FALSE
chr1	3417961	3418462	FALSE	FALSE	TRUE	TRUE	FALSE	FALSE
chr1	3418776	3419126	FALSE	TRUE	FALSE	FALSE	FALSE	FALSE
chr1	3419182	3420016	FALSE	TRUE	TRUE	TRUE	TRUE	TRUE
chr1	3422570	3424337	FALSE	TRUE	TRUE	FALSE	FALSE	FALSE
chr1	3424577	3425271	FALSE	TRUE	TRUE	TRUE	FALSE	TRUE
chr1	3426634	3427581	FALSE	TRUE	FALSE	FALSE	FALSE	FALSE
chr1	3428513	3428898	FALSE	TRUE	FALSE	FALSE	FALSE	FALSE
chr1	3429246	3430944	FALSE	TRUE	FALSE	FALSE	FALSE	FALSE
chr1	3431112	3432216	FALSE	TRUE	FALSE	TRUE	FALSE	TRUE
chr1	3439335	3440069	FALSE	TRUE	FALSE	FALSE	FALSE	FALSE
chr1	3440661	3441203	FALSE	TRUE	FALSE	FALSE	FALSE	FALSE
chr1	3442518	3442894	FALSE	TRUE	FALSE	FALSE	FALSE	FALSE
chr1	3443892	3444374	FALSE	TRUE	FALSE	FALSE	FALSE	FALSE
chr1	3451494	3451742	FALSE	TRUE	FALSE	FALSE	FALSE	FALSE
chr1	3452616	3455946	TRUE	TRUE	TRUE	TRUE	TRUE	TRUE
chr1	3456004	3459053	FALSE	TRUE	TRUE	FALSE	FALSE	FALSE
chr1	3459089	3463267	FALSE	TRUE	TRUE	TRUE	TRUE	FALSE
chr1	3463496	3464288	FALSE	TRUE	FALSE	FALSE	FALSE	FALSE
chr1	3464426	3465891	FALSE	TRUE	FALSE	FALSE	FALSE	FALSE
chr1	3465950	3466912	FALSE	TRUE	TRUE	FALSE	FALSE	FALSE
chr1	3467048	3470190	FALSE	TRUE	TRUE	FALSE	FALSE	FALSE
chr1	3470460	3471011	FALSE	TRUE	FALSE	FALSE	FALSE	FALSE
chr1	3471124	3473026	FALSE	TRUE	TRUE	TRUE	FALSE	TRUE
chr1	3473193	3473855	FALSE	TRUE	FALSE	FALSE	FALSE	FALSE
chr1	3473954	3475001	FALSE	TRUE	FALSE	FALSE	FALSE	FALSE
chr1	3475988	3477017	FALSE	TRUE	FALSE	FALSE	FALSE	FALSE
chr1	3477141	3479138	FALSE	TRUE	FALSE	FALSE	FALSE	TRUE
chr1	3479275	3484663	FALSE	TRUE	TRUE	TRUE	TRUE	TRUE
chr1	3485144	3485462	FALSE	TRUE	FALSE	FALSE	FALSE	FALSE
chr1	3485609	3486498	FALSE	TRUE	FALSE	FALSE	FALSE	FALSE
chr1	3490076	3493315	FALSE	TRUE	TRUE	TRUE	TRUE	TRUE
chr1	3493625	3503152	FALSE	TRUE	TRUE	TRUE	FALSE	TRUE
chr1	3503994	3505684	FALSE	TRUE	TRUE	TRUE	TRUE	TRUE
chr1	3506473	3506853	FALSE	TRUE	FALSE	FALSE	FALSE	FALSE
chr1	3508893	3510616	FALSE	TRUE	FALSE	TRUE	TRUE	TRUE
chr1	3510782	3511743	FALSE	TRUE	FALSE	FALSE	FALSE	FALSE
chr1	3514346	3515046	FALSE	TRUE	FALSE	FALSE	FALSE	FALSE
chr1	3515192	3516017	FALSE	TRUE	FALSE	FALSE	FALSE	FALSE
chr1	3516107	3517108	FALSE	TRUE	FALSE	FALSE	FALSE	FALSE
chr1	3517248	3517655	FALSE	TRUE	FALSE	FALSE	FALSE	FALSE
chr1	3518864	3520052	FALSE	TRUE	FALSE	TRUE	FALSE	FALSE
chr1	3520114	3520903	FALSE	TRUE	FALSE	FALSE	FALSE	FALSE
chr1	3522291	3522728	FALSE	TRUE	FALSE	FALSE	FALSE	FALSE
chr1	3522781	3523272	FALSE	TRUE	FALSE	FALSE	FALSE	FALSE
chr1	3523354	3524036	FALSE	TRUE	FALSE	FALSE	FALSE	FALSE
chr1	3524258	3525056	FALSE	TRUE	FALSE	FALSE	FALSE	FALSE
chr1	3525209	3526682	FALSE	TRUE	FALSE	FALSE	FALSE	FALSE
chr1	3527209	3527769	FALSE	TRUE	FALSE	FALSE	FALSE	FALSE
chr1	3528515	3529349	FALSE	TRUE	FALSE	FALSE	FALSE	FALSE
chr1	3529581	3534449	FALSE	TRUE	TRUE	TRUE	TRUE	TRUE
chr1	3534636	3535701	FALSE	TRUE	FALSE	FALSE	FALSE	FALSE
chr1	3535846	3536682	FALSE	TRUE	FALSE	FALSE	FALSE	FALSE
chr1	3536778	3538078	FALSE	TRUE	FALSE	FALSE	FALSE	FALSE
chr1	3539080	3539639	FALSE	TRUE	FALSE	FALSE	FALSE	FALSE
chr1	3539713	3544287	FALSE	TRUE	TRUE	TRUE	TRUE	TRUE
chr1	3545882	3546737	FALSE	TRUE	FALSE	FALSE	FALSE	TRUE
chr1	3547198	3548456	FALSE	TRUE	FALSE	TRUE	TRUE	FALSE
chr1	3548965	3553225	FALSE	TRUE	FALSE	TRUE	FALSE	FALSE
chr1	3553495	3553871	FALSE	TRUE	FALSE	FALSE	TRUE	FALSE
chr1	3553907	3555741	FALSE	TRUE	FALSE	TRUE	TRUE	FALSE
chr1	3555876	3556831	FALSE	TRUE	FALSE	FALSE	FALSE	FALSE
chr1	3557089	3557673	FALSE	TRUE	FALSE	FALSE	FALSE	FALSE
chr1	3557879	3558439	FALSE	TRUE	FALSE	FALSE	FALSE	FALSE
chr1	3560310	3562044	FALSE	TRUE	FALSE	TRUE	FALSE	FALSE
chr1	3562361	3563716	FALSE	TRUE	FALSE	FALSE	FALSE	FALSE
chr1	3564459	3566335	FALSE	TRUE	FALSE	TRUE	FALSE	TRUE
chr1	3566598	3568884	FALSE	TRUE	FALSE	TRUE	FALSE	FALSE
chr1	3569355	3571873	FALSE	TRUE	FALSE	TRUE	TRUE	FALSE
chr1	3573445	3574352	FALSE	TRUE	FALSE	FALSE	FALSE	FALSE
chr1	3577246	3578101	FALSE	TRUE	FALSE	FALSE	FALSE	FALSE
chr1	3579316	3580851	FALSE	TRUE	FALSE	FALSE	FALSE	FALSE
chr1	3582278	3582479	FALSE	TRUE	FALSE	FALSE	FALSE	FALSE
chr1	3584043	3584469	FALSE	TRUE	FALSE	FALSE	FALSE	FALSE
chr1	3587167	3588052	FALSE	TRUE	TRUE	FALSE	TRUE	TRUE
chr1	3590114	3591844	FALSE	TRUE	TRUE	FALSE	FALSE	FALSE
chr1	3592366	3592749	FALSE	TRUE	FALSE	FALSE	FALSE	FALSE
chr1	3594098	3594712	FALSE	TRUE	FALSE	FALSE	FALSE	FALSE
chr1	3595378	3596435	FALSE	TRUE	FALSE	FALSE	FALSE	FALSE
chr1	3597210	3602925	FALSE	TRUE	TRUE	TRUE	FALSE	FALSE
chr1	3603464	3604805	FALSE	TRUE	FALSE	TRUE	FALSE	FALSE
chr1	3605626	3605944	FALSE	TRUE	FALSE	FALSE	FALSE	FALSE
chr1	3608406	3609743	FALSE	TRUE	FALSE	FALSE	FALSE	FALSE
chr1	3609822	3614661	TRUE	TRUE	TRUE	TRUE	TRUE	TRUE
chr1	3615186	3615964	FALSE	TRUE	FALSE	FALSE	FALSE	TRUE
chr1	3618905	3619665	FALSE	TRUE	TRUE	TRUE	TRUE	TRUE
chr1	3620938	3621694	FALSE	TRUE	TRUE	TRUE	TRUE	TRUE
chr1	3624006	3626092	TRUE	TRUE	TRUE	TRUE	TRUE	TRUE
chr1	3631769	3632270	FALSE	FALSE	TRUE	TRUE	TRUE	FALSE
chr1	3649586	3650601	FALSE	TRUE	TRUE	TRUE	TRUE	TRUE
chr1	3651261	3653638	FALSE	TRUE	TRUE	FALSE	FALSE	TRUE
chr1	3659910	3661095	FALSE	TRUE	FALSE	FALSE	FALSE	FALSE
chr1	3662940	3663083	FALSE	FALSE	FALSE	TRUE	FALSE	FALSE
chr1	3664059	3664439	FALSE	TRUE	FALSE	FALSE	FALSE	FALSE
chr1	3665222	3667118	FALSE	TRUE	FALSE	FALSE	FALSE	FALSE
chr1	3668082	3668382	FALSE	FALSE	FALSE	FALSE	TRUE	FALSE
chr1	3668637	3670036	FALSE	TRUE	TRUE	TRUE	TRUE	TRUE
chr1	3671415	3672626	FALSE	TRUE	TRUE	TRUE	TRUE	FALSE
chr1	3673415	3675270	FALSE	TRUE	TRUE	TRUE	TRUE	FALSE
chr1	3675399	3676199	FALSE	TRUE	FALSE	FALSE	FALSE	FALSE
chr1	3676654	3678218	FALSE	TRUE	FALSE	FALSE	FALSE	FALSE
chr1	3678319	3678545	FALSE	FALSE	FALSE	TRUE	TRUE	FALSE
chr1	3680576	3683292	FALSE	TRUE	TRUE	FALSE	TRUE	FALSE
chr1	3683355	3684569	FALSE	TRUE	FALSE	FALSE	FALSE	FALSE
chr1	3685059	3685887	FALSE	TRUE	FALSE	FALSE	FALSE	FALSE
chr1	3686194	3689650	FALSE	TRUE	FALSE	TRUE	FALSE	TRUE
chr1	3690348	3690864	FALSE	TRUE	FALSE	FALSE	FALSE	FALSE
chr1	3691096	3691977	FALSE	TRUE	FALSE	FALSE	FALSE	FALSE
chr1	3692001	3693087	FALSE	TRUE	FALSE	FALSE	FALSE	FALSE
chr1	3695166	3697013	FALSE	TRUE	FALSE	TRUE	FALSE	TRUE
chr1	3697051	3699089	FALSE	TRUE	FALSE	TRUE	FALSE	FALSE
chr1	3702145	3704075	FALSE	TRUE	FALSE	TRUE	TRUE	FALSE
chr1	3704490	3705270	FALSE	TRUE	FALSE	FALSE	FALSE	FALSE
chr1	3705453	3706329	FALSE	TRUE	FALSE	FALSE	FALSE	FALSE
chr1	3708032	3710351	FALSE	TRUE	FALSE	TRUE	TRUE	FALSE
chr1	3710357	3710936	FALSE	TRUE	FALSE	FALSE	FALSE	FALSE
chr1	3711065	3711829	FALSE	TRUE	FALSE	FALSE	FALSE	FALSE
chr1	3711967	3712072	FALSE	FALSE	FALSE	TRUE	FALSE	FALSE
chr1	3712610	3713715	FALSE	TRUE	FALSE	FALSE	FALSE	FALSE
chr1	3714546	3715232	FALSE	TRUE	FALSE	FALSE	FALSE	FALSE
chr1	3715362	3716613	FALSE	TRUE	FALSE	FALSE	FALSE	FALSE
chr1	3717164	3719981	FALSE	TRUE	FALSE	TRUE	FALSE	FALSE
chr1	3720170	3722106	FALSE	TRUE	FALSE	TRUE	FALSE	FALSE
chr1	3722619	3723591	FALSE	TRUE	FALSE	FALSE	FALSE	FALSE
chr1	3723744	3724116	FALSE	TRUE	FALSE	FALSE	FALSE	FALSE
chr1	3724186	3724935	FALSE	TRUE	FALSE	TRUE	TRUE	TRUE
chr1	3727138	3728803	FALSE	TRUE	FALSE	TRUE	FALSE	TRUE
chr1	3729690	3732857	FALSE	TRUE	FALSE	FALSE	FALSE	FALSE
chr1	3732905	3733825	FALSE	TRUE	FALSE	FALSE	FALSE	FALSE
chr1	3734290	3734841	FALSE	TRUE	FALSE	FALSE	FALSE	FALSE
chr1	3735818	3736130	FALSE	TRUE	FALSE	FALSE	FALSE	FALSE
chr1	3743343	3743762	FALSE	TRUE	FALSE	FALSE	FALSE	FALSE
chr1	3744830	3745474	FALSE	TRUE	FALSE	FALSE	FALSE	FALSE
chr1	3746383	3748112	FALSE	TRUE	TRUE	TRUE	TRUE	TRUE
chr1	3752081	3752974	FALSE	TRUE	FALSE	FALSE	FALSE	FALSE
chr1	3755887	3756056	FALSE	FALSE	FALSE	TRUE	FALSE	FALSE
chr1	3761848	3763077	FALSE	TRUE	FALSE	FALSE	TRUE	FALSE
chr1	3763119	3763782	FALSE	TRUE	FALSE	FALSE	FALSE	FALSE
chr1	3767141	3768428	FALSE	TRUE	FALSE	FALSE	FALSE	FALSE
chr1	3771364	3778640	FALSE	TRUE	TRUE	TRUE	TRUE	TRUE
chr1	3779016	3779682	FALSE	TRUE	FALSE	FALSE	FALSE	FALSE
chr1	3785493	3785752	FALSE	FALSE	FALSE	TRUE	FALSE	TRUE
chr1	3787594	3787926	FALSE	TRUE	FALSE	FALSE	FALSE	FALSE
chr1	3788253	3789484	FALSE	TRUE	FALSE	FALSE	FALSE	FALSE
chr1	3790363	3791095	FALSE	TRUE	FALSE	FALSE	FALSE	FALSE
chr1	3795635	3797308	TRUE	TRUE	TRUE	TRUE	TRUE	TRUE
chr1	3801569	3801689	FALSE	FALSE	FALSE	TRUE	FALSE	FALSE
chr1	3804068	3805000	FALSE	TRUE	FALSE	FALSE	FALSE	FALSE
chr1	3809744	3810404	FALSE	TRUE	FALSE	TRUE	FALSE	TRUE
chr1	3811073	3811980	FALSE	TRUE	FALSE	TRUE	FALSE	FALSE
chr1	3815129	3815746	FALSE	TRUE	FALSE	FALSE	FALSE	FALSE
chr1	3821070	3822027	FALSE	TRUE	FALSE	FALSE	FALSE	FALSE
chr1	3822705	3823160	FALSE	TRUE	FALSE	FALSE	FALSE	FALSE
chr1	3825523	3825650	FALSE	FALSE	FALSE	TRUE	FALSE	FALSE
chr1	3827377	3827951	FALSE	TRUE	FALSE	FALSE	FALSE	FALSE
chr1	3856461	3859217	TRUE	TRUE	TRUE	TRUE	TRUE	TRUE
chr1	3864760	3866230	FALSE	TRUE	TRUE	FALSE	FALSE	FALSE
chr1	3869749	3871032	FALSE	TRUE	TRUE	FALSE	FALSE	FALSE
chr1	3879452	3880187	FALSE	TRUE	FALSE	FALSE	FALSE	FALSE
chr1	3880419	3881601	FALSE	TRUE	FALSE	FALSE	FALSE	FALSE
chr1	3890513	3892069	FALSE	TRUE	TRUE	FALSE	FALSE	TRUE
chr1	3892746	3893610	FALSE	TRUE	FALSE	FALSE	FALSE	FALSE
chr1	3899344	3901926	TRUE	TRUE	TRUE	TRUE	TRUE	TRUE
chr1	3903650	3903949	FALSE	TRUE	FALSE	FALSE	FALSE	FALSE
chr1	3907009	3908251	FALSE	TRUE	FALSE	FALSE	FALSE	TRUE
chr1	3910143	3910458	FALSE	TRUE	FALSE	FALSE	FALSE	FALSE
chr1	3910518	3912043	FALSE	TRUE	TRUE	TRUE	FALSE	TRUE
chr1	3912655	3913665	FALSE	TRUE	FALSE	TRUE	FALSE	FALSE
chr1	3921875	3923449	TRUE	TRUE	TRUE	TRUE	TRUE	FALSE
chr1	3924924	3925492	FALSE	TRUE	FALSE	TRUE	TRUE	TRUE
chr1	3927910	3928017	FALSE	FALSE	FALSE	TRUE	FALSE	FALSE
chr1	3942439	3943608	FALSE	TRUE	TRUE	FALSE	FALSE	FALSE
chr1	3944112	3944837	FALSE	TRUE	FALSE	FALSE	FALSE	FALSE
chr1	3946350	3947145	FALSE	TRUE	FALSE	FALSE	FALSE	FALSE
chr1	3948350	3948851	FALSE	FALSE	TRUE	TRUE	TRUE	TRUE
chr1	3954668	3955766	FALSE	TRUE	FALSE	FALSE	FALSE	FALSE
chr1	3956263	3957334	TRUE	TRUE	FALSE	FALSE	FALSE	FALSE
chr1	3965266	3965715	FALSE	TRUE	FALSE	FALSE	FALSE	FALSE
chr1	3972097	3972636	FALSE	TRUE	FALSE	FALSE	FALSE	FALSE
chr1	3975010	3975825	FALSE	TRUE	FALSE	FALSE	FALSE	FALSE
chr1	3978173	3979260	FALSE	TRUE	FALSE	FALSE	FALSE	FALSE
chr1	3987979	3988463	FALSE	TRUE	FALSE	FALSE	FALSE	FALSE
chr1	3992062	3992410	FALSE	FALSE	FALSE	FALSE	FALSE	TRUE
chr1	3995148	3995861	FALSE	TRUE	FALSE	FALSE	FALSE	FALSE
chr1	3996555	3997594	FALSE	TRUE	FALSE	FALSE	FALSE	FALSE
chr1	4000137	4000500	FALSE	TRUE	FALSE	FALSE	FALSE	FALSE
chr1	4004225	4005121	FALSE	TRUE	FALSE	FALSE	FALSE	FALSE
chr1	4017684	4018229	FALSE	TRUE	FALSE	FALSE	FALSE	FALSE
chr1	4018838	4019192	FALSE	TRUE	FALSE	FALSE	FALSE	FALSE
chr1	4049135	4049646	FALSE	TRUE	FALSE	FALSE	FALSE	FALSE
chr1	4051344	4051882	FALSE	TRUE	FALSE	FALSE	FALSE	FALSE
chr1	4055132	4056725	FALSE	TRUE	FALSE	TRUE	FALSE	FALSE
chr1	4056922	4057509	FALSE	TRUE	FALSE	FALSE	FALSE	FALSE
chr1	4060644	4062082	FALSE	TRUE	FALSE	TRUE	FALSE	FALSE
chr1	4062236	4063416	FALSE	TRUE	FALSE	TRUE	FALSE	FALSE
chr1	4071776	4072679	FALSE	TRUE	FALSE	FALSE	FALSE	FALSE
chr1	4082034	4082164	FALSE	FALSE	FALSE	TRUE	FALSE	FALSE
chr1	4086183	4086676	FALSE	TRUE	FALSE	FALSE	FALSE	FALSE
chr1	4087637	4087761	FALSE	FALSE	FALSE	TRUE	FALSE	FALSE
chr1	4089390	4090162	FALSE	TRUE	FALSE	FALSE	FALSE	FALSE
chr1	4105484	4105627	FALSE	FALSE	FALSE	TRUE	FALSE	FALSE
chr1	4106436	4106569	FALSE	FALSE	FALSE	TRUE	FALSE	FALSE
chr1	4108352	4109874	FALSE	TRUE	FALSE	FALSE	FALSE	FALSE
chr1	4110197	4110747	FALSE	TRUE	FALSE	FALSE	FALSE	FALSE
chr1	4116384	4116909	FALSE	TRUE	FALSE	FALSE	FALSE	FALSE
chr1	4118448	4118562	FALSE	FALSE	FALSE	TRUE	FALSE	FALSE
chr1	4119394	4120079	FALSE	TRUE	FALSE	FALSE	FALSE	FALSE
chr1	4123180	4123332	FALSE	FALSE	FALSE	TRUE	FALSE	FALSE
chr1	4124935	4125252	FALSE	TRUE	FALSE	FALSE	FALSE	FALSE
chr1	4128134	4128685	FALSE	TRUE	FALSE	FALSE	FALSE	FALSE
chr1	4128805	4129616	FALSE	TRUE	FALSE	FALSE	FALSE	FALSE
chr1	4139149	4139280	FALSE	FALSE	FALSE	TRUE	FALSE	FALSE
chr1	4140807	4141224	FALSE	TRUE	FALSE	FALSE	FALSE	FALSE
chr1	4144539	4144849	FALSE	TRUE	FALSE	FALSE	FALSE	FALSE
chr1	4148474	4149315	FALSE	TRUE	FALSE	FALSE	FALSE	FALSE
chr1	4150362	4151070	FALSE	TRUE	FALSE	TRUE	FALSE	FALSE
chr1	4156252	4156573	FALSE	TRUE	FALSE	FALSE	FALSE	FALSE
chr1	4166576	4167021	FALSE	TRUE	FALSE	FALSE	FALSE	FALSE
chr1	4172794	4173040	FALSE	FALSE	FALSE	FALSE	FALSE	TRUE
chr1	4173189	4173611	FALSE	FALSE	FALSE	FALSE	FALSE	TRUE
chr1	4174524	4175336	FALSE	TRUE	FALSE	FALSE	FALSE	FALSE
chr1	4228124	4228367	FALSE	FALSE	FALSE	FALSE	FALSE	TRUE
chr1	4242932	4243302	FALSE	TRUE	FALSE	FALSE	FALSE	FALSE
chr1	4260630	4260869	TRUE	FALSE	FALSE	FALSE	FALSE	FALSE
chr1	4267365	4268480	FALSE	TRUE	FALSE	FALSE	FALSE	TRUE
chr1	4270717	4270975	FALSE	TRUE	FALSE	FALSE	FALSE	FALSE
chr1	4295103	4295878	FALSE	TRUE	FALSE	FALSE	FALSE	FALSE
chr1	4298094	4298907	FALSE	TRUE	FALSE	FALSE	FALSE	FALSE
chr1	4302301	4302987	FALSE	TRUE	FALSE	FALSE	FALSE	FALSE
chr1	4306839	4307285	FALSE	TRUE	FALSE	FALSE	FALSE	FALSE
chr1	4310232	4311277	FALSE	TRUE	FALSE	FALSE	FALSE	FALSE
chr1	4317298	4317614	FALSE	TRUE	FALSE	FALSE	FALSE	TRUE
chr1	4322843	4323688	FALSE	TRUE	FALSE	FALSE	FALSE	FALSE
chr1	4327755	4328260	FALSE	TRUE	FALSE	FALSE	FALSE	FALSE
chr1	4328554	4328804	TRUE	FALSE	FALSE	FALSE	FALSE	FALSE
chr1	4328839	4329276	FALSE	TRUE	FALSE	FALSE	FALSE	FALSE
chr1	4344178	4344291	FALSE	FALSE	FALSE	TRUE	FALSE	FALSE
chr1	4344327	4344680	FALSE	TRUE	FALSE	FALSE	FALSE	FALSE
chr1	4344788	4345397	FALSE	TRUE	FALSE	FALSE	FALSE	FALSE
chr1	4353032	4354128	FALSE	TRUE	FALSE	FALSE	FALSE	FALSE
chr1	4354291	4354767	FALSE	TRUE	FALSE	FALSE	FALSE	FALSE
chr1	4354827	4355665	FALSE	TRUE	FALSE	FALSE	FALSE	FALSE
chr1	4355865	4356336	FALSE	TRUE	FALSE	FALSE	FALSE	FALSE
chr1	4356354	4358123	FALSE	TRUE	FALSE	FALSE	FALSE	FALSE
chr1	4362685	4362812	FALSE	FALSE	FALSE	FALSE	FALSE	TRUE
chr1	4365549	4367471	FALSE	TRUE	FALSE	FALSE	FALSE	FALSE
chr1	4371565	4372351	FALSE	TRUE	FALSE	FALSE	FALSE	FALSE
chr1	4375905	4376113	FALSE	FALSE	FALSE	FALSE	FALSE	TRUE
chr1	4380500	4381022	FALSE	FALSE	FALSE	FALSE	FALSE	TRUE
chr1	4395579	4396551	FALSE	TRUE	TRUE	FALSE	FALSE	FALSE
chr1	4397364	4397801	FALSE	TRUE	FALSE	FALSE	FALSE	FALSE
chr1	4399496	4399915	FALSE	TRUE	FALSE	FALSE	FALSE	FALSE
chr1	4405941	4406804	FALSE	TRUE	FALSE	FALSE	FALSE	FALSE
chr1	4423969	4424548	FALSE	TRUE	FALSE	FALSE	FALSE	FALSE
chr1	4425607	4426301	FALSE	FALSE	FALSE	FALSE	FALSE	TRUE
chr1	4438895	4439331	FALSE	TRUE	FALSE	FALSE	FALSE	FALSE
chr1	4467406	4467934	FALSE	TRUE	FALSE	FALSE	FALSE	FALSE
chr1	4472557	4472953	FALSE	TRUE	FALSE	FALSE	FALSE	FALSE
chr1	4480415	4481711	FALSE	TRUE	FALSE	FALSE	FALSE	FALSE
chr1	4481787	4482186	FALSE	TRUE	FALSE	FALSE	FALSE	FALSE
chr1	4483673	4484053	FALSE	TRUE	FALSE	FALSE	FALSE	FALSE
chr1	4487943	4488346	FALSE	TRUE	FALSE	FALSE	FALSE	FALSE
chr1	4494585	4494954	FALSE	FALSE	FALSE	FALSE	FALSE	TRUE
chr1	4495142	4495664	FALSE	TRUE	FALSE	FALSE	FALSE	FALSE
chr1	4496327	4496941	FALSE	TRUE	FALSE	FALSE	FALSE	FALSE
chr1	4509675	4510112	FALSE	TRUE	FALSE	FALSE	FALSE	FALSE
chr1	4510323	4511532	FALSE	TRUE	FALSE	FALSE	FALSE	FALSE
chr1	4515736	4516205	FALSE	TRUE	FALSE	FALSE	FALSE	FALSE
chr1	4516405	4516861	FALSE	TRUE	FALSE	FALSE	FALSE	FALSE
chr1	4559414	4560064	FALSE	TRUE	FALSE	FALSE	FALSE	FALSE
chr1	4585286	4585571	FALSE	FALSE	FALSE	TRUE	FALSE	TRUE
chr1	4594453	4595268	FALSE	TRUE	FALSE	TRUE	FALSE	FALSE
chr1	4595638	4596078	FALSE	TRUE	FALSE	FALSE	FALSE	FALSE
chr1	4599664	4600082	FALSE	TRUE	FALSE	FALSE	FALSE	FALSE
chr1	4600857	4601428	FALSE	TRUE	FALSE	FALSE	FALSE	FALSE
chr1	4603359	4603935	FALSE	FALSE	FALSE	TRUE	FALSE	TRUE
chr1	4614945	4615625	FALSE	TRUE	FALSE	FALSE	FALSE	FALSE
chr1	4616324	4617765	FALSE	TRUE	FALSE	FALSE	FALSE	FALSE
chr1	4624510	4624958	FALSE	TRUE	FALSE	FALSE	FALSE	FALSE
chr1	4626335	4626602	FALSE	TRUE	FALSE	FALSE	FALSE	FALSE
chr1	4627439	4627628	FALSE	FALSE	FALSE	FALSE	FALSE	TRUE
chr1	4628298	4629560	FALSE	TRUE	FALSE	FALSE	FALSE	FALSE
chr1	4634210	4634696	FALSE	TRUE	FALSE	FALSE	FALSE	FALSE
chr1	4637984	4638859	FALSE	TRUE	FALSE	FALSE	FALSE	FALSE
chr1	4648645	4650027	FALSE	TRUE	TRUE	FALSE	FALSE	FALSE
chr1	4650379	4650963	FALSE	FALSE	FALSE	FALSE	FALSE	TRUE
chr1	4652497	4653310	FALSE	TRUE	FALSE	TRUE	FALSE	TRUE
chr1	4655391	4656920	FALSE	TRUE	FALSE	FALSE	FALSE	TRUE
chr1	4658834	4659718	FALSE	TRUE	FALSE	FALSE	FALSE	FALSE
chr1	4666660	4667158	FALSE	FALSE	FALSE	FALSE	FALSE	TRUE
chr1	4668764	4669078	FALSE	FALSE	FALSE	FALSE	FALSE	TRUE
chr1	4672373	4672617	TRUE	FALSE	FALSE	FALSE	FALSE	FALSE
chr1	4674621	4675092	FALSE	TRUE	FALSE	FALSE	FALSE	FALSE
chr1	4681623	4682366	FALSE	TRUE	FALSE	FALSE	FALSE	FALSE
chr1	4686809	4687126	FALSE	TRUE	FALSE	FALSE	FALSE	FALSE
chr1	4687584	4688539	FALSE	TRUE	FALSE	FALSE	FALSE	FALSE
chr1	4690708	4692460	FALSE	TRUE	FALSE	TRUE	FALSE	TRUE
chr1	4693588	4694982	FALSE	TRUE	FALSE	FALSE	FALSE	FALSE
chr1	4696543	4697416	FALSE	TRUE	FALSE	FALSE	FALSE	FALSE
chr1	4699402	4700067	FALSE	TRUE	FALSE	FALSE	FALSE	FALSE
chr1	4700211	4701324	TRUE	TRUE	FALSE	FALSE	FALSE	FALSE
chr1	4701401	4702398	FALSE	TRUE	FALSE	FALSE	FALSE	FALSE
chr1	4711359	4712316	FALSE	TRUE	FALSE	FALSE	FALSE	FALSE
chr1	4720154	4721406	FALSE	TRUE	FALSE	FALSE	FALSE	FALSE
chr1	4725122	4726706	FALSE	TRUE	FALSE	FALSE	FALSE	FALSE
chr1	4726843	4727462	FALSE	TRUE	FALSE	FALSE	FALSE	FALSE
chr1	4727570	4728246	FALSE	TRUE	FALSE	FALSE	FALSE	FALSE
chr1	4728621	4728971	FALSE	TRUE	FALSE	FALSE	FALSE	FALSE
chr1	4729187	4729687	FALSE	TRUE	FALSE	FALSE	FALSE	FALSE
chr1	4732074	4733095	FALSE	TRUE	FALSE	FALSE	FALSE	FALSE
chr1	4733412	4733836	FALSE	TRUE	FALSE	FALSE	FALSE	FALSE
chr1	4735047	4736150	FALSE	TRUE	FALSE	FALSE	FALSE	FALSE
chr1	4741272	4741577	FALSE	TRUE	FALSE	FALSE	FALSE	FALSE
chr1	4749188	4750506	FALSE	TRUE	FALSE	FALSE	FALSE	FALSE
chr1	4768308	4770865	FALSE	TRUE	FALSE	FALSE	FALSE	FALSE
chr1	4777998	4778633	FALSE	TRUE	FALSE	FALSE	FALSE	TRUE
chr1	4784773	4785919	FALSE	TRUE	FALSE	FALSE	FALSE	FALSE
chr1	4786062	4786800	FALSE	TRUE	TRUE	FALSE	FALSE	FALSE
chr1	4794461	4795413	FALSE	TRUE	FALSE	FALSE	FALSE	FALSE
chr1	4796335	4796712	FALSE	TRUE	FALSE	FALSE	FALSE	FALSE
chr1	4798342	4799037	FALSE	TRUE	FALSE	FALSE	FALSE	FALSE
chr1	4826181	4826373	FALSE	FALSE	FALSE	FALSE	FALSE	TRUE
chr1	4851633	4852302	FALSE	TRUE	FALSE	FALSE	FALSE	FALSE
chr1	4909668	4910422	FALSE	TRUE	FALSE	FALSE	FALSE	FALSE
chr1	4931651	4931789	FALSE	FALSE	FALSE	TRUE	FALSE	FALSE
chr1	4938781	4939250	FALSE	TRUE	FALSE	FALSE	FALSE	FALSE
chr1	4939401	4939915	FALSE	TRUE	FALSE	FALSE	FALSE	FALSE
chr1	4941768	4942125	FALSE	TRUE	FALSE	FALSE	FALSE	FALSE
chr1	4949132	4949489	FALSE	TRUE	FALSE	FALSE	FALSE	FALSE
chr1	4951862	4951969	FALSE	FALSE	FALSE	TRUE	FALSE	FALSE
chr1	4963263	4963673	FALSE	FALSE	FALSE	TRUE	TRUE	TRUE
chr1	4977620	4978180	FALSE	TRUE	FALSE	FALSE	FALSE	FALSE
chr1	5002922	5003246	FALSE	TRUE	FALSE	FALSE	FALSE	FALSE
chr1	5063365	5063620	TRUE	FALSE	FALSE	FALSE	FALSE	FALSE
chr1	5082706	5083344	FALSE	TRUE	FALSE	FALSE	FALSE	FALSE
chr1	5099146	5100474	FALSE	TRUE	TRUE	FALSE	TRUE	FALSE
chr1	5108705	5109206	FALSE	FALSE	TRUE	FALSE	FALSE	FALSE
chr1	5119640	5120184	FALSE	TRUE	FALSE	TRUE	FALSE	FALSE
chr1	5137411	5137667	FALSE	TRUE	FALSE	FALSE	FALSE	FALSE
chr1	5140156	5140445	TRUE	FALSE	FALSE	FALSE	FALSE	FALSE
chr1	5164525	5164729	TRUE	FALSE	FALSE	FALSE	FALSE	FALSE
chr1	5166630	5166918	FALSE	TRUE	FALSE	FALSE	FALSE	FALSE
chr1	5187273	5187774	FALSE	FALSE	TRUE	FALSE	FALSE	FALSE
chr1	5221188	5221509	FALSE	TRUE	FALSE	FALSE	FALSE	FALSE
chr1	5239990	5241448	FALSE	TRUE	FALSE	FALSE	FALSE	FALSE
chr1	5241453	5241841	FALSE	TRUE	FALSE	FALSE	FALSE	FALSE
chr1	5266220	5266946	FALSE	TRUE	FALSE	FALSE	FALSE	FALSE
chr1	5271288	5271855	FALSE	TRUE	FALSE	FALSE	FALSE	FALSE
chr1	5277955	5278862	FALSE	TRUE	FALSE	FALSE	FALSE	FALSE
chr1	5282317	5282852	FALSE	TRUE	FALSE	FALSE	FALSE	FALSE
chr1	5283659	5284084	FALSE	TRUE	FALSE	FALSE	FALSE	FALSE
chr1	5297463	5298605	FALSE	TRUE	FALSE	FALSE	FALSE	FALSE
chr1	5306742	5307243	FALSE	FALSE	TRUE	FALSE	FALSE	FALSE
chr1	5311806	5312608	FALSE	TRUE	FALSE	FALSE	FALSE	FALSE
chr1	5312750	5313872	TRUE	TRUE	TRUE	FALSE	TRUE	FALSE
chr1	5330561	5330929	FALSE	TRUE	FALSE	FALSE	FALSE	FALSE
chr1	5331101	5331592	FALSE	TRUE	FALSE	FALSE	FALSE	FALSE
chr1	5333355	5333934	FALSE	TRUE	FALSE	TRUE	TRUE	FALSE
chr1	5342990	5343708	FALSE	TRUE	FALSE	FALSE	FALSE	FALSE
chr1	5352620	5353011	FALSE	TRUE	FALSE	FALSE	FALSE	FALSE
chr1	5364515	5364616	FALSE	FALSE	FALSE	TRUE	FALSE	FALSE
chr1	5370419	5370585	FALSE	FALSE	FALSE	TRUE	TRUE	FALSE
chr1	5374732	5375602	FALSE	TRUE	FALSE	FALSE	FALSE	FALSE
chr1	5377666	5378107	FALSE	TRUE	FALSE	FALSE	FALSE	FALSE
chr1	5387405	5388003	FALSE	TRUE	FALSE	FALSE	FALSE	FALSE
chr1	5399895	5400045	FALSE	FALSE	FALSE	FALSE	TRUE	FALSE
chr1	5402564	5403266	FALSE	TRUE	FALSE	FALSE	FALSE	FALSE
chr1	5403974	5404630	FALSE	TRUE	FALSE	TRUE	TRUE	FALSE
chr1	5404675	5404928	FALSE	FALSE	FALSE	TRUE	TRUE	FALSE
chr1	5405362	5405565	FALSE	FALSE	FALSE	TRUE	TRUE	FALSE
chr1	5408546	5408862	FALSE	TRUE	FALSE	FALSE	FALSE	FALSE
chr1	5410735	5410905	FALSE	FALSE	FALSE	FALSE	TRUE	FALSE
chr1	5418756	5419041	FALSE	TRUE	FALSE	FALSE	FALSE	FALSE
chr1	5419648	5420191	FALSE	TRUE	FALSE	FALSE	FALSE	FALSE
chr1	5422841	5423641	FALSE	TRUE	FALSE	TRUE	TRUE	FALSE
chr1	5424901	5425160	FALSE	FALSE	FALSE	TRUE	TRUE	FALSE
chr1	5425615	5426086	FALSE	TRUE	FALSE	FALSE	FALSE	FALSE
chr1	5428338	5428717	FALSE	FALSE	FALSE	TRUE	TRUE	FALSE
chr1	5429415	5429565	FALSE	FALSE	FALSE	FALSE	TRUE	FALSE
chr1	5430176	5430425	FALSE	FALSE	FALSE	TRUE	TRUE	FALSE
chr1	5430732	5431105	FALSE	FALSE	FALSE	TRUE	TRUE	FALSE
chr1	5438544	5438823	FALSE	TRUE	FALSE	FALSE	FALSE	FALSE
chr1	5440302	5440618	FALSE	TRUE	FALSE	FALSE	FALSE	FALSE
chr1	5443813	5444166	FALSE	TRUE	FALSE	FALSE	FALSE	FALSE
chr1	5444569	5444643	FALSE	FALSE	FALSE	TRUE	FALSE	FALSE
chr1	5455285	5455366	FALSE	FALSE	FALSE	TRUE	FALSE	FALSE
chr1	5456120	5456968	FALSE	TRUE	FALSE	FALSE	FALSE	FALSE
chr1	5478387	5478655	TRUE	FALSE	FALSE	FALSE	FALSE	FALSE
chr1	5479816	5480343	FALSE	TRUE	FALSE	FALSE	FALSE	FALSE
chr1	5481891	5483144	FALSE	TRUE	FALSE	TRUE	TRUE	TRUE
chr1	5485535	5485705	FALSE	FALSE	FALSE	FALSE	TRUE	FALSE
chr1	5485926	5486427	FALSE	FALSE	TRUE	FALSE	FALSE	FALSE
chr1	5492836	5493482	FALSE	TRUE	FALSE	FALSE	FALSE	FALSE
chr1	5503932	5504744	FALSE	TRUE	FALSE	FALSE	FALSE	FALSE
chr1	5508659	5509124	FALSE	TRUE	FALSE	FALSE	FALSE	FALSE
chr1	5509486	5509803	FALSE	TRUE	FALSE	FALSE	FALSE	FALSE
chr1	5509842	5510521	FALSE	TRUE	FALSE	TRUE	FALSE	TRUE
chr1	5512373	5512786	FALSE	TRUE	FALSE	FALSE	FALSE	FALSE
chr1	5513283	5515251	FALSE	TRUE	TRUE	TRUE	FALSE	TRUE
chr1	5522108	5522370	FALSE	FALSE	FALSE	FALSE	TRUE	FALSE
chr1	5536625	5537494	FALSE	TRUE	FALSE	FALSE	FALSE	FALSE
chr1	5551331	5552348	FALSE	TRUE	TRUE	FALSE	TRUE	FALSE
chr1	5552664	5553141	FALSE	TRUE	FALSE	FALSE	FALSE	FALSE
chr1	5570859	5571754	FALSE	TRUE	TRUE	FALSE	TRUE	FALSE
chr1	5586078	5586491	FALSE	TRUE	FALSE	FALSE	FALSE	FALSE
chr1	5596899	5599765	FALSE	TRUE	TRUE	FALSE	TRUE	FALSE
chr1	5600311	5600654	FALSE	TRUE	FALSE	FALSE	FALSE	FALSE
chr1	5611409	5612813	FALSE	TRUE	TRUE	TRUE	TRUE	FALSE
chr1	5615483	5616279	FALSE	TRUE	FALSE	FALSE	FALSE	FALSE
chr1	5619269	5620579	FALSE	TRUE	FALSE	FALSE	FALSE	FALSE
chr1	5621018	5621546	FALSE	TRUE	FALSE	FALSE	FALSE	TRUE
chr1	5622455	5622625	FALSE	FALSE	FALSE	FALSE	TRUE	FALSE
chr1	5637331	5637406	FALSE	FALSE	FALSE	FALSE	FALSE	TRUE
chr1	5646601	5647066	FALSE	TRUE	FALSE	FALSE	FALSE	FALSE
chr1	5647516	5648169	FALSE	TRUE	FALSE	FALSE	FALSE	FALSE
chr1	5652620	5652978	FALSE	TRUE	FALSE	FALSE	FALSE	FALSE
chr1	5658493	5659176	FALSE	TRUE	FALSE	FALSE	FALSE	FALSE
chr1	5659674	5661240	FALSE	TRUE	FALSE	FALSE	TRUE	FALSE
chr1	5662713	5663285	FALSE	TRUE	FALSE	FALSE	FALSE	FALSE
chr1	5664223	5665340	FALSE	TRUE	FALSE	FALSE	FALSE	FALSE
chr1	5688803	5689803	FALSE	TRUE	FALSE	FALSE	FALSE	FALSE
chr1	5703389	5703784	FALSE	TRUE	FALSE	FALSE	FALSE	FALSE
chr1	5705164	5706289	FALSE	TRUE	FALSE	FALSE	FALSE	FALSE
chr1	5706693	5707457	FALSE	TRUE	FALSE	FALSE	FALSE	FALSE
chr1	5707663	5707806	FALSE	FALSE	FALSE	TRUE	FALSE	FALSE
chr1	5712208	5712334	FALSE	FALSE	FALSE	TRUE	FALSE	FALSE
chr1	5712762	5713598	FALSE	TRUE	FALSE	FALSE	FALSE	FALSE
chr1	5727917	5730047	FALSE	TRUE	FALSE	FALSE	FALSE	FALSE
chr1	5739436	5740287	FALSE	TRUE	FALSE	FALSE	FALSE	FALSE
chr1	5743618	5744125	FALSE	TRUE	FALSE	FALSE	FALSE	FALSE
chr1	5745729	5746921	FALSE	TRUE	FALSE	TRUE	TRUE	TRUE
chr1	5747042	5747622	FALSE	TRUE	FALSE	FALSE	FALSE	FALSE
chr1	5748103	5749002	FALSE	TRUE	FALSE	FALSE	FALSE	FALSE
chr1	5749066	5750544	FALSE	TRUE	FALSE	TRUE	FALSE	FALSE
chr1	5752062	5753924	FALSE	TRUE	FALSE	TRUE	FALSE	FALSE
chr1	5758195	5758622	FALSE	TRUE	FALSE	FALSE	FALSE	FALSE
chr1	5766477	5766854	FALSE	TRUE	FALSE	FALSE	FALSE	FALSE
chr1	5768236	5769372	FALSE	TRUE	FALSE	FALSE	FALSE	FALSE
chr1	5769843	5770280	FALSE	TRUE	FALSE	FALSE	FALSE	FALSE
chr1	5771174	5771621	FALSE	TRUE	FALSE	FALSE	FALSE	FALSE
chr1	5780661	5781376	FALSE	TRUE	FALSE	FALSE	FALSE	FALSE
chr1	5794284	5794893	FALSE	TRUE	FALSE	FALSE	FALSE	FALSE
chr1	5796260	5796399	FALSE	FALSE	FALSE	TRUE	FALSE	FALSE
chr1	5797560	5798096	FALSE	TRUE	FALSE	FALSE	FALSE	FALSE
chr1	5798283	5798717	FALSE	TRUE	FALSE	FALSE	FALSE	FALSE
chr1	5814341	5815125	FALSE	TRUE	FALSE	FALSE	FALSE	FALSE
chr1	5815291	5815719	FALSE	TRUE	FALSE	FALSE	FALSE	FALSE
chr1	5822506	5822634	FALSE	FALSE	FALSE	TRUE	FALSE	FALSE
chr1	5830751	5832066	FALSE	TRUE	FALSE	FALSE	FALSE	TRUE
chr1	5832505	5832702	FALSE	FALSE	FALSE	TRUE	FALSE	FALSE
chr1	5833345	5834534	FALSE	TRUE	FALSE	FALSE	FALSE	FALSE
chr1	5834611	5835715	FALSE	TRUE	FALSE	TRUE	FALSE	FALSE
chr1	5838934	5839702	FALSE	TRUE	FALSE	FALSE	FALSE	FALSE
chr1	5840046	5841338	FALSE	TRUE	FALSE	FALSE	FALSE	FALSE
chr1	5843112	5843599	FALSE	TRUE	FALSE	FALSE	FALSE	FALSE
chr1	5845516	5846573	FALSE	TRUE	FALSE	TRUE	FALSE	FALSE
chr1	5846933	5847977	FALSE	TRUE	FALSE	FALSE	FALSE	FALSE
chr1	5853282	5853798	FALSE	TRUE	FALSE	FALSE	FALSE	FALSE
chr1	5856571	5857824	FALSE	TRUE	FALSE	TRUE	FALSE	FALSE
chr1	5860115	5860910	FALSE	TRUE	FALSE	FALSE	FALSE	FALSE
chr1	5867385	5867914	FALSE	TRUE	FALSE	FALSE	FALSE	FALSE
chr1	5871894	5872702	FALSE	TRUE	FALSE	FALSE	FALSE	FALSE
chr1	5873334	5873587	FALSE	TRUE	FALSE	FALSE	FALSE	FALSE
chr1	5874923	5876825	FALSE	TRUE	FALSE	FALSE	FALSE	FALSE
chr1	5881271	5881754	FALSE	TRUE	FALSE	FALSE	FALSE	FALSE
chr1	5889680	5890521	FALSE	TRUE	FALSE	FALSE	FALSE	FALSE
chr1	5908125	5908525	FALSE	TRUE	FALSE	FALSE	FALSE	FALSE
chr1	5908612	5909123	FALSE	TRUE	FALSE	FALSE	FALSE	FALSE
chr1	5909316	5910447	FALSE	TRUE	FALSE	FALSE	FALSE	FALSE
chr1	5915940	5916575	FALSE	TRUE	FALSE	TRUE	FALSE	TRUE
chr1	5948261	5948605	FALSE	TRUE	FALSE	FALSE	FALSE	FALSE
chr1	5949503	5949816	FALSE	FALSE	FALSE	FALSE	FALSE	TRUE
chr1	5961861	5962964	FALSE	TRUE	FALSE	FALSE	FALSE	FALSE
chr1	5975244	5975952	FALSE	TRUE	FALSE	TRUE	FALSE	TRUE
chr1	5978406	5979599	FALSE	TRUE	TRUE	TRUE	FALSE	TRUE
chr1	5980418	5981243	FALSE	TRUE	FALSE	FALSE	FALSE	TRUE
chr1	5982194	5982695	FALSE	FALSE	TRUE	FALSE	FALSE	FALSE
chr1	5982762	5983263	FALSE	FALSE	TRUE	FALSE	FALSE	FALSE
chr1	5985938	5987038	FALSE	TRUE	TRUE	FALSE	FALSE	FALSE
chr1	5989917	5990150	FALSE	FALSE	FALSE	FALSE	FALSE	TRUE
chr1	5990927	5995546	TRUE	TRUE	TRUE	TRUE	TRUE	TRUE
chr1	5995560	5997697	FALSE	TRUE	FALSE	FALSE	FALSE	FALSE
chr1	5999049	5999401	FALSE	TRUE	FALSE	FALSE	FALSE	FALSE
chr1	5999819	6000223	FALSE	TRUE	FALSE	FALSE	FALSE	FALSE
chr1	6000291	6001324	FALSE	TRUE	FALSE	FALSE	FALSE	FALSE
chr1	6001536	6003664	FALSE	TRUE	FALSE	FALSE	FALSE	TRUE
chr1	6009164	6009866	FALSE	TRUE	FALSE	FALSE	FALSE	FALSE
chr1	6014497	6015210	FALSE	TRUE	FALSE	FALSE	FALSE	FALSE
chr1	6016341	6016485	FALSE	FALSE	FALSE	TRUE	FALSE	FALSE
chr1	6025189	6027400	FALSE	TRUE	TRUE	TRUE	TRUE	TRUE
chr1	6027815	6029079	FALSE	TRUE	TRUE	FALSE	FALSE	FALSE
chr1	6034083	6035095	FALSE	TRUE	FALSE	TRUE	FALSE	TRUE
chr1	6035851	6035947	FALSE	FALSE	FALSE	TRUE	FALSE	FALSE
chr1	6037414	6037498	FALSE	FALSE	FALSE	FALSE	FALSE	TRUE
chr1	6041232	6042441	FALSE	TRUE	FALSE	TRUE	FALSE	TRUE
chr1	6049368	6050687	FALSE	TRUE	FALSE	FALSE	FALSE	FALSE
chr1	6051160	6052010	FALSE	TRUE	FALSE	FALSE	FALSE	FALSE
chr1	6052445	6053567	FALSE	TRUE	FALSE	TRUE	TRUE	TRUE
chr1	6058590	6060601	FALSE	TRUE	TRUE	TRUE	TRUE	FALSE
chr1	6061479	6061816	FALSE	TRUE	FALSE	FALSE	FALSE	FALSE
chr1	6063764	6064416	FALSE	TRUE	FALSE	FALSE	FALSE	FALSE
chr1	6068420	6069148	FALSE	TRUE	FALSE	FALSE	FALSE	FALSE
chr1	6071578	6072004	FALSE	TRUE	FALSE	TRUE	FALSE	FALSE
chr1	6073651	6074105	FALSE	TRUE	FALSE	FALSE	FALSE	FALSE
chr1	6075883	6076065	FALSE	FALSE	FALSE	FALSE	TRUE	TRUE
chr1	6077663	6077926	FALSE	TRUE	FALSE	FALSE	FALSE	FALSE
chr1	6080154	6081473	FALSE	TRUE	FALSE	TRUE	FALSE	TRUE
chr1	6082375	6082600	FALSE	FALSE	FALSE	TRUE	FALSE	TRUE
chr1	6085036	6085387	FALSE	TRUE	FALSE	FALSE	FALSE	FALSE
chr1	6091876	6092713	FALSE	TRUE	FALSE	FALSE	FALSE	FALSE
chr1	6092894	6093174	FALSE	TRUE	FALSE	FALSE	FALSE	FALSE
chr1	6094369	6094449	FALSE	FALSE	FALSE	TRUE	FALSE	FALSE
chr1	6095312	6095681	FALSE	TRUE	FALSE	FALSE	FALSE	FALSE
chr1	6096392	6097058	FALSE	TRUE	FALSE	FALSE	FALSE	FALSE
chr1	6097457	6098168	FALSE	TRUE	FALSE	FALSE	FALSE	FALSE
chr1	6098176	6098533	FALSE	TRUE	FALSE	FALSE	FALSE	FALSE
chr1	6099083	6100363	FALSE	TRUE	FALSE	TRUE	TRUE	TRUE
chr1	6100487	6101184	FALSE	TRUE	FALSE	FALSE	FALSE	FALSE
chr1	6101775	6102025	FALSE	FALSE	FALSE	FALSE	FALSE	TRUE
chr1	6102822	6104251	FALSE	TRUE	FALSE	FALSE	FALSE	FALSE
chr1	6104907	6106932	FALSE	TRUE	FALSE	TRUE	FALSE	TRUE
chr1	6108734	6109823	FALSE	TRUE	TRUE	TRUE	TRUE	TRUE
chr1	6111628	6112245	FALSE	TRUE	FALSE	FALSE	FALSE	FALSE
chr1	6112505	6113387	FALSE	TRUE	FALSE	FALSE	FALSE	FALSE
chr1	6116249	6116519	FALSE	FALSE	FALSE	TRUE	TRUE	TRUE
chr1	6118515	6118685	FALSE	FALSE	FALSE	FALSE	TRUE	FALSE
chr1	6121163	6122365	FALSE	TRUE	FALSE	FALSE	FALSE	FALSE
chr1	6126360	6126591	FALSE	FALSE	FALSE	FALSE	FALSE	TRUE
chr1	6127070	6130131	FALSE	TRUE	TRUE	TRUE	TRUE	TRUE
chr1	6130241	6130988	FALSE	TRUE	FALSE	FALSE	FALSE	FALSE
chr1	6134140	6135439	FALSE	TRUE	FALSE	FALSE	FALSE	FALSE
chr1	6141593	6142067	FALSE	TRUE	FALSE	FALSE	FALSE	FALSE
chr1	6143423	6144191	FALSE	TRUE	FALSE	TRUE	TRUE	FALSE
chr1	6145591	6146843	FALSE	TRUE	FALSE	TRUE	FALSE	FALSE
chr1	6147626	6149471	FALSE	TRUE	TRUE	FALSE	FALSE	TRUE
chr1	6150911	6152534	FALSE	TRUE	FALSE	FALSE	FALSE	FALSE
chr1	6152966	6153375	FALSE	TRUE	FALSE	FALSE	FALSE	FALSE
chr1	6157170	6158767	FALSE	TRUE	TRUE	TRUE	TRUE	TRUE
chr1	6161452	6162704	FALSE	TRUE	FALSE	TRUE	TRUE	TRUE
chr1	6162730	6163632	FALSE	TRUE	FALSE	TRUE	FALSE	TRUE
chr1	6163792	6164292	FALSE	TRUE	FALSE	FALSE	FALSE	FALSE
chr1	6169268	6169930	FALSE	TRUE	FALSE	FALSE	FALSE	FALSE
chr1	6170409	6171040	FALSE	TRUE	FALSE	FALSE	FALSE	FALSE
chr1	6171436	6172411	FALSE	TRUE	FALSE	TRUE	FALSE	TRUE
chr1	6172637	6172810	FALSE	FALSE	FALSE	TRUE	FALSE	FALSE
chr1	6179147	6179531	FALSE	FALSE	FALSE	FALSE	FALSE	TRUE
chr1	6180153	6181054	FALSE	TRUE	FALSE	FALSE	FALSE	TRUE
chr1	6181150	6182011	FALSE	TRUE	FALSE	FALSE	FALSE	TRUE
chr1	6183048	6183940	FALSE	TRUE	FALSE	TRUE	FALSE	TRUE
chr1	6198983	6200741	TRUE	TRUE	TRUE	TRUE	TRUE	TRUE
chr1	6204786	6207449	TRUE	TRUE	TRUE	TRUE	TRUE	TRUE
chr1	6208859	6210648	FALSE	TRUE	TRUE	FALSE	FALSE	TRUE
chr1	6210738	6211362	FALSE	TRUE	FALSE	FALSE	FALSE	FALSE
chr1	6213614	6214036	FALSE	TRUE	FALSE	FALSE	FALSE	TRUE
chr1	6214129	6214591	FALSE	TRUE	FALSE	FALSE	FALSE	FALSE
chr1	6217952	6219344	FALSE	TRUE	TRUE	FALSE	FALSE	FALSE
chr1	6219687	6222281	FALSE	TRUE	TRUE	TRUE	TRUE	FALSE
chr1	6222787	6223368	FALSE	TRUE	FALSE	FALSE	FALSE	FALSE
chr1	6223786	6224240	FALSE	TRUE	FALSE	FALSE	FALSE	FALSE
chr1	6224672	6225540	FALSE	TRUE	TRUE	FALSE	FALSE	FALSE
chr1	6234498	6236953	TRUE	TRUE	TRUE	TRUE	TRUE	TRUE
chr1	6238217	6239244	FALSE	TRUE	FALSE	TRUE	FALSE	TRUE
chr1	6240449	6240849	FALSE	TRUE	FALSE	FALSE	FALSE	FALSE
chr1	6241943	6242929	FALSE	TRUE	FALSE	FALSE	FALSE	FALSE
chr1	6243158	6243824	FALSE	TRUE	FALSE	FALSE	FALSE	FALSE
chr1	6244913	6247543	FALSE	TRUE	TRUE	TRUE	TRUE	TRUE
chr1	6247621	6250265	FALSE	TRUE	TRUE	FALSE	FALSE	TRUE
chr1	6250781	6251662	FALSE	TRUE	FALSE	FALSE	FALSE	FALSE
chr1	6257786	6257906	FALSE	FALSE	FALSE	TRUE	FALSE	FALSE
chr1	6259234	6263249	FALSE	TRUE	TRUE	TRUE	TRUE	TRUE
chr1	6264477	6265194	FALSE	TRUE	FALSE	FALSE	FALSE	FALSE
chr1	6267303	6267667	FALSE	TRUE	FALSE	FALSE	FALSE	FALSE
chr1	6268930	6270943	FALSE	TRUE	FALSE	FALSE	FALSE	FALSE
chr1	6271952	6272442	FALSE	TRUE	FALSE	FALSE	FALSE	FALSE
chr1	6272507	6272884	FALSE	TRUE	FALSE	FALSE	FALSE	FALSE
chr1	6273029	6274095	FALSE	TRUE	TRUE	FALSE	FALSE	FALSE
chr1	6276043	6277775	FALSE	TRUE	TRUE	FALSE	FALSE	FALSE
chr1	6277879	6278427	FALSE	TRUE	FALSE	FALSE	FALSE	FALSE
chr1	6279271	6280295	FALSE	TRUE	FALSE	FALSE	FALSE	FALSE
chr1	6280500	6282672	FALSE	TRUE	TRUE	FALSE	FALSE	TRUE
chr1	6285205	6285975	FALSE	TRUE	FALSE	FALSE	FALSE	FALSE
chr1	6287165	6288580	FALSE	TRUE	TRUE	FALSE	FALSE	FALSE
chr1	6291361	6291860	FALSE	TRUE	FALSE	FALSE	FALSE	FALSE
chr1	6293901	6294768	FALSE	TRUE	FALSE	TRUE	FALSE	FALSE
chr1	6300228	6300729	FALSE	FALSE	TRUE	FALSE	FALSE	FALSE
chr1	6301496	6302186	FALSE	FALSE	TRUE	TRUE	TRUE	FALSE
chr1	6307058	6307546	FALSE	TRUE	FALSE	FALSE	FALSE	FALSE
chr1	6316884	6317385	FALSE	FALSE	TRUE	FALSE	FALSE	FALSE
chr1	6317455	6317641	FALSE	FALSE	FALSE	TRUE	TRUE	FALSE
chr1	6318199	6318700	FALSE	FALSE	TRUE	FALSE	FALSE	FALSE
chr1	6321139	6321640	FALSE	FALSE	TRUE	FALSE	FALSE	FALSE
chr1	6322122	6322623	FALSE	FALSE	TRUE	FALSE	FALSE	FALSE
chr1	6325404	6326396	FALSE	TRUE	TRUE	FALSE	FALSE	FALSE
chr1	6331261	6332189	FALSE	TRUE	FALSE	FALSE	FALSE	FALSE
chr1	6333182	6333756	FALSE	TRUE	FALSE	FALSE	FALSE	FALSE
chr1	6336693	6337401	FALSE	TRUE	FALSE	FALSE	FALSE	FALSE
chr1	6343266	6344515	FALSE	TRUE	TRUE	TRUE	TRUE	TRUE
chr1	6345044	6345542	FALSE	TRUE	FALSE	FALSE	FALSE	FALSE
chr1	6345753	6346234	FALSE	TRUE	FALSE	FALSE	FALSE	FALSE
chr1	6346649	6347322	FALSE	TRUE	FALSE	FALSE	FALSE	FALSE
chr1	6347854	6349897	FALSE	TRUE	TRUE	FALSE	FALSE	TRUE
chr1	6350192	6351513	FALSE	TRUE	FALSE	FALSE	TRUE	FALSE
chr1	6351739	6352955	FALSE	TRUE	TRUE	FALSE	FALSE	FALSE
chr1	6353024	6354856	FALSE	TRUE	TRUE	TRUE	FALSE	TRUE
chr1	6355289	6355760	FALSE	TRUE	FALSE	FALSE	FALSE	FALSE
chr1	6357499	6360583	FALSE	TRUE	TRUE	FALSE	FALSE	FALSE
chr1	6362998	6363628	FALSE	TRUE	TRUE	TRUE	TRUE	FALSE
chr1	6365097	6365743	FALSE	TRUE	FALSE	TRUE	FALSE	FALSE
chr1	6367843	6368459	FALSE	TRUE	FALSE	TRUE	FALSE	FALSE
chr1	6368772	6369431	FALSE	TRUE	FALSE	FALSE	FALSE	FALSE
chr1	6372412	6372913	FALSE	FALSE	TRUE	FALSE	FALSE	FALSE
chr1	6373926	6375025	FALSE	TRUE	TRUE	FALSE	FALSE	FALSE
chr1	6378225	6378327	FALSE	FALSE	FALSE	FALSE	FALSE	TRUE
chr1	6385088	6387070	FALSE	TRUE	TRUE	TRUE	TRUE	TRUE
chr1	6389940	6390534	FALSE	TRUE	TRUE	FALSE	FALSE	FALSE
chr1	6391985	6394760	TRUE	TRUE	TRUE	TRUE	TRUE	TRUE
chr1	6396204	6397579	FALSE	TRUE	FALSE	FALSE	FALSE	FALSE
chr1	6401810	6402005	FALSE	FALSE	FALSE	TRUE	TRUE	FALSE
chr1	6404073	6404409	FALSE	TRUE	FALSE	FALSE	FALSE	FALSE
chr1	6404534	6405522	FALSE	TRUE	TRUE	TRUE	TRUE	TRUE
chr1	6408260	6408405	FALSE	FALSE	FALSE	TRUE	FALSE	FALSE
chr1	6412914	6413554	FALSE	TRUE	FALSE	TRUE	TRUE	FALSE
chr1	6414341	6415525	FALSE	TRUE	FALSE	TRUE	TRUE	TRUE
chr1	6416659	6417373	FALSE	TRUE	FALSE	FALSE	FALSE	FALSE
chr1	6418644	6421989	FALSE	TRUE	TRUE	TRUE	FALSE	TRUE
chr1	6422728	6426165	TRUE	TRUE	TRUE	TRUE	TRUE	TRUE
chr1	6426370	6427213	FALSE	TRUE	FALSE	FALSE	FALSE	FALSE
chr1	6427285	6428364	FALSE	TRUE	TRUE	FALSE	TRUE	TRUE
chr1	6428686	6428956	FALSE	FALSE	FALSE	FALSE	FALSE	TRUE
chr1	6429835	6429949	FALSE	FALSE	FALSE	FALSE	FALSE	TRUE
chr1	6430159	6430385	FALSE	FALSE	FALSE	FALSE	FALSE	TRUE
chr1	6431137	6431339	FALSE	FALSE	FALSE	TRUE	TRUE	FALSE
chr1	6431891	6431978	FALSE	FALSE	FALSE	TRUE	FALSE	FALSE
chr1	6435663	6435869	FALSE	FALSE	FALSE	FALSE	FALSE	TRUE
chr1	6437013	6437722	FALSE	TRUE	FALSE	FALSE	FALSE	TRUE
chr1	6437961	6438774	FALSE	TRUE	TRUE	TRUE	TRUE	TRUE
chr1	6440165	6441157	FALSE	TRUE	TRUE	TRUE	FALSE	TRUE
chr1	6443351	6443472	FALSE	FALSE	FALSE	FALSE	FALSE	TRUE
chr1	6443972	6444206	FALSE	FALSE	FALSE	TRUE	FALSE	FALSE
chr1	6444606	6446779	FALSE	FALSE	TRUE	TRUE	FALSE	TRUE
chr1	6446914	6447145	FALSE	FALSE	FALSE	FALSE	FALSE	TRUE
chr1	6447170	6447736	FALSE	TRUE	TRUE	FALSE	FALSE	FALSE
chr1	6447742	6449761	TRUE	TRUE	TRUE	FALSE	FALSE	TRUE
chr1	6449843	6449938	FALSE	FALSE	FALSE	FALSE	FALSE	TRUE
chr1	6450321	6450492	FALSE	FALSE	FALSE	FALSE	FALSE	TRUE
chr1	6451564	6451831	FALSE	FALSE	FALSE	FALSE	FALSE	TRUE
chr1	6453257	6453932	FALSE	FALSE	FALSE	FALSE	FALSE	TRUE
chr1	6454140	6454666	FALSE	FALSE	FALSE	FALSE	FALSE	TRUE
chr1	6455203	6455912	FALSE	TRUE	FALSE	FALSE	FALSE	FALSE
chr1	6456846	6457142	FALSE	FALSE	FALSE	FALSE	FALSE	TRUE
chr1	6459622	6461177	FALSE	TRUE	TRUE	FALSE	FALSE	FALSE
chr1	6461394	6461976	FALSE	TRUE	FALSE	FALSE	FALSE	FALSE
chr1	6462229	6463294	FALSE	TRUE	FALSE	FALSE	FALSE	TRUE
chr1	6464212	6466827	FALSE	TRUE	TRUE	TRUE	FALSE	TRUE
chr1	6467371	6469149	FALSE	TRUE	FALSE	FALSE	FALSE	FALSE
chr1	6469419	6476344	FALSE	TRUE	TRUE	TRUE	TRUE	TRUE
chr1	6476733	6477984	FALSE	TRUE	FALSE	FALSE	FALSE	FALSE
chr1	6482987	6484209	FALSE	TRUE	TRUE	TRUE	FALSE	FALSE
chr1	6484488	6487535	FALSE	TRUE	TRUE	TRUE	TRUE	TRUE
chr1	6488021	6488329	FALSE	TRUE	FALSE	FALSE	FALSE	FALSE
chr1	6489003	6493030	FALSE	TRUE	TRUE	TRUE	TRUE	TRUE
chr1	6493241	6493837	FALSE	TRUE	FALSE	FALSE	FALSE	FALSE
chr1	6494961	6495751	FALSE	TRUE	FALSE	FALSE	FALSE	FALSE
chr1	6496181	6498582	FALSE	TRUE	TRUE	TRUE	FALSE	TRUE
chr1	6498615	6499070	FALSE	TRUE	FALSE	FALSE	FALSE	FALSE
chr1	6499411	6499949	FALSE	TRUE	FALSE	FALSE	FALSE	FALSE
chr1	6502248	6503206	FALSE	TRUE	FALSE	FALSE	FALSE	FALSE
chr1	6503928	6504336	FALSE	TRUE	FALSE	FALSE	FALSE	FALSE
chr1	6504959	6505407	FALSE	TRUE	FALSE	FALSE	FALSE	FALSE
chr1	6507269	6508140	FALSE	TRUE	FALSE	FALSE	FALSE	FALSE
chr1	6508372	6510479	FALSE	TRUE	FALSE	FALSE	FALSE	FALSE
chr1	6511578	6514110	FALSE	TRUE	TRUE	TRUE	TRUE	FALSE
chr1	6515594	6516640	FALSE	TRUE	FALSE	FALSE	FALSE	FALSE
chr1	6517523	6517744	FALSE	FALSE	FALSE	TRUE	FALSE	FALSE
chr1	6519484	6520939	FALSE	TRUE	TRUE	FALSE	FALSE	FALSE
chr1	6521595	6521840	FALSE	FALSE	FALSE	TRUE	TRUE	FALSE
chr1	6523603	6524159	FALSE	TRUE	FALSE	TRUE	FALSE	TRUE
chr1	6553904	6555724	TRUE	TRUE	TRUE	TRUE	TRUE	TRUE
chr1	6569597	6570078	FALSE	TRUE	FALSE	FALSE	FALSE	FALSE
chr1	6574213	6574328	FALSE	FALSE	FALSE	TRUE	FALSE	FALSE
chr1	6575220	6575659	FALSE	TRUE	FALSE	FALSE	FALSE	FALSE
chr1	6578187	6579138	FALSE	TRUE	FALSE	FALSE	FALSE	FALSE
chr1	6579302	6583269	TRUE	TRUE	TRUE	TRUE	TRUE	TRUE
chr1	6584238	6584632	FALSE	TRUE	FALSE	FALSE	FALSE	TRUE
chr1	6586145	6586922	FALSE	TRUE	FALSE	FALSE	FALSE	FALSE
chr1	6587149	6589679	FALSE	TRUE	TRUE	FALSE	FALSE	FALSE
chr1	6591117	6591627	FALSE	TRUE	FALSE	FALSE	FALSE	FALSE
chr1	6591816	6592455	FALSE	TRUE	FALSE	FALSE	FALSE	FALSE
chr1	6592898	6593809	FALSE	TRUE	FALSE	FALSE	FALSE	FALSE
chr1	6594891	6595588	FALSE	TRUE	FALSE	FALSE	FALSE	FALSE
chr1	6598962	6600228	FALSE	TRUE	TRUE	TRUE	TRUE	FALSE
chr1	6600234	6605208	TRUE	TRUE	TRUE	TRUE	TRUE	TRUE
chr1	6605469	6606000	FALSE	TRUE	FALSE	FALSE	FALSE	FALSE
chr1	6609392	6610428	FALSE	TRUE	FALSE	FALSE	FALSE	TRUE
chr1	6611775	6612272	FALSE	TRUE	FALSE	FALSE	TRUE	FALSE
chr1	6612537	6615848	TRUE	TRUE	TRUE	TRUE	TRUE	TRUE
chr1	6620122	6620321	TRUE	FALSE	FALSE	FALSE	FALSE	FALSE
chr1	6624595	6626339	FALSE	TRUE	TRUE	TRUE	TRUE	TRUE
chr1	6630095	6630357	FALSE	TRUE	FALSE	FALSE	FALSE	FALSE
chr1	6634551	6635558	FALSE	TRUE	TRUE	TRUE	FALSE	TRUE
chr1	6637319	6637848	FALSE	TRUE	FALSE	FALSE	FALSE	FALSE
chr1	6646541	6647011	FALSE	TRUE	FALSE	FALSE	TRUE	TRUE
chr1	6687210	6687799	FALSE	TRUE	FALSE	FALSE	FALSE	FALSE
chr1	6700964	6703009	TRUE	TRUE	TRUE	TRUE	TRUE	TRUE
chr1	6719886	6720529	FALSE	TRUE	FALSE	FALSE	TRUE	TRUE
chr1	6724487	6725164	FALSE	FALSE	FALSE	TRUE	FALSE	TRUE
chr1	6727462	6728016	FALSE	TRUE	FALSE	FALSE	TRUE	TRUE
chr1	6735610	6736210	FALSE	TRUE	FALSE	FALSE	FALSE	FALSE
chr1	6742260	6742456	FALSE	FALSE	FALSE	TRUE	FALSE	FALSE
chr1	6743352	6744533	FALSE	TRUE	TRUE	FALSE	TRUE	TRUE
chr1	6745233	6745792	FALSE	TRUE	FALSE	FALSE	FALSE	FALSE
chr1	6753715	6753945	FALSE	FALSE	FALSE	FALSE	TRUE	FALSE
chr1	6762214	6762385	FALSE	FALSE	FALSE	TRUE	TRUE	FALSE
chr1	6770832	6771419	FALSE	TRUE	FALSE	FALSE	FALSE	TRUE
chr1	6783976	6786864	TRUE	TRUE	TRUE	TRUE	TRUE	TRUE
chr1	6788731	6789076	FALSE	TRUE	FALSE	FALSE	FALSE	FALSE
chr1	6794206	6794537	FALSE	FALSE	FALSE	FALSE	TRUE	TRUE
chr1	6795698	6796052	FALSE	FALSE	FALSE	TRUE	TRUE	TRUE
chr1	6800830	6801498	FALSE	TRUE	FALSE	FALSE	TRUE	FALSE
chr1	6803396	6803860	TRUE	FALSE	FALSE	FALSE	FALSE	FALSE
chr1	6812737	6813230	FALSE	TRUE	FALSE	FALSE	FALSE	FALSE
chr1	6819802	6820239	FALSE	TRUE	FALSE	FALSE	FALSE	FALSE
chr1	6822424	6823271	FALSE	TRUE	TRUE	FALSE	FALSE	FALSE
chr1	6832253	6834349	FALSE	TRUE	FALSE	FALSE	FALSE	FALSE
chr1	6834474	6835079	FALSE	TRUE	FALSE	FALSE	FALSE	FALSE
chr1	6835213	6835934	FALSE	TRUE	FALSE	FALSE	FALSE	FALSE
chr1	6836719	6837308	FALSE	TRUE	FALSE	FALSE	FALSE	FALSE
chr1	6840716	6841016	FALSE	FALSE	FALSE	FALSE	TRUE	FALSE
chr1	6854300	6854408	FALSE	FALSE	FALSE	TRUE	FALSE	FALSE
chr1	6857553	6858618	FALSE	TRUE	FALSE	FALSE	FALSE	FALSE
chr1	6859223	6860963	TRUE	TRUE	TRUE	TRUE	TRUE	FALSE
chr1	6867917	6868542	FALSE	TRUE	FALSE	FALSE	FALSE	FALSE
chr1	6870808	6871059	FALSE	TRUE	FALSE	FALSE	FALSE	FALSE
chr1	6889982	6890501	FALSE	TRUE	FALSE	TRUE	TRUE	TRUE
chr1	6899547	6900342	FALSE	TRUE	TRUE	FALSE	FALSE	FALSE
chr1	6904594	6905040	FALSE	TRUE	FALSE	FALSE	FALSE	FALSE
chr1	6916859	6917623	FALSE	TRUE	FALSE	FALSE	FALSE	FALSE
chr1	6922508	6923374	FALSE	TRUE	TRUE	FALSE	FALSE	FALSE
chr1	6927747	6928190	FALSE	TRUE	FALSE	FALSE	FALSE	FALSE
chr1	6939956	6941114	FALSE	TRUE	FALSE	FALSE	FALSE	TRUE
chr1	6944670	6945150	FALSE	TRUE	FALSE	FALSE	FALSE	FALSE
chr1	6945573	6945937	FALSE	TRUE	FALSE	FALSE	FALSE	FALSE
chr1	6948988	6949212	FALSE	FALSE	FALSE	TRUE	FALSE	FALSE
chr1	6954426	6955123	FALSE	TRUE	FALSE	FALSE	FALSE	FALSE
chr1	6955194	6957249	FALSE	TRUE	FALSE	FALSE	FALSE	FALSE
chr1	6960379	6961211	FALSE	TRUE	FALSE	TRUE	FALSE	FALSE
chr1	6961811	6964832	FALSE	TRUE	TRUE	FALSE	FALSE	TRUE
chr1	6984943	6985140	TRUE	FALSE	FALSE	FALSE	FALSE	FALSE
chr1	6991340	6991627	FALSE	FALSE	FALSE	FALSE	FALSE	TRUE
chr1	6998334	6998927	FALSE	TRUE	FALSE	FALSE	FALSE	TRUE
chr1	7002777	7002913	FALSE	FALSE	FALSE	TRUE	FALSE	FALSE
chr1	7007263	7008755	FALSE	TRUE	FALSE	FALSE	FALSE	FALSE
chr1	7010243	7011079	FALSE	TRUE	FALSE	FALSE	FALSE	FALSE
chr1	7020906	7021351	FALSE	TRUE	FALSE	FALSE	FALSE	FALSE
chr1	7026308	7026429	FALSE	FALSE	FALSE	FALSE	FALSE	TRUE
chr1	7042627	7043474	FALSE	TRUE	FALSE	FALSE	FALSE	TRUE
chr1	7044281	7044682	FALSE	TRUE	FALSE	FALSE	FALSE	FALSE
chr1	7050840	7052109	FALSE	TRUE	FALSE	FALSE	FALSE	FALSE
chr1	7052743	7053871	FALSE	TRUE	FALSE	FALSE	FALSE	FALSE
chr1	7068644	7069196	FALSE	TRUE	FALSE	FALSE	FALSE	FALSE
chr1	7069608	7070261	FALSE	TRUE	FALSE	FALSE	FALSE	FALSE
chr1	7070404	7070934	FALSE	TRUE	FALSE	FALSE	FALSE	TRUE
chr1	7075379	7075596	FALSE	FALSE	FALSE	FALSE	FALSE	TRUE
chr1	7085579	7086039	FALSE	TRUE	FALSE	FALSE	FALSE	FALSE
chr1	7093422	7093914	FALSE	TRUE	FALSE	FALSE	FALSE	FALSE
chr1	7117430	7118790	FALSE	TRUE	TRUE	TRUE	TRUE	TRUE
chr1	7121692	7121961	FALSE	FALSE	FALSE	FALSE	FALSE	TRUE
chr1	7124315	7124805	FALSE	TRUE	FALSE	FALSE	FALSE	FALSE
chr1	7127579	7128018	FALSE	TRUE	FALSE	FALSE	FALSE	FALSE
chr1	7149226	7150365	FALSE	TRUE	TRUE	FALSE	FALSE	FALSE
chr1	7177385	7178229	FALSE	TRUE	FALSE	FALSE	FALSE	FALSE
chr1	7198216	7198587	FALSE	TRUE	FALSE	FALSE	FALSE	FALSE
chr1	7198632	7198900	FALSE	TRUE	FALSE	FALSE	FALSE	FALSE
chr1	7207974	7208614	FALSE	TRUE	FALSE	TRUE	FALSE	TRUE
chr1	7218203	7218802	FALSE	TRUE	FALSE	FALSE	TRUE	TRUE
chr1	7218943	7219596	FALSE	TRUE	FALSE	FALSE	FALSE	FALSE
chr1	7223402	7225269	FALSE	TRUE	FALSE	FALSE	FALSE	TRUE
chr1	7234248	7234749	FALSE	FALSE	TRUE	FALSE	FALSE	FALSE
chr1	7248608	7248867	FALSE	TRUE	FALSE	FALSE	FALSE	FALSE
chr1	7255540	7256041	FALSE	FALSE	TRUE	FALSE	FALSE	FALSE
chr1	7258528	7258824	FALSE	TRUE	FALSE	FALSE	FALSE	FALSE
chr1	7262600	7263456	FALSE	TRUE	TRUE	FALSE	FALSE	TRUE
chr1	7265641	7267230	FALSE	TRUE	TRUE	TRUE	TRUE	TRUE
chr1	7267476	7268064	FALSE	TRUE	FALSE	FALSE	FALSE	FALSE
chr1	7278003	7278766	FALSE	TRUE	TRUE	FALSE	FALSE	FALSE
chr1	7280075	7280596	FALSE	TRUE	FALSE	FALSE	FALSE	FALSE
chr1	7281994	7282061	FALSE	FALSE	FALSE	FALSE	FALSE	TRUE
chr1	7291343	7292161	FALSE	TRUE	FALSE	FALSE	FALSE	FALSE
chr1	7298672	7300376	FALSE	TRUE	TRUE	FALSE	FALSE	TRUE
chr1	7300783	7301707	FALSE	TRUE	TRUE	FALSE	FALSE	TRUE
chr1	7302888	7303254	FALSE	FALSE	FALSE	FALSE	FALSE	TRUE
chr1	7313303	7313666	FALSE	TRUE	FALSE	FALSE	FALSE	FALSE
chr1	7326246	7327169	FALSE	TRUE	TRUE	FALSE	FALSE	FALSE
chr1	7332224	7332903	FALSE	TRUE	FALSE	FALSE	FALSE	FALSE
chr1	7333771	7334301	FALSE	TRUE	FALSE	FALSE	FALSE	FALSE
chr1	7334364	7335995	FALSE	TRUE	FALSE	FALSE	FALSE	TRUE
chr1	7341097	7342098	FALSE	TRUE	FALSE	FALSE	FALSE	FALSE
chr1	7346348	7346478	FALSE	FALSE	FALSE	TRUE	FALSE	FALSE
chr1	7346929	7347254	FALSE	TRUE	FALSE	FALSE	FALSE	FALSE
chr1	7351499	7351994	FALSE	TRUE	FALSE	FALSE	FALSE	FALSE
chr1	7352620	7353287	FALSE	TRUE	FALSE	FALSE	FALSE	FALSE
chr1	7367458	7367908	FALSE	TRUE	FALSE	FALSE	FALSE	FALSE
chr1	7379064	7381364	FALSE	TRUE	FALSE	FALSE	FALSE	FALSE
chr1	7384857	7386084	FALSE	TRUE	TRUE	FALSE	FALSE	FALSE
chr1	7387554	7388071	FALSE	TRUE	FALSE	FALSE	FALSE	FALSE
chr1	7388152	7391312	FALSE	TRUE	FALSE	FALSE	FALSE	FALSE
chr1	7393230	7394231	FALSE	TRUE	FALSE	FALSE	FALSE	FALSE
chr1	7401661	7402813	TRUE	TRUE	TRUE	TRUE	TRUE	TRUE
chr1	7403446	7404224	FALSE	TRUE	FALSE	FALSE	FALSE	TRUE
chr1	7406857	7407393	FALSE	TRUE	FALSE	FALSE	FALSE	FALSE
chr1	7408083	7408812	FALSE	TRUE	FALSE	FALSE	FALSE	FALSE
chr1	7410474	7411041	FALSE	TRUE	FALSE	FALSE	FALSE	FALSE
chr1	7419560	7419736	FALSE	FALSE	FALSE	FALSE	FALSE	TRUE
chr1	7424589	7424971	FALSE	TRUE	FALSE	FALSE	FALSE	FALSE
chr1	7433183	7433788	FALSE	TRUE	FALSE	FALSE	FALSE	FALSE
chr1	7435331	7436123	FALSE	TRUE	FALSE	FALSE	FALSE	FALSE
chr1	7436527	7437809	FALSE	TRUE	FALSE	FALSE	FALSE	FALSE
chr1	7438919	7440125	FALSE	TRUE	FALSE	FALSE	FALSE	FALSE
chr1	7440263	7440594	FALSE	TRUE	FALSE	FALSE	FALSE	FALSE
chr1	7440821	7441212	FALSE	TRUE	FALSE	FALSE	FALSE	FALSE
chr1	7444103	7444800	FALSE	TRUE	FALSE	FALSE	FALSE	FALSE
chr1	7446656	7448439	FALSE	TRUE	FALSE	FALSE	FALSE	FALSE
chr1	7451360	7452137	FALSE	TRUE	FALSE	FALSE	FALSE	FALSE
chr1	7452654	7453048	FALSE	TRUE	FALSE	FALSE	FALSE	FALSE
chr1	7453710	7456352	FALSE	TRUE	FALSE	FALSE	FALSE	TRUE
chr1	7456745	7457139	FALSE	TRUE	FALSE	FALSE	FALSE	FALSE
chr1	7458041	7458599	FALSE	TRUE	FALSE	FALSE	FALSE	FALSE
chr1	7458622	7459042	FALSE	TRUE	FALSE	FALSE	FALSE	FALSE
chr1	7460271	7460623	FALSE	TRUE	FALSE	FALSE	FALSE	FALSE
chr1	7462850	7463139	FALSE	TRUE	FALSE	FALSE	FALSE	FALSE
chr1	7468475	7474374	FALSE	TRUE	TRUE	TRUE	TRUE	TRUE
chr1	7474565	7475467	FALSE	TRUE	FALSE	FALSE	FALSE	TRUE
chr1	7476746	7477785	FALSE	TRUE	FALSE	FALSE	FALSE	FALSE
chr1	7478526	7480380	FALSE	TRUE	TRUE	FALSE	FALSE	TRUE
chr1	7481380	7482642	FALSE	TRUE	TRUE	FALSE	FALSE	FALSE
chr1	7487765	7488035	FALSE	TRUE	FALSE	FALSE	FALSE	FALSE
chr1	7489194	7492691	TRUE	TRUE	TRUE	FALSE	FALSE	FALSE
chr1	7505389	7506105	FALSE	TRUE	FALSE	FALSE	FALSE	FALSE
chr1	7506133	7506341	FALSE	TRUE	FALSE	FALSE	FALSE	FALSE
chr1	7507738	7508695	FALSE	TRUE	FALSE	FALSE	FALSE	FALSE
chr1	7510476	7511279	FALSE	TRUE	FALSE	FALSE	FALSE	TRUE
chr1	7515138	7516227	FALSE	TRUE	TRUE	FALSE	FALSE	FALSE
chr1	7516470	7516549	FALSE	FALSE	FALSE	FALSE	FALSE	TRUE
chr1	7519348	7519897	FALSE	TRUE	FALSE	FALSE	FALSE	FALSE
chr1	7526432	7526988	FALSE	TRUE	FALSE	FALSE	FALSE	TRUE
chr1	7527239	7528059	FALSE	TRUE	FALSE	FALSE	FALSE	FALSE
chr1	7533266	7533695	FALSE	TRUE	FALSE	FALSE	FALSE	FALSE
chr1	7534555	7534945	FALSE	TRUE	FALSE	FALSE	FALSE	FALSE
chr1	7535574	7535900	FALSE	TRUE	FALSE	FALSE	FALSE	FALSE
chr1	7537335	7537781	FALSE	TRUE	FALSE	FALSE	FALSE	FALSE
chr1	7539630	7540318	FALSE	TRUE	TRUE	FALSE	TRUE	TRUE
chr1	7548252	7548658	FALSE	TRUE	FALSE	FALSE	FALSE	FALSE
chr1	7549124	7553348	FALSE	TRUE	TRUE	TRUE	FALSE	TRUE
chr1	7553490	7553783	FALSE	TRUE	FALSE	FALSE	FALSE	FALSE
chr1	7554403	7556911	FALSE	TRUE	FALSE	FALSE	FALSE	FALSE
chr1	7559124	7559595	FALSE	TRUE	FALSE	FALSE	FALSE	FALSE
chr1	7561077	7562080	FALSE	TRUE	FALSE	TRUE	FALSE	TRUE
chr1	7565294	7565895	FALSE	TRUE	FALSE	FALSE	FALSE	FALSE
chr1	7570249	7571126	FALSE	TRUE	FALSE	FALSE	FALSE	FALSE
chr1	7572651	7573938	FALSE	TRUE	TRUE	FALSE	FALSE	FALSE
chr1	7574016	7575534	FALSE	TRUE	TRUE	FALSE	FALSE	FALSE
chr1	7575590	7576333	FALSE	TRUE	FALSE	FALSE	FALSE	FALSE
chr1	7577334	7577731	FALSE	TRUE	FALSE	FALSE	FALSE	TRUE
chr1	7583018	7583997	FALSE	TRUE	FALSE	FALSE	FALSE	FALSE
chr1	7586205	7587189	FALSE	TRUE	FALSE	FALSE	FALSE	FALSE
chr1	7588080	7588975	FALSE	TRUE	FALSE	FALSE	FALSE	FALSE
chr1	7590456	7590769	FALSE	TRUE	FALSE	FALSE	FALSE	FALSE
chr1	7608098	7608496	FALSE	TRUE	FALSE	FALSE	FALSE	FALSE
chr1	7609698	7610645	FALSE	TRUE	FALSE	FALSE	FALSE	FALSE
chr1	7613420	7614411	FALSE	TRUE	TRUE	FALSE	FALSE	FALSE
chr1	7616235	7616953	FALSE	TRUE	FALSE	FALSE	FALSE	TRUE
chr1	7621304	7622129	FALSE	TRUE	TRUE	FALSE	FALSE	FALSE
chr1	7624281	7624650	FALSE	TRUE	FALSE	FALSE	FALSE	FALSE
chr1	7628122	7629274	FALSE	TRUE	TRUE	FALSE	FALSE	FALSE
chr1	7630561	7630955	FALSE	TRUE	FALSE	FALSE	FALSE	FALSE
chr1	7633620	7634362	FALSE	TRUE	FALSE	FALSE	FALSE	FALSE
chr1	7637051	7637480	FALSE	TRUE	FALSE	FALSE	FALSE	FALSE
chr1	7639971	7640352	FALSE	TRUE	FALSE	FALSE	FALSE	FALSE
chr1	7641621	7642122	FALSE	FALSE	TRUE	TRUE	FALSE	TRUE
chr1	7642353	7643493	FALSE	TRUE	FALSE	FALSE	FALSE	FALSE
chr1	7645020	7646834	FALSE	TRUE	TRUE	FALSE	FALSE	FALSE
chr1	7646940	7648062	FALSE	TRUE	TRUE	TRUE	FALSE	TRUE
chr1	7648761	7649847	FALSE	TRUE	TRUE	FALSE	FALSE	FALSE
chr1	7650126	7652234	FALSE	TRUE	TRUE	FALSE	FALSE	FALSE
chr1	7658266	7658754	FALSE	TRUE	FALSE	FALSE	FALSE	FALSE
chr1	7660936	7662615	FALSE	TRUE	FALSE	FALSE	FALSE	FALSE
chr1	7662895	7663396	FALSE	TRUE	FALSE	FALSE	FALSE	FALSE
chr1	7664844	7665573	FALSE	TRUE	FALSE	FALSE	FALSE	FALSE
chr1	7667433	7668414	FALSE	TRUE	TRUE	TRUE	TRUE	TRUE
chr1	7668588	7668953	FALSE	FALSE	FALSE	TRUE	TRUE	FALSE
chr1	7669369	7670490	FALSE	TRUE	TRUE	TRUE	FALSE	TRUE
chr1	7672986	7673299	FALSE	TRUE	FALSE	FALSE	FALSE	FALSE
chr1	7673396	7673808	FALSE	TRUE	FALSE	FALSE	FALSE	FALSE
chr1	7676203	7676806	FALSE	TRUE	FALSE	FALSE	FALSE	FALSE
chr1	7678535	7679479	FALSE	TRUE	FALSE	FALSE	FALSE	FALSE
chr1	7679957	7682112	FALSE	TRUE	TRUE	FALSE	FALSE	TRUE
chr1	7683432	7683792	FALSE	TRUE	FALSE	FALSE	FALSE	FALSE
chr1	7684349	7684921	FALSE	TRUE	FALSE	FALSE	FALSE	FALSE
chr1	7697170	7697413	FALSE	TRUE	FALSE	FALSE	FALSE	FALSE
chr1	7702386	7702870	FALSE	TRUE	FALSE	FALSE	FALSE	FALSE
chr1	7703024	7706622	FALSE	TRUE	TRUE	FALSE	FALSE	TRUE
chr1	7717103	7718609	FALSE	TRUE	TRUE	FALSE	FALSE	FALSE
chr1	7745749	7746336	FALSE	TRUE	TRUE	FALSE	FALSE	FALSE
chr1	7749841	7750342	FALSE	FALSE	TRUE	FALSE	FALSE	FALSE
chr1	7752565	7753347	FALSE	TRUE	FALSE	TRUE	TRUE	TRUE
chr1	7768659	7768877	FALSE	FALSE	FALSE	FALSE	FALSE	TRUE
chr1	7770739	7772458	TRUE	TRUE	TRUE	TRUE	TRUE	TRUE
chr1	7781946	7785620	TRUE	TRUE	TRUE	TRUE	TRUE	TRUE
chr1	7786964	7787404	FALSE	TRUE	FALSE	FALSE	FALSE	FALSE
chr1	7808471	7808697	FALSE	TRUE	FALSE	FALSE	FALSE	FALSE
chr1	7810309	7810810	FALSE	FALSE	TRUE	TRUE	TRUE	FALSE
chr1	7856411	7856986	FALSE	TRUE	FALSE	FALSE	FALSE	FALSE
chr1	7883090	7883523	TRUE	FALSE	FALSE	FALSE	FALSE	FALSE
chr1	7885350	7887144	FALSE	TRUE	TRUE	FALSE	FALSE	TRUE
chr1	7893788	7894296	FALSE	TRUE	FALSE	FALSE	FALSE	TRUE
chr1	7899581	7900354	FALSE	TRUE	FALSE	FALSE	FALSE	FALSE
chr1	7902687	7903245	FALSE	TRUE	FALSE	TRUE	TRUE	TRUE
chr1	7912295	7912474	FALSE	FALSE	FALSE	FALSE	TRUE	FALSE
chr1	7913040	7914360	FALSE	TRUE	FALSE	TRUE	TRUE	FALSE
chr1	7920687	7921111	FALSE	TRUE	FALSE	TRUE	FALSE	FALSE
chr1	7938205	7938812	FALSE	TRUE	FALSE	FALSE	FALSE	FALSE
chr1	7940291	7941910	TRUE	TRUE	TRUE	TRUE	TRUE	TRUE
chr1	7942330	7944077	FALSE	TRUE	FALSE	FALSE	FALSE	FALSE
chr1	7947217	7947517	FALSE	FALSE	FALSE	FALSE	TRUE	FALSE
chr1	7949055	7949778	FALSE	TRUE	FALSE	FALSE	TRUE	FALSE
chr1	7953769	7955084	TRUE	TRUE	TRUE	TRUE	TRUE	TRUE
chr1	7960724	7962618	TRUE	TRUE	TRUE	TRUE	TRUE	TRUE
chr1	7975176	7975944	FALSE	TRUE	TRUE	TRUE	TRUE	TRUE
chr1	7982065	7984742	FALSE	TRUE	TRUE	TRUE	TRUE	TRUE
chr1	7985510	7987570	FALSE	TRUE	FALSE	FALSE	FALSE	FALSE
chr1	7987712	7988365	FALSE	TRUE	FALSE	FALSE	FALSE	FALSE
chr1	7988661	7990301	FALSE	TRUE	FALSE	TRUE	TRUE	FALSE
chr1	7991974	7992321	FALSE	TRUE	FALSE	FALSE	FALSE	FALSE
chr1	7992349	7992904	FALSE	TRUE	FALSE	FALSE	FALSE	FALSE
chr1	7993134	7993987	FALSE	TRUE	FALSE	FALSE	FALSE	FALSE
chr1	7994013	7995040	FALSE	TRUE	FALSE	FALSE	FALSE	FALSE
chr1	7996107	7997170	FALSE	TRUE	FALSE	FALSE	FALSE	FALSE
chr1	7997303	7997750	FALSE	TRUE	FALSE	FALSE	FALSE	FALSE
chr1	7997967	7998753	FALSE	TRUE	FALSE	FALSE	FALSE	FALSE
chr1	7998815	8003094	FALSE	TRUE	FALSE	FALSE	FALSE	FALSE
chr1	8003999	8008963	FALSE	TRUE	TRUE	TRUE	TRUE	TRUE
chr1	8008999	8029297	TRUE	TRUE	TRUE	TRUE	TRUE	TRUE
chr1	8031420	8031692	FALSE	TRUE	FALSE	FALSE	FALSE	FALSE
chr1	8033428	8033875	FALSE	TRUE	FALSE	FALSE	FALSE	FALSE
chr1	8035415	8035565	FALSE	FALSE	FALSE	FALSE	TRUE	FALSE
chr1	8037821	8038534	FALSE	TRUE	FALSE	FALSE	FALSE	FALSE
chr1	8040483	8041411	FALSE	TRUE	TRUE	TRUE	TRUE	TRUE
chr1	8044337	8044560	FALSE	FALSE	FALSE	TRUE	FALSE	FALSE
chr1	8046095	8046487	FALSE	TRUE	FALSE	FALSE	TRUE	FALSE
chr1	8047070	8048668	FALSE	TRUE	TRUE	TRUE	TRUE	TRUE
chr1	8054343	8054677	FALSE	TRUE	FALSE	FALSE	FALSE	FALSE
chr1	8055948	8056736	FALSE	TRUE	TRUE	TRUE	TRUE	TRUE
chr1	8056926	8057229	FALSE	TRUE	FALSE	FALSE	FALSE	FALSE
chr1	8057662	8058114	FALSE	TRUE	FALSE	FALSE	FALSE	FALSE
chr1	8058275	8059960	FALSE	TRUE	TRUE	TRUE	TRUE	FALSE
chr1	8061175	8063396	TRUE	TRUE	TRUE	TRUE	TRUE	TRUE
chr1	8070071	8071959	FALSE	TRUE	TRUE	TRUE	TRUE	TRUE
chr1	8073448	8074114	FALSE	TRUE	FALSE	FALSE	FALSE	FALSE
chr1	8075369	8078957	FALSE	TRUE	TRUE	TRUE	TRUE	TRUE
chr1	8083643	8084596	FALSE	TRUE	TRUE	FALSE	FALSE	TRUE
chr1	8089682	8091950	FALSE	TRUE	TRUE	TRUE	TRUE	FALSE
chr1	8092230	8093582	FALSE	TRUE	TRUE	FALSE	FALSE	FALSE
chr1	8094263	8098485	TRUE	TRUE	TRUE	TRUE	TRUE	TRUE
chr1	8098601	8098937	FALSE	TRUE	FALSE	FALSE	FALSE	FALSE
chr1	8106996	8107503	FALSE	TRUE	FALSE	FALSE	FALSE	FALSE
chr1	8116673	8117893	FALSE	TRUE	TRUE	FALSE	FALSE	FALSE
chr1	8118111	8118810	FALSE	TRUE	FALSE	FALSE	FALSE	FALSE
chr1	8118913	8119607	FALSE	TRUE	FALSE	FALSE	FALSE	FALSE
chr1	8120523	8123194	TRUE	TRUE	TRUE	TRUE	TRUE	TRUE
chr1	8127323	8127807	FALSE	TRUE	FALSE	FALSE	TRUE	FALSE
chr1	8133295	8133445	FALSE	FALSE	FALSE	FALSE	TRUE	FALSE
chr1	8133717	8134667	FALSE	TRUE	TRUE	TRUE	FALSE	FALSE
chr1	8137665	8138427	FALSE	TRUE	TRUE	TRUE	TRUE	TRUE
chr1	8141561	8142426	FALSE	TRUE	TRUE	TRUE	FALSE	FALSE
chr1	8148039	8148404	FALSE	TRUE	FALSE	FALSE	FALSE	FALSE
chr1	8152733	8153670	FALSE	TRUE	FALSE	FALSE	FALSE	FALSE
chr1	8154599	8155434	FALSE	TRUE	TRUE	TRUE	TRUE	TRUE
chr1	8155514	8156273	FALSE	TRUE	TRUE	TRUE	TRUE	TRUE
chr1	8165919	8166420	FALSE	FALSE	TRUE	FALSE	FALSE	FALSE
chr1	8166513	8167014	FALSE	FALSE	TRUE	FALSE	FALSE	FALSE
chr1	8167058	8167727	FALSE	TRUE	TRUE	TRUE	TRUE	FALSE
chr1	8167760	8168417	FALSE	FALSE	TRUE	TRUE	FALSE	FALSE
chr1	8169172	8170930	FALSE	TRUE	TRUE	TRUE	TRUE	TRUE
chr1	8174270	8175413	FALSE	TRUE	TRUE	FALSE	FALSE	TRUE
chr1	8181922	8183332	TRUE	TRUE	TRUE	TRUE	TRUE	TRUE
chr1	8184226	8185002	FALSE	TRUE	TRUE	TRUE	FALSE	TRUE
chr1	8189849	8190480	FALSE	TRUE	TRUE	TRUE	TRUE	TRUE
chr1	8194311	8195572	FALSE	TRUE	TRUE	TRUE	TRUE	TRUE
chr1	8197602	8198703	TRUE	TRUE	TRUE	TRUE	TRUE	TRUE
chr1	8200502	8201059	FALSE	TRUE	FALSE	FALSE	FALSE	FALSE
chr1	8201203	8203657	FALSE	TRUE	TRUE	TRUE	TRUE	TRUE
chr1	8204328	8205523	FALSE	TRUE	TRUE	FALSE	TRUE	FALSE
chr1	8211134	8213489	TRUE	TRUE	TRUE	TRUE	TRUE	TRUE
chr1	8213533	8214034	FALSE	FALSE	TRUE	FALSE	FALSE	FALSE
chr1	8215551	8215892	FALSE	TRUE	FALSE	FALSE	FALSE	FALSE
chr1	8216890	8218124	FALSE	TRUE	TRUE	FALSE	FALSE	FALSE
chr1	8218752	8219120	FALSE	FALSE	FALSE	TRUE	TRUE	FALSE
chr1	8224878	8225658	FALSE	TRUE	TRUE	TRUE	TRUE	TRUE
chr1	8237998	8240723	FALSE	TRUE	TRUE	TRUE	TRUE	TRUE
chr1	8241508	8242009	FALSE	FALSE	TRUE	FALSE	FALSE	FALSE
chr1	8251081	8253710	FALSE	TRUE	TRUE	FALSE	FALSE	FALSE
chr1	8257309	8258501	FALSE	TRUE	TRUE	TRUE	TRUE	FALSE
chr1	8258594	8260481	TRUE	TRUE	TRUE	TRUE	TRUE	TRUE
chr1	8263855	8264099	FALSE	FALSE	FALSE	FALSE	TRUE	FALSE
chr1	8270095	8270265	FALSE	FALSE	FALSE	FALSE	TRUE	FALSE
chr1	8276347	8276652	FALSE	TRUE	FALSE	FALSE	FALSE	FALSE
chr1	8293091	8295295	FALSE	TRUE	TRUE	FALSE	FALSE	TRUE
chr1	8312129	8312630	FALSE	FALSE	TRUE	FALSE	FALSE	FALSE
chr1	8313810	8315098	FALSE	TRUE	TRUE	TRUE	TRUE	TRUE
chr1	8315788	8316375	FALSE	TRUE	FALSE	FALSE	FALSE	TRUE
chr1	8317822	8318885	FALSE	TRUE	TRUE	FALSE	FALSE	TRUE
chr1	8323816	8324275	FALSE	TRUE	FALSE	FALSE	FALSE	FALSE
chr1	8330408	8330982	FALSE	TRUE	FALSE	FALSE	FALSE	FALSE
chr1	8343155	8344411	TRUE	TRUE	TRUE	TRUE	TRUE	TRUE
chr1	8347592	8348697	FALSE	TRUE	TRUE	FALSE	FALSE	FALSE
chr1	8348784	8349616	FALSE	TRUE	TRUE	TRUE	TRUE	TRUE
chr1	8350034	8350446	FALSE	TRUE	FALSE	FALSE	FALSE	TRUE
chr1	8350480	8352405	FALSE	TRUE	FALSE	TRUE	FALSE	TRUE
chr1	8356669	8357156	FALSE	TRUE	FALSE	FALSE	FALSE	FALSE
chr1	8359041	8359545	FALSE	TRUE	FALSE	FALSE	FALSE	FALSE
chr1	8361111	8361878	FALSE	TRUE	FALSE	FALSE	FALSE	FALSE
chr1	8362848	8363762	FALSE	TRUE	FALSE	FALSE	FALSE	FALSE
chr1	8364410	8365345	FALSE	TRUE	TRUE	FALSE	FALSE	FALSE
chr1	8368984	8369548	FALSE	TRUE	FALSE	FALSE	FALSE	FALSE
chr1	8371835	8372200	FALSE	TRUE	FALSE	FALSE	FALSE	FALSE
chr1	8373402	8375317	FALSE	TRUE	TRUE	FALSE	TRUE	TRUE
chr1	8381868	8382928	FALSE	TRUE	FALSE	FALSE	FALSE	FALSE
chr1	8391075	8391610	FALSE	TRUE	FALSE	FALSE	TRUE	FALSE
chr1	8391867	8392643	FALSE	TRUE	FALSE	FALSE	FALSE	FALSE
chr1	8392654	8393034	FALSE	TRUE	FALSE	FALSE	FALSE	FALSE
chr1	8394418	8398392	TRUE	TRUE	TRUE	TRUE	TRUE	TRUE
chr1	8407787	8408904	FALSE	TRUE	FALSE	FALSE	FALSE	FALSE
chr1	8409120	8409798	FALSE	TRUE	FALSE	FALSE	FALSE	FALSE
chr1	8412206	8413069	FALSE	TRUE	FALSE	FALSE	FALSE	FALSE
chr1	8415361	8415980	FALSE	TRUE	FALSE	FALSE	FALSE	FALSE
chr1	8417112	8417480	FALSE	TRUE	FALSE	FALSE	FALSE	FALSE
chr1	8418954	8419674	FALSE	TRUE	TRUE	FALSE	FALSE	FALSE
chr1	8420168	8420855	FALSE	TRUE	FALSE	FALSE	FALSE	FALSE
chr1	8421788	8422314	FALSE	TRUE	FALSE	FALSE	FALSE	FALSE
chr1	8422553	8425960	TRUE	TRUE	TRUE	TRUE	TRUE	TRUE
chr1	8427490	8427991	FALSE	FALSE	TRUE	FALSE	FALSE	FALSE
chr1	8438492	8440109	FALSE	TRUE	TRUE	FALSE	FALSE	FALSE
chr1	8448710	8449646	FALSE	TRUE	FALSE	FALSE	FALSE	FALSE
chr1	8452075	8452588	FALSE	TRUE	FALSE	FALSE	FALSE	FALSE
chr1	8455657	8456926	TRUE	TRUE	TRUE	FALSE	TRUE	FALSE
chr1	8457850	8458340	FALSE	TRUE	FALSE	FALSE	FALSE	FALSE
chr1	8461453	8461933	FALSE	TRUE	FALSE	FALSE	FALSE	FALSE
chr1	8462451	8464231	FALSE	TRUE	FALSE	FALSE	FALSE	FALSE
chr1	8464287	8465185	FALSE	TRUE	TRUE	FALSE	FALSE	FALSE
chr1	8470515	8470685	FALSE	FALSE	FALSE	TRUE	TRUE	FALSE
chr1	8472855	8473005	FALSE	FALSE	FALSE	FALSE	TRUE	FALSE
chr1	8483029	8483621	FALSE	TRUE	TRUE	FALSE	FALSE	FALSE
chr1	8489139	8489615	FALSE	TRUE	FALSE	FALSE	FALSE	FALSE
chr1	8489789	8491436	FALSE	TRUE	TRUE	FALSE	FALSE	FALSE
chr1	8492555	8493497	FALSE	TRUE	TRUE	FALSE	FALSE	FALSE
chr1	8493839	8494502	FALSE	TRUE	TRUE	TRUE	TRUE	FALSE
chr1	8496019	8496539	FALSE	TRUE	FALSE	TRUE	FALSE	FALSE
chr1	8497459	8498100	FALSE	TRUE	TRUE	FALSE	TRUE	FALSE
chr1	8502970	8503714	FALSE	TRUE	FALSE	FALSE	FALSE	FALSE
chr1	8507125	8507787	FALSE	TRUE	FALSE	FALSE	FALSE	FALSE
chr1	8525335	8526782	TRUE	TRUE	TRUE	TRUE	TRUE	FALSE
chr1	8538274	8539238	FALSE	TRUE	TRUE	FALSE	FALSE	FALSE
chr1	8551082	8551363	FALSE	FALSE	FALSE	FALSE	FALSE	TRUE
chr1	8560975	8561711	FALSE	TRUE	TRUE	FALSE	TRUE	FALSE
chr1	8569880	8570258	FALSE	TRUE	FALSE	FALSE	FALSE	FALSE
chr1	8571198	8572109	FALSE	TRUE	FALSE	FALSE	TRUE	FALSE
chr1	8572175	8572864	FALSE	TRUE	FALSE	FALSE	TRUE	FALSE
chr1	8575115	8575718	FALSE	TRUE	FALSE	FALSE	TRUE	FALSE
chr1	8598266	8598884	FALSE	TRUE	FALSE	FALSE	FALSE	FALSE
chr1	8608015	8608185	FALSE	FALSE	FALSE	FALSE	TRUE	FALSE
chr1	8608219	8608502	FALSE	TRUE	FALSE	FALSE	FALSE	FALSE
chr1	8616897	8617080	FALSE	FALSE	FALSE	TRUE	FALSE	FALSE
chr1	8620058	8620559	FALSE	TRUE	TRUE	FALSE	FALSE	FALSE
chr1	8626467	8626934	FALSE	TRUE	FALSE	TRUE	TRUE	FALSE
chr1	8627981	8628227	FALSE	TRUE	FALSE	FALSE	FALSE	FALSE
chr1	8629462	8630272	FALSE	TRUE	FALSE	FALSE	FALSE	FALSE
chr1	8643701	8644532	FALSE	TRUE	TRUE	FALSE	TRUE	FALSE
chr1	8646133	8647116	FALSE	TRUE	FALSE	FALSE	FALSE	FALSE
chr1	8649234	8649496	FALSE	TRUE	FALSE	FALSE	FALSE	FALSE
chr1	8651372	8651750	FALSE	TRUE	FALSE	FALSE	FALSE	FALSE
chr1	8651887	8653403	FALSE	TRUE	FALSE	FALSE	FALSE	FALSE
chr1	8660609	8662640	FALSE	TRUE	FALSE	FALSE	TRUE	FALSE
chr1	8663357	8663745	FALSE	TRUE	FALSE	FALSE	FALSE	FALSE
chr1	8663891	8664641	FALSE	TRUE	TRUE	FALSE	FALSE	FALSE
chr1	8664783	8666357	FALSE	TRUE	TRUE	FALSE	FALSE	FALSE
chr1	8666392	8667108	FALSE	TRUE	FALSE	FALSE	FALSE	FALSE
chr1	8668086	8668891	FALSE	TRUE	TRUE	FALSE	FALSE	FALSE
chr1	8670303	8671211	FALSE	TRUE	FALSE	FALSE	FALSE	FALSE
chr1	8671247	8671780	FALSE	TRUE	FALSE	FALSE	FALSE	TRUE
chr1	8673833	8675479	FALSE	TRUE	TRUE	TRUE	FALSE	FALSE
chr1	8679474	8679862	FALSE	TRUE	FALSE	FALSE	FALSE	FALSE
chr1	8680191	8681909	FALSE	TRUE	TRUE	FALSE	FALSE	FALSE
chr1	8682025	8682646	FALSE	TRUE	FALSE	FALSE	FALSE	FALSE
chr1	8682662	8683197	FALSE	TRUE	FALSE	FALSE	TRUE	FALSE
chr1	8693272	8693667	FALSE	TRUE	FALSE	FALSE	FALSE	FALSE
chr1	8700630	8704229	TRUE	TRUE	TRUE	TRUE	TRUE	TRUE
chr1	8705023	8705986	FALSE	TRUE	FALSE	FALSE	TRUE	FALSE
chr1	8706487	8708141	FALSE	TRUE	FALSE	FALSE	FALSE	FALSE
chr1	8711263	8711410	FALSE	FALSE	FALSE	FALSE	FALSE	TRUE
chr1	8712142	8713513	FALSE	TRUE	TRUE	TRUE	TRUE	TRUE
chr1	8715812	8716999	FALSE	TRUE	FALSE	FALSE	FALSE	FALSE
chr1	8717330	8718297	FALSE	TRUE	FALSE	FALSE	FALSE	FALSE
chr1	8723113	8723978	FALSE	TRUE	FALSE	FALSE	FALSE	FALSE
chr1	8726293	8727240	FALSE	TRUE	FALSE	FALSE	TRUE	TRUE
chr1	8733369	8734228	FALSE	TRUE	TRUE	TRUE	TRUE	FALSE
chr1	8740092	8740600	FALSE	FALSE	TRUE	TRUE	TRUE	FALSE
chr1	8742113	8742749	FALSE	TRUE	FALSE	FALSE	TRUE	FALSE
chr1	8746626	8746779	FALSE	FALSE	FALSE	TRUE	FALSE	FALSE
chr1	8748319	8749348	FALSE	TRUE	FALSE	FALSE	FALSE	FALSE
chr1	8763631	8765070	FALSE	TRUE	FALSE	FALSE	FALSE	FALSE
chr1	8789494	8790449	FALSE	TRUE	TRUE	FALSE	TRUE	FALSE
chr1	8790826	8791627	FALSE	TRUE	FALSE	FALSE	FALSE	FALSE
chr1	8793681	8794077	FALSE	TRUE	FALSE	FALSE	FALSE	FALSE
chr1	8794723	8795179	FALSE	TRUE	FALSE	FALSE	FALSE	FALSE
chr1	8797106	8797783	FALSE	TRUE	TRUE	FALSE	FALSE	FALSE
chr1	8800348	8801276	FALSE	TRUE	TRUE	FALSE	FALSE	FALSE
chr1	8813067	8813891	FALSE	TRUE	FALSE	FALSE	FALSE	FALSE
chr1	8814859	8815453	FALSE	TRUE	TRUE	FALSE	FALSE	FALSE
chr1	8815504	8819014	TRUE	TRUE	TRUE	TRUE	TRUE	TRUE
chr1	8822191	8823432	FALSE	TRUE	FALSE	TRUE	TRUE	FALSE
chr1	8829246	8830396	FALSE	TRUE	TRUE	FALSE	TRUE	FALSE
chr1	8831277	8832088	FALSE	TRUE	FALSE	FALSE	FALSE	TRUE
chr1	8842988	8843376	FALSE	TRUE	FALSE	FALSE	FALSE	FALSE
chr1	8844227	8845730	FALSE	TRUE	FALSE	FALSE	FALSE	FALSE
chr1	8847817	8849841	FALSE	TRUE	TRUE	TRUE	TRUE	TRUE
chr1	8857326	8857454	FALSE	FALSE	FALSE	FALSE	FALSE	TRUE
chr1	8857504	8858831	FALSE	TRUE	FALSE	TRUE	TRUE	FALSE
chr1	8859307	8860249	FALSE	TRUE	FALSE	FALSE	TRUE	TRUE
chr1	8862590	8863196	FALSE	TRUE	FALSE	TRUE	FALSE	TRUE
chr1	8866712	8866968	TRUE	FALSE	FALSE	FALSE	FALSE	FALSE
chr1	8867291	8867424	FALSE	FALSE	FALSE	TRUE	FALSE	FALSE
chr1	8869042	8869800	FALSE	TRUE	FALSE	FALSE	FALSE	TRUE
chr1	8870049	8870744	FALSE	TRUE	FALSE	FALSE	FALSE	FALSE
chr1	8871069	8872064	FALSE	TRUE	TRUE	TRUE	TRUE	FALSE
chr1	8873232	8875021	FALSE	TRUE	TRUE	TRUE	TRUE	TRUE
chr1	8875440	8881989	TRUE	TRUE	TRUE	TRUE	TRUE	TRUE
chr1	8884131	8884937	FALSE	TRUE	FALSE	FALSE	FALSE	FALSE
chr1	8885734	8886965	FALSE	TRUE	TRUE	FALSE	FALSE	FALSE
chr1	8889203	8891225	FALSE	TRUE	TRUE	TRUE	TRUE	TRUE
chr1	8896863	8897125	FALSE	FALSE	FALSE	TRUE	TRUE	FALSE
chr1	8897376	8898033	FALSE	TRUE	TRUE	FALSE	FALSE	FALSE
chr1	8899608	8900794	TRUE	TRUE	TRUE	TRUE	TRUE	TRUE
chr1	8902974	8903351	FALSE	TRUE	FALSE	FALSE	FALSE	FALSE
chr1	8903581	8905044	TRUE	TRUE	TRUE	TRUE	TRUE	TRUE
chr1	8905811	8906545	FALSE	TRUE	FALSE	FALSE	FALSE	FALSE
chr1	8907689	8907851	FALSE	FALSE	FALSE	FALSE	FALSE	TRUE
chr1	8908407	8909249	FALSE	TRUE	FALSE	FALSE	FALSE	TRUE
chr1	8911098	8912449	FALSE	TRUE	TRUE	FALSE	FALSE	TRUE
chr1	8912577	8913346	FALSE	TRUE	FALSE	FALSE	FALSE	FALSE
chr1	8913358	8914160	FALSE	TRUE	TRUE	FALSE	FALSE	FALSE
chr1	8918147	8918625	FALSE	TRUE	FALSE	TRUE	TRUE	TRUE
chr1	8939479	8939994	FALSE	FALSE	FALSE	TRUE	TRUE	FALSE
chr1	8941871	8942681	FALSE	TRUE	FALSE	TRUE	TRUE	TRUE
chr1	8944862	8945639	FALSE	TRUE	FALSE	FALSE	FALSE	FALSE
chr1	8949399	8950042	FALSE	TRUE	FALSE	FALSE	FALSE	FALSE
chr1	8962423	8963989	FALSE	TRUE	TRUE	TRUE	TRUE	TRUE
chr1	8964150	8964474	FALSE	TRUE	FALSE	FALSE	FALSE	FALSE
chr1	8965394	8966207	FALSE	TRUE	FALSE	FALSE	FALSE	FALSE
chr1	8966559	8967406	FALSE	TRUE	TRUE	FALSE	FALSE	FALSE
chr1	8971079	8971596	FALSE	TRUE	FALSE	FALSE	FALSE	FALSE
chr1	8974077	8974306	FALSE	FALSE	FALSE	TRUE	TRUE	FALSE
chr1	8983590	8984154	FALSE	TRUE	TRUE	FALSE	FALSE	FALSE
chr1	8985977	8987067	FALSE	TRUE	TRUE	TRUE	TRUE	TRUE
chr1	8987775	8988522	FALSE	TRUE	FALSE	TRUE	FALSE	TRUE
chr1	8989855	8990014	FALSE	FALSE	FALSE	TRUE	TRUE	TRUE
chr1	9001757	9002258	FALSE	FALSE	TRUE	FALSE	FALSE	FALSE
chr1	9004958	9005782	FALSE	TRUE	TRUE	TRUE	TRUE	TRUE
chr1	9007039	9007534	FALSE	TRUE	FALSE	FALSE	FALSE	FALSE
chr1	9009228	9009705	FALSE	FALSE	FALSE	TRUE	TRUE	FALSE
chr1	9009855	9010564	FALSE	TRUE	FALSE	FALSE	TRUE	TRUE
chr1	9011115	9011513	FALSE	TRUE	FALSE	FALSE	FALSE	FALSE
chr1	9012084	9012208	FALSE	FALSE	FALSE	TRUE	FALSE	FALSE
chr1	9014102	9014391	FALSE	TRUE	FALSE	FALSE	FALSE	FALSE
chr1	9014790	9015160	FALSE	TRUE	FALSE	FALSE	FALSE	FALSE
chr1	9025745	9026358	FALSE	TRUE	FALSE	FALSE	FALSE	FALSE
chr1	9032118	9032544	FALSE	TRUE	FALSE	FALSE	FALSE	FALSE
chr1	9036995	9037197	FALSE	FALSE	FALSE	TRUE	TRUE	FALSE
chr1	9038443	9038782	TRUE	FALSE	FALSE	FALSE	FALSE	FALSE
chr1	9038933	9040050	FALSE	TRUE	FALSE	FALSE	FALSE	FALSE
chr1	9045944	9046336	FALSE	TRUE	FALSE	FALSE	FALSE	FALSE
chr1	9061243	9062608	FALSE	TRUE	TRUE	FALSE	FALSE	FALSE
chr1	9064548	9064957	FALSE	TRUE	FALSE	FALSE	FALSE	FALSE
chr1	9067213	9067752	FALSE	TRUE	FALSE	TRUE	TRUE	FALSE
chr1	9069700	9070147	FALSE	TRUE	FALSE	FALSE	FALSE	FALSE
chr1	9071673	9072215	FALSE	TRUE	FALSE	FALSE	FALSE	FALSE
chr1	9075104	9075658	FALSE	TRUE	FALSE	FALSE	FALSE	FALSE
chr1	9076456	9076912	FALSE	TRUE	FALSE	FALSE	FALSE	FALSE
chr1	9078195	9078436	FALSE	FALSE	FALSE	TRUE	TRUE	FALSE
chr1	9080454	9081606	FALSE	TRUE	TRUE	TRUE	TRUE	FALSE
chr1	9084630	9085539	FALSE	TRUE	TRUE	FALSE	FALSE	FALSE
chr1	9085625	9086632	FALSE	TRUE	TRUE	FALSE	FALSE	FALSE
chr1	9099736	9099824	FALSE	FALSE	FALSE	TRUE	FALSE	FALSE
chr1	9101496	9102051	FALSE	TRUE	TRUE	FALSE	TRUE	TRUE
chr1	9105723	9106160	FALSE	TRUE	FALSE	FALSE	FALSE	FALSE
chr1	9109920	9110276	FALSE	FALSE	FALSE	FALSE	FALSE	TRUE
chr1	9110576	9111652	FALSE	TRUE	TRUE	TRUE	TRUE	TRUE
chr1	9111832	9112333	FALSE	FALSE	TRUE	FALSE	FALSE	FALSE
chr1	9112894	9113603	FALSE	TRUE	TRUE	FALSE	FALSE	TRUE
chr1	9114849	9115447	FALSE	TRUE	TRUE	FALSE	FALSE	FALSE
chr1	9118189	9118984	FALSE	TRUE	FALSE	FALSE	FALSE	FALSE
chr1	9119627	9121194	FALSE	TRUE	TRUE	FALSE	FALSE	FALSE
chr1	9124074	9125611	FALSE	TRUE	FALSE	FALSE	TRUE	FALSE
chr1	9126437	9127335	FALSE	TRUE	TRUE	FALSE	TRUE	FALSE
chr1	9127436	9130745	TRUE	TRUE	TRUE	TRUE	TRUE	TRUE
chr1	9131629	9131717	FALSE	FALSE	FALSE	TRUE	FALSE	FALSE
chr1	9142179	9142988	FALSE	TRUE	TRUE	TRUE	TRUE	TRUE
chr1	9145066	9145762	FALSE	TRUE	TRUE	TRUE	TRUE	TRUE
chr1	9149375	9150620	FALSE	TRUE	FALSE	FALSE	FALSE	FALSE
[truncated: 383,431+ more rows]
