# Supplementary material for: TENET 2.0: Identification of key transcriptional regulators and enhancers in lung adenocarcinoma
Source: PLoS Genet. 2020 Sep 14;16(9):e1009023. doi: 10.1371/journal.pgen.1009023 (PMC7515200; doi:10.1371/journal.pgen.1009023)
Supplement: S3 Table — A) List of HM450 probes by enhancer type in LUAD. B) List of CENPA/FOXM1/MYBL2-linked enhancer probes in LUAD. C) List of HM450 probes by enhancer type in BRCA. D) List of hypomethylated enhancer probes in BRCA. (XLSX) [file pgen.1009023.s013.xlsx]

## Sheet: S3A Table
S3A Table. List of HM450 probes by enhancer type in LUAD
enhancer_probes	unmethylated_probes	methylated_probes	hypermethylated_probes	hypomethylated_probes
cg00000236	FALSE	TRUE	FALSE	FALSE
cg00000721	FALSE	TRUE	FALSE	FALSE
cg00000905	TRUE	FALSE	FALSE	FALSE
cg00002033	FALSE	FALSE	FALSE	FALSE
cg00002190	FALSE	FALSE	FALSE	TRUE
cg00002593	FALSE	FALSE	FALSE	TRUE
cg00002597	FALSE	FALSE	FALSE	TRUE
cg00002769	FALSE	FALSE	FALSE	FALSE
cg00003345	FALSE	FALSE	FALSE	FALSE
cg00003513	FALSE	TRUE	FALSE	FALSE
cg00003578	FALSE	FALSE	FALSE	FALSE
cg00004105	FALSE	FALSE	FALSE	FALSE
cg00004533	FALSE	TRUE	FALSE	FALSE
cg00004773	FALSE	FALSE	FALSE	TRUE
cg00004979	FALSE	TRUE	FALSE	FALSE
cg00005072	FALSE	TRUE	FALSE	FALSE
cg00005740	FALSE	FALSE	FALSE	FALSE
cg00005849	FALSE	FALSE	FALSE	FALSE
cg00006243	FALSE	FALSE	FALSE	FALSE
cg00006459	FALSE	FALSE	FALSE	FALSE
cg00006948	TRUE	FALSE	FALSE	FALSE
cg00007036	FALSE	TRUE	FALSE	FALSE
cg00007215	FALSE	FALSE	FALSE	FALSE
cg00007221	FALSE	FALSE	FALSE	FALSE
cg00007324	FALSE	TRUE	FALSE	FALSE
cg00008004	TRUE	FALSE	FALSE	FALSE
cg00008629	FALSE	FALSE	FALSE	FALSE
cg00009053	FALSE	FALSE	FALSE	TRUE
cg00009196	FALSE	FALSE	FALSE	FALSE
cg00009750	FALSE	FALSE	FALSE	FALSE
cg00009922	FALSE	FALSE	FALSE	TRUE
cg00009944	FALSE	FALSE	FALSE	TRUE
cg00010078	FALSE	FALSE	FALSE	FALSE
cg00010445	FALSE	FALSE	TRUE	FALSE
cg00010672	FALSE	FALSE	FALSE	TRUE
cg00010890	FALSE	TRUE	FALSE	FALSE
cg00010954	FALSE	FALSE	FALSE	FALSE
cg00011203	FALSE	FALSE	TRUE	FALSE
cg00011350	FALSE	TRUE	FALSE	FALSE
cg00011460	FALSE	TRUE	FALSE	FALSE
cg00011616	FALSE	FALSE	FALSE	FALSE
cg00011717	FALSE	TRUE	FALSE	FALSE
cg00012469	FALSE	FALSE	TRUE	FALSE
cg00012698	FALSE	FALSE	FALSE	FALSE
cg00013660	FALSE	FALSE	FALSE	FALSE
cg00013733	FALSE	FALSE	FALSE	FALSE
cg00013804	FALSE	FALSE	FALSE	TRUE
cg00014301	FALSE	TRUE	FALSE	FALSE
cg00015058	FALSE	FALSE	TRUE	FALSE
cg00015261	FALSE	FALSE	FALSE	FALSE
cg00015530	FALSE	FALSE	FALSE	TRUE
cg00016406	FALSE	FALSE	FALSE	TRUE
cg00016593	FALSE	TRUE	FALSE	FALSE
cg00016783	FALSE	TRUE	FALSE	FALSE
cg00017062	FALSE	FALSE	TRUE	FALSE
cg00017970	FALSE	FALSE	TRUE	FALSE
cg00018181	FALSE	FALSE	FALSE	FALSE
cg00018539	FALSE	TRUE	FALSE	FALSE
cg00018845	FALSE	FALSE	TRUE	FALSE
cg00018850	FALSE	FALSE	FALSE	TRUE
cg00019511	FALSE	FALSE	FALSE	TRUE
cg00019678	FALSE	FALSE	FALSE	FALSE
cg00019759	FALSE	FALSE	TRUE	FALSE
cg00019826	FALSE	FALSE	FALSE	TRUE
cg00020474	FALSE	FALSE	FALSE	FALSE
cg00020649	FALSE	FALSE	TRUE	FALSE
cg00020794	FALSE	FALSE	FALSE	FALSE
cg00020799	FALSE	FALSE	FALSE	TRUE
cg00021476	FALSE	FALSE	FALSE	FALSE
cg00021933	FALSE	TRUE	FALSE	FALSE
cg00022235	FALSE	FALSE	FALSE	TRUE
cg00023001	FALSE	FALSE	FALSE	FALSE
cg00023233	FALSE	FALSE	FALSE	FALSE
cg00023919	FALSE	FALSE	FALSE	FALSE
cg00024046	FALSE	FALSE	FALSE	FALSE
cg00024494	FALSE	FALSE	FALSE	FALSE
cg00024967	FALSE	FALSE	FALSE	FALSE
cg00024989	FALSE	FALSE	FALSE	FALSE
cg00025044	FALSE	FALSE	FALSE	TRUE
cg00025331	FALSE	FALSE	FALSE	FALSE
cg00025357	FALSE	FALSE	FALSE	FALSE
cg00025405	FALSE	FALSE	FALSE	FALSE
cg00025439	FALSE	FALSE	FALSE	FALSE
cg00025643	FALSE	FALSE	FALSE	FALSE
cg00025715	FALSE	FALSE	FALSE	TRUE
cg00025877	TRUE	FALSE	FALSE	FALSE
cg00026104	TRUE	FALSE	FALSE	FALSE
cg00026553	FALSE	FALSE	FALSE	FALSE
cg00026803	FALSE	FALSE	FALSE	FALSE
cg00027570	FALSE	FALSE	FALSE	TRUE
cg00027637	FALSE	FALSE	FALSE	FALSE
cg00027990	FALSE	FALSE	FALSE	TRUE
cg00027995	FALSE	FALSE	FALSE	FALSE
cg00028014	FALSE	FALSE	FALSE	FALSE
cg00028184	TRUE	FALSE	FALSE	FALSE
cg00028211	FALSE	FALSE	FALSE	FALSE
cg00028336	FALSE	FALSE	FALSE	TRUE
cg00028429	FALSE	FALSE	FALSE	FALSE
cg00028757	FALSE	FALSE	FALSE	FALSE
cg00028870	TRUE	FALSE	FALSE	FALSE
cg00028918	TRUE	FALSE	FALSE	FALSE
cg00029161	TRUE	FALSE	FALSE	FALSE
cg00029233	TRUE	FALSE	FALSE	FALSE
cg00029246	FALSE	FALSE	FALSE	TRUE
cg00029284	FALSE	FALSE	FALSE	FALSE
cg00029619	FALSE	FALSE	FALSE	FALSE
cg00029979	FALSE	FALSE	FALSE	TRUE
cg00030432	FALSE	FALSE	FALSE	TRUE
cg00030476	FALSE	FALSE	FALSE	TRUE
cg00030501	FALSE	FALSE	FALSE	TRUE
cg00030627	FALSE	FALSE	FALSE	TRUE
cg00030807	FALSE	FALSE	FALSE	TRUE
cg00031303	TRUE	FALSE	FALSE	FALSE
cg00031708	FALSE	FALSE	FALSE	TRUE
cg00031973	FALSE	FALSE	FALSE	FALSE
cg00032366	FALSE	FALSE	FALSE	FALSE
cg00032879	FALSE	FALSE	FALSE	TRUE
cg00033165	FALSE	FALSE	FALSE	TRUE
cg00033490	FALSE	FALSE	FALSE	TRUE
cg00033551	FALSE	TRUE	FALSE	FALSE
cg00033703	FALSE	FALSE	FALSE	TRUE
cg00033806	FALSE	FALSE	FALSE	TRUE
cg00033877	FALSE	FALSE	FALSE	FALSE
cg00034336	FALSE	FALSE	FALSE	FALSE
cg00034574	FALSE	FALSE	FALSE	TRUE
cg00035074	FALSE	FALSE	FALSE	TRUE
cg00035398	TRUE	FALSE	FALSE	FALSE
cg00035923	FALSE	FALSE	FALSE	FALSE
cg00035969	FALSE	FALSE	TRUE	FALSE
cg00036110	FALSE	FALSE	FALSE	FALSE
cg00036119	FALSE	FALSE	FALSE	FALSE
cg00036258	FALSE	FALSE	FALSE	FALSE
cg00036408	FALSE	FALSE	TRUE	FALSE
cg00036976	FALSE	FALSE	FALSE	FALSE
cg00037013	FALSE	FALSE	TRUE	FALSE
cg00037117	FALSE	FALSE	FALSE	TRUE
cg00037153	FALSE	FALSE	TRUE	FALSE
cg00037457	FALSE	FALSE	TRUE	FALSE
cg00037930	FALSE	FALSE	FALSE	FALSE
cg00038239	FALSE	TRUE	FALSE	FALSE
cg00038446	FALSE	FALSE	FALSE	TRUE
cg00038675	FALSE	FALSE	FALSE	FALSE
cg00038877	FALSE	TRUE	FALSE	FALSE
cg00039016	FALSE	FALSE	FALSE	TRUE
cg00039070	FALSE	TRUE	FALSE	FALSE
cg00039147	FALSE	FALSE	FALSE	FALSE
cg00039489	FALSE	FALSE	FALSE	FALSE
cg00039801	FALSE	FALSE	FALSE	FALSE
cg00040466	FALSE	FALSE	FALSE	TRUE
cg00041084	TRUE	FALSE	FALSE	FALSE
cg00041872	FALSE	FALSE	TRUE	FALSE
cg00041898	FALSE	TRUE	FALSE	FALSE
cg00041989	FALSE	FALSE	FALSE	FALSE
cg00042186	FALSE	FALSE	TRUE	FALSE
cg00042325	FALSE	FALSE	FALSE	FALSE
cg00042478	FALSE	TRUE	FALSE	FALSE
cg00042657	FALSE	TRUE	FALSE	FALSE
cg00043444	FALSE	FALSE	FALSE	TRUE
cg00044107	FALSE	FALSE	FALSE	FALSE
cg00044318	FALSE	FALSE	FALSE	FALSE
cg00044372	FALSE	FALSE	FALSE	TRUE
cg00044505	FALSE	FALSE	TRUE	FALSE
cg00045275	FALSE	FALSE	FALSE	FALSE
cg00045532	FALSE	FALSE	FALSE	FALSE
cg00045748	FALSE	FALSE	FALSE	FALSE
cg00045787	FALSE	FALSE	FALSE	TRUE
cg00045902	FALSE	FALSE	TRUE	FALSE
cg00046105	FALSE	TRUE	FALSE	FALSE
cg00046899	FALSE	FALSE	FALSE	FALSE
cg00047338	FALSE	FALSE	FALSE	TRUE
cg00047815	FALSE	FALSE	FALSE	TRUE
cg00049156	FALSE	FALSE	FALSE	TRUE
cg00049440	FALSE	FALSE	TRUE	FALSE
cg00049595	FALSE	FALSE	FALSE	FALSE
cg00049616	FALSE	FALSE	FALSE	TRUE
cg00049691	FALSE	TRUE	FALSE	FALSE
cg00049709	FALSE	FALSE	FALSE	TRUE
cg00049883	FALSE	FALSE	TRUE	FALSE
cg00050271	FALSE	FALSE	FALSE	FALSE
cg00050294	FALSE	FALSE	FALSE	TRUE
cg00050402	FALSE	FALSE	FALSE	FALSE
cg00050482	FALSE	FALSE	FALSE	FALSE
cg00050692	FALSE	FALSE	FALSE	FALSE
cg00051307	FALSE	FALSE	FALSE	TRUE
cg00051595	TRUE	FALSE	FALSE	FALSE
cg00051782	TRUE	FALSE	FALSE	FALSE
cg00051952	FALSE	FALSE	FALSE	FALSE
cg00052385	FALSE	FALSE	FALSE	FALSE
cg00052433	FALSE	TRUE	FALSE	FALSE
cg00052588	FALSE	FALSE	FALSE	TRUE
cg00052964	FALSE	TRUE	FALSE	FALSE
cg00053010	FALSE	FALSE	TRUE	FALSE
cg00053135	FALSE	FALSE	FALSE	FALSE
cg00053755	FALSE	FALSE	FALSE	TRUE
cg00053870	FALSE	FALSE	FALSE	TRUE
cg00054197	FALSE	FALSE	FALSE	FALSE
cg00054408	TRUE	FALSE	FALSE	FALSE
cg00055073	FALSE	FALSE	FALSE	FALSE
cg00055292	FALSE	FALSE	FALSE	FALSE
cg00055341	FALSE	FALSE	TRUE	FALSE
cg00055555	FALSE	FALSE	TRUE	FALSE
cg00055617	FALSE	FALSE	TRUE	FALSE
cg00055881	FALSE	FALSE	FALSE	TRUE
cg00055986	FALSE	FALSE	FALSE	FALSE
cg00056202	FALSE	FALSE	TRUE	FALSE
cg00057476	FALSE	FALSE	FALSE	TRUE
cg00057900	FALSE	FALSE	FALSE	FALSE
cg00058291	FALSE	FALSE	FALSE	FALSE
cg00058644	FALSE	FALSE	FALSE	TRUE
cg00059089	FALSE	FALSE	FALSE	FALSE
cg00059165	FALSE	FALSE	FALSE	FALSE
cg00059309	FALSE	FALSE	FALSE	TRUE
cg00059643	FALSE	FALSE	FALSE	TRUE
cg00059652	FALSE	FALSE	FALSE	FALSE
cg00059737	FALSE	FALSE	FALSE	FALSE
cg00059854	FALSE	FALSE	FALSE	TRUE
cg00060484	FALSE	FALSE	FALSE	FALSE
cg00060649	FALSE	FALSE	FALSE	TRUE
cg00060715	FALSE	FALSE	FALSE	FALSE
cg00060933	TRUE	FALSE	FALSE	FALSE
cg00060956	FALSE	FALSE	FALSE	FALSE
cg00061635	FALSE	FALSE	FALSE	FALSE
cg00061678	FALSE	FALSE	FALSE	TRUE
cg00061805	FALSE	FALSE	FALSE	TRUE
cg00063291	FALSE	TRUE	FALSE	FALSE
cg00063471	FALSE	FALSE	TRUE	FALSE
cg00063828	FALSE	FALSE	TRUE	FALSE
cg00063909	FALSE	FALSE	FALSE	FALSE
cg00064336	FALSE	FALSE	FALSE	FALSE
cg00064778	FALSE	FALSE	TRUE	FALSE
cg00064840	FALSE	FALSE	FALSE	FALSE
cg00065088	FALSE	TRUE	FALSE	FALSE
cg00065396	FALSE	FALSE	FALSE	FALSE
cg00066239	FALSE	FALSE	FALSE	FALSE
cg00066499	TRUE	FALSE	FALSE	FALSE
cg00066722	FALSE	TRUE	FALSE	FALSE
cg00066828	FALSE	FALSE	FALSE	TRUE
cg00066854	FALSE	FALSE	FALSE	FALSE
cg00066919	FALSE	FALSE	FALSE	FALSE
cg00067600	FALSE	FALSE	FALSE	FALSE
cg00067768	FALSE	FALSE	FALSE	TRUE
cg00068038	FALSE	FALSE	FALSE	FALSE
cg00068160	FALSE	FALSE	TRUE	FALSE
cg00068377	FALSE	FALSE	FALSE	TRUE
cg00068428	FALSE	FALSE	FALSE	FALSE
cg00068750	FALSE	FALSE	FALSE	FALSE
cg00069059	FALSE	TRUE	FALSE	FALSE
cg00069417	FALSE	TRUE	FALSE	FALSE
cg00069860	FALSE	FALSE	TRUE	FALSE
cg00070042	FALSE	FALSE	FALSE	FALSE
cg00070908	FALSE	TRUE	FALSE	FALSE
cg00071026	FALSE	FALSE	FALSE	TRUE
cg00071210	FALSE	FALSE	FALSE	TRUE
cg00071727	FALSE	FALSE	FALSE	FALSE
cg00072675	FALSE	FALSE	FALSE	TRUE
cg00073010	FALSE	FALSE	TRUE	FALSE
cg00073713	FALSE	FALSE	FALSE	TRUE
cg00073794	FALSE	FALSE	FALSE	TRUE
cg00074365	FALSE	FALSE	TRUE	FALSE
cg00075507	FALSE	FALSE	FALSE	FALSE
cg00076195	FALSE	FALSE	FALSE	FALSE
cg00077281	FALSE	TRUE	FALSE	FALSE
cg00077285	FALSE	FALSE	FALSE	FALSE
cg00077477	FALSE	FALSE	FALSE	FALSE
cg00077547	FALSE	FALSE	FALSE	TRUE
cg00077904	FALSE	FALSE	FALSE	FALSE
cg00078857	FALSE	FALSE	FALSE	TRUE
cg00078861	FALSE	FALSE	FALSE	FALSE
cg00078911	FALSE	TRUE	FALSE	FALSE
cg00078968	FALSE	FALSE	TRUE	FALSE
cg00078996	FALSE	FALSE	FALSE	TRUE
cg00079224	FALSE	FALSE	FALSE	FALSE
cg00080125	FALSE	FALSE	FALSE	FALSE
cg00080333	TRUE	FALSE	FALSE	FALSE
cg00080987	FALSE	FALSE	FALSE	FALSE
cg00081019	FALSE	TRUE	FALSE	FALSE
cg00081417	FALSE	FALSE	FALSE	FALSE
cg00081445	TRUE	FALSE	FALSE	FALSE
cg00081714	FALSE	FALSE	FALSE	FALSE
cg00081729	FALSE	FALSE	FALSE	FALSE
cg00081799	FALSE	TRUE	FALSE	FALSE
cg00081919	FALSE	FALSE	FALSE	TRUE
cg00082140	FALSE	FALSE	FALSE	FALSE
cg00082285	FALSE	FALSE	FALSE	TRUE
cg00082384	FALSE	FALSE	FALSE	FALSE
cg00082833	FALSE	TRUE	FALSE	FALSE
cg00082874	FALSE	FALSE	TRUE	FALSE
cg00083018	FALSE	FALSE	TRUE	FALSE
cg00083046	FALSE	FALSE	TRUE	FALSE
cg00083188	FALSE	FALSE	FALSE	TRUE
cg00083262	FALSE	FALSE	FALSE	FALSE
cg00083535	FALSE	FALSE	FALSE	TRUE
cg00083993	FALSE	FALSE	FALSE	TRUE
cg00084019	FALSE	FALSE	FALSE	TRUE
cg00084184	FALSE	FALSE	FALSE	TRUE
cg00084338	FALSE	FALSE	TRUE	FALSE
cg00084604	FALSE	FALSE	FALSE	TRUE
cg00085061	FALSE	FALSE	FALSE	FALSE
cg00085122	FALSE	FALSE	TRUE	FALSE
cg00085256	FALSE	FALSE	FALSE	TRUE
cg00085281	FALSE	FALSE	FALSE	FALSE
cg00085438	FALSE	FALSE	FALSE	FALSE
cg00085493	FALSE	FALSE	FALSE	FALSE
cg00085747	FALSE	TRUE	FALSE	FALSE
cg00085790	FALSE	FALSE	FALSE	TRUE
cg00086488	FALSE	FALSE	FALSE	TRUE
cg00087244	FALSE	FALSE	FALSE	FALSE
cg00087273	TRUE	FALSE	FALSE	FALSE
cg00087368	FALSE	FALSE	TRUE	FALSE
cg00087511	FALSE	FALSE	FALSE	TRUE
cg00087645	FALSE	FALSE	FALSE	TRUE
cg00087963	FALSE	FALSE	FALSE	TRUE
cg00088079	FALSE	FALSE	FALSE	TRUE
cg00088183	FALSE	FALSE	TRUE	FALSE
cg00088299	TRUE	FALSE	FALSE	FALSE
cg00088691	FALSE	TRUE	FALSE	FALSE
cg00088797	FALSE	FALSE	FALSE	FALSE
cg00088844	FALSE	FALSE	TRUE	FALSE
cg00089162	FALSE	FALSE	FALSE	TRUE
cg00089486	FALSE	FALSE	TRUE	FALSE
cg00089512	FALSE	FALSE	FALSE	TRUE
cg00089528	FALSE	FALSE	FALSE	FALSE
cg00089695	FALSE	FALSE	FALSE	TRUE
cg00089719	FALSE	FALSE	TRUE	FALSE
cg00089814	FALSE	FALSE	FALSE	FALSE
cg00089821	FALSE	FALSE	TRUE	FALSE
cg00089966	FALSE	FALSE	FALSE	FALSE
cg00090197	FALSE	TRUE	FALSE	FALSE
cg00090431	FALSE	FALSE	FALSE	FALSE
cg00090737	FALSE	FALSE	FALSE	FALSE
cg00091302	FALSE	FALSE	FALSE	FALSE
cg00091960	FALSE	FALSE	FALSE	TRUE
cg00092400	FALSE	FALSE	FALSE	FALSE
cg00092644	FALSE	FALSE	FALSE	FALSE
cg00092967	TRUE	FALSE	FALSE	FALSE
cg00093099	FALSE	FALSE	FALSE	FALSE
cg00093433	FALSE	FALSE	FALSE	FALSE
cg00093522	FALSE	FALSE	FALSE	TRUE
cg00093686	FALSE	FALSE	TRUE	FALSE
cg00093688	FALSE	FALSE	FALSE	FALSE
cg00093956	FALSE	FALSE	FALSE	TRUE
cg00094158	FALSE	FALSE	FALSE	TRUE
cg00094359	FALSE	FALSE	TRUE	FALSE
cg00094595	FALSE	FALSE	TRUE	FALSE
cg00094734	FALSE	FALSE	FALSE	TRUE
cg00094735	FALSE	FALSE	FALSE	FALSE
cg00094943	FALSE	TRUE	FALSE	FALSE
cg00095276	FALSE	FALSE	FALSE	FALSE
cg00095326	FALSE	FALSE	TRUE	FALSE
cg00095333	FALSE	FALSE	FALSE	TRUE
cg00095396	FALSE	FALSE	FALSE	TRUE
cg00095431	FALSE	FALSE	FALSE	FALSE
cg00095523	FALSE	FALSE	FALSE	FALSE
cg00095608	TRUE	FALSE	FALSE	FALSE
cg00095629	FALSE	FALSE	FALSE	FALSE
cg00095772	FALSE	FALSE	FALSE	TRUE
cg00096307	FALSE	FALSE	FALSE	FALSE
cg00096328	FALSE	FALSE	TRUE	FALSE
cg00096603	FALSE	FALSE	FALSE	FALSE
cg00096810	FALSE	FALSE	FALSE	FALSE
cg00097146	FALSE	FALSE	TRUE	FALSE
cg00097225	TRUE	FALSE	FALSE	FALSE
cg00097384	FALSE	FALSE	FALSE	FALSE
cg00097800	FALSE	FALSE	FALSE	FALSE
cg00098175	FALSE	TRUE	FALSE	FALSE
cg00098799	FALSE	FALSE	FALSE	FALSE
cg00099129	FALSE	FALSE	FALSE	FALSE
cg00099383	FALSE	FALSE	FALSE	TRUE
cg00099393	FALSE	FALSE	TRUE	FALSE
cg00100114	FALSE	FALSE	FALSE	FALSE
cg00100420	FALSE	FALSE	TRUE	FALSE
cg00100538	FALSE	FALSE	FALSE	FALSE
cg00100762	FALSE	FALSE	FALSE	TRUE
cg00101260	FALSE	FALSE	TRUE	FALSE
cg00101287	FALSE	FALSE	FALSE	TRUE
cg00101457	FALSE	FALSE	FALSE	FALSE
cg00101602	FALSE	FALSE	FALSE	FALSE
cg00101629	FALSE	FALSE	FALSE	FALSE
cg00101728	FALSE	FALSE	TRUE	FALSE
cg00101940	FALSE	FALSE	FALSE	FALSE
cg00103785	FALSE	FALSE	TRUE	FALSE
cg00104845	FALSE	FALSE	TRUE	FALSE
cg00105041	FALSE	FALSE	FALSE	TRUE
cg00105640	FALSE	FALSE	FALSE	FALSE
cg00105753	FALSE	FALSE	FALSE	TRUE
cg00107046	FALSE	FALSE	FALSE	FALSE
cg00107241	FALSE	FALSE	FALSE	TRUE
cg00107630	FALSE	FALSE	TRUE	FALSE
cg00107682	FALSE	FALSE	TRUE	FALSE
cg00107982	FALSE	FALSE	FALSE	FALSE
cg00108038	FALSE	FALSE	FALSE	TRUE
cg00108222	TRUE	FALSE	FALSE	FALSE
cg00108282	FALSE	FALSE	FALSE	FALSE
cg00108351	FALSE	FALSE	FALSE	FALSE
cg00108694	FALSE	FALSE	FALSE	TRUE
cg00108938	FALSE	FALSE	FALSE	TRUE
cg00108992	FALSE	FALSE	FALSE	TRUE
cg00109076	FALSE	FALSE	TRUE	FALSE
cg00109451	FALSE	FALSE	FALSE	TRUE
cg00109551	FALSE	TRUE	FALSE	FALSE
cg00109764	FALSE	FALSE	FALSE	FALSE
cg00110041	FALSE	FALSE	FALSE	TRUE
cg00110609	FALSE	FALSE	FALSE	TRUE
cg00110687	FALSE	TRUE	FALSE	FALSE
cg00110790	FALSE	TRUE	FALSE	FALSE
cg00110846	FALSE	FALSE	FALSE	TRUE
cg00111239	FALSE	FALSE	TRUE	FALSE
cg00111335	FALSE	FALSE	FALSE	TRUE
cg00111629	FALSE	FALSE	FALSE	FALSE
cg00111778	FALSE	FALSE	FALSE	FALSE
cg00111893	TRUE	FALSE	FALSE	FALSE
cg00112048	FALSE	FALSE	FALSE	TRUE
cg00112238	FALSE	FALSE	FALSE	FALSE
cg00112260	FALSE	FALSE	FALSE	FALSE
cg00112309	FALSE	FALSE	FALSE	TRUE
cg00112314	FALSE	FALSE	FALSE	FALSE
cg00113315	FALSE	FALSE	FALSE	TRUE
cg00113663	FALSE	FALSE	FALSE	FALSE
cg00113712	FALSE	FALSE	FALSE	TRUE
cg00114966	FALSE	FALSE	FALSE	FALSE
cg00115040	TRUE	FALSE	FALSE	FALSE
cg00115149	FALSE	FALSE	FALSE	TRUE
cg00115178	FALSE	FALSE	FALSE	FALSE
cg00115954	FALSE	FALSE	FALSE	FALSE
cg00116172	FALSE	TRUE	FALSE	FALSE
cg00116430	FALSE	FALSE	FALSE	FALSE
cg00117018	FALSE	FALSE	FALSE	FALSE
cg00117599	FALSE	FALSE	FALSE	FALSE
cg00118158	FALSE	FALSE	FALSE	TRUE
cg00118712	FALSE	TRUE	FALSE	FALSE
cg00118783	FALSE	FALSE	FALSE	TRUE
cg00118978	FALSE	FALSE	FALSE	FALSE
cg00119053	FALSE	FALSE	FALSE	TRUE
cg00119279	FALSE	FALSE	TRUE	FALSE
cg00119284	FALSE	FALSE	FALSE	FALSE
cg00119364	FALSE	FALSE	FALSE	FALSE
cg00119811	FALSE	FALSE	FALSE	FALSE
cg00120147	FALSE	FALSE	FALSE	TRUE
cg00120332	FALSE	FALSE	FALSE	TRUE
cg00120473	FALSE	FALSE	FALSE	TRUE
cg00120783	FALSE	FALSE	FALSE	FALSE
cg00120825	FALSE	FALSE	FALSE	FALSE
cg00121255	FALSE	FALSE	FALSE	FALSE
cg00121374	FALSE	FALSE	FALSE	FALSE
cg00121876	FALSE	FALSE	FALSE	TRUE
cg00122347	FALSE	FALSE	FALSE	FALSE
cg00122406	FALSE	FALSE	FALSE	FALSE
cg00122683	FALSE	TRUE	FALSE	FALSE
cg00122851	FALSE	FALSE	FALSE	TRUE
cg00122944	FALSE	FALSE	FALSE	TRUE
cg00123057	FALSE	FALSE	FALSE	FALSE
cg00123906	FALSE	FALSE	FALSE	TRUE
cg00124095	FALSE	FALSE	FALSE	FALSE
cg00124133	FALSE	FALSE	FALSE	TRUE
cg00124160	FALSE	FALSE	TRUE	FALSE
cg00125148	FALSE	FALSE	FALSE	FALSE
cg00125349	FALSE	TRUE	FALSE	FALSE
cg00125601	FALSE	FALSE	FALSE	FALSE
cg00125744	FALSE	FALSE	FALSE	FALSE
cg00126148	FALSE	FALSE	TRUE	FALSE
cg00126173	FALSE	FALSE	FALSE	TRUE
cg00126320	FALSE	FALSE	TRUE	FALSE
cg00126946	FALSE	FALSE	FALSE	FALSE
cg00127070	FALSE	FALSE	FALSE	TRUE
cg00127198	FALSE	FALSE	FALSE	TRUE
cg00127353	FALSE	FALSE	FALSE	FALSE
cg00127408	FALSE	FALSE	FALSE	FALSE
cg00127781	FALSE	FALSE	FALSE	TRUE
cg00128057	FALSE	FALSE	FALSE	TRUE
cg00128386	FALSE	FALSE	FALSE	TRUE
cg00128695	FALSE	FALSE	FALSE	FALSE
cg00129273	FALSE	FALSE	TRUE	FALSE
cg00129811	FALSE	FALSE	FALSE	FALSE
cg00129827	FALSE	FALSE	TRUE	FALSE
cg00130039	FALSE	FALSE	TRUE	FALSE
cg00130498	FALSE	FALSE	FALSE	TRUE
cg00131691	FALSE	TRUE	FALSE	FALSE
cg00132108	FALSE	FALSE	TRUE	FALSE
cg00132208	FALSE	FALSE	FALSE	TRUE
cg00132616	TRUE	FALSE	FALSE	FALSE
cg00132769	FALSE	FALSE	FALSE	TRUE
cg00132888	FALSE	FALSE	FALSE	TRUE
cg00132972	FALSE	FALSE	FALSE	FALSE
cg00133476	FALSE	FALSE	FALSE	FALSE
cg00133811	FALSE	FALSE	FALSE	TRUE
cg00133857	FALSE	FALSE	FALSE	FALSE
cg00134210	FALSE	FALSE	TRUE	FALSE
cg00134602	FALSE	FALSE	FALSE	FALSE
cg00135038	FALSE	FALSE	FALSE	FALSE
cg00135293	FALSE	FALSE	FALSE	FALSE
cg00135371	FALSE	FALSE	FALSE	TRUE
cg00135399	FALSE	TRUE	FALSE	FALSE
cg00135416	FALSE	FALSE	FALSE	FALSE
cg00135870	FALSE	FALSE	TRUE	FALSE
cg00136852	FALSE	TRUE	FALSE	FALSE
cg00138101	FALSE	FALSE	FALSE	FALSE
cg00139389	FALSE	TRUE	FALSE	FALSE
cg00139681	FALSE	FALSE	FALSE	FALSE
cg00139947	FALSE	TRUE	FALSE	FALSE
cg00141174	FALSE	FALSE	TRUE	FALSE
cg00141688	FALSE	FALSE	FALSE	TRUE
cg00142266	TRUE	FALSE	FALSE	FALSE
cg00142378	FALSE	FALSE	FALSE	FALSE
cg00142402	FALSE	FALSE	FALSE	FALSE
cg00143606	FALSE	FALSE	FALSE	TRUE
cg00144022	FALSE	TRUE	FALSE	FALSE
cg00144180	FALSE	TRUE	FALSE	FALSE
cg00144832	FALSE	FALSE	FALSE	FALSE
cg00145253	FALSE	FALSE	TRUE	FALSE
cg00145438	FALSE	FALSE	FALSE	TRUE
cg00145683	FALSE	FALSE	FALSE	TRUE
cg00145732	FALSE	FALSE	FALSE	FALSE
cg00145875	FALSE	FALSE	FALSE	FALSE
cg00145915	FALSE	FALSE	FALSE	TRUE
cg00145955	FALSE	FALSE	FALSE	FALSE
cg00146004	FALSE	FALSE	TRUE	FALSE
cg00146027	FALSE	FALSE	FALSE	FALSE
cg00146249	FALSE	TRUE	FALSE	FALSE
cg00146437	FALSE	FALSE	FALSE	TRUE
cg00146565	FALSE	FALSE	FALSE	TRUE
cg00146698	FALSE	FALSE	TRUE	FALSE
cg00146805	FALSE	FALSE	FALSE	TRUE
cg00146864	FALSE	FALSE	FALSE	FALSE
cg00147172	FALSE	FALSE	TRUE	FALSE
cg00147244	FALSE	FALSE	TRUE	FALSE
cg00147509	FALSE	FALSE	FALSE	TRUE
cg00147638	FALSE	FALSE	FALSE	TRUE
cg00147788	FALSE	FALSE	TRUE	FALSE
cg00147943	FALSE	FALSE	FALSE	TRUE
cg00148031	FALSE	FALSE	TRUE	FALSE
cg00148223	FALSE	FALSE	FALSE	FALSE
cg00148587	FALSE	FALSE	FALSE	FALSE
cg00148892	FALSE	FALSE	FALSE	FALSE
cg00149473	FALSE	FALSE	TRUE	FALSE
cg00149537	FALSE	FALSE	FALSE	FALSE
cg00149684	FALSE	FALSE	FALSE	FALSE
cg00149947	FALSE	FALSE	TRUE	FALSE
cg00150520	FALSE	FALSE	FALSE	FALSE
cg00150785	FALSE	FALSE	FALSE	FALSE
cg00151251	FALSE	FALSE	FALSE	FALSE
cg00151370	FALSE	FALSE	FALSE	FALSE
cg00151709	FALSE	FALSE	TRUE	FALSE
cg00151732	FALSE	TRUE	FALSE	FALSE
cg00151906	FALSE	FALSE	FALSE	FALSE
cg00152117	FALSE	FALSE	FALSE	FALSE
cg00152322	FALSE	FALSE	TRUE	FALSE
cg00152946	FALSE	FALSE	TRUE	FALSE
cg00152948	FALSE	FALSE	FALSE	TRUE
cg00153106	FALSE	FALSE	TRUE	FALSE
cg00153395	FALSE	FALSE	FALSE	FALSE
cg00153693	FALSE	FALSE	FALSE	TRUE
cg00153919	FALSE	FALSE	FALSE	FALSE
cg00154119	FALSE	FALSE	FALSE	FALSE
cg00155535	FALSE	FALSE	FALSE	FALSE
cg00155882	FALSE	FALSE	FALSE	FALSE
cg00156118	FALSE	FALSE	FALSE	FALSE
cg00156230	FALSE	FALSE	FALSE	TRUE
cg00156684	FALSE	FALSE	FALSE	FALSE
cg00157012	FALSE	FALSE	FALSE	FALSE
cg00157109	FALSE	FALSE	FALSE	FALSE
cg00157179	FALSE	FALSE	FALSE	FALSE
cg00157562	FALSE	FALSE	FALSE	TRUE
cg00157656	FALSE	FALSE	FALSE	TRUE
cg00157864	FALSE	FALSE	FALSE	TRUE
cg00158454	FALSE	FALSE	TRUE	FALSE
cg00158934	FALSE	FALSE	FALSE	FALSE
cg00159523	FALSE	FALSE	TRUE	FALSE
cg00159682	FALSE	TRUE	FALSE	FALSE
cg00160478	FALSE	FALSE	FALSE	FALSE
cg00161124	FALSE	FALSE	TRUE	FALSE
cg00161225	FALSE	FALSE	FALSE	FALSE
cg00161515	FALSE	FALSE	FALSE	FALSE
cg00161683	FALSE	FALSE	FALSE	FALSE
cg00161791	FALSE	FALSE	FALSE	FALSE
cg00161878	FALSE	FALSE	FALSE	TRUE
cg00161970	TRUE	FALSE	FALSE	FALSE
cg00162611	FALSE	FALSE	FALSE	FALSE
cg00162969	FALSE	FALSE	TRUE	FALSE
cg00163006	FALSE	FALSE	FALSE	TRUE
cg00163018	FALSE	FALSE	FALSE	FALSE
cg00163372	FALSE	FALSE	FALSE	TRUE
cg00163419	TRUE	FALSE	FALSE	FALSE
cg00163510	FALSE	FALSE	FALSE	TRUE
cg00163546	FALSE	FALSE	FALSE	TRUE
cg00164196	FALSE	FALSE	TRUE	FALSE
cg00164282	FALSE	FALSE	FALSE	FALSE
cg00164583	FALSE	FALSE	FALSE	TRUE
cg00164837	FALSE	TRUE	FALSE	FALSE
cg00164941	FALSE	FALSE	FALSE	FALSE
cg00165121	FALSE	FALSE	FALSE	TRUE
cg00165994	FALSE	FALSE	FALSE	FALSE
cg00166343	FALSE	FALSE	FALSE	FALSE
cg00167158	FALSE	FALSE	FALSE	FALSE
cg00167670	FALSE	FALSE	FALSE	FALSE
cg00167684	FALSE	FALSE	FALSE	TRUE
cg00167820	FALSE	FALSE	FALSE	FALSE
cg00168118	FALSE	FALSE	FALSE	FALSE
cg00168191	FALSE	FALSE	FALSE	FALSE
cg00168205	TRUE	FALSE	FALSE	FALSE
cg00168694	FALSE	FALSE	TRUE	FALSE
cg00169019	FALSE	FALSE	FALSE	TRUE
cg00169111	FALSE	FALSE	FALSE	TRUE
cg00169184	FALSE	TRUE	FALSE	FALSE
cg00169354	FALSE	FALSE	FALSE	FALSE
cg00169419	FALSE	FALSE	TRUE	FALSE
cg00169725	FALSE	FALSE	TRUE	FALSE
cg00169776	FALSE	FALSE	FALSE	FALSE
cg00169897	FALSE	FALSE	FALSE	FALSE
cg00170421	FALSE	TRUE	FALSE	FALSE
cg00170438	FALSE	FALSE	FALSE	FALSE
cg00170714	FALSE	FALSE	FALSE	FALSE
cg00171092	FALSE	FALSE	FALSE	TRUE
cg00171290	FALSE	TRUE	FALSE	FALSE
cg00171729	FALSE	FALSE	FALSE	FALSE
cg00172227	FALSE	FALSE	FALSE	TRUE
cg00173098	FALSE	FALSE	FALSE	FALSE
cg00173141	TRUE	FALSE	FALSE	FALSE
cg00173538	FALSE	FALSE	FALSE	FALSE
cg00173804	FALSE	FALSE	FALSE	FALSE
cg00174428	FALSE	FALSE	TRUE	FALSE
cg00174508	FALSE	FALSE	FALSE	FALSE
cg00174573	FALSE	FALSE	TRUE	FALSE
cg00174718	FALSE	FALSE	FALSE	FALSE
cg00174743	FALSE	FALSE	FALSE	FALSE
cg00175150	FALSE	FALSE	FALSE	TRUE
cg00175573	FALSE	FALSE	FALSE	FALSE
cg00175579	FALSE	FALSE	FALSE	FALSE
cg00175702	FALSE	FALSE	FALSE	TRUE
cg00175734	FALSE	TRUE	FALSE	FALSE
cg00175838	FALSE	FALSE	FALSE	FALSE
cg00175844	FALSE	FALSE	FALSE	FALSE
cg00175895	FALSE	FALSE	FALSE	TRUE
cg00176111	FALSE	FALSE	FALSE	FALSE
cg00176584	FALSE	FALSE	FALSE	FALSE
cg00176709	FALSE	FALSE	TRUE	FALSE
cg00176835	FALSE	FALSE	FALSE	TRUE
cg00177142	FALSE	FALSE	FALSE	FALSE
cg00177237	FALSE	FALSE	FALSE	TRUE
cg00177243	FALSE	FALSE	FALSE	FALSE
cg00177431	FALSE	FALSE	FALSE	TRUE
cg00177611	FALSE	FALSE	FALSE	FALSE
cg00177787	FALSE	FALSE	FALSE	TRUE
cg00178122	FALSE	FALSE	FALSE	FALSE
cg00178249	FALSE	FALSE	FALSE	FALSE
cg00178506	FALSE	FALSE	FALSE	TRUE
cg00178562	FALSE	FALSE	FALSE	FALSE
cg00178635	FALSE	FALSE	FALSE	FALSE
cg00178877	FALSE	TRUE	FALSE	FALSE
cg00179196	FALSE	TRUE	FALSE	FALSE
cg00179576	FALSE	FALSE	FALSE	TRUE
cg00179795	FALSE	FALSE	FALSE	FALSE
cg00179940	FALSE	FALSE	FALSE	FALSE
cg00180225	FALSE	TRUE	FALSE	FALSE
cg00180447	FALSE	FALSE	FALSE	FALSE
cg00180559	FALSE	FALSE	FALSE	FALSE
cg00180762	FALSE	FALSE	TRUE	FALSE
cg00180909	FALSE	FALSE	FALSE	TRUE
cg00182053	FALSE	FALSE	FALSE	TRUE
cg00182727	FALSE	FALSE	TRUE	FALSE
cg00182758	FALSE	FALSE	TRUE	FALSE
cg00182893	FALSE	FALSE	FALSE	FALSE
cg00182937	FALSE	TRUE	FALSE	FALSE
cg00183173	FALSE	FALSE	FALSE	TRUE
cg00183468	FALSE	FALSE	FALSE	TRUE
cg00183639	FALSE	FALSE	FALSE	TRUE
cg00183888	FALSE	FALSE	FALSE	FALSE
cg00184376	FALSE	FALSE	TRUE	FALSE
cg00184457	FALSE	FALSE	FALSE	FALSE
cg00184461	FALSE	FALSE	FALSE	FALSE
cg00184524	FALSE	TRUE	FALSE	FALSE
cg00185004	FALSE	TRUE	FALSE	FALSE
cg00185066	FALSE	FALSE	FALSE	FALSE
cg00185189	FALSE	FALSE	FALSE	TRUE
cg00185413	FALSE	FALSE	FALSE	TRUE
cg00185660	FALSE	FALSE	FALSE	TRUE
cg00185867	FALSE	FALSE	FALSE	TRUE
cg00186462	FALSE	FALSE	FALSE	TRUE
cg00186499	FALSE	FALSE	FALSE	FALSE
cg00187557	FALSE	FALSE	TRUE	FALSE
cg00187692	FALSE	FALSE	FALSE	FALSE
cg00188654	FALSE	FALSE	FALSE	FALSE
cg00189366	FALSE	FALSE	FALSE	FALSE
cg00190355	FALSE	FALSE	FALSE	FALSE
cg00190545	FALSE	FALSE	FALSE	TRUE
cg00191102	FALSE	FALSE	FALSE	TRUE
cg00191625	FALSE	FALSE	FALSE	FALSE
cg00192026	FALSE	FALSE	FALSE	TRUE
cg00192220	FALSE	FALSE	FALSE	FALSE
cg00192966	FALSE	FALSE	FALSE	FALSE
cg00193521	FALSE	FALSE	TRUE	FALSE
cg00193902	FALSE	TRUE	FALSE	FALSE
cg00193959	FALSE	FALSE	FALSE	TRUE
cg00193963	FALSE	FALSE	TRUE	FALSE
cg00194277	FALSE	FALSE	FALSE	FALSE
cg00194374	TRUE	FALSE	FALSE	FALSE
cg00195144	FALSE	FALSE	FALSE	TRUE
cg00195749	FALSE	FALSE	FALSE	FALSE
cg00195796	FALSE	FALSE	FALSE	FALSE
cg00196372	FALSE	FALSE	FALSE	FALSE
cg00196407	FALSE	FALSE	FALSE	FALSE
cg00196827	FALSE	FALSE	TRUE	FALSE
cg00197322	FALSE	FALSE	FALSE	FALSE
cg00197993	FALSE	FALSE	FALSE	TRUE
cg00198141	FALSE	FALSE	FALSE	TRUE
cg00198594	FALSE	FALSE	TRUE	FALSE
cg00199000	FALSE	TRUE	FALSE	FALSE
cg00199091	FALSE	FALSE	FALSE	FALSE
cg00199428	FALSE	FALSE	FALSE	FALSE
cg00200755	FALSE	FALSE	FALSE	FALSE
cg00201133	FALSE	FALSE	FALSE	FALSE
cg00201175	FALSE	FALSE	TRUE	FALSE
cg00201275	FALSE	FALSE	FALSE	TRUE
cg00201445	FALSE	FALSE	FALSE	FALSE
cg00201468	FALSE	FALSE	TRUE	FALSE
cg00203037	FALSE	FALSE	FALSE	FALSE
cg00203124	FALSE	FALSE	FALSE	FALSE
cg00203284	FALSE	FALSE	TRUE	FALSE
cg00203291	TRUE	FALSE	FALSE	FALSE
cg00203564	FALSE	FALSE	FALSE	FALSE
cg00203736	FALSE	FALSE	FALSE	TRUE
cg00205198	TRUE	FALSE	FALSE	FALSE
cg00205598	FALSE	FALSE	FALSE	FALSE
cg00205605	FALSE	FALSE	FALSE	FALSE
cg00205786	FALSE	FALSE	FALSE	TRUE
cg00206063	FALSE	FALSE	FALSE	TRUE
cg00206271	FALSE	FALSE	FALSE	FALSE
cg00206414	FALSE	FALSE	TRUE	FALSE
cg00206463	FALSE	FALSE	FALSE	FALSE
cg00206507	FALSE	FALSE	FALSE	FALSE
cg00206639	FALSE	FALSE	FALSE	FALSE
cg00206853	FALSE	TRUE	FALSE	FALSE
cg00207279	FALSE	FALSE	FALSE	TRUE
cg00207794	FALSE	FALSE	FALSE	TRUE
cg00207856	FALSE	FALSE	FALSE	FALSE
cg00207890	FALSE	FALSE	FALSE	FALSE
cg00207921	FALSE	FALSE	FALSE	FALSE
cg00209037	FALSE	FALSE	FALSE	FALSE
cg00209623	FALSE	FALSE	FALSE	TRUE
cg00209786	FALSE	FALSE	FALSE	TRUE
cg00209918	FALSE	FALSE	FALSE	TRUE
cg00210042	FALSE	FALSE	FALSE	FALSE
cg00210249	FALSE	FALSE	FALSE	FALSE
cg00210562	FALSE	FALSE	TRUE	FALSE
cg00211115	FALSE	FALSE	FALSE	FALSE
cg00211215	FALSE	FALSE	FALSE	FALSE
cg00212272	TRUE	FALSE	FALSE	FALSE
cg00212786	FALSE	FALSE	FALSE	FALSE
cg00213052	FALSE	FALSE	TRUE	FALSE
cg00213080	FALSE	TRUE	FALSE	FALSE
cg00213119	FALSE	TRUE	FALSE	FALSE
cg00213142	FALSE	FALSE	FALSE	FALSE
cg00213295	FALSE	FALSE	FALSE	FALSE
cg00213479	FALSE	FALSE	TRUE	FALSE
cg00213967	TRUE	FALSE	FALSE	FALSE
cg00214395	FALSE	FALSE	FALSE	FALSE
cg00214530	FALSE	FALSE	TRUE	FALSE
cg00215611	FALSE	FALSE	FALSE	FALSE
cg00216180	FALSE	FALSE	FALSE	TRUE
cg00216570	FALSE	FALSE	FALSE	TRUE
cg00216693	FALSE	FALSE	FALSE	FALSE
cg00216804	FALSE	FALSE	FALSE	TRUE
cg00216913	FALSE	FALSE	FALSE	TRUE
cg00217171	FALSE	TRUE	FALSE	FALSE
cg00218409	FALSE	FALSE	FALSE	FALSE
cg00218893	FALSE	FALSE	FALSE	FALSE
cg00218945	FALSE	TRUE	FALSE	FALSE
cg00219169	FALSE	FALSE	FALSE	FALSE
cg00219855	FALSE	FALSE	FALSE	TRUE
cg00219921	FALSE	FALSE	FALSE	FALSE
cg00220294	FALSE	FALSE	FALSE	FALSE
cg00220389	TRUE	FALSE	FALSE	FALSE
cg00220575	FALSE	FALSE	FALSE	TRUE
cg00221658	FALSE	FALSE	FALSE	FALSE
cg00221709	FALSE	FALSE	FALSE	TRUE
cg00221718	FALSE	FALSE	FALSE	FALSE
cg00221794	FALSE	FALSE	FALSE	FALSE
cg00222175	FALSE	FALSE	FALSE	TRUE
cg00222690	FALSE	FALSE	FALSE	FALSE
cg00222799	FALSE	FALSE	FALSE	FALSE
cg00223046	FALSE	FALSE	FALSE	TRUE
cg00223136	FALSE	FALSE	FALSE	TRUE
cg00223245	FALSE	FALSE	FALSE	FALSE
cg00223681	FALSE	FALSE	TRUE	FALSE
cg00223767	FALSE	FALSE	FALSE	FALSE
cg00224083	FALSE	FALSE	TRUE	FALSE
cg00225067	FALSE	TRUE	FALSE	FALSE
cg00225196	FALSE	FALSE	FALSE	TRUE
cg00225830	FALSE	FALSE	FALSE	FALSE
cg00226956	FALSE	FALSE	FALSE	FALSE
cg00227222	FALSE	TRUE	FALSE	FALSE
cg00227781	FALSE	FALSE	FALSE	FALSE
cg00228735	FALSE	FALSE	FALSE	FALSE
cg00228738	FALSE	FALSE	FALSE	FALSE
cg00229754	FALSE	FALSE	TRUE	FALSE
cg00230120	FALSE	FALSE	FALSE	TRUE
cg00230517	FALSE	FALSE	FALSE	TRUE
cg00230766	FALSE	FALSE	FALSE	TRUE
cg00230837	FALSE	FALSE	FALSE	TRUE
cg00230924	FALSE	FALSE	FALSE	FALSE
cg00231239	FALSE	FALSE	FALSE	FALSE
cg00232059	FALSE	FALSE	FALSE	TRUE
cg00232092	FALSE	FALSE	FALSE	FALSE
cg00232105	FALSE	FALSE	FALSE	FALSE
cg00232160	FALSE	FALSE	FALSE	TRUE
cg00232483	FALSE	FALSE	FALSE	FALSE
cg00232535	FALSE	FALSE	FALSE	FALSE
cg00232679	FALSE	FALSE	FALSE	FALSE
cg00232827	FALSE	FALSE	FALSE	FALSE
cg00232831	FALSE	FALSE	FALSE	TRUE
cg00232832	FALSE	FALSE	FALSE	FALSE
cg00232874	TRUE	FALSE	FALSE	FALSE
cg00232952	FALSE	FALSE	FALSE	FALSE
cg00233028	FALSE	FALSE	TRUE	FALSE
cg00233565	FALSE	FALSE	TRUE	FALSE
cg00233779	FALSE	FALSE	FALSE	TRUE
cg00233943	FALSE	FALSE	FALSE	FALSE
cg00233948	FALSE	FALSE	FALSE	FALSE
cg00234321	FALSE	FALSE	FALSE	TRUE
cg00234384	FALSE	FALSE	TRUE	FALSE
cg00234613	FALSE	FALSE	FALSE	TRUE
cg00234625	FALSE	FALSE	FALSE	FALSE
cg00235442	FALSE	FALSE	FALSE	FALSE
cg00235460	FALSE	FALSE	FALSE	FALSE
cg00235508	FALSE	FALSE	FALSE	TRUE
cg00236141	FALSE	TRUE	FALSE	FALSE
cg00236249	FALSE	TRUE	FALSE	FALSE
cg00236305	FALSE	FALSE	FALSE	FALSE
cg00237268	FALSE	FALSE	FALSE	TRUE
cg00237631	FALSE	FALSE	TRUE	FALSE
cg00237752	FALSE	FALSE	FALSE	TRUE
cg00238283	FALSE	FALSE	FALSE	FALSE
cg00238362	FALSE	FALSE	FALSE	TRUE
cg00238543	FALSE	FALSE	FALSE	TRUE
cg00238570	FALSE	FALSE	FALSE	FALSE
cg00238815	FALSE	FALSE	FALSE	FALSE
cg00238899	FALSE	FALSE	FALSE	TRUE
cg00239117	FALSE	FALSE	FALSE	TRUE
cg00239272	FALSE	FALSE	FALSE	TRUE
cg00239915	FALSE	FALSE	FALSE	FALSE
cg00239988	FALSE	FALSE	FALSE	TRUE
cg00240378	FALSE	FALSE	FALSE	TRUE
cg00241273	FALSE	FALSE	FALSE	FALSE
cg00241650	FALSE	TRUE	FALSE	FALSE
cg00241664	FALSE	TRUE	FALSE	FALSE
cg00242285	TRUE	FALSE	FALSE	FALSE
cg00243187	FALSE	FALSE	FALSE	TRUE
cg00243281	FALSE	FALSE	FALSE	TRUE
cg00243584	FALSE	FALSE	FALSE	FALSE
cg00244001	FALSE	FALSE	FALSE	FALSE
cg00244111	FALSE	FALSE	FALSE	TRUE
cg00244352	FALSE	TRUE	FALSE	FALSE
cg00244462	FALSE	TRUE	FALSE	FALSE
cg00245075	FALSE	FALSE	FALSE	TRUE
cg00245502	FALSE	FALSE	TRUE	FALSE
cg00245778	FALSE	FALSE	FALSE	TRUE
cg00245885	FALSE	FALSE	FALSE	FALSE
cg00245896	FALSE	FALSE	FALSE	TRUE
cg00246840	FALSE	TRUE	FALSE	FALSE
cg00246969	FALSE	FALSE	FALSE	FALSE
cg00247963	FALSE	FALSE	TRUE	FALSE
cg00248454	FALSE	FALSE	FALSE	FALSE
cg00248521	FALSE	FALSE	FALSE	TRUE
cg00248856	FALSE	FALSE	FALSE	TRUE
cg00249093	FALSE	FALSE	FALSE	FALSE
cg00250409	FALSE	FALSE	FALSE	FALSE
cg00250525	FALSE	FALSE	FALSE	FALSE
cg00250645	FALSE	FALSE	FALSE	TRUE
cg00250879	FALSE	FALSE	FALSE	FALSE
cg00251270	FALSE	FALSE	FALSE	TRUE
cg00251358	FALSE	FALSE	FALSE	FALSE
cg00251678	FALSE	FALSE	FALSE	FALSE
cg00251716	FALSE	FALSE	FALSE	FALSE
cg00251824	FALSE	TRUE	FALSE	FALSE
cg00251973	FALSE	FALSE	FALSE	TRUE
cg00252149	FALSE	FALSE	FALSE	TRUE
cg00252442	TRUE	FALSE	FALSE	FALSE
cg00252814	FALSE	FALSE	FALSE	TRUE
cg00253171	FALSE	FALSE	FALSE	TRUE
cg00253185	FALSE	FALSE	FALSE	TRUE
cg00253248	FALSE	FALSE	FALSE	FALSE
cg00253658	FALSE	FALSE	FALSE	FALSE
cg00253971	FALSE	FALSE	FALSE	FALSE
cg00254258	FALSE	FALSE	FALSE	FALSE
cg00254556	FALSE	FALSE	FALSE	TRUE
cg00254886	FALSE	FALSE	FALSE	FALSE
cg00254888	FALSE	FALSE	FALSE	TRUE
cg00256081	FALSE	TRUE	FALSE	FALSE
cg00256231	FALSE	FALSE	FALSE	FALSE
cg00257455	FALSE	FALSE	TRUE	FALSE
cg00257473	FALSE	FALSE	FALSE	TRUE
cg00257659	FALSE	FALSE	FALSE	FALSE
cg00257704	FALSE	FALSE	TRUE	FALSE
cg00258316	FALSE	FALSE	FALSE	FALSE
cg00258779	FALSE	TRUE	FALSE	FALSE
cg00258805	TRUE	FALSE	FALSE	FALSE
cg00258809	FALSE	FALSE	TRUE	FALSE
cg00259019	FALSE	FALSE	FALSE	TRUE
cg00259097	FALSE	FALSE	FALSE	FALSE
cg00259234	FALSE	FALSE	FALSE	TRUE
cg00259279	FALSE	FALSE	FALSE	FALSE
cg00259404	FALSE	FALSE	FALSE	TRUE
cg00259518	FALSE	FALSE	FALSE	FALSE
cg00259742	FALSE	FALSE	FALSE	FALSE
cg00260201	FALSE	FALSE	FALSE	FALSE
cg00260512	FALSE	FALSE	FALSE	FALSE
cg00260911	FALSE	FALSE	FALSE	TRUE
cg00261832	FALSE	FALSE	FALSE	FALSE
cg00262030	FALSE	FALSE	FALSE	FALSE
cg00262159	FALSE	FALSE	FALSE	FALSE
cg00263146	FALSE	FALSE	FALSE	FALSE
cg00263700	FALSE	FALSE	FALSE	TRUE
cg00264133	FALSE	FALSE	FALSE	TRUE
cg00264236	FALSE	TRUE	FALSE	FALSE
cg00264419	FALSE	FALSE	FALSE	FALSE
cg00264441	FALSE	FALSE	TRUE	FALSE
cg00264799	FALSE	FALSE	FALSE	FALSE
cg00265360	FALSE	FALSE	FALSE	FALSE
cg00266388	FALSE	TRUE	FALSE	FALSE
cg00266389	FALSE	FALSE	FALSE	FALSE
cg00266968	FALSE	FALSE	FALSE	FALSE
cg00267142	FALSE	FALSE	FALSE	TRUE
cg00267713	FALSE	FALSE	FALSE	FALSE
cg00267839	FALSE	FALSE	FALSE	FALSE
cg00267862	FALSE	TRUE	FALSE	FALSE
cg00268330	FALSE	FALSE	FALSE	TRUE
cg00268476	FALSE	FALSE	FALSE	TRUE
cg00269996	FALSE	FALSE	FALSE	FALSE
cg00270521	FALSE	FALSE	FALSE	TRUE
cg00270764	FALSE	FALSE	FALSE	FALSE
cg00271204	FALSE	FALSE	FALSE	TRUE
cg00271210	FALSE	FALSE	FALSE	FALSE
cg00272484	FALSE	FALSE	FALSE	TRUE
cg00272903	FALSE	FALSE	FALSE	FALSE
cg00273359	FALSE	FALSE	FALSE	FALSE
cg00274815	FALSE	FALSE	FALSE	TRUE
cg00275103	FALSE	FALSE	FALSE	TRUE
cg00275126	FALSE	FALSE	FALSE	TRUE
cg00275234	FALSE	TRUE	FALSE	FALSE
cg00275626	FALSE	FALSE	FALSE	TRUE
cg00276443	FALSE	FALSE	FALSE	TRUE
cg00276788	FALSE	FALSE	FALSE	TRUE
cg00276918	FALSE	FALSE	FALSE	TRUE
cg00277165	FALSE	FALSE	FALSE	TRUE
cg00277263	TRUE	FALSE	FALSE	FALSE
cg00277334	FALSE	FALSE	FALSE	FALSE
cg00277591	FALSE	FALSE	FALSE	TRUE
cg00277685	FALSE	FALSE	FALSE	TRUE
cg00277714	FALSE	FALSE	FALSE	FALSE
cg00277769	FALSE	FALSE	FALSE	TRUE
cg00278392	FALSE	FALSE	FALSE	FALSE
cg00278517	FALSE	FALSE	FALSE	FALSE
cg00279755	FALSE	FALSE	FALSE	TRUE
cg00280177	FALSE	FALSE	TRUE	FALSE
cg00280609	FALSE	FALSE	FALSE	TRUE
cg00280858	FALSE	FALSE	FALSE	FALSE
cg00280895	FALSE	FALSE	FALSE	FALSE
cg00281048	FALSE	FALSE	FALSE	TRUE
cg00281100	FALSE	FALSE	FALSE	TRUE
cg00281132	FALSE	FALSE	FALSE	FALSE
cg00281273	FALSE	FALSE	FALSE	FALSE
cg00281664	FALSE	FALSE	FALSE	FALSE
cg00282216	FALSE	FALSE	FALSE	FALSE
cg00282244	FALSE	FALSE	FALSE	FALSE
cg00282426	FALSE	FALSE	FALSE	FALSE
cg00283046	FALSE	FALSE	FALSE	TRUE
cg00283283	FALSE	FALSE	FALSE	FALSE
cg00283742	FALSE	FALSE	FALSE	TRUE
cg00283857	FALSE	FALSE	FALSE	FALSE
cg00283986	FALSE	FALSE	FALSE	TRUE
cg00284259	FALSE	FALSE	TRUE	FALSE
cg00284386	FALSE	FALSE	FALSE	TRUE
cg00284420	FALSE	FALSE	FALSE	TRUE
cg00285294	FALSE	FALSE	FALSE	FALSE
cg00285317	FALSE	FALSE	FALSE	FALSE
cg00285620	FALSE	FALSE	FALSE	FALSE
cg00285902	FALSE	FALSE	FALSE	TRUE
cg00286014	FALSE	TRUE	FALSE	FALSE
cg00286119	FALSE	FALSE	FALSE	TRUE
cg00286188	FALSE	FALSE	FALSE	FALSE
cg00286773	FALSE	FALSE	FALSE	FALSE
cg00287370	TRUE	FALSE	FALSE	FALSE
cg00287737	FALSE	TRUE	FALSE	FALSE
cg00287773	FALSE	FALSE	FALSE	FALSE
cg00287915	FALSE	FALSE	FALSE	FALSE
cg00288598	FALSE	FALSE	FALSE	TRUE
cg00288933	TRUE	FALSE	FALSE	FALSE
cg00289254	FALSE	FALSE	TRUE	FALSE
cg00289362	FALSE	FALSE	FALSE	FALSE
cg00289503	FALSE	FALSE	FALSE	FALSE
cg00290340	FALSE	FALSE	FALSE	TRUE
cg00290758	FALSE	FALSE	FALSE	FALSE
cg00290994	FALSE	FALSE	TRUE	FALSE
cg00291213	FALSE	FALSE	FALSE	FALSE
cg00291222	FALSE	FALSE	FALSE	FALSE
cg00291366	FALSE	FALSE	FALSE	FALSE
cg00291837	FALSE	FALSE	FALSE	FALSE
cg00292029	FALSE	FALSE	TRUE	FALSE
cg00292107	FALSE	FALSE	FALSE	FALSE
cg00292432	FALSE	FALSE	FALSE	TRUE
cg00292636	FALSE	FALSE	FALSE	TRUE
cg00293381	FALSE	FALSE	FALSE	FALSE
cg00293599	FALSE	FALSE	FALSE	TRUE
cg00293616	FALSE	FALSE	FALSE	FALSE
cg00293626	FALSE	FALSE	FALSE	TRUE
cg00293940	FALSE	FALSE	FALSE	FALSE
cg00294065	FALSE	FALSE	FALSE	TRUE
cg00294109	FALSE	FALSE	FALSE	FALSE
cg00294534	FALSE	FALSE	FALSE	FALSE
cg00294538	FALSE	FALSE	FALSE	TRUE
cg00295259	FALSE	FALSE	FALSE	FALSE
cg00295426	FALSE	FALSE	FALSE	TRUE
cg00295604	FALSE	FALSE	TRUE	FALSE
cg00295780	FALSE	FALSE	FALSE	FALSE
cg00295794	FALSE	FALSE	TRUE	FALSE
cg00295853	FALSE	FALSE	FALSE	TRUE
cg00296005	FALSE	FALSE	FALSE	TRUE
cg00296121	FALSE	FALSE	TRUE	FALSE
cg00296182	FALSE	FALSE	TRUE	FALSE
cg00296458	FALSE	FALSE	FALSE	FALSE
cg00296578	FALSE	FALSE	FALSE	FALSE
cg00297282	FALSE	FALSE	FALSE	TRUE
cg00297843	FALSE	FALSE	FALSE	FALSE
cg00297966	FALSE	FALSE	FALSE	FALSE
cg00298065	FALSE	FALSE	FALSE	FALSE
cg00298405	FALSE	FALSE	FALSE	FALSE
cg00298532	FALSE	TRUE	FALSE	FALSE
cg00298919	FALSE	FALSE	FALSE	TRUE
cg00299286	FALSE	FALSE	TRUE	FALSE
cg00299511	FALSE	FALSE	FALSE	FALSE
cg00299737	FALSE	FALSE	FALSE	TRUE
cg00299820	FALSE	FALSE	TRUE	FALSE
cg00299893	FALSE	FALSE	FALSE	FALSE
cg00300637	FALSE	FALSE	FALSE	FALSE
cg00300794	FALSE	FALSE	FALSE	FALSE
cg00300808	FALSE	FALSE	FALSE	TRUE
cg00301018	FALSE	TRUE	FALSE	FALSE
cg00301239	FALSE	FALSE	TRUE	FALSE
cg00301396	FALSE	FALSE	TRUE	FALSE
cg00301660	FALSE	FALSE	FALSE	FALSE
cg00301726	FALSE	FALSE	FALSE	TRUE
cg00302083	FALSE	FALSE	FALSE	FALSE
cg00302160	FALSE	FALSE	FALSE	TRUE
cg00302979	FALSE	FALSE	FALSE	TRUE
cg00303210	FALSE	FALSE	FALSE	FALSE
cg00303293	TRUE	FALSE	FALSE	FALSE
cg00303429	FALSE	FALSE	FALSE	FALSE
cg00303919	FALSE	FALSE	FALSE	TRUE
cg00304388	FALSE	FALSE	TRUE	FALSE
cg00304520	FALSE	FALSE	TRUE	FALSE
cg00305281	FALSE	FALSE	TRUE	FALSE
cg00305285	FALSE	FALSE	FALSE	FALSE
cg00305740	FALSE	FALSE	FALSE	TRUE
cg00305874	FALSE	TRUE	FALSE	FALSE
cg00305996	FALSE	FALSE	FALSE	TRUE
cg00306728	FALSE	FALSE	FALSE	TRUE
cg00306851	FALSE	FALSE	FALSE	TRUE
cg00308065	FALSE	TRUE	FALSE	FALSE
cg00308216	TRUE	FALSE	FALSE	FALSE
cg00308503	FALSE	FALSE	FALSE	FALSE
cg00308560	FALSE	FALSE	FALSE	TRUE
cg00308659	FALSE	FALSE	FALSE	TRUE
cg00308792	FALSE	TRUE	FALSE	FALSE
cg00309462	TRUE	FALSE	FALSE	FALSE
cg00310044	FALSE	FALSE	FALSE	TRUE
cg00310257	TRUE	FALSE	FALSE	FALSE
cg00310375	TRUE	FALSE	FALSE	FALSE
cg00311133	FALSE	TRUE	FALSE	FALSE
cg00311371	FALSE	TRUE	FALSE	FALSE
cg00311799	FALSE	FALSE	FALSE	TRUE
cg00313106	FALSE	FALSE	FALSE	FALSE
cg00313297	FALSE	FALSE	FALSE	TRUE
cg00313498	FALSE	TRUE	FALSE	FALSE
cg00314115	FALSE	FALSE	FALSE	FALSE
cg00314427	FALSE	FALSE	TRUE	FALSE
cg00314994	FALSE	FALSE	FALSE	TRUE
cg00315487	FALSE	FALSE	FALSE	FALSE
cg00316080	FALSE	FALSE	FALSE	FALSE
cg00316151	FALSE	TRUE	FALSE	FALSE
cg00316341	FALSE	FALSE	FALSE	TRUE
cg00316485	FALSE	FALSE	TRUE	FALSE
cg00316508	FALSE	FALSE	FALSE	FALSE
cg00316800	FALSE	FALSE	FALSE	FALSE
cg00317585	FALSE	FALSE	FALSE	TRUE
cg00317837	FALSE	FALSE	FALSE	FALSE
cg00317879	FALSE	FALSE	FALSE	TRUE
cg00318322	FALSE	FALSE	FALSE	TRUE
cg00318380	TRUE	FALSE	FALSE	FALSE
cg00318621	FALSE	FALSE	FALSE	TRUE
cg00318643	FALSE	FALSE	FALSE	TRUE
cg00318796	FALSE	FALSE	TRUE	FALSE
cg00320094	FALSE	FALSE	FALSE	FALSE
cg00320216	FALSE	FALSE	FALSE	TRUE
cg00321007	FALSE	FALSE	FALSE	FALSE
cg00321234	FALSE	FALSE	FALSE	FALSE
cg00321480	FALSE	FALSE	TRUE	FALSE
cg00321703	TRUE	FALSE	FALSE	FALSE
cg00322201	FALSE	FALSE	FALSE	FALSE
cg00322319	FALSE	FALSE	FALSE	FALSE
cg00323916	FALSE	FALSE	FALSE	FALSE
cg00324366	FALSE	FALSE	FALSE	FALSE
cg00324748	FALSE	FALSE	FALSE	TRUE
cg00325919	TRUE	FALSE	FALSE	FALSE
cg00325920	FALSE	FALSE	FALSE	TRUE
cg00325968	FALSE	FALSE	TRUE	FALSE
cg00326842	FALSE	FALSE	FALSE	FALSE
cg00327072	FALSE	TRUE	FALSE	FALSE
cg00327669	FALSE	FALSE	FALSE	TRUE
cg00327697	TRUE	FALSE	FALSE	FALSE
cg00327947	FALSE	FALSE	FALSE	FALSE
cg00328210	FALSE	FALSE	FALSE	FALSE
cg00328376	FALSE	FALSE	FALSE	FALSE
cg00328497	FALSE	TRUE	FALSE	FALSE
cg00328523	FALSE	FALSE	FALSE	TRUE
cg00328720	FALSE	FALSE	FALSE	TRUE
cg00329101	FALSE	FALSE	FALSE	FALSE
cg00329272	FALSE	FALSE	FALSE	TRUE
cg00329615	FALSE	FALSE	TRUE	FALSE
cg00329618	FALSE	FALSE	FALSE	FALSE
cg00329656	FALSE	FALSE	FALSE	TRUE
cg00329748	FALSE	FALSE	FALSE	FALSE
cg00330059	FALSE	FALSE	FALSE	FALSE
cg00330958	FALSE	TRUE	FALSE	FALSE
cg00331283	FALSE	FALSE	FALSE	TRUE
cg00331541	FALSE	FALSE	FALSE	TRUE
cg00331677	FALSE	FALSE	FALSE	TRUE
cg00331845	FALSE	FALSE	FALSE	TRUE
cg00332248	FALSE	FALSE	FALSE	TRUE
cg00332680	TRUE	FALSE	FALSE	FALSE
cg00332937	FALSE	FALSE	TRUE	FALSE
cg00332961	FALSE	FALSE	FALSE	TRUE
cg00333583	FALSE	FALSE	FALSE	TRUE
cg00333678	FALSE	FALSE	FALSE	TRUE
cg00333919	FALSE	FALSE	FALSE	TRUE
cg00333946	FALSE	FALSE	FALSE	FALSE
cg00334177	FALSE	FALSE	TRUE	FALSE
cg00335252	FALSE	FALSE	FALSE	FALSE
cg00335735	FALSE	FALSE	FALSE	FALSE
cg00336320	FALSE	FALSE	TRUE	FALSE
cg00336376	FALSE	FALSE	FALSE	FALSE
cg00337020	FALSE	FALSE	FALSE	FALSE
cg00337821	TRUE	FALSE	FALSE	FALSE
cg00337968	FALSE	TRUE	FALSE	FALSE
cg00338080	FALSE	FALSE	TRUE	FALSE
cg00338329	FALSE	TRUE	FALSE	FALSE
cg00339241	FALSE	FALSE	FALSE	FALSE
cg00339300	FALSE	FALSE	FALSE	FALSE
cg00339331	FALSE	FALSE	FALSE	TRUE
cg00339441	FALSE	FALSE	TRUE	FALSE
cg00339740	FALSE	FALSE	FALSE	TRUE
cg00340024	FALSE	FALSE	FALSE	FALSE
cg00340161	FALSE	TRUE	FALSE	FALSE
cg00340326	FALSE	FALSE	FALSE	FALSE
cg00340958	FALSE	FALSE	FALSE	FALSE
cg00341191	FALSE	FALSE	FALSE	FALSE
cg00341297	FALSE	FALSE	FALSE	TRUE
cg00341843	FALSE	FALSE	FALSE	TRUE
cg00342415	FALSE	FALSE	FALSE	TRUE
cg00343433	FALSE	FALSE	FALSE	FALSE
cg00343906	FALSE	FALSE	FALSE	TRUE
cg00344445	FALSE	FALSE	FALSE	FALSE
cg00344577	FALSE	FALSE	TRUE	FALSE
cg00344900	FALSE	FALSE	TRUE	FALSE
cg00345025	FALSE	FALSE	FALSE	FALSE
cg00345270	FALSE	FALSE	FALSE	TRUE
cg00345344	FALSE	FALSE	FALSE	FALSE
cg00345792	FALSE	TRUE	FALSE	FALSE
cg00346074	FALSE	FALSE	FALSE	TRUE
cg00346376	FALSE	FALSE	FALSE	TRUE
cg00346501	FALSE	TRUE	FALSE	FALSE
cg00347170	FALSE	TRUE	FALSE	FALSE
cg00347620	FALSE	FALSE	FALSE	FALSE
cg00347643	FALSE	FALSE	FALSE	FALSE
cg00347775	FALSE	FALSE	FALSE	TRUE
cg00347798	FALSE	FALSE	FALSE	FALSE
cg00347863	FALSE	FALSE	FALSE	FALSE
cg00347938	FALSE	FALSE	FALSE	TRUE
cg00348222	FALSE	FALSE	FALSE	FALSE
cg00348389	FALSE	FALSE	FALSE	FALSE
cg00348467	FALSE	FALSE	TRUE	FALSE
cg00348900	FALSE	FALSE	FALSE	FALSE
cg00349925	FALSE	FALSE	FALSE	FALSE
cg00349943	FALSE	FALSE	TRUE	FALSE
cg00349948	FALSE	FALSE	FALSE	TRUE
cg00350304	FALSE	FALSE	FALSE	TRUE
cg00350931	FALSE	FALSE	FALSE	TRUE
cg00351554	FALSE	FALSE	FALSE	FALSE
cg00351750	FALSE	FALSE	FALSE	FALSE
cg00351813	FALSE	FALSE	FALSE	FALSE
cg00352417	FALSE	FALSE	TRUE	FALSE
cg00353571	FALSE	FALSE	FALSE	FALSE
cg00353844	FALSE	FALSE	FALSE	TRUE
cg00354542	FALSE	FALSE	FALSE	FALSE
cg00354641	FALSE	FALSE	FALSE	FALSE
cg00354775	FALSE	FALSE	FALSE	FALSE
cg00355656	FALSE	FALSE	FALSE	TRUE
cg00355690	FALSE	FALSE	FALSE	FALSE
cg00355699	FALSE	FALSE	FALSE	TRUE
cg00355804	FALSE	FALSE	FALSE	FALSE
cg00355829	FALSE	FALSE	FALSE	FALSE
cg00356875	FALSE	FALSE	FALSE	FALSE
cg00356916	FALSE	FALSE	FALSE	TRUE
cg00357176	FALSE	TRUE	FALSE	FALSE
cg00357837	FALSE	FALSE	FALSE	FALSE
cg00358023	FALSE	FALSE	FALSE	FALSE
cg00358278	FALSE	FALSE	FALSE	FALSE
cg00358451	FALSE	TRUE	FALSE	FALSE
cg00359395	FALSE	FALSE	FALSE	FALSE
cg00359511	FALSE	FALSE	FALSE	TRUE
cg00359604	FALSE	FALSE	TRUE	FALSE
cg00360077	FALSE	FALSE	FALSE	TRUE
cg00360267	FALSE	TRUE	FALSE	FALSE
cg00360761	FALSE	FALSE	FALSE	FALSE
cg00360794	FALSE	FALSE	FALSE	FALSE
cg00361017	FALSE	FALSE	FALSE	FALSE
cg00361176	FALSE	FALSE	FALSE	TRUE
cg00361343	TRUE	FALSE	FALSE	FALSE
cg00361495	FALSE	FALSE	TRUE	FALSE
cg00361609	FALSE	FALSE	FALSE	TRUE
cg00362657	FALSE	FALSE	TRUE	FALSE
cg00362665	FALSE	FALSE	FALSE	TRUE
cg00362680	FALSE	FALSE	FALSE	TRUE
cg00363080	FALSE	FALSE	TRUE	FALSE
cg00363312	FALSE	FALSE	FALSE	FALSE
cg00363737	FALSE	FALSE	FALSE	TRUE
cg00364758	FALSE	FALSE	FALSE	FALSE
cg00365989	TRUE	FALSE	FALSE	FALSE
cg00366236	FALSE	FALSE	FALSE	FALSE
cg00366359	FALSE	FALSE	FALSE	FALSE
cg00366412	FALSE	FALSE	FALSE	TRUE
cg00366850	FALSE	FALSE	TRUE	FALSE
cg00367047	FALSE	FALSE	FALSE	FALSE
cg00367463	FALSE	FALSE	TRUE	FALSE
cg00368296	FALSE	FALSE	FALSE	TRUE
cg00368356	FALSE	FALSE	FALSE	TRUE
cg00368636	FALSE	FALSE	TRUE	FALSE
cg00368755	FALSE	FALSE	FALSE	FALSE
cg00369142	FALSE	FALSE	FALSE	FALSE
cg00369181	FALSE	FALSE	FALSE	TRUE
cg00369202	FALSE	FALSE	FALSE	FALSE
cg00369811	FALSE	FALSE	TRUE	FALSE
cg00369852	FALSE	FALSE	TRUE	FALSE
cg00370047	FALSE	FALSE	FALSE	FALSE
cg00370227	FALSE	FALSE	FALSE	TRUE
cg00370608	FALSE	FALSE	FALSE	FALSE
cg00370962	FALSE	FALSE	FALSE	FALSE
cg00370968	FALSE	FALSE	FALSE	FALSE
cg00371061	FALSE	FALSE	FALSE	TRUE
cg00371134	FALSE	FALSE	FALSE	TRUE
cg00371301	FALSE	FALSE	FALSE	TRUE
cg00371418	FALSE	FALSE	TRUE	FALSE
cg00372375	FALSE	FALSE	FALSE	FALSE
cg00372486	TRUE	FALSE	FALSE	FALSE
cg00372908	FALSE	FALSE	FALSE	TRUE
cg00373020	FALSE	FALSE	FALSE	FALSE
cg00373371	FALSE	TRUE	FALSE	FALSE
cg00373436	FALSE	FALSE	FALSE	FALSE
cg00373616	FALSE	FALSE	FALSE	TRUE
cg00373665	TRUE	FALSE	FALSE	FALSE
cg00373763	FALSE	FALSE	FALSE	TRUE
cg00374016	FALSE	FALSE	FALSE	FALSE
cg00374088	FALSE	FALSE	TRUE	FALSE
cg00374105	FALSE	TRUE	FALSE	FALSE
cg00374346	FALSE	FALSE	FALSE	FALSE
cg00374717	FALSE	FALSE	FALSE	TRUE
cg00375608	FALSE	FALSE	FALSE	TRUE
cg00376625	TRUE	FALSE	FALSE	FALSE
cg00376979	FALSE	FALSE	FALSE	TRUE
cg00377065	FALSE	FALSE	FALSE	TRUE
cg00377320	FALSE	FALSE	TRUE	FALSE
cg00377344	FALSE	FALSE	FALSE	FALSE
cg00377681	FALSE	FALSE	FALSE	FALSE
cg00377865	FALSE	FALSE	FALSE	TRUE
cg00377953	FALSE	FALSE	FALSE	FALSE
cg00378228	FALSE	FALSE	FALSE	TRUE
cg00378473	FALSE	FALSE	FALSE	FALSE
cg00379371	FALSE	FALSE	FALSE	FALSE
cg00379559	FALSE	FALSE	FALSE	TRUE
cg00379619	FALSE	FALSE	FALSE	FALSE
cg00379713	FALSE	FALSE	FALSE	FALSE
cg00379733	FALSE	FALSE	FALSE	FALSE
cg00379836	TRUE	FALSE	FALSE	FALSE
cg00380428	FALSE	FALSE	FALSE	TRUE
cg00380780	FALSE	FALSE	FALSE	TRUE
cg00381033	FALSE	FALSE	FALSE	FALSE
cg00381057	TRUE	FALSE	FALSE	FALSE
cg00381541	FALSE	FALSE	FALSE	FALSE
cg00381697	FALSE	FALSE	TRUE	FALSE
cg00381755	FALSE	FALSE	TRUE	FALSE
cg00382632	FALSE	TRUE	FALSE	FALSE
cg00382919	FALSE	FALSE	FALSE	TRUE
cg00383136	FALSE	FALSE	FALSE	FALSE
cg00383167	FALSE	FALSE	TRUE	FALSE
cg00383384	FALSE	FALSE	TRUE	FALSE
cg00383763	FALSE	FALSE	FALSE	FALSE
cg00383793	FALSE	FALSE	FALSE	FALSE
cg00384632	FALSE	FALSE	FALSE	FALSE
cg00385863	FALSE	FALSE	TRUE	FALSE
cg00385883	FALSE	FALSE	FALSE	TRUE
cg00386586	FALSE	FALSE	FALSE	TRUE
cg00386725	FALSE	FALSE	TRUE	FALSE
cg00386961	FALSE	FALSE	FALSE	TRUE
cg00386984	FALSE	TRUE	FALSE	FALSE
cg00387090	FALSE	FALSE	FALSE	FALSE
cg00387115	FALSE	FALSE	TRUE	FALSE
cg00387117	FALSE	FALSE	FALSE	TRUE
cg00387200	FALSE	FALSE	FALSE	TRUE
cg00387357	FALSE	FALSE	FALSE	FALSE
cg00387551	FALSE	FALSE	FALSE	TRUE
cg00387940	FALSE	FALSE	FALSE	TRUE
cg00388871	FALSE	FALSE	FALSE	FALSE
cg00389036	FALSE	FALSE	FALSE	TRUE
cg00389552	FALSE	FALSE	FALSE	FALSE
cg00390176	TRUE	FALSE	FALSE	FALSE
cg00390259	FALSE	FALSE	FALSE	TRUE
cg00390337	FALSE	TRUE	FALSE	FALSE
cg00390735	TRUE	FALSE	FALSE	FALSE
cg00391229	FALSE	FALSE	FALSE	TRUE
cg00391479	FALSE	FALSE	FALSE	FALSE
cg00392003	FALSE	FALSE	FALSE	TRUE
cg00393248	FALSE	FALSE	FALSE	TRUE
cg00393373	FALSE	FALSE	FALSE	TRUE
cg00393470	FALSE	FALSE	FALSE	FALSE
cg00393546	FALSE	FALSE	FALSE	TRUE
cg00393673	FALSE	FALSE	FALSE	FALSE
cg00393985	FALSE	FALSE	FALSE	FALSE
cg00394581	FALSE	FALSE	FALSE	TRUE
cg00395063	FALSE	FALSE	TRUE	FALSE
cg00395579	FALSE	FALSE	FALSE	FALSE
cg00395931	TRUE	FALSE	FALSE	FALSE
cg00396427	FALSE	FALSE	FALSE	TRUE
cg00396667	FALSE	FALSE	TRUE	FALSE
cg00396673	FALSE	TRUE	FALSE	FALSE
cg00396699	FALSE	FALSE	FALSE	FALSE
cg00397714	FALSE	FALSE	FALSE	FALSE
cg00398276	TRUE	FALSE	FALSE	FALSE
cg00398759	FALSE	TRUE	FALSE	FALSE
cg00399027	FALSE	FALSE	FALSE	TRUE
cg00400532	FALSE	FALSE	TRUE	FALSE
cg00400665	FALSE	FALSE	FALSE	FALSE
cg00400948	FALSE	FALSE	FALSE	TRUE
cg00400992	FALSE	FALSE	FALSE	TRUE
cg00401456	FALSE	FALSE	FALSE	TRUE
cg00401471	FALSE	FALSE	FALSE	TRUE
cg00401796	FALSE	FALSE	FALSE	TRUE
cg00402352	FALSE	FALSE	FALSE	FALSE
cg00403579	FALSE	FALSE	FALSE	TRUE
cg00403784	FALSE	FALSE	FALSE	FALSE
cg00404053	FALSE	FALSE	TRUE	FALSE
cg00404436	FALSE	FALSE	FALSE	TRUE
cg00405190	FALSE	FALSE	FALSE	TRUE
cg00405484	FALSE	FALSE	FALSE	TRUE
cg00405939	FALSE	FALSE	FALSE	TRUE
cg00406010	FALSE	FALSE	FALSE	FALSE
cg00406023	FALSE	FALSE	FALSE	TRUE
cg00406211	FALSE	FALSE	FALSE	FALSE
cg00406319	FALSE	FALSE	FALSE	TRUE
cg00406460	FALSE	FALSE	FALSE	FALSE
cg00407329	FALSE	FALSE	FALSE	FALSE
cg00407867	FALSE	FALSE	FALSE	TRUE
cg00407901	TRUE	FALSE	FALSE	FALSE
cg00407944	FALSE	FALSE	FALSE	FALSE
cg00408021	FALSE	FALSE	TRUE	FALSE
cg00408285	FALSE	FALSE	FALSE	TRUE
cg00408764	FALSE	FALSE	FALSE	TRUE
cg00408906	FALSE	FALSE	TRUE	FALSE
cg00409000	FALSE	FALSE	TRUE	FALSE
cg00409104	FALSE	FALSE	FALSE	FALSE
cg00409434	FALSE	FALSE	FALSE	FALSE
cg00409552	FALSE	TRUE	FALSE	FALSE
cg00409636	FALSE	FALSE	FALSE	FALSE
cg00409658	FALSE	FALSE	FALSE	FALSE
cg00409861	FALSE	FALSE	FALSE	TRUE
cg00410199	FALSE	FALSE	FALSE	FALSE
cg00410650	FALSE	FALSE	FALSE	TRUE
cg00410872	FALSE	FALSE	TRUE	FALSE
cg00411413	FALSE	FALSE	FALSE	FALSE
cg00411595	FALSE	FALSE	FALSE	FALSE
cg00411647	FALSE	FALSE	FALSE	FALSE
cg00411945	FALSE	FALSE	FALSE	TRUE
cg00412142	FALSE	TRUE	FALSE	FALSE
cg00412534	FALSE	FALSE	FALSE	FALSE
cg00412749	FALSE	FALSE	TRUE	FALSE
cg00412851	FALSE	FALSE	FALSE	FALSE
cg00413030	FALSE	FALSE	FALSE	FALSE
cg00413089	FALSE	FALSE	FALSE	FALSE
cg00413543	FALSE	FALSE	FALSE	TRUE
cg00414041	FALSE	FALSE	FALSE	TRUE
cg00414890	FALSE	FALSE	FALSE	FALSE
cg00415011	FALSE	FALSE	FALSE	FALSE
cg00415057	FALSE	FALSE	FALSE	TRUE
cg00415424	FALSE	FALSE	FALSE	FALSE
cg00415497	TRUE	FALSE	FALSE	FALSE
cg00416206	FALSE	FALSE	FALSE	TRUE
cg00416208	FALSE	FALSE	FALSE	TRUE
cg00416492	TRUE	FALSE	FALSE	FALSE
cg00416710	FALSE	FALSE	FALSE	FALSE
cg00416945	FALSE	FALSE	FALSE	TRUE
cg00417071	FALSE	FALSE	FALSE	TRUE
cg00417094	FALSE	FALSE	FALSE	FALSE
cg00417147	FALSE	FALSE	FALSE	FALSE
cg00417151	FALSE	FALSE	TRUE	FALSE
cg00417823	FALSE	FALSE	FALSE	FALSE
cg00417963	FALSE	TRUE	FALSE	FALSE
cg00418071	FALSE	FALSE	FALSE	FALSE
cg00418150	FALSE	FALSE	FALSE	FALSE
cg00418163	FALSE	FALSE	FALSE	FALSE
cg00418183	FALSE	FALSE	FALSE	TRUE
cg00418282	FALSE	FALSE	TRUE	FALSE
cg00418735	FALSE	FALSE	FALSE	FALSE
cg00419012	FALSE	FALSE	FALSE	TRUE
cg00419568	FALSE	FALSE	FALSE	FALSE
cg00419604	FALSE	FALSE	FALSE	FALSE
cg00419757	FALSE	FALSE	FALSE	TRUE
cg00420347	FALSE	FALSE	FALSE	FALSE
cg00420510	FALSE	FALSE	FALSE	TRUE
cg00420884	FALSE	TRUE	FALSE	FALSE
cg00421221	FALSE	FALSE	FALSE	FALSE
cg00421223	FALSE	FALSE	FALSE	TRUE
cg00421585	FALSE	FALSE	FALSE	FALSE
cg00421990	TRUE	FALSE	FALSE	FALSE
cg00422566	FALSE	FALSE	FALSE	TRUE
cg00422624	FALSE	FALSE	FALSE	TRUE
cg00422978	FALSE	FALSE	FALSE	FALSE
cg00423039	FALSE	FALSE	FALSE	TRUE
cg00423068	FALSE	FALSE	FALSE	TRUE
cg00423114	FALSE	TRUE	FALSE	FALSE
cg00423486	FALSE	FALSE	FALSE	TRUE
cg00423597	FALSE	FALSE	FALSE	TRUE
cg00423826	TRUE	FALSE	FALSE	FALSE
cg00423871	FALSE	FALSE	FALSE	FALSE
cg00424166	FALSE	FALSE	FALSE	TRUE
cg00424286	FALSE	FALSE	FALSE	TRUE
cg00424354	FALSE	FALSE	FALSE	TRUE
cg00424967	FALSE	FALSE	FALSE	FALSE
cg00425217	FALSE	FALSE	FALSE	FALSE
cg00426089	FALSE	FALSE	FALSE	TRUE
cg00426182	FALSE	FALSE	TRUE	FALSE
cg00426486	FALSE	FALSE	FALSE	TRUE
cg00427681	FALSE	FALSE	FALSE	FALSE
cg00428160	FALSE	FALSE	FALSE	TRUE
cg00428526	FALSE	FALSE	FALSE	FALSE
cg00428638	FALSE	FALSE	FALSE	FALSE
cg00429497	FALSE	FALSE	FALSE	FALSE
cg00430542	FALSE	FALSE	FALSE	FALSE
cg00430895	FALSE	FALSE	FALSE	FALSE
cg00431565	FALSE	FALSE	FALSE	FALSE
cg00431813	FALSE	FALSE	FALSE	TRUE
cg00432454	FALSE	FALSE	FALSE	TRUE
cg00432953	FALSE	FALSE	FALSE	FALSE
cg00433890	FALSE	FALSE	FALSE	TRUE
cg00434010	FALSE	FALSE	TRUE	FALSE
cg00435692	FALSE	FALSE	FALSE	TRUE
cg00435723	FALSE	FALSE	FALSE	TRUE
cg00435752	FALSE	FALSE	FALSE	TRUE
cg00436183	FALSE	TRUE	FALSE	FALSE
cg00436254	FALSE	FALSE	FALSE	FALSE
cg00437048	FALSE	FALSE	FALSE	FALSE
cg00437166	FALSE	TRUE	FALSE	FALSE
cg00437228	FALSE	TRUE	FALSE	FALSE
cg00437258	FALSE	FALSE	FALSE	TRUE
cg00437360	FALSE	FALSE	FALSE	FALSE
cg00438071	FALSE	FALSE	FALSE	TRUE
cg00438952	FALSE	FALSE	FALSE	FALSE
cg00439318	FALSE	FALSE	FALSE	FALSE
cg00439323	FALSE	TRUE	FALSE	FALSE
cg00439630	FALSE	FALSE	TRUE	FALSE
cg00439706	TRUE	FALSE	FALSE	FALSE
cg00439981	FALSE	FALSE	FALSE	TRUE
cg00440195	FALSE	FALSE	FALSE	TRUE
cg00441898	FALSE	FALSE	FALSE	FALSE
cg00441899	FALSE	TRUE	FALSE	FALSE
cg00442282	TRUE	FALSE	FALSE	FALSE
cg00443094	FALSE	FALSE	FALSE	TRUE
cg00443516	FALSE	FALSE	FALSE	FALSE
cg00444341	FALSE	FALSE	FALSE	TRUE
cg00445232	FALSE	FALSE	FALSE	FALSE
cg00445305	FALSE	FALSE	FALSE	FALSE
cg00445318	FALSE	FALSE	FALSE	TRUE
cg00445591	FALSE	FALSE	FALSE	TRUE
cg00446003	FALSE	FALSE	FALSE	TRUE
cg00446023	FALSE	FALSE	FALSE	TRUE
cg00446046	FALSE	FALSE	FALSE	TRUE
cg00446065	FALSE	FALSE	FALSE	FALSE
cg00446250	FALSE	FALSE	FALSE	FALSE
cg00446414	FALSE	FALSE	TRUE	FALSE
cg00446595	FALSE	TRUE	FALSE	FALSE
cg00446758	FALSE	TRUE	FALSE	FALSE
cg00446900	FALSE	FALSE	FALSE	FALSE
cg00447052	FALSE	FALSE	TRUE	FALSE
cg00447277	FALSE	FALSE	FALSE	TRUE
cg00447582	FALSE	FALSE	FALSE	TRUE
cg00447817	FALSE	FALSE	FALSE	FALSE
cg00448560	FALSE	FALSE	FALSE	FALSE
cg00448752	FALSE	FALSE	TRUE	FALSE
cg00448761	FALSE	FALSE	TRUE	FALSE
cg00448868	FALSE	FALSE	TRUE	FALSE
cg00448875	FALSE	FALSE	FALSE	FALSE
cg00449000	FALSE	FALSE	FALSE	FALSE
cg00449021	FALSE	FALSE	FALSE	FALSE
cg00449067	FALSE	FALSE	FALSE	FALSE
cg00449344	FALSE	TRUE	FALSE	FALSE
cg00449798	FALSE	FALSE	TRUE	FALSE
cg00449821	TRUE	FALSE	FALSE	FALSE
cg00450617	FALSE	FALSE	FALSE	FALSE
cg00451631	FALSE	FALSE	TRUE	FALSE
cg00452133	FALSE	FALSE	FALSE	FALSE
cg00452755	FALSE	FALSE	FALSE	TRUE
cg00452835	FALSE	TRUE	FALSE	FALSE
cg00453111	TRUE	FALSE	FALSE	FALSE
cg00453202	FALSE	FALSE	TRUE	FALSE
cg00453717	FALSE	FALSE	FALSE	TRUE
cg00453735	FALSE	FALSE	FALSE	TRUE
cg00454517	TRUE	FALSE	FALSE	FALSE
cg00454734	FALSE	FALSE	FALSE	TRUE
cg00454742	TRUE	FALSE	FALSE	FALSE
cg00454856	FALSE	FALSE	FALSE	TRUE
cg00455523	FALSE	FALSE	FALSE	FALSE
cg00455546	FALSE	FALSE	FALSE	TRUE
cg00455747	FALSE	FALSE	FALSE	TRUE
cg00455796	FALSE	FALSE	FALSE	FALSE
cg00456299	FALSE	FALSE	TRUE	FALSE
cg00456326	FALSE	FALSE	FALSE	TRUE
cg00456557	FALSE	FALSE	FALSE	FALSE
cg00457258	FALSE	TRUE	FALSE	FALSE
cg00457650	FALSE	FALSE	FALSE	FALSE
cg00457915	FALSE	FALSE	FALSE	FALSE
cg00458016	FALSE	FALSE	TRUE	FALSE
cg00458395	FALSE	FALSE	FALSE	TRUE
cg00458454	FALSE	FALSE	FALSE	FALSE
cg00458564	FALSE	FALSE	FALSE	TRUE
cg00458833	FALSE	FALSE	TRUE	FALSE
cg00458932	FALSE	FALSE	TRUE	FALSE
cg00459119	FALSE	FALSE	FALSE	TRUE
cg00459617	FALSE	FALSE	FALSE	FALSE
cg00459898	FALSE	FALSE	FALSE	TRUE
cg00459997	FALSE	FALSE	FALSE	FALSE
cg00460795	FALSE	FALSE	FALSE	FALSE
cg00460916	FALSE	FALSE	FALSE	TRUE
cg00460944	FALSE	FALSE	FALSE	TRUE
cg00460983	FALSE	FALSE	TRUE	FALSE
cg00461236	FALSE	FALSE	FALSE	FALSE
cg00461612	FALSE	FALSE	TRUE	FALSE
cg00461650	FALSE	FALSE	FALSE	FALSE
cg00461685	FALSE	FALSE	FALSE	FALSE
cg00461753	FALSE	TRUE	FALSE	FALSE
cg00462430	FALSE	FALSE	FALSE	TRUE
cg00462560	FALSE	FALSE	FALSE	FALSE
cg00463367	FALSE	FALSE	FALSE	FALSE
cg00463746	FALSE	FALSE	FALSE	TRUE
cg00463957	FALSE	FALSE	FALSE	TRUE
cg00464773	FALSE	FALSE	FALSE	FALSE
cg00464814	FALSE	FALSE	TRUE	FALSE
cg00464927	FALSE	FALSE	FALSE	FALSE
cg00465277	FALSE	FALSE	FALSE	FALSE
cg00465927	FALSE	TRUE	FALSE	FALSE
cg00465970	FALSE	FALSE	FALSE	FALSE
cg00466819	FALSE	FALSE	FALSE	FALSE
cg00467244	FALSE	FALSE	TRUE	FALSE
cg00467600	FALSE	FALSE	TRUE	FALSE
cg00467904	FALSE	TRUE	FALSE	FALSE
cg00469380	FALSE	FALSE	FALSE	FALSE
cg00469497	FALSE	FALSE	FALSE	TRUE
cg00469771	FALSE	FALSE	FALSE	FALSE
cg00469897	FALSE	FALSE	TRUE	FALSE
cg00470044	FALSE	FALSE	FALSE	FALSE
cg00470341	FALSE	FALSE	FALSE	TRUE
cg00470505	FALSE	FALSE	FALSE	FALSE
cg00470636	FALSE	FALSE	FALSE	FALSE
cg00470761	FALSE	TRUE	FALSE	FALSE
cg00471400	FALSE	FALSE	FALSE	TRUE
cg00471645	FALSE	FALSE	TRUE	FALSE
cg00472276	TRUE	FALSE	FALSE	FALSE
cg00472281	FALSE	FALSE	FALSE	FALSE
cg00472520	FALSE	FALSE	FALSE	FALSE
cg00472710	FALSE	FALSE	FALSE	FALSE
cg00472748	FALSE	FALSE	FALSE	TRUE
cg00472841	FALSE	FALSE	FALSE	FALSE
cg00473257	FALSE	FALSE	FALSE	TRUE
cg00473416	FALSE	FALSE	TRUE	FALSE
cg00473769	FALSE	FALSE	FALSE	FALSE
cg00475787	FALSE	TRUE	FALSE	FALSE
cg00475973	FALSE	TRUE	FALSE	FALSE
cg00476054	FALSE	FALSE	TRUE	FALSE
cg00476608	FALSE	FALSE	FALSE	TRUE
cg00476653	FALSE	FALSE	FALSE	TRUE
cg00476872	FALSE	FALSE	FALSE	TRUE
cg00476900	FALSE	FALSE	FALSE	TRUE
cg00476944	FALSE	FALSE	FALSE	FALSE
cg00477086	FALSE	FALSE	FALSE	FALSE
cg00477972	FALSE	FALSE	FALSE	FALSE
cg00478326	FALSE	FALSE	FALSE	FALSE
cg00478421	FALSE	FALSE	FALSE	FALSE
cg00478479	FALSE	FALSE	FALSE	FALSE
cg00478874	FALSE	FALSE	TRUE	FALSE
cg00479208	FALSE	FALSE	FALSE	TRUE
cg00479463	FALSE	FALSE	FALSE	TRUE
cg00479908	FALSE	TRUE	FALSE	FALSE
cg00479912	FALSE	FALSE	FALSE	FALSE
cg00480142	FALSE	FALSE	FALSE	FALSE
cg00480231	FALSE	FALSE	FALSE	FALSE
cg00480429	FALSE	TRUE	FALSE	FALSE
cg00480848	FALSE	FALSE	FALSE	FALSE
cg00481639	FALSE	FALSE	FALSE	TRUE
cg00483217	FALSE	FALSE	FALSE	FALSE
cg00483562	FALSE	FALSE	TRUE	FALSE
cg00483640	FALSE	FALSE	FALSE	TRUE
cg00484111	FALSE	FALSE	FALSE	FALSE
cg00484122	FALSE	FALSE	TRUE	FALSE
cg00484206	FALSE	FALSE	FALSE	TRUE
cg00484466	FALSE	FALSE	FALSE	TRUE
cg00484484	FALSE	FALSE	FALSE	TRUE
cg00484711	FALSE	FALSE	FALSE	TRUE
cg00484803	FALSE	FALSE	FALSE	TRUE
cg00485171	FALSE	FALSE	FALSE	TRUE
cg00485312	FALSE	FALSE	FALSE	TRUE
cg00485707	FALSE	FALSE	FALSE	FALSE
cg00486998	FALSE	FALSE	FALSE	FALSE
cg00487848	FALSE	FALSE	FALSE	TRUE
cg00488091	FALSE	FALSE	FALSE	FALSE
cg00488734	FALSE	TRUE	FALSE	FALSE
cg00488747	FALSE	TRUE	FALSE	FALSE
cg00489066	FALSE	FALSE	FALSE	TRUE
cg00489988	FALSE	TRUE	FALSE	FALSE
cg00490075	FALSE	FALSE	TRUE	FALSE
cg00491064	FALSE	FALSE	FALSE	FALSE
cg00491412	FALSE	FALSE	FALSE	TRUE
cg00491428	FALSE	FALSE	FALSE	TRUE
cg00491522	FALSE	FALSE	FALSE	TRUE
cg00491523	FALSE	FALSE	FALSE	FALSE
cg00491530	FALSE	FALSE	FALSE	TRUE
cg00491577	FALSE	FALSE	FALSE	FALSE
cg00492574	FALSE	FALSE	FALSE	TRUE
cg00492741	FALSE	FALSE	FALSE	TRUE
cg00492784	FALSE	FALSE	FALSE	TRUE
cg00492979	FALSE	FALSE	FALSE	FALSE
cg00493242	FALSE	FALSE	FALSE	TRUE
cg00493341	TRUE	FALSE	FALSE	FALSE
cg00493363	FALSE	FALSE	FALSE	TRUE
cg00494183	FALSE	FALSE	FALSE	TRUE
cg00495035	FALSE	TRUE	FALSE	FALSE
cg00495136	FALSE	FALSE	FALSE	FALSE
cg00495201	FALSE	FALSE	FALSE	TRUE
cg00495433	FALSE	FALSE	FALSE	TRUE
cg00495443	FALSE	TRUE	FALSE	FALSE
cg00495476	FALSE	FALSE	FALSE	TRUE
cg00495503	TRUE	FALSE	FALSE	FALSE
cg00495693	FALSE	FALSE	FALSE	FALSE
cg00495713	TRUE	FALSE	FALSE	FALSE
cg00495740	FALSE	FALSE	FALSE	TRUE
cg00495909	FALSE	FALSE	FALSE	TRUE
cg00495988	FALSE	FALSE	FALSE	FALSE
cg00496036	FALSE	FALSE	FALSE	TRUE
cg00496504	FALSE	TRUE	FALSE	FALSE
cg00496629	FALSE	TRUE	FALSE	FALSE
cg00497046	FALSE	FALSE	FALSE	TRUE
cg00497219	FALSE	FALSE	FALSE	TRUE
cg00497472	FALSE	FALSE	FALSE	TRUE
cg00497905	FALSE	FALSE	FALSE	FALSE
cg00498010	FALSE	FALSE	FALSE	FALSE
cg00498360	FALSE	FALSE	FALSE	TRUE
cg00498591	FALSE	FALSE	TRUE	FALSE
cg00498691	FALSE	FALSE	TRUE	FALSE
cg00498804	FALSE	FALSE	FALSE	TRUE
cg00498816	FALSE	FALSE	FALSE	FALSE
cg00499237	FALSE	FALSE	FALSE	FALSE
cg00499524	TRUE	FALSE	FALSE	FALSE
cg00499539	FALSE	FALSE	FALSE	TRUE
cg00499837	FALSE	FALSE	FALSE	FALSE
cg00500540	FALSE	TRUE	FALSE	FALSE
cg00500705	FALSE	FALSE	TRUE	FALSE
cg00501242	FALSE	TRUE	FALSE	FALSE
cg00501356	FALSE	FALSE	FALSE	TRUE
cg00501467	FALSE	FALSE	FALSE	FALSE
cg00501787	FALSE	TRUE	FALSE	FALSE
cg00501869	FALSE	FALSE	FALSE	TRUE
cg00501876	FALSE	FALSE	FALSE	FALSE
cg00501904	FALSE	FALSE	FALSE	FALSE
cg00502026	FALSE	FALSE	FALSE	TRUE
cg00502444	FALSE	FALSE	FALSE	FALSE
cg00502509	FALSE	FALSE	FALSE	TRUE
cg00502597	FALSE	FALSE	FALSE	FALSE
cg00502885	FALSE	FALSE	FALSE	TRUE
cg00503017	FALSE	FALSE	FALSE	FALSE
cg00503690	FALSE	TRUE	FALSE	FALSE
cg00503840	FALSE	FALSE	FALSE	FALSE
cg00503920	FALSE	TRUE	FALSE	FALSE
cg00504569	FALSE	FALSE	FALSE	FALSE
cg00504703	FALSE	FALSE	FALSE	FALSE
cg00505277	FALSE	FALSE	TRUE	FALSE
cg00505606	FALSE	FALSE	FALSE	FALSE
cg00506049	FALSE	FALSE	FALSE	FALSE
cg00506299	FALSE	FALSE	FALSE	FALSE
cg00506402	TRUE	FALSE	FALSE	FALSE
cg00506442	FALSE	TRUE	FALSE	FALSE
cg00506862	FALSE	FALSE	FALSE	TRUE
cg00506886	FALSE	FALSE	FALSE	TRUE
cg00507008	FALSE	FALSE	FALSE	FALSE
cg00507945	FALSE	FALSE	TRUE	FALSE
cg00508563	TRUE	FALSE	FALSE	FALSE
cg00508659	FALSE	FALSE	FALSE	TRUE
cg00508965	FALSE	FALSE	FALSE	TRUE
cg00509136	TRUE	FALSE	FALSE	FALSE
cg00509451	FALSE	FALSE	FALSE	TRUE
cg00509507	TRUE	FALSE	FALSE	FALSE
cg00509610	FALSE	FALSE	FALSE	FALSE
cg00510160	FALSE	FALSE	FALSE	FALSE
cg00510330	FALSE	FALSE	FALSE	FALSE
cg00510437	FALSE	FALSE	FALSE	FALSE
cg00510539	FALSE	FALSE	TRUE	FALSE
cg00510552	FALSE	FALSE	FALSE	FALSE
cg00510598	FALSE	FALSE	FALSE	FALSE
cg00510991	FALSE	FALSE	FALSE	TRUE
cg00511081	FALSE	FALSE	FALSE	FALSE
cg00511577	FALSE	FALSE	FALSE	TRUE
cg00511632	FALSE	FALSE	FALSE	TRUE
cg00512563	FALSE	FALSE	FALSE	FALSE
cg00513024	FALSE	FALSE	FALSE	TRUE
cg00513100	FALSE	FALSE	FALSE	TRUE
cg00513169	FALSE	FALSE	FALSE	FALSE
cg00513288	FALSE	FALSE	FALSE	FALSE
cg00513611	FALSE	TRUE	FALSE	FALSE
cg00513952	FALSE	FALSE	FALSE	FALSE
cg00514307	FALSE	FALSE	FALSE	TRUE
cg00514353	FALSE	TRUE	FALSE	FALSE
cg00514971	FALSE	FALSE	FALSE	FALSE
cg00515593	FALSE	TRUE	FALSE	FALSE
cg00515756	FALSE	FALSE	FALSE	TRUE
cg00516092	FALSE	FALSE	FALSE	FALSE
cg00516616	FALSE	TRUE	FALSE	FALSE
cg00516639	TRUE	FALSE	FALSE	FALSE
cg00516881	FALSE	TRUE	FALSE	FALSE
cg00518266	FALSE	FALSE	TRUE	FALSE
cg00518941	FALSE	FALSE	FALSE	FALSE
cg00519483	FALSE	FALSE	FALSE	FALSE
cg00521744	FALSE	TRUE	FALSE	FALSE
cg00521850	FALSE	FALSE	FALSE	TRUE
cg00521993	FALSE	FALSE	FALSE	FALSE
cg00522048	FALSE	FALSE	FALSE	FALSE
cg00522276	FALSE	FALSE	TRUE	FALSE
cg00522288	FALSE	FALSE	FALSE	TRUE
cg00522333	FALSE	FALSE	FALSE	TRUE
cg00522451	FALSE	FALSE	FALSE	FALSE
cg00522679	FALSE	FALSE	TRUE	FALSE
cg00523161	FALSE	FALSE	FALSE	FALSE
cg00523224	FALSE	FALSE	TRUE	FALSE
cg00523379	FALSE	FALSE	FALSE	FALSE
cg00523450	FALSE	FALSE	FALSE	FALSE
cg00523683	FALSE	FALSE	FALSE	FALSE
cg00524220	FALSE	FALSE	TRUE	FALSE
cg00524374	FALSE	FALSE	TRUE	FALSE
cg00524900	FALSE	FALSE	FALSE	FALSE
cg00525277	FALSE	FALSE	FALSE	FALSE
cg00525392	FALSE	FALSE	FALSE	FALSE
cg00525436	FALSE	TRUE	FALSE	FALSE
cg00525503	FALSE	FALSE	TRUE	FALSE
cg00525681	FALSE	FALSE	FALSE	FALSE
cg00525683	FALSE	FALSE	FALSE	FALSE
cg00526069	FALSE	FALSE	FALSE	FALSE
cg00526336	FALSE	TRUE	FALSE	FALSE
cg00526835	FALSE	FALSE	FALSE	FALSE
cg00526843	FALSE	FALSE	FALSE	FALSE
cg00526953	FALSE	FALSE	FALSE	TRUE
cg00527440	FALSE	FALSE	TRUE	FALSE
cg00527805	FALSE	FALSE	FALSE	TRUE
cg00528191	FALSE	FALSE	FALSE	TRUE
cg00528351	FALSE	FALSE	FALSE	TRUE
cg00529422	FALSE	TRUE	FALSE	FALSE
cg00529742	FALSE	FALSE	FALSE	FALSE
cg00529909	FALSE	FALSE	FALSE	TRUE
cg00530015	FALSE	FALSE	FALSE	TRUE
cg00530564	FALSE	FALSE	FALSE	FALSE
cg00531009	FALSE	TRUE	FALSE	FALSE
cg00531789	FALSE	FALSE	FALSE	TRUE
cg00531865	FALSE	FALSE	FALSE	FALSE
cg00532319	FALSE	TRUE	FALSE	FALSE
cg00532451	FALSE	FALSE	FALSE	TRUE
cg00532455	FALSE	FALSE	FALSE	FALSE
cg00532492	TRUE	FALSE	FALSE	FALSE
cg00532802	FALSE	FALSE	TRUE	FALSE
cg00533496	TRUE	FALSE	FALSE	FALSE
cg00533827	FALSE	FALSE	FALSE	FALSE
cg00533891	FALSE	FALSE	FALSE	FALSE
cg00534022	FALSE	FALSE	FALSE	TRUE
cg00536080	FALSE	FALSE	FALSE	FALSE
cg00536910	FALSE	FALSE	FALSE	FALSE
cg00537351	FALSE	FALSE	FALSE	TRUE
cg00537673	FALSE	FALSE	FALSE	FALSE
cg00537837	FALSE	FALSE	FALSE	TRUE
cg00538021	FALSE	FALSE	FALSE	TRUE
cg00538604	FALSE	FALSE	FALSE	TRUE
cg00538726	FALSE	FALSE	TRUE	FALSE
cg00538888	FALSE	FALSE	FALSE	TRUE
cg00539154	FALSE	FALSE	FALSE	FALSE
cg00539347	TRUE	FALSE	FALSE	FALSE
cg00539757	TRUE	FALSE	FALSE	FALSE
cg00540400	FALSE	FALSE	FALSE	TRUE
cg00540587	FALSE	TRUE	FALSE	FALSE
cg00541104	FALSE	FALSE	FALSE	FALSE
cg00541718	FALSE	FALSE	FALSE	FALSE
cg00542041	FALSE	TRUE	FALSE	FALSE
cg00542096	FALSE	FALSE	FALSE	FALSE
cg00542224	FALSE	FALSE	FALSE	TRUE
cg00542261	FALSE	FALSE	FALSE	FALSE
cg00542975	FALSE	FALSE	FALSE	FALSE
cg00542992	FALSE	FALSE	FALSE	FALSE
cg00543474	FALSE	FALSE	FALSE	FALSE
cg00543684	FALSE	FALSE	FALSE	TRUE
cg00543840	FALSE	FALSE	FALSE	TRUE
cg00543976	FALSE	FALSE	TRUE	FALSE
cg00544032	FALSE	FALSE	FALSE	FALSE
cg00545196	FALSE	FALSE	FALSE	TRUE
cg00545469	FALSE	FALSE	FALSE	TRUE
cg00545886	FALSE	FALSE	FALSE	TRUE
cg00546117	FALSE	FALSE	FALSE	FALSE
cg00546448	FALSE	FALSE	FALSE	FALSE
cg00546971	FALSE	FALSE	FALSE	TRUE
cg00547068	FALSE	FALSE	FALSE	TRUE
cg00547484	FALSE	FALSE	FALSE	FALSE
cg00547768	FALSE	FALSE	FALSE	TRUE
cg00547983	FALSE	FALSE	FALSE	FALSE
cg00548098	FALSE	FALSE	FALSE	FALSE
cg00548143	TRUE	FALSE	FALSE	FALSE
cg00548467	FALSE	FALSE	FALSE	FALSE
cg00548618	FALSE	TRUE	FALSE	FALSE
cg00548633	FALSE	FALSE	FALSE	FALSE
cg00548889	TRUE	FALSE	FALSE	FALSE
cg00549064	FALSE	FALSE	FALSE	TRUE
cg00549398	FALSE	FALSE	FALSE	TRUE
cg00549451	FALSE	FALSE	TRUE	FALSE
cg00549561	FALSE	FALSE	FALSE	FALSE
cg00549601	FALSE	FALSE	FALSE	FALSE
cg00550080	FALSE	FALSE	FALSE	TRUE
cg00550082	FALSE	FALSE	FALSE	TRUE
cg00550234	FALSE	FALSE	TRUE	FALSE
cg00550340	FALSE	FALSE	FALSE	FALSE
cg00550616	FALSE	FALSE	FALSE	FALSE
cg00550955	FALSE	FALSE	FALSE	FALSE
cg00551647	FALSE	FALSE	FALSE	FALSE
cg00551679	FALSE	FALSE	TRUE	FALSE
cg00551910	FALSE	FALSE	FALSE	TRUE
cg00551954	FALSE	TRUE	FALSE	FALSE
cg00552318	FALSE	FALSE	FALSE	FALSE
cg00552369	FALSE	TRUE	FALSE	FALSE
cg00552525	FALSE	TRUE	FALSE	FALSE
cg00552600	FALSE	FALSE	FALSE	TRUE
cg00552696	FALSE	FALSE	FALSE	TRUE
cg00552753	FALSE	FALSE	FALSE	TRUE
cg00552868	FALSE	FALSE	FALSE	FALSE
cg00553527	FALSE	FALSE	FALSE	TRUE
cg00553967	FALSE	FALSE	FALSE	TRUE
cg00554068	FALSE	FALSE	FALSE	TRUE
cg00554165	FALSE	FALSE	FALSE	TRUE
cg00554570	FALSE	TRUE	FALSE	FALSE
cg00554604	FALSE	FALSE	FALSE	TRUE
cg00555085	FALSE	FALSE	FALSE	FALSE
cg00555438	TRUE	FALSE	FALSE	FALSE
cg00556407	FALSE	FALSE	FALSE	FALSE
cg00556570	FALSE	TRUE	FALSE	FALSE
cg00556627	FALSE	FALSE	FALSE	TRUE
cg00557175	FALSE	FALSE	FALSE	FALSE
cg00557308	FALSE	FALSE	TRUE	FALSE
cg00557709	FALSE	FALSE	FALSE	FALSE
cg00558031	FALSE	FALSE	FALSE	FALSE
cg00558315	FALSE	FALSE	FALSE	TRUE
cg00558702	FALSE	FALSE	TRUE	FALSE
cg00558718	FALSE	FALSE	FALSE	FALSE
cg00558749	FALSE	FALSE	TRUE	FALSE
cg00558975	FALSE	FALSE	FALSE	TRUE
cg00559417	FALSE	TRUE	FALSE	FALSE
cg00559845	FALSE	FALSE	FALSE	TRUE
cg00559992	FALSE	FALSE	FALSE	FALSE
cg00560072	FALSE	FALSE	FALSE	FALSE
cg00560542	FALSE	FALSE	TRUE	FALSE
cg00560689	FALSE	FALSE	FALSE	TRUE
cg00561527	FALSE	FALSE	FALSE	TRUE
cg00561854	FALSE	FALSE	FALSE	FALSE
cg00561903	FALSE	FALSE	FALSE	FALSE
cg00562070	FALSE	FALSE	FALSE	FALSE
cg00562180	FALSE	FALSE	FALSE	TRUE
cg00562265	FALSE	FALSE	TRUE	FALSE
cg00562504	FALSE	FALSE	FALSE	FALSE
cg00562598	FALSE	FALSE	FALSE	FALSE
cg00562750	FALSE	FALSE	FALSE	TRUE
cg00562879	FALSE	TRUE	FALSE	FALSE
cg00563107	FALSE	FALSE	FALSE	FALSE
cg00563238	TRUE	FALSE	FALSE	FALSE
cg00563348	FALSE	FALSE	TRUE	FALSE
cg00563678	FALSE	FALSE	FALSE	FALSE
cg00564051	FALSE	FALSE	TRUE	FALSE
cg00564723	FALSE	FALSE	FALSE	FALSE
cg00564857	FALSE	FALSE	FALSE	TRUE
cg00565124	FALSE	FALSE	FALSE	FALSE
cg00565679	FALSE	FALSE	FALSE	TRUE
cg00565991	FALSE	FALSE	TRUE	FALSE
cg00566158	FALSE	FALSE	FALSE	TRUE
cg00566164	FALSE	FALSE	FALSE	TRUE
cg00566187	FALSE	FALSE	FALSE	TRUE
cg00566209	FALSE	FALSE	FALSE	FALSE
cg00566320	FALSE	FALSE	FALSE	FALSE
cg00567542	FALSE	FALSE	FALSE	FALSE
cg00567872	FALSE	TRUE	FALSE	FALSE
cg00569599	FALSE	FALSE	FALSE	FALSE
cg00570628	FALSE	FALSE	FALSE	TRUE
cg00570896	TRUE	FALSE	FALSE	FALSE
cg00571178	FALSE	FALSE	FALSE	TRUE
cg00571483	FALSE	FALSE	FALSE	FALSE
cg00571809	FALSE	FALSE	FALSE	TRUE
cg00572504	FALSE	FALSE	FALSE	FALSE
cg00572966	FALSE	FALSE	FALSE	FALSE
cg00573352	FALSE	TRUE	FALSE	FALSE
cg00573410	FALSE	FALSE	FALSE	FALSE
cg00573504	FALSE	FALSE	FALSE	FALSE
cg00573623	FALSE	FALSE	FALSE	TRUE
cg00573631	FALSE	FALSE	TRUE	FALSE
cg00573654	FALSE	FALSE	FALSE	TRUE
cg00573835	FALSE	FALSE	TRUE	FALSE
cg00573857	FALSE	FALSE	FALSE	FALSE
cg00573948	FALSE	TRUE	FALSE	FALSE
cg00573963	FALSE	TRUE	FALSE	FALSE
cg00574379	FALSE	FALSE	FALSE	FALSE
cg00574639	FALSE	FALSE	FALSE	TRUE
cg00574742	FALSE	FALSE	FALSE	FALSE
cg00574917	FALSE	FALSE	FALSE	FALSE
cg00575135	FALSE	FALSE	FALSE	FALSE
cg00575665	FALSE	FALSE	FALSE	FALSE
cg00575672	FALSE	FALSE	FALSE	FALSE
cg00575769	FALSE	TRUE	FALSE	FALSE
cg00576086	FALSE	FALSE	FALSE	TRUE
cg00576108	FALSE	FALSE	FALSE	FALSE
cg00576689	FALSE	FALSE	FALSE	FALSE
cg00577417	FALSE	FALSE	FALSE	TRUE
cg00578437	FALSE	FALSE	FALSE	TRUE
cg00578511	FALSE	FALSE	FALSE	FALSE
cg00578614	FALSE	FALSE	FALSE	FALSE
cg00578673	FALSE	FALSE	FALSE	FALSE
cg00579200	TRUE	FALSE	FALSE	FALSE
cg00579379	TRUE	FALSE	FALSE	FALSE
cg00579502	FALSE	TRUE	FALSE	FALSE
cg00579794	FALSE	TRUE	FALSE	FALSE
cg00579868	FALSE	FALSE	FALSE	FALSE
cg00579960	FALSE	FALSE	FALSE	FALSE
cg00580340	FALSE	FALSE	TRUE	FALSE
cg00580497	FALSE	FALSE	FALSE	FALSE
cg00580604	FALSE	FALSE	FALSE	TRUE
cg00580752	FALSE	FALSE	FALSE	FALSE
cg00580854	FALSE	FALSE	FALSE	FALSE
cg00581103	FALSE	TRUE	FALSE	FALSE
cg00581320	FALSE	FALSE	FALSE	FALSE
cg00581583	FALSE	FALSE	TRUE	FALSE
cg00581603	FALSE	TRUE	FALSE	FALSE
cg00582583	FALSE	FALSE	FALSE	TRUE
cg00582970	FALSE	FALSE	FALSE	FALSE
cg00583001	FALSE	FALSE	TRUE	FALSE
cg00583299	FALSE	TRUE	FALSE	FALSE
cg00583304	FALSE	FALSE	FALSE	TRUE
cg00583526	TRUE	FALSE	FALSE	FALSE
cg00583731	FALSE	FALSE	FALSE	TRUE
cg00583861	FALSE	FALSE	FALSE	FALSE
cg00584016	FALSE	FALSE	FALSE	FALSE
cg00584485	FALSE	FALSE	FALSE	TRUE
cg00584602	FALSE	TRUE	FALSE	FALSE
cg00584683	FALSE	FALSE	TRUE	FALSE
cg00584840	FALSE	FALSE	FALSE	FALSE
cg00585174	FALSE	FALSE	FALSE	FALSE
cg00585213	FALSE	TRUE	FALSE	FALSE
cg00585219	FALSE	FALSE	FALSE	FALSE
cg00585551	FALSE	FALSE	FALSE	FALSE
cg00585698	FALSE	TRUE	FALSE	FALSE
cg00585714	FALSE	FALSE	FALSE	FALSE
cg00585818	FALSE	FALSE	FALSE	TRUE
cg00587042	FALSE	FALSE	TRUE	FALSE
cg00587301	FALSE	FALSE	FALSE	FALSE
cg00587342	FALSE	FALSE	FALSE	FALSE
cg00588027	TRUE	FALSE	FALSE	FALSE
cg00588920	FALSE	FALSE	TRUE	FALSE
cg00589006	FALSE	FALSE	FALSE	FALSE
cg00589520	FALSE	FALSE	FALSE	FALSE
cg00589550	FALSE	TRUE	FALSE	FALSE
cg00590260	FALSE	FALSE	FALSE	FALSE
cg00590320	FALSE	TRUE	FALSE	FALSE
cg00590590	FALSE	FALSE	FALSE	FALSE
cg00590817	FALSE	FALSE	TRUE	FALSE
cg00591515	FALSE	FALSE	FALSE	TRUE
cg00592007	FALSE	FALSE	FALSE	FALSE
cg00592058	FALSE	FALSE	TRUE	FALSE
cg00592411	FALSE	FALSE	FALSE	TRUE
cg00592695	FALSE	FALSE	FALSE	TRUE
cg00592781	FALSE	FALSE	TRUE	FALSE
cg00593111	FALSE	FALSE	FALSE	FALSE
cg00593243	FALSE	FALSE	FALSE	FALSE
cg00593288	FALSE	FALSE	FALSE	TRUE
cg00593298	FALSE	FALSE	FALSE	FALSE
cg00593607	FALSE	FALSE	FALSE	TRUE
cg00593689	FALSE	TRUE	FALSE	FALSE
cg00594040	FALSE	FALSE	FALSE	TRUE
cg00594099	FALSE	FALSE	FALSE	FALSE
cg00595039	FALSE	FALSE	FALSE	TRUE
cg00595223	FALSE	FALSE	FALSE	FALSE
[truncated: 74,767 more rows]

## Sheet: S3B Table
S3B Table. List of CENPA/FOXM1/MYBL2-linked enhancer probes in LUAD
probeID	CENPA_linked	FOXM1_linked	MYBL2_linked	survival analysis (p-value); lower methylation associated with poorer survival; blue, higher methylation associated with poorer survival: red
cg00002190	FALSE	FALSE	TRUE	0.807822
cg00019511	TRUE	TRUE	FALSE	0.508204
cg00030432	TRUE	TRUE	FALSE	0.501374
cg00068377	FALSE	TRUE	TRUE	0.971432
cg00071210	TRUE	FALSE	TRUE	0.959547
cg00073794	TRUE	FALSE	TRUE	0.632555
cg00089512	FALSE	FALSE	TRUE	0.778924
cg00093522	TRUE	TRUE	TRUE	0.230887
cg00105753	TRUE	FALSE	TRUE	0.932353
cg00190545	TRUE	FALSE	FALSE	0.124631
cg00203736	TRUE	TRUE	FALSE	0.953913
cg00233779	TRUE	FALSE	TRUE	0.341942
cg00245896	TRUE	TRUE	FALSE	0.74333
cg00260911	TRUE	TRUE	FALSE	0.69326
cg00272484	TRUE	TRUE	TRUE	0.113777
cg00276788	FALSE	FALSE	TRUE	0.678387
cg00292432	FALSE	TRUE	TRUE	0.858762
cg00317585	TRUE	TRUE	TRUE	0.889978
cg00374717	TRUE	FALSE	FALSE	0.77648
cg00387551	TRUE	FALSE	TRUE	0.131548
cg00389036	TRUE	FALSE	FALSE	0.168402
cg00393546	TRUE	TRUE	FALSE	0.00351056
cg00400948	TRUE	TRUE	TRUE	0.723603
cg00424166	TRUE	FALSE	TRUE	0.336041
cg00424286	TRUE	TRUE	FALSE	0.800055
cg00445591	FALSE	TRUE	TRUE	0.873007
cg00484466	TRUE	TRUE	FALSE	0.426707
cg00491428	FALSE	FALSE	TRUE	0.358236
cg00492784	TRUE	TRUE	TRUE	0.635473
cg00497472	TRUE	FALSE	TRUE	0.720493
cg00513100	TRUE	FALSE	TRUE	0.960219
cg00538888	TRUE	TRUE	TRUE	0.553485
cg00660384	FALSE	TRUE	TRUE	0.820419
cg00675600	TRUE	FALSE	TRUE	0.887342
cg00701051	FALSE	FALSE	TRUE	0.907344
cg00701856	TRUE	FALSE	FALSE	0.0513165
cg00705730	TRUE	FALSE	TRUE	0.0584357
cg00706833	TRUE	TRUE	TRUE	0.433589
cg00707814	TRUE	FALSE	FALSE	0.990265
cg00733838	TRUE	TRUE	FALSE	0.576338
cg00748427	TRUE	FALSE	FALSE	0.728255
cg00758797	FALSE	TRUE	FALSE	0.0764105
cg00766322	FALSE	TRUE	FALSE	0.771281
cg00766368	FALSE	FALSE	TRUE	0.384093
cg00783877	FALSE	FALSE	TRUE	0.0646661
cg00785620	FALSE	FALSE	TRUE	0.151727
cg00797500	FALSE	FALSE	TRUE	0.616544
cg00801068	FALSE	TRUE	FALSE	0.972326
cg00823110	TRUE	TRUE	TRUE	0.46452
cg00861207	TRUE	TRUE	FALSE	0.00510121
cg00874873	TRUE	FALSE	FALSE	0.0231853
cg00875476	TRUE	TRUE	TRUE	0.411823
cg00889627	TRUE	TRUE	TRUE	0.431531
cg00907505	TRUE	FALSE	TRUE	0.570082
cg00912247	TRUE	FALSE	TRUE	0.279979
cg00927134	TRUE	TRUE	TRUE	0.30233
cg00929655	FALSE	TRUE	FALSE	0.5994
cg00941824	TRUE	TRUE	FALSE	0.39483
cg00962000	FALSE	FALSE	TRUE	0.294717
cg00976328	TRUE	TRUE	FALSE	0.406672
cg00994936	TRUE	FALSE	TRUE	0.0426391
cg01034973	TRUE	TRUE	TRUE	0.0197767
cg01040361	TRUE	TRUE	FALSE	0.384011
cg01043076	TRUE	FALSE	TRUE	0.672881
cg01056242	TRUE	TRUE	TRUE	0.00390297
cg01063935	TRUE	TRUE	TRUE	0.63857
cg01096640	FALSE	FALSE	TRUE	0.558413
cg01119700	TRUE	TRUE	FALSE	0.188085
cg01121840	TRUE	FALSE	TRUE	0.141322
cg01137792	TRUE	TRUE	TRUE	0.616172
cg01156370	FALSE	TRUE	TRUE	0.445958
cg01176720	FALSE	FALSE	TRUE	0.468247
cg01183860	TRUE	TRUE	TRUE	0.476421
cg01188562	TRUE	FALSE	FALSE	0.87337
cg01203812	TRUE	FALSE	FALSE	0.321704
cg01248385	TRUE	TRUE	FALSE	0.9064
cg01252513	FALSE	TRUE	FALSE	0.439746
cg01284192	FALSE	TRUE	FALSE	0.442322
cg01388437	FALSE	FALSE	TRUE	0.515914
cg01418645	TRUE	TRUE	FALSE	0.549414
cg01464067	TRUE	FALSE	FALSE	0.166069
cg01469132	TRUE	FALSE	TRUE	0.605087
cg01471203	TRUE	TRUE	FALSE	0.154838
cg01500115	TRUE	FALSE	FALSE	0.679079
cg01519195	TRUE	FALSE	FALSE	0.922676
cg01520309	FALSE	FALSE	TRUE	0.0178901
cg01546472	TRUE	TRUE	TRUE	0.407815
cg01549977	TRUE	TRUE	TRUE	0.148572
cg01553335	TRUE	TRUE	TRUE	0.257581
cg01556677	TRUE	FALSE	TRUE	0.0835238
cg01561259	FALSE	TRUE	FALSE	0.987674
cg01578875	FALSE	TRUE	TRUE	0.489943
cg01592258	TRUE	FALSE	FALSE	0.134703
cg01603234	TRUE	TRUE	FALSE	0.978206
cg01621835	FALSE	TRUE	TRUE	0.143932
cg01670896	TRUE	FALSE	FALSE	0.491722
cg01705005	FALSE	TRUE	FALSE	0.753399
cg01716474	TRUE	TRUE	FALSE	0.280093
cg01736389	TRUE	TRUE	TRUE	0.0107182
cg01752203	FALSE	FALSE	TRUE	0.173381
cg01761362	FALSE	TRUE	TRUE	0.840067
cg01768868	TRUE	FALSE	FALSE	0.42735
cg01783730	TRUE	FALSE	TRUE	0.144353
cg01788910	FALSE	FALSE	TRUE	0.830242
cg01800445	TRUE	FALSE	FALSE	0.104591
cg01818634	FALSE	FALSE	TRUE	0.330301
cg01847206	TRUE	TRUE	FALSE	0.00696527
cg01854499	FALSE	TRUE	TRUE	0.191062
cg01861634	TRUE	TRUE	TRUE	0.470084
cg01881688	TRUE	FALSE	TRUE	0.60931
cg01886004	TRUE	FALSE	FALSE	0.13487
cg01886570	FALSE	FALSE	TRUE	0.86862
cg01896918	TRUE	TRUE	FALSE	0.252216
cg01898553	FALSE	TRUE	FALSE	0.568967
cg01905690	FALSE	TRUE	TRUE	0.856894
cg01922580	TRUE	FALSE	TRUE	0.665202
cg01922697	TRUE	TRUE	TRUE	0.231273
cg01930242	FALSE	FALSE	TRUE	0.977967
cg01935989	FALSE	TRUE	TRUE	0.494242
cg01941754	TRUE	TRUE	TRUE	0.249067
cg01960748	TRUE	FALSE	TRUE	0.311223
cg01971085	FALSE	TRUE	FALSE	0.73422
cg01973174	TRUE	TRUE	TRUE	0.80638
cg02004165	FALSE	FALSE	TRUE	0.0752264
cg02014014	TRUE	TRUE	FALSE	0.282032
cg02033124	TRUE	FALSE	TRUE	0.890485
cg02047601	TRUE	TRUE	FALSE	0.00122181
cg02076964	TRUE	FALSE	FALSE	0.784414
cg02092807	TRUE	TRUE	TRUE	0.214359
cg02096172	TRUE	TRUE	TRUE	0.0178334
cg02104112	FALSE	FALSE	TRUE	0.664831
cg02113368	TRUE	TRUE	FALSE	0.0584451
cg02133716	TRUE	TRUE	FALSE	9.75707e-05
cg02145002	FALSE	TRUE	TRUE	0.163966
cg02200944	FALSE	TRUE	FALSE	0.575525
cg02202315	FALSE	TRUE	TRUE	0.546678
cg02248235	TRUE	FALSE	FALSE	0.198588
cg02289376	TRUE	FALSE	FALSE	0.262745
cg02303651	TRUE	FALSE	FALSE	0.685761
cg02327812	FALSE	TRUE	TRUE	0.399418
cg02335306	FALSE	FALSE	TRUE	0.534663
cg02350535	TRUE	TRUE	TRUE	0.451946
cg02366519	TRUE	FALSE	FALSE	0.461239
cg02380715	TRUE	TRUE	FALSE	0.123901
cg02380914	FALSE	TRUE	FALSE	0.464748
cg02390715	TRUE	TRUE	TRUE	0.927005
cg02418175	TRUE	TRUE	TRUE	0.461668
cg02418793	TRUE	FALSE	FALSE	0.629264
cg02453698	FALSE	TRUE	TRUE	0.706215
cg02464901	TRUE	TRUE	TRUE	0.877964
cg02470008	TRUE	TRUE	FALSE	0.198516
cg02540220	TRUE	FALSE	TRUE	0.303756
cg02550069	TRUE	TRUE	TRUE	0.475624
cg02599385	FALSE	FALSE	TRUE	0.199509
cg02617981	TRUE	FALSE	TRUE	0.376124
cg02632203	TRUE	FALSE	FALSE	0.0987158
cg02635875	FALSE	FALSE	TRUE	0.360021
cg02650705	FALSE	TRUE	FALSE	0.979996
cg02651776	FALSE	TRUE	FALSE	0.373969
cg02656049	TRUE	TRUE	TRUE	0.146091
cg02664177	TRUE	TRUE	TRUE	0.804305
cg02667348	TRUE	FALSE	TRUE	0.981829
cg02700194	TRUE	FALSE	TRUE	0.716541
cg02705758	TRUE	FALSE	FALSE	0.0459837
cg02769687	TRUE	TRUE	FALSE	0.0433294
cg02818160	TRUE	FALSE	TRUE	0.314431
cg02851167	TRUE	TRUE	TRUE	0.0733541
cg02876276	FALSE	TRUE	TRUE	0.652869
cg02888744	FALSE	FALSE	TRUE	0.610514
cg02909206	FALSE	FALSE	TRUE	0.745596
cg02911387	FALSE	TRUE	TRUE	0.264098
cg02960418	TRUE	TRUE	TRUE	0.202635
cg02966661	TRUE	TRUE	TRUE	0.12364
cg02995791	TRUE	TRUE	FALSE	0.202663
cg03023681	FALSE	FALSE	TRUE	0.0418568
cg03041824	TRUE	TRUE	TRUE	0.319951
cg03042281	TRUE	TRUE	TRUE	0.675713
cg03048162	TRUE	FALSE	FALSE	0.443434
cg03049340	FALSE	TRUE	FALSE	0.119324
cg03061585	TRUE	FALSE	TRUE	0.00878254
cg03075156	TRUE	TRUE	TRUE	0.288257
cg03079698	TRUE	TRUE	FALSE	0.0974716
cg03124510	TRUE	TRUE	TRUE	0.562677
cg03130292	TRUE	FALSE	FALSE	0.729576
cg03164800	FALSE	FALSE	TRUE	0.71923
cg03173528	FALSE	TRUE	FALSE	0.578497
cg03174768	TRUE	TRUE	TRUE	0.151856
cg03207667	TRUE	TRUE	TRUE	0.647611
cg03239665	TRUE	TRUE	TRUE	0.331125
cg03284642	FALSE	FALSE	TRUE	0.338085
cg03313659	FALSE	TRUE	FALSE	0.895955
cg03329714	FALSE	TRUE	FALSE	0.00650016
cg03332903	TRUE	TRUE	TRUE	0.894173
cg03345925	TRUE	TRUE	TRUE	0.427201
cg03376481	FALSE	TRUE	FALSE	0.511868
cg03381604	TRUE	FALSE	TRUE	0.569124
cg03401034	TRUE	FALSE	FALSE	0.575685
cg03425785	TRUE	TRUE	TRUE	0.580574
cg03448635	TRUE	FALSE	FALSE	0.764234
cg03472954	TRUE	TRUE	TRUE	0.484542
cg03494502	TRUE	TRUE	TRUE	0.552249
cg03517837	FALSE	TRUE	FALSE	0.79105
cg03520448	TRUE	FALSE	TRUE	0.626762
cg03535253	TRUE	TRUE	FALSE	9.47187e-06
cg03538326	TRUE	FALSE	FALSE	0.831681
cg03542208	FALSE	TRUE	FALSE	0.961753
cg03552086	TRUE	TRUE	FALSE	0.736408
cg03579474	TRUE	TRUE	TRUE	0.161516
cg03585084	TRUE	TRUE	FALSE	0.230913
cg03598366	FALSE	TRUE	TRUE	0.274695
cg03639964	FALSE	TRUE	TRUE	0.252568
cg03655884	TRUE	FALSE	TRUE	0.846511
cg03661570	TRUE	FALSE	FALSE	0.754846
cg03685562	FALSE	FALSE	TRUE	0.378883
cg03718353	TRUE	TRUE	TRUE	0.396535
cg03718627	TRUE	TRUE	FALSE	0.392743
cg03724752	FALSE	FALSE	TRUE	0.301744
cg03745316	FALSE	TRUE	FALSE	0.275003
cg03755522	FALSE	FALSE	TRUE	0.186468
cg03799405	TRUE	TRUE	TRUE	0.43565
cg03817164	TRUE	TRUE	TRUE	0.99751
cg03853274	FALSE	TRUE	FALSE	0.0621179
cg03861532	TRUE	TRUE	TRUE	0.228061
cg03905247	TRUE	TRUE	FALSE	0.0414675
cg03935448	TRUE	FALSE	TRUE	0.974443
cg03942086	TRUE	FALSE	FALSE	0.318162
cg03953832	FALSE	TRUE	TRUE	0.235787
cg03957235	TRUE	FALSE	FALSE	0.914952
cg03980408	TRUE	FALSE	FALSE	0.550445
cg04002944	TRUE	FALSE	TRUE	0.832155
cg04013561	TRUE	TRUE	TRUE	0.0198266
cg04014805	TRUE	FALSE	TRUE	0.453321
cg04016113	FALSE	TRUE	FALSE	4.98943e-05
cg04016660	TRUE	FALSE	TRUE	0.898642
cg04050696	FALSE	FALSE	TRUE	0.937073
cg04105547	TRUE	TRUE	TRUE	0.217867
cg04135385	TRUE	TRUE	FALSE	0.913977
cg04141129	FALSE	FALSE	TRUE	0.721008
cg04147741	TRUE	FALSE	FALSE	0.100484
cg04170174	FALSE	TRUE	TRUE	0.267649
cg04175604	FALSE	TRUE	TRUE	0.967014
cg04191989	TRUE	TRUE	TRUE	0.784326
cg04192168	TRUE	FALSE	TRUE	0.411285
cg04195125	TRUE	FALSE	TRUE	0.794463
cg04197904	TRUE	TRUE	TRUE	0.630579
cg04208312	FALSE	FALSE	TRUE	0.431763
cg04217498	FALSE	TRUE	FALSE	0.481607
cg04244855	TRUE	TRUE	TRUE	0.998428
cg04340567	TRUE	TRUE	FALSE	0.317094
cg04343690	FALSE	TRUE	FALSE	0.803893
cg04346637	TRUE	FALSE	FALSE	0.129389
cg04402088	TRUE	TRUE	TRUE	0.425718
cg04423188	TRUE	FALSE	TRUE	0.238319
cg04431965	TRUE	TRUE	FALSE	0.0332177
cg04432275	TRUE	TRUE	FALSE	0.333553
cg04452437	TRUE	TRUE	TRUE	0.489968
cg04455286	FALSE	FALSE	TRUE	0.57174
cg04458317	TRUE	FALSE	FALSE	0.491525
cg04468380	FALSE	FALSE	TRUE	0.388836
cg04494562	TRUE	TRUE	TRUE	0.99431
cg04503297	TRUE	TRUE	TRUE	0.517392
cg04525464	TRUE	FALSE	TRUE	0.00703455
cg04538473	TRUE	TRUE	TRUE	0.718665
cg04549679	TRUE	FALSE	FALSE	0.606812
cg04551967	TRUE	FALSE	FALSE	0.663145
cg04586748	TRUE	TRUE	FALSE	0.743597
cg04589062	FALSE	FALSE	TRUE	0.92159
cg04624458	FALSE	TRUE	FALSE	0.421232
cg04650238	TRUE	TRUE	FALSE	0.958779
cg04658601	FALSE	FALSE	TRUE	0.988895
cg04681845	FALSE	FALSE	TRUE	0.0627545
cg04682911	TRUE	FALSE	FALSE	0.515685
cg04683210	FALSE	TRUE	TRUE	0.169685
cg04703009	TRUE	TRUE	TRUE	0.980662
cg04703318	TRUE	FALSE	FALSE	0.814868
cg04710830	FALSE	TRUE	TRUE	0.0466323
cg04738220	TRUE	TRUE	TRUE	0.0673354
cg04742135	FALSE	TRUE	TRUE	0.646029
cg04798919	TRUE	FALSE	TRUE	0.275973
cg04842790	FALSE	TRUE	FALSE	0.820545
cg04865008	TRUE	TRUE	TRUE	0.651603
cg04869949	FALSE	TRUE	TRUE	0.0836395
cg04882365	TRUE	TRUE	TRUE	0.743773
cg04897431	TRUE	TRUE	TRUE	0.813625
cg04923532	TRUE	TRUE	TRUE	0.348129
cg04953535	TRUE	FALSE	FALSE	0.734128
cg04963607	TRUE	TRUE	FALSE	0.987016
cg04982052	FALSE	FALSE	TRUE	0.141789
cg04984663	TRUE	TRUE	FALSE	0.930293
cg04986236	TRUE	TRUE	TRUE	0.85107
cg04989813	TRUE	TRUE	TRUE	0.57831
cg05019221	TRUE	TRUE	TRUE	0.611338
cg05036013	FALSE	TRUE	FALSE	0.148251
cg05038367	FALSE	TRUE	FALSE	0.548297
cg05048685	TRUE	TRUE	TRUE	0.136582
cg05060486	TRUE	FALSE	FALSE	0.505779
cg05087008	TRUE	TRUE	TRUE	0.461191
cg05105646	TRUE	TRUE	TRUE	0.193046
cg05113373	FALSE	TRUE	FALSE	0.491628
cg05132118	TRUE	TRUE	FALSE	0.0297829
cg05173828	TRUE	TRUE	TRUE	0.172388
cg05180954	TRUE	TRUE	TRUE	0.121904
cg05202073	TRUE	TRUE	TRUE	0.0319302
cg05254946	FALSE	FALSE	TRUE	0.795366
cg05307439	TRUE	TRUE	FALSE	0.681192
cg05334053	FALSE	TRUE	TRUE	0.181592
cg05347965	FALSE	TRUE	TRUE	0.870649
cg05366024	TRUE	FALSE	FALSE	0.0818995
cg05418508	FALSE	FALSE	TRUE	0.981761
cg05418781	TRUE	FALSE	FALSE	0.184315
cg05425936	TRUE	TRUE	TRUE	0.300136
cg05453337	FALSE	TRUE	TRUE	0.284695
cg05461420	FALSE	FALSE	TRUE	0.421536
cg05485379	TRUE	FALSE	FALSE	0.167516
cg05507514	TRUE	TRUE	TRUE	0.167523
cg05512482	TRUE	TRUE	TRUE	0.796394
cg05519658	TRUE	FALSE	TRUE	0.139696
cg05520109	TRUE	FALSE	FALSE	0.614822
cg05526341	TRUE	TRUE	TRUE	0.602087
cg05530630	TRUE	TRUE	TRUE	0.72655
cg05577548	FALSE	TRUE	TRUE	0.803392
cg05578056	TRUE	TRUE	TRUE	0.598807
cg05587394	FALSE	TRUE	FALSE	0.275529
cg05591126	TRUE	FALSE	FALSE	0.48497
cg05601199	TRUE	FALSE	FALSE	0.815839
cg05613364	TRUE	TRUE	TRUE	0.75214
cg05621583	TRUE	TRUE	TRUE	0.263841
cg05624954	FALSE	TRUE	TRUE	0.277887
cg05641123	TRUE	FALSE	TRUE	0.743201
cg05653646	TRUE	TRUE	FALSE	0.262067
cg05664352	TRUE	FALSE	FALSE	0.935116
cg05670885	TRUE	TRUE	TRUE	0.57856
cg05708629	FALSE	TRUE	FALSE	0.759745
cg05742249	TRUE	TRUE	TRUE	0.538472
cg05752315	TRUE	FALSE	TRUE	0.387721
cg05770241	FALSE	FALSE	TRUE	0.0264605
cg05801627	TRUE	TRUE	FALSE	0.739404
cg05808004	TRUE	TRUE	TRUE	0.505756
cg05813032	TRUE	TRUE	TRUE	0.587337
cg05827089	FALSE	FALSE	TRUE	0.467856
cg05854427	TRUE	TRUE	FALSE	0.316615
cg05856173	FALSE	TRUE	FALSE	0.942076
cg05886453	FALSE	TRUE	TRUE	0.443144
cg05888583	TRUE	TRUE	TRUE	0.735539
cg05890154	FALSE	TRUE	TRUE	0.127658
cg05892806	TRUE	TRUE	TRUE	0.683866
cg05907821	FALSE	TRUE	FALSE	0.745766
cg05939149	TRUE	TRUE	TRUE	0.0269569
cg05981406	TRUE	TRUE	TRUE	0.173633
cg06004017	TRUE	TRUE	FALSE	0.939824
cg06024796	FALSE	TRUE	FALSE	0.99623
cg06038470	FALSE	FALSE	TRUE	0.930602
cg06050631	TRUE	FALSE	TRUE	0.881472
cg06071824	FALSE	TRUE	FALSE	0.0744631
cg06096452	TRUE	TRUE	TRUE	0.730922
cg06118056	FALSE	TRUE	FALSE	0.808262
cg06191165	FALSE	TRUE	FALSE	0.604437
cg06219301	FALSE	TRUE	TRUE	0.328832
cg06224763	TRUE	TRUE	TRUE	0.992551
cg06258549	TRUE	FALSE	FALSE	0.515358
cg06280965	FALSE	FALSE	TRUE	0.0690616
cg06287843	TRUE	TRUE	TRUE	0.238214
cg06311906	TRUE	FALSE	FALSE	0.157837
cg06357549	FALSE	TRUE	TRUE	0.277413
cg06375328	FALSE	TRUE	FALSE	0.922603
cg06441024	TRUE	TRUE	TRUE	0.368568
cg06448249	FALSE	FALSE	TRUE	0.219076
cg06451177	TRUE	TRUE	TRUE	0.413364
cg06476964	TRUE	FALSE	FALSE	0.974749
cg06511312	TRUE	TRUE	TRUE	0.440001
cg06522915	TRUE	TRUE	FALSE	0.000772173
cg06526522	TRUE	TRUE	FALSE	0.45256
cg06546521	TRUE	TRUE	TRUE	0.289599
cg06555452	TRUE	TRUE	TRUE	0.263702
cg06634596	FALSE	FALSE	TRUE	0.0783675
cg06655291	TRUE	TRUE	FALSE	0.333795
cg06678137	FALSE	TRUE	FALSE	0.448604
cg06709610	TRUE	TRUE	TRUE	0.926369
cg06753057	TRUE	TRUE	FALSE	0.468794
cg06755452	TRUE	TRUE	TRUE	0.307365
cg06756385	FALSE	TRUE	FALSE	0.369425
cg06784232	FALSE	FALSE	TRUE	0.901709
cg06793484	TRUE	TRUE	FALSE	0.524192
cg06795634	TRUE	FALSE	FALSE	0.233765
cg06814469	FALSE	TRUE	TRUE	0.0327712
cg06816077	TRUE	TRUE	FALSE	0.270426
cg06826120	FALSE	FALSE	TRUE	0.874717
cg06826449	FALSE	FALSE	TRUE	0.11075
cg06857263	TRUE	FALSE	FALSE	0.811504
cg06872019	FALSE	TRUE	TRUE	0.89737
cg06880895	TRUE	FALSE	TRUE	0.180964
cg06890610	FALSE	FALSE	TRUE	0.176098
cg06894723	FALSE	TRUE	FALSE	0.541934
cg06903325	FALSE	FALSE	TRUE	0.65487
cg06934004	FALSE	TRUE	TRUE	0.533942
cg06955979	TRUE	TRUE	TRUE	0.997175
cg06956006	TRUE	TRUE	TRUE	7.24837e-05
cg07060908	FALSE	TRUE	TRUE	0.676887
cg07061426	TRUE	FALSE	TRUE	0.637425
cg07071379	FALSE	TRUE	FALSE	0.992614
cg07088770	TRUE	FALSE	FALSE	0.434396
cg07126126	TRUE	TRUE	FALSE	0.532348
cg07138217	TRUE	TRUE	TRUE	0.770311
cg07186730	FALSE	FALSE	TRUE	0.37205
cg07242429	TRUE	TRUE	TRUE	0.0493106
cg07264586	TRUE	FALSE	TRUE	0.0309341
cg07336426	TRUE	TRUE	TRUE	0.794539
cg07338658	TRUE	TRUE	TRUE	0.524961
cg07340499	TRUE	TRUE	TRUE	0.906351
cg07342752	FALSE	FALSE	TRUE	0.259931
cg07348768	TRUE	FALSE	TRUE	0.0332504
cg07367222	TRUE	FALSE	FALSE	0.257009
cg07444963	TRUE	TRUE	TRUE	0.842427
cg07484220	FALSE	FALSE	TRUE	0.634482
cg07490689	TRUE	TRUE	TRUE	0.82003
cg07502868	TRUE	TRUE	TRUE	0.183568
cg07663722	TRUE	TRUE	TRUE	0.290835
cg07673103	TRUE	TRUE	FALSE	0.428459
cg07721042	TRUE	TRUE	FALSE	0.354581
cg07759042	TRUE	TRUE	TRUE	0.105871
cg07772617	FALSE	TRUE	FALSE	0.764904
cg07786995	TRUE	FALSE	TRUE	0.174702
cg07834314	FALSE	FALSE	TRUE	0.262239
cg07881496	FALSE	FALSE	TRUE	0.0320242
cg07888246	TRUE	TRUE	FALSE	0.624025
cg07912144	FALSE	TRUE	FALSE	0.91686
cg07918933	TRUE	FALSE	TRUE	0.223302
cg07933035	FALSE	TRUE	FALSE	0.561598
cg07952877	FALSE	TRUE	FALSE	0.142546
cg07969497	FALSE	FALSE	TRUE	0.168961
cg07971745	FALSE	FALSE	TRUE	0.144239
cg07978494	TRUE	FALSE	TRUE	0.491157
cg07994487	TRUE	FALSE	FALSE	0.796589
cg08049745	FALSE	FALSE	TRUE	0.17423
cg08079166	FALSE	TRUE	TRUE	0.829383
cg08109681	TRUE	FALSE	FALSE	0.666904
cg08112137	TRUE	TRUE	TRUE	0.0964267
cg08130793	FALSE	TRUE	TRUE	0.682485
cg08137035	TRUE	TRUE	TRUE	0.919839
cg08200851	FALSE	TRUE	TRUE	0.0806909
cg08204155	TRUE	TRUE	TRUE	0.555285
cg08217567	TRUE	TRUE	TRUE	0.101802
cg08239041	TRUE	TRUE	TRUE	0.457725
cg08241368	TRUE	FALSE	FALSE	0.574474
cg08277679	TRUE	FALSE	TRUE	0.668521
cg08297616	FALSE	TRUE	FALSE	0.790734
cg08306614	TRUE	TRUE	TRUE	0.017149
cg08322234	TRUE	TRUE	TRUE	0.789723
cg08323238	TRUE	FALSE	FALSE	0.52595
cg08333063	TRUE	TRUE	FALSE	0.808679
cg08342966	TRUE	TRUE	TRUE	0.314903
cg08353955	TRUE	TRUE	FALSE	0.942451
cg08389497	TRUE	FALSE	FALSE	0.394938
cg08397828	TRUE	TRUE	TRUE	0.0813166
cg08415156	TRUE	TRUE	FALSE	0.630338
cg08421910	TRUE	TRUE	TRUE	0.170454
cg08428266	TRUE	TRUE	FALSE	0.768371
cg08436756	FALSE	TRUE	FALSE	0.069284
cg08439890	TRUE	TRUE	FALSE	0.040545
cg08451978	TRUE	FALSE	TRUE	0.000479354
cg08501301	FALSE	TRUE	FALSE	0.349234
cg08587397	TRUE	TRUE	FALSE	0.440174
cg08613327	TRUE	FALSE	FALSE	0.621684
cg08645225	TRUE	TRUE	TRUE	0.350408
cg08728302	FALSE	FALSE	TRUE	0.637578
cg08787083	TRUE	TRUE	TRUE	0.257956
cg08791953	FALSE	TRUE	FALSE	0.500643
cg08799778	TRUE	TRUE	TRUE	0.407345
cg08808042	FALSE	FALSE	TRUE	0.393716
cg08821937	FALSE	FALSE	TRUE	0.70605
cg08824220	TRUE	TRUE	FALSE	0.941288
cg08843623	TRUE	TRUE	TRUE	0.289384
cg08875357	TRUE	FALSE	TRUE	0.502074
cg08876437	FALSE	TRUE	FALSE	0.388592
cg08904630	TRUE	TRUE	TRUE	0.300001
cg08915171	TRUE	FALSE	TRUE	0.548989
cg08931849	TRUE	TRUE	TRUE	0.55828
cg08949428	TRUE	TRUE	TRUE	0.0975473
cg08961558	TRUE	FALSE	TRUE	0.753995
cg08972916	TRUE	FALSE	TRUE	0.229123
cg08975850	TRUE	FALSE	TRUE	0.98932
cg08994061	TRUE	TRUE	TRUE	0.770268
cg09007290	TRUE	TRUE	TRUE	0.586859
cg09011162	TRUE	TRUE	TRUE	0.00825597
cg09075268	FALSE	FALSE	TRUE	0.27125
cg09080553	FALSE	FALSE	TRUE	0.681345
cg09080920	TRUE	TRUE	TRUE	0.04224
cg09083359	FALSE	FALSE	TRUE	0.257008
cg09119863	TRUE	FALSE	FALSE	0.0497405
cg09214240	TRUE	TRUE	TRUE	0.291605
cg09215936	TRUE	FALSE	TRUE	0.0604957
cg09236762	TRUE	TRUE	FALSE	0.234395
cg09252301	TRUE	TRUE	TRUE	0.967654
cg09278904	FALSE	TRUE	FALSE	0.0262462
cg09294084	TRUE	TRUE	TRUE	0.942426
cg09314135	TRUE	FALSE	FALSE	0.379716
cg09315662	TRUE	FALSE	FALSE	0.569989
cg09393834	FALSE	TRUE	TRUE	0.526948
cg09395718	FALSE	TRUE	FALSE	0.727585
cg09435266	TRUE	TRUE	FALSE	0.318756
cg09447786	FALSE	TRUE	FALSE	0.244213
cg09488200	TRUE	FALSE	FALSE	0.534199
cg09556940	TRUE	TRUE	FALSE	0.291543
cg09580922	FALSE	FALSE	TRUE	0.00129971
cg09591886	TRUE	FALSE	FALSE	0.986889
cg09616608	TRUE	FALSE	FALSE	0.147269
cg09659803	FALSE	TRUE	FALSE	0.993099
cg09663655	TRUE	TRUE	FALSE	0.125664
cg09667606	TRUE	FALSE	TRUE	0.204478
cg09678093	TRUE	TRUE	TRUE	0.399801
cg09696706	TRUE	TRUE	FALSE	0.544198
cg09702334	TRUE	TRUE	FALSE	0.57958
cg09729395	TRUE	TRUE	FALSE	0.688755
cg09743615	TRUE	FALSE	TRUE	0.958034
cg09757859	FALSE	TRUE	TRUE	0.638291
cg09765797	FALSE	FALSE	TRUE	0.749869
cg09773537	FALSE	TRUE	FALSE	0.812097
cg09805889	TRUE	TRUE	TRUE	0.158355
cg09820865	TRUE	TRUE	FALSE	0.00588871
cg09840328	TRUE	TRUE	TRUE	0.0430333
cg09850478	TRUE	FALSE	FALSE	0.479824
cg09865593	TRUE	TRUE	TRUE	0.537935
cg09891226	TRUE	FALSE	TRUE	0.0311157
cg09907439	FALSE	FALSE	TRUE	0.778901
cg09959355	TRUE	TRUE	TRUE	0.723823
cg09969528	TRUE	FALSE	TRUE	0.033495
cg09978546	TRUE	TRUE	TRUE	0.491851
cg10017260	FALSE	FALSE	TRUE	0.677261
cg10024484	FALSE	FALSE	TRUE	0.429997
cg10036075	TRUE	TRUE	TRUE	0.596237
cg10070104	TRUE	FALSE	TRUE	0.582165
cg10072464	TRUE	TRUE	FALSE	0.41452
cg10098058	FALSE	FALSE	TRUE	0.776673
cg10107248	FALSE	TRUE	FALSE	0.624488
cg10155101	FALSE	FALSE	TRUE	0.557641
cg10156706	TRUE	FALSE	TRUE	0.135864
cg10182092	TRUE	TRUE	TRUE	0.507234
cg10186395	FALSE	TRUE	FALSE	0.0122471
cg10192797	TRUE	TRUE	FALSE	0.0628124
cg10199857	TRUE	TRUE	TRUE	0.0428665
cg10203440	FALSE	FALSE	TRUE	0.189026
cg10223989	TRUE	TRUE	FALSE	0.331182
cg10226073	TRUE	TRUE	TRUE	0.0541275
cg10234511	TRUE	TRUE	FALSE	0.935847
cg10281996	FALSE	TRUE	FALSE	0.312754
cg10291105	FALSE	TRUE	FALSE	0.21241
cg10293824	TRUE	TRUE	TRUE	0.158384
cg10301879	TRUE	TRUE	TRUE	0.205291
cg10308858	FALSE	FALSE	TRUE	0.102069
cg10313197	TRUE	TRUE	FALSE	0.138648
cg10325668	TRUE	TRUE	FALSE	0.76134
cg10329331	FALSE	TRUE	TRUE	0.853427
cg10331922	TRUE	TRUE	FALSE	0.0120417
cg10357989	TRUE	TRUE	TRUE	0.406067
cg10371523	TRUE	TRUE	FALSE	0.00733833
cg10406526	FALSE	FALSE	TRUE	0.317628
cg10486439	FALSE	TRUE	FALSE	0.853266
cg10524687	FALSE	TRUE	TRUE	0.673633
cg10542336	TRUE	FALSE	TRUE	0.336752
cg10555744	FALSE	TRUE	FALSE	0.579954
cg10585621	TRUE	TRUE	TRUE	0.082091
cg10596537	TRUE	TRUE	TRUE	0.725238
cg10611331	TRUE	FALSE	FALSE	0.0265032
cg10652915	TRUE	TRUE	FALSE	0.143136
cg10673192	FALSE	FALSE	TRUE	0.00720809
cg10738041	TRUE	TRUE	TRUE	0.536781
cg10784273	TRUE	TRUE	TRUE	0.281224
cg10799846	TRUE	TRUE	TRUE	0.272531
cg10809134	TRUE	TRUE	TRUE	0.87292
cg10816846	TRUE	TRUE	TRUE	0.0695824
cg10827559	TRUE	TRUE	TRUE	0.146941
cg10845147	FALSE	FALSE	TRUE	0.842631
cg10873507	TRUE	FALSE	TRUE	0.377994
cg10888242	TRUE	FALSE	FALSE	0.932397
cg10896827	TRUE	TRUE	TRUE	0.239216
cg10900641	TRUE	TRUE	TRUE	0.170608
cg10938478	TRUE	TRUE	FALSE	0.267863
cg10942690	FALSE	TRUE	FALSE	0.21593
cg10950441	FALSE	FALSE	TRUE	0.321892
cg10969343	TRUE	TRUE	TRUE	0.232516
cg10980911	TRUE	TRUE	TRUE	0.725579
cg10985281	TRUE	TRUE	FALSE	0.580425
cg10996589	TRUE	TRUE	TRUE	0.176944
cg11010976	FALSE	TRUE	FALSE	0.735976
cg11020333	TRUE	FALSE	TRUE	0.325165
cg11049828	TRUE	TRUE	TRUE	0.303112
cg11103296	TRUE	TRUE	TRUE	0.0491254
cg11119301	FALSE	FALSE	TRUE	0.89365
cg11124360	TRUE	FALSE	TRUE	0.183926
cg11126205	TRUE	TRUE	TRUE	0.0939784
cg11143131	FALSE	FALSE	TRUE	0.864791
cg11157208	TRUE	TRUE	FALSE	0.468209
cg11160408	TRUE	TRUE	FALSE	0.661298
cg11211512	TRUE	TRUE	TRUE	0.235088
cg11226042	TRUE	TRUE	TRUE	0.618377
cg11234767	FALSE	TRUE	FALSE	0.581398
cg11248493	TRUE	TRUE	TRUE	0.571993
cg11251399	TRUE	FALSE	TRUE	0.83849
cg11265725	TRUE	FALSE	TRUE	0.951731
cg11314598	FALSE	TRUE	FALSE	0.880408
cg11325950	FALSE	FALSE	TRUE	0.0976663
cg11391665	TRUE	TRUE	TRUE	0.682755
cg11408900	FALSE	FALSE	TRUE	0.856364
cg11414507	FALSE	FALSE	TRUE	0.991841
cg11449873	TRUE	FALSE	TRUE	0.951712
cg11451039	TRUE	TRUE	TRUE	0.95222
cg11456145	TRUE	FALSE	FALSE	0.788795
cg11481223	TRUE	FALSE	TRUE	0.43366
cg11489971	FALSE	TRUE	FALSE	0.888857
cg11490865	TRUE	FALSE	TRUE	0.470378
cg11519710	FALSE	TRUE	FALSE	0.201188
cg11527168	TRUE	TRUE	TRUE	0.498182
cg11594260	FALSE	TRUE	FALSE	0.000797495
cg11611932	TRUE	TRUE	FALSE	0.803047
cg11691383	TRUE	FALSE	TRUE	0.72118
cg11699517	TRUE	TRUE	TRUE	0.679402
cg11731414	TRUE	TRUE	TRUE	0.905301
cg11744817	TRUE	TRUE	TRUE	0.221333
cg11750962	TRUE	TRUE	TRUE	0.373474
cg11777611	FALSE	TRUE	FALSE	0.944614
cg11805204	TRUE	TRUE	FALSE	0.0753884
cg11805401	TRUE	FALSE	TRUE	0.198974
cg11825070	TRUE	TRUE	TRUE	0.817365
cg11842953	FALSE	TRUE	FALSE	0.190153
cg11856036	TRUE	TRUE	TRUE	0.40648
cg11876566	FALSE	FALSE	TRUE	0.0630457
cg11912754	TRUE	FALSE	TRUE	0.218277
cg11961999	TRUE	TRUE	TRUE	0.371698
cg11992783	TRUE	FALSE	FALSE	0.731746
cg12048508	FALSE	TRUE	FALSE	0.410991
cg12053971	FALSE	TRUE	FALSE	0.770798
cg12069132	FALSE	FALSE	TRUE	0.801363
cg12072529	FALSE	TRUE	TRUE	0.534401
cg12076931	TRUE	TRUE	FALSE	0.31305
cg12159837	TRUE	TRUE	TRUE	0.513328
cg12159995	FALSE	TRUE	TRUE	0.674366
cg12193943	TRUE	TRUE	TRUE	0.00223262
cg12226006	TRUE	FALSE	FALSE	0.042208
cg12254300	TRUE	TRUE	TRUE	0.27186
cg12256705	TRUE	FALSE	FALSE	0.00445824
cg12280664	TRUE	TRUE	TRUE	0.643315
cg12289926	FALSE	TRUE	TRUE	0.647759
cg12302527	TRUE	TRUE	TRUE	0.952196
cg12311806	FALSE	TRUE	FALSE	0.164494
cg12343881	TRUE	TRUE	TRUE	0.565879
cg12358698	FALSE	FALSE	TRUE	0.83143
cg12392998	TRUE	TRUE	TRUE	0.965059
cg12393104	TRUE	TRUE	FALSE	0.275437
cg12401003	TRUE	FALSE	TRUE	0.193993
cg12415318	FALSE	TRUE	FALSE	0.717269
cg12434898	TRUE	TRUE	FALSE	0.790318
cg12458020	FALSE	TRUE	FALSE	0.0646409
cg12473257	TRUE	FALSE	TRUE	0.872495
cg12476754	FALSE	TRUE	TRUE	0.439078
cg12508856	FALSE	TRUE	FALSE	0.0468878
cg12561474	FALSE	TRUE	TRUE	0.60102
cg12564151	FALSE	TRUE	TRUE	0.823162
cg12602405	TRUE	TRUE	FALSE	0.476326
cg12615205	TRUE	FALSE	FALSE	0.608426
cg12632249	TRUE	TRUE	TRUE	0.0124132
cg12639279	TRUE	TRUE	TRUE	0.486781
cg12668216	TRUE	TRUE	FALSE	0.694295
cg12677163	TRUE	FALSE	FALSE	0.304063
cg12705171	FALSE	FALSE	TRUE	0.63168
cg12727138	TRUE	TRUE	TRUE	0.391145
cg12746120	FALSE	TRUE	FALSE	0.616241
cg12764231	TRUE	FALSE	FALSE	0.459909
cg12764611	FALSE	FALSE	TRUE	0.997588
cg12793314	FALSE	TRUE	FALSE	0.734998
cg12793681	FALSE	FALSE	TRUE	0.109354
cg12793924	TRUE	TRUE	TRUE	0.852857
cg12817782	TRUE	TRUE	TRUE	0.0355443
cg12871534	FALSE	FALSE	TRUE	0.753218
cg12900489	FALSE	FALSE	TRUE	0.113927
cg12936238	TRUE	TRUE	TRUE	0.839554
cg12937817	TRUE	TRUE	TRUE	0.428249
cg12939797	FALSE	TRUE	FALSE	0.13073
cg12999120	TRUE	FALSE	TRUE	0.591546
cg13014866	TRUE	TRUE	TRUE	0.460428
cg13080137	FALSE	FALSE	TRUE	0.766978
cg13084569	FALSE	TRUE	TRUE	0.153634
cg13087441	TRUE	FALSE	TRUE	0.187916
cg13131455	FALSE	TRUE	TRUE	0.400774
cg13164164	TRUE	FALSE	TRUE	0.963701
cg13166748	TRUE	TRUE	TRUE	0.118254
cg13259063	TRUE	TRUE	TRUE	0.360716
cg13295050	TRUE	TRUE	TRUE	0.657181
cg13298691	TRUE	FALSE	FALSE	0.426955
cg13313339	TRUE	FALSE	TRUE	0.0419539
cg13347354	FALSE	TRUE	FALSE	0.0398226
cg13349742	FALSE	TRUE	FALSE	0.596464
cg13355874	FALSE	FALSE	TRUE	0.404614
cg13370010	TRUE	TRUE	TRUE	3.78858e-05
cg13371627	TRUE	TRUE	TRUE	0.824211
cg13375624	FALSE	TRUE	FALSE	0.539472
cg13392571	TRUE	FALSE	FALSE	0.0521712
cg13422339	TRUE	TRUE	TRUE	0.0291852
cg13427179	TRUE	FALSE	FALSE	0.784086
cg13450266	TRUE	TRUE	TRUE	0.204684
cg13454570	TRUE	FALSE	FALSE	0.0505283
cg13456321	FALSE	TRUE	FALSE	0.662307
cg13466725	FALSE	TRUE	FALSE	0.824563
cg13471521	TRUE	TRUE	FALSE	0.838032
cg13475977	FALSE	TRUE	FALSE	0.521575
cg13482814	TRUE	FALSE	FALSE	0.931355
cg13501446	TRUE	TRUE	FALSE	0.0675114
cg13525013	TRUE	FALSE	FALSE	0.46201
cg13525071	TRUE	TRUE	TRUE	0.553178
cg13535416	TRUE	TRUE	TRUE	0.374081
cg13558899	TRUE	TRUE	TRUE	0.789384
cg13568432	FALSE	FALSE	TRUE	0.934464
cg13613180	TRUE	TRUE	TRUE	0.00185651
cg13618880	TRUE	TRUE	TRUE	0.395269
cg13620490	TRUE	TRUE	FALSE	0.992939
cg13626676	TRUE	TRUE	TRUE	0.999446
cg13649124	FALSE	TRUE	TRUE	0.121903
cg13696436	TRUE	TRUE	TRUE	0.676395
cg13725340	FALSE	TRUE	FALSE	0.0980967
cg13739066	TRUE	TRUE	FALSE	0.341788
cg13748794	TRUE	TRUE	TRUE	0.344329
cg13751138	TRUE	FALSE	TRUE	0.22379
cg13759229	TRUE	TRUE	TRUE	0.0720799
cg13799970	TRUE	TRUE	TRUE	0.317964
cg13802490	TRUE	FALSE	FALSE	0.457931
cg13807343	TRUE	TRUE	FALSE	0.2783
cg13810457	TRUE	TRUE	FALSE	0.50481
cg13814990	FALSE	TRUE	TRUE	0.343254
cg13843938	TRUE	FALSE	TRUE	0.91556
cg13854423	FALSE	TRUE	FALSE	0.639077
cg13918206	TRUE	FALSE	FALSE	0.717657
cg13946929	TRUE	FALSE	FALSE	0.23496
cg13972986	TRUE	TRUE	TRUE	0.11734
cg13989010	TRUE	TRUE	TRUE	0.784675
cg13996750	TRUE	TRUE	TRUE	0.0597958
cg14024937	FALSE	TRUE	TRUE	0.796583
cg14034782	TRUE	TRUE	TRUE	0.447079
cg14043593	TRUE	FALSE	FALSE	0.300492
cg14074878	TRUE	TRUE	FALSE	0.715145
cg14075211	FALSE	TRUE	FALSE	0.588528
cg14127567	FALSE	FALSE	TRUE	0.0894571
cg14161369	FALSE	TRUE	FALSE	0.488673
cg14171460	TRUE	TRUE	FALSE	0.344296
cg14176804	FALSE	FALSE	TRUE	0.154479
cg14177325	TRUE	FALSE	FALSE	0.956977
cg14178775	TRUE	TRUE	TRUE	0.675353
cg14178821	TRUE	TRUE	TRUE	0.409414
cg14184715	TRUE	FALSE	TRUE	0.505679
cg14218053	TRUE	TRUE	TRUE	0.604496
cg14231966	TRUE	TRUE	TRUE	0.0585594
cg14242771	TRUE	TRUE	FALSE	0.203925
cg14263070	TRUE	TRUE	TRUE	0.364695
cg14275445	TRUE	TRUE	TRUE	0.364725
cg14323873	FALSE	FALSE	TRUE	0.100248
cg14328477	TRUE	TRUE	TRUE	0.710571
cg14329644	TRUE	TRUE	TRUE	0.155103
cg14330143	FALSE	TRUE	FALSE	0.109246
cg14333520	TRUE	TRUE	TRUE	0.0632205
cg14339848	TRUE	TRUE	TRUE	0.317669
cg14350544	FALSE	TRUE	FALSE	0.694924
cg14355321	TRUE	TRUE	TRUE	0.878806
cg14364472	TRUE	TRUE	TRUE	0.676489
cg14391345	TRUE	FALSE	TRUE	0.630499
cg14406074	FALSE	TRUE	FALSE	0.864182
cg14414501	TRUE	TRUE	FALSE	0.069962
cg14424770	TRUE	FALSE	FALSE	0.515182
cg14521546	TRUE	TRUE	FALSE	0.72117
cg14523948	TRUE	TRUE	TRUE	0.0140919
cg14529891	TRUE	TRUE	FALSE	0.616304
cg14530444	TRUE	TRUE	TRUE	0.978669
cg14543291	FALSE	FALSE	TRUE	0.970229
cg14579651	FALSE	TRUE	TRUE	0.824432
cg14631576	TRUE	TRUE	TRUE	0.623231
cg14661281	TRUE	FALSE	FALSE	0.570482
cg14679463	FALSE	FALSE	TRUE	0.866364
cg14700524	FALSE	FALSE	TRUE	0.0950879
cg14742802	TRUE	TRUE	TRUE	0.120174
cg14791395	TRUE	FALSE	FALSE	0.146306
cg14791525	FALSE	TRUE	FALSE	0.264186
cg14824543	TRUE	FALSE	TRUE	0.259207
cg14825743	TRUE	TRUE	TRUE	0.850912
cg14829063	FALSE	TRUE	TRUE	0.376236
cg14833024	TRUE	TRUE	TRUE	0.905724
cg14905665	FALSE	FALSE	TRUE	0.310788
cg14907310	TRUE	FALSE	TRUE	0.507252
cg14947466	TRUE	FALSE	FALSE	0.627707
cg14956836	TRUE	FALSE	FALSE	0.455943
cg14957660	TRUE	TRUE	FALSE	0.554808
cg14993830	FALSE	FALSE	TRUE	0.0620398
cg15034659	TRUE	TRUE	FALSE	0.998258
cg15056772	FALSE	FALSE	TRUE	0.795753
cg15074789	TRUE	TRUE	TRUE	0.6169
cg15121959	TRUE	FALSE	FALSE	0.0608679
cg15137396	FALSE	TRUE	TRUE	0.673308
cg15145174	FALSE	TRUE	TRUE	0.625835
cg15159149	FALSE	TRUE	TRUE	0.0663106
cg15171791	TRUE	TRUE	TRUE	0.605722
cg15260951	TRUE	TRUE	TRUE	0.381241
cg15320905	TRUE	TRUE	TRUE	0.202613
cg15327380	TRUE	FALSE	TRUE	0.0577813
cg15370635	FALSE	TRUE	TRUE	0.519519
cg15393025	FALSE	TRUE	FALSE	0.856085
cg15436174	FALSE	TRUE	TRUE	0.396851
cg15448385	FALSE	TRUE	TRUE	0.72248
cg15517343	TRUE	TRUE	TRUE	0.640831
cg15536947	FALSE	FALSE	TRUE	0.901611
cg15543534	FALSE	FALSE	TRUE	0.658984
cg15574316	FALSE	TRUE	FALSE	0.934759
cg15598069	TRUE	TRUE	TRUE	0.484735
cg15630599	TRUE	FALSE	TRUE	0.287337
cg15644970	TRUE	TRUE	TRUE	0.118324
cg15690853	TRUE	FALSE	FALSE	0.0683989
cg15783703	TRUE	FALSE	FALSE	0.070352
cg15790184	FALSE	TRUE	FALSE	0.720357
cg15813095	TRUE	FALSE	TRUE	0.149507
cg15815120	FALSE	TRUE	TRUE	0.331649
cg15850065	TRUE	FALSE	TRUE	0.776237
cg15867626	FALSE	FALSE	TRUE	0.0717658
cg15874481	TRUE	TRUE	TRUE	0.825155
cg15889768	TRUE	TRUE	TRUE	0.297904
cg15893779	TRUE	TRUE	TRUE	0.613549
cg15908877	TRUE	TRUE	TRUE	0.365953
cg15934368	TRUE	TRUE	TRUE	0.288386
cg15941779	TRUE	TRUE	FALSE	0.197406
cg15946337	TRUE	TRUE	TRUE	0.651885
cg15986469	TRUE	TRUE	FALSE	0.966539
cg15990451	TRUE	FALSE	FALSE	0.0396546
cg15994839	FALSE	FALSE	TRUE	0.496902
cg16011907	TRUE	FALSE	FALSE	0.937812
cg16026813	TRUE	TRUE	TRUE	0.402116
cg16040341	TRUE	TRUE	TRUE	0.00130984
cg16049367	FALSE	TRUE	TRUE	0.0150058
cg16063474	TRUE	TRUE	TRUE	0.0248589
cg16090330	TRUE	TRUE	TRUE	0.0221976
cg16149138	TRUE	FALSE	FALSE	0.57226
cg16176837	FALSE	TRUE	TRUE	0.346493
cg16222896	FALSE	FALSE	TRUE	0.442844
cg16226004	TRUE	TRUE	TRUE	0.0849114
cg16234274	FALSE	FALSE	TRUE	0.80093
cg16240750	TRUE	TRUE	TRUE	0.167248
cg16246188	TRUE	TRUE	FALSE	0.2127
cg16278897	FALSE	FALSE	TRUE	0.770556
cg16294620	TRUE	FALSE	TRUE	0.531278
cg16314733	TRUE	TRUE	FALSE	0.443943
cg16348742	TRUE	TRUE	TRUE	0.098207
cg16352527	TRUE	FALSE	FALSE	0.404841
cg16459952	FALSE	FALSE	TRUE	0.819007
cg16499947	TRUE	FALSE	FALSE	0.0477526
cg16505953	TRUE	TRUE	FALSE	0.197095
cg16509158	FALSE	TRUE	TRUE	0.28731
cg16509336	TRUE	TRUE	TRUE	0.855461
cg16521443	FALSE	TRUE	FALSE	0.461563
cg16529686	TRUE	TRUE	FALSE	0.00948712
cg16530491	TRUE	TRUE	TRUE	0.201471
cg16548201	TRUE	TRUE	FALSE	0.0686771
cg16558530	TRUE	TRUE	TRUE	0.616165
cg16568256	FALSE	TRUE	FALSE	0.976664
cg16575444	TRUE	FALSE	FALSE	0.305184
cg16596859	TRUE	TRUE	TRUE	0.377462
cg16601904	TRUE	TRUE	FALSE	0.712102
cg16607181	TRUE	TRUE	TRUE	0.356914
cg16614288	TRUE	TRUE	TRUE	0.373688
cg16645705	TRUE	TRUE	TRUE	0.465782
cg16651441	TRUE	TRUE	TRUE	0.218759
cg16663025	TRUE	TRUE	TRUE	0.500984
cg16670940	TRUE	TRUE	TRUE	0.0690216
cg16758809	FALSE	TRUE	FALSE	0.413096
cg16765487	TRUE	TRUE	TRUE	0.562441
cg16770774	TRUE	FALSE	TRUE	0.0873319
cg16794682	TRUE	TRUE	TRUE	0.966505
cg16860712	TRUE	TRUE	TRUE	0.153391
cg16874494	FALSE	TRUE	TRUE	0.216797
cg16915863	FALSE	FALSE	TRUE	0.765879
cg16929692	TRUE	TRUE	FALSE	0.358767
cg16932285	TRUE	TRUE	TRUE	0.446068
cg16978910	FALSE	TRUE	FALSE	0.0813102
cg17022038	TRUE	TRUE	TRUE	0.190727
cg17063143	FALSE	FALSE	TRUE	0.913261
cg17104202	TRUE	FALSE	FALSE	0.926767
cg17113147	TRUE	TRUE	FALSE	0.581191
cg17128308	FALSE	TRUE	FALSE	0.38411
cg17153082	FALSE	FALSE	TRUE	0.998949
cg17153775	TRUE	TRUE	TRUE	0.931098
cg17171920	FALSE	TRUE	TRUE	0.970144
cg17219656	TRUE	TRUE	TRUE	0.665493
cg17220278	TRUE	FALSE	TRUE	0.0476791
cg17224613	TRUE	FALSE	TRUE	0.0525334
cg17258537	TRUE	FALSE	FALSE	0.62755
cg17263013	TRUE	FALSE	TRUE	0.842082
cg17290943	FALSE	FALSE	TRUE	0.473436
cg17291500	TRUE	TRUE	TRUE	0.0890504
cg17297775	FALSE	TRUE	TRUE	0.387896
cg17352462	TRUE	TRUE	TRUE	0.887318
cg17374433	FALSE	FALSE	TRUE	0.0966015
cg17419660	TRUE	FALSE	FALSE	0.457256
cg17466474	FALSE	TRUE	FALSE	0.361999
cg17470198	TRUE	TRUE	TRUE	0.666432
cg17471193	TRUE	FALSE	TRUE	0.438933
cg17494585	TRUE	TRUE	FALSE	0.366072
cg17511251	TRUE	TRUE	TRUE	0.654095
cg17523840	FALSE	FALSE	TRUE	0.760052
cg17526311	TRUE	TRUE	TRUE	0.302339
cg17549725	FALSE	FALSE	TRUE	0.621855
cg17567602	FALSE	TRUE	TRUE	0.0230137
cg17575314	TRUE	TRUE	TRUE	0.00472165
cg17592667	TRUE	TRUE	TRUE	0.533899
cg17601209	TRUE	TRUE	TRUE	0.540412
cg17616305	FALSE	TRUE	FALSE	0.231353
cg17640147	TRUE	FALSE	TRUE	0.20643
cg17642201	FALSE	TRUE	FALSE	0.662629
cg17654050	FALSE	TRUE	FALSE	0.452884
cg17736821	FALSE	FALSE	TRUE	0.246395
cg17752576	TRUE	TRUE	TRUE	0.693334
cg17755604	TRUE	TRUE	TRUE	0.735102
cg17756521	FALSE	TRUE	FALSE	0.163898
cg17789464	TRUE	TRUE	FALSE	0.168877
cg17805068	FALSE	TRUE	FALSE	0.321307
cg17842997	TRUE	TRUE	TRUE	0.562498
cg17874109	TRUE	FALSE	TRUE	0.29934
cg17876831	TRUE	TRUE	TRUE	0.787867
cg17905188	TRUE	FALSE	TRUE	0.584027
cg17938607	FALSE	TRUE	FALSE	0.427479
cg17940849	TRUE	FALSE	FALSE	0.0288996
cg17997207	FALSE	FALSE	TRUE	0.141533
cg18016139	TRUE	FALSE	FALSE	0.651398
cg18021203	FALSE	FALSE	TRUE	0.661088
cg18050634	FALSE	FALSE	TRUE	0.652034
cg18059383	FALSE	FALSE	TRUE	0.192933
cg18083008	FALSE	TRUE	FALSE	0.732567
cg18085033	TRUE	TRUE	TRUE	0.0150722
cg18105709	FALSE	FALSE	TRUE	0.25183
cg18108009	FALSE	TRUE	FALSE	0.954645
cg18139928	TRUE	TRUE	TRUE	0.847183
cg18170100	TRUE	FALSE	FALSE	0.0866135
cg18188079	TRUE	TRUE	TRUE	0.140488
cg18223153	TRUE	TRUE	TRUE	0.516553
cg18234533	TRUE	TRUE	FALSE	0.312546
cg18239942	FALSE	TRUE	TRUE	0.694964
cg18265118	TRUE	FALSE	FALSE	0.788081
cg18270285	TRUE	TRUE	FALSE	0.108787
cg18282441	FALSE	TRUE	FALSE	0.379561
cg18288161	TRUE	FALSE	FALSE	0.761567
cg18302637	FALSE	FALSE	TRUE	0.390501
cg18305652	TRUE	FALSE	FALSE	0.594577
cg18308755	TRUE	TRUE	TRUE	0.187143
cg18319398	FALSE	TRUE	FALSE	0.306434
cg18345406	TRUE	FALSE	TRUE	0.659054
cg18351781	TRUE	TRUE	TRUE	0.817705
cg18354203	TRUE	TRUE	TRUE	0.768986
cg18358061	FALSE	FALSE	TRUE	0.0151354
cg18425586	FALSE	FALSE	TRUE	0.687886
cg18442992	TRUE	TRUE	FALSE	0.566911
cg18452131	TRUE	TRUE	FALSE	0.738201
cg18474072	FALSE	TRUE	TRUE	0.624645
cg18497811	TRUE	TRUE	TRUE	0.147924
cg18502618	TRUE	TRUE	TRUE	0.023304
cg18503078	TRUE	TRUE	TRUE	0.362419
cg18531351	TRUE	TRUE	TRUE	0.0733668
cg18574219	FALSE	TRUE	FALSE	0.0281419
cg18587059	TRUE	TRUE	FALSE	0.366927
cg18603787	TRUE	TRUE	TRUE	0.76643
cg18605975	FALSE	TRUE	TRUE	0.715521
cg18608206	TRUE	TRUE	FALSE	0.402506
cg18627429	TRUE	TRUE	TRUE	0.504925
cg18650827	FALSE	FALSE	TRUE	0.334626
cg18665526	FALSE	TRUE	FALSE	0.300379
cg18693141	TRUE	FALSE	TRUE	0.83697
cg18725348	TRUE	TRUE	TRUE	0.0200258
cg18745279	TRUE	TRUE	TRUE	0.837095
cg18770758	FALSE	FALSE	TRUE	0.385252
cg18813390	FALSE	FALSE	TRUE	0.478052
cg18857768	TRUE	TRUE	FALSE	0.0102925
cg18865725	TRUE	TRUE	TRUE	0.25084
cg18884388	FALSE	TRUE	FALSE	0.320982
cg18904855	FALSE	FALSE	TRUE	0.639885
cg18922542	TRUE	TRUE	FALSE	0.0985469
cg18947676	FALSE	FALSE	TRUE	0.51323
cg18965213	FALSE	TRUE	FALSE	0.809223
cg18972349	TRUE	FALSE	TRUE	0.685664
cg18996760	TRUE	TRUE	TRUE	0.121098
cg19001909	FALSE	TRUE	FALSE	0.640113
cg19003183	FALSE	FALSE	TRUE	0.0820531
cg19008877	FALSE	TRUE	FALSE	0.219464
cg19025272	TRUE	TRUE	TRUE	0.89473
cg19026125	TRUE	TRUE	TRUE	0.217861
cg19033943	TRUE	TRUE	FALSE	0.818524
cg19044706	TRUE	TRUE	TRUE	0.417158
cg19047226	TRUE	TRUE	FALSE	0.00698884
cg19056700	TRUE	FALSE	FALSE	0.957219
cg19079233	FALSE	TRUE	FALSE	0.133584
cg19083265	TRUE	TRUE	TRUE	0.30026
cg19093939	FALSE	TRUE	FALSE	0.565001
cg19158549	TRUE	FALSE	FALSE	0.084292
cg19182035	FALSE	TRUE	FALSE	0.726317
cg19198993	TRUE	TRUE	FALSE	0.673889
cg19210349	FALSE	TRUE	FALSE	0.753433
cg19243717	FALSE	FALSE	TRUE	0.318142
cg19281677	FALSE	FALSE	TRUE	0.604027
cg19312314	FALSE	TRUE	TRUE	0.24635
cg19314882	TRUE	FALSE	TRUE	0.613642
cg19317333	TRUE	FALSE	TRUE	0.508811
cg19341309	TRUE	TRUE	TRUE	0.833812
cg19356629	TRUE	FALSE	FALSE	0.117383
cg19358568	TRUE	FALSE	TRUE	0.793027
cg19368103	FALSE	TRUE	TRUE	0.0121642
cg19380808	TRUE	TRUE	FALSE	0.397931
cg19496479	TRUE	FALSE	TRUE	0.536456
cg19497523	TRUE	TRUE	TRUE	0.0145299
cg19514230	FALSE	FALSE	TRUE	0.143064
cg19599165	TRUE	FALSE	FALSE	0.546113
cg19615711	TRUE	FALSE	TRUE	0.259103
cg19706803	TRUE	FALSE	FALSE	0.171377
cg19738882	TRUE	TRUE	FALSE	0.364986
cg19747142	TRUE	TRUE	TRUE	0.00454395
cg19780308	TRUE	TRUE	TRUE	0.79699
cg19848118	FALSE	TRUE	FALSE	0.0705973
cg19861078	FALSE	FALSE	TRUE	0.122581
cg19887547	FALSE	TRUE	FALSE	0.0339868
cg19896142	FALSE	FALSE	TRUE	0.873663
cg19897979	FALSE	FALSE	TRUE	0.0202443
cg19918488	TRUE	TRUE	TRUE	0.52746
cg19951297	TRUE	TRUE	TRUE	0.853007
cg19954448	FALSE	TRUE	TRUE	0.461347
cg19960165	FALSE	FALSE	TRUE	0.267498
cg19960891	TRUE	TRUE	TRUE	0.809255
cg19968179	TRUE	TRUE	FALSE	0.196289
cg20028483	TRUE	FALSE	FALSE	0.389999
cg20035127	TRUE	FALSE	FALSE	0.211848
cg20042612	FALSE	TRUE	FALSE	0.503463
cg20067338	FALSE	FALSE	TRUE	0.603699
cg20071624	TRUE	FALSE	FALSE	0.82223
cg20099968	FALSE	TRUE	FALSE	0.51003
cg20100006	FALSE	TRUE	FALSE	0.760062
cg20146105	TRUE	TRUE	TRUE	0.240513
cg20181739	FALSE	TRUE	FALSE	0.741343
cg20195046	FALSE	TRUE	FALSE	0.804601
cg20265528	TRUE	FALSE	TRUE	0.283007
cg20282303	TRUE	TRUE	FALSE	0.38859
cg20289746	FALSE	TRUE	TRUE	0.665583
cg20337698	FALSE	TRUE	TRUE	0.127237
cg20354485	FALSE	TRUE	TRUE	0.146082
cg20358227	TRUE	TRUE	TRUE	0.913021
cg20380470	TRUE	TRUE	TRUE	0.0255828
cg20382028	TRUE	FALSE	FALSE	0.287251
cg20384325	FALSE	FALSE	TRUE	0.789393
cg20427090	TRUE	TRUE	FALSE	0.569159
cg20452738	TRUE	TRUE	FALSE	0.30681
cg20469502	TRUE	TRUE	TRUE	0.00768262
cg20535966	FALSE	FALSE	TRUE	0.682368
cg20539430	TRUE	FALSE	FALSE	0.807801
cg20594982	TRUE	FALSE	FALSE	0.168035
cg20609302	TRUE	TRUE	TRUE	0.35302
cg20612875	TRUE	FALSE	FALSE	0.610176
cg20677019	FALSE	TRUE	FALSE	0.444882
cg20679271	TRUE	TRUE	TRUE	0.430833
cg20696050	TRUE	FALSE	TRUE	0.514545
cg20769997	TRUE	TRUE	TRUE	0.992973
cg20781238	TRUE	TRUE	FALSE	0.588397
cg20794351	TRUE	TRUE	FALSE	0.103663
cg20814688	FALSE	TRUE	FALSE	0.73678
cg20828897	TRUE	FALSE	FALSE	0.250535
cg20847762	FALSE	TRUE	FALSE	0.89122
cg20863673	FALSE	FALSE	TRUE	0.940333
cg20871346	TRUE	FALSE	FALSE	0.168366
cg20893532	TRUE	TRUE	TRUE	0.308078
cg20935223	FALSE	TRUE	FALSE	0.955338
cg20948271	TRUE	FALSE	TRUE	0.30453
cg20974822	FALSE	TRUE	TRUE	0.5997
cg21001273	TRUE	TRUE	FALSE	0.366188
cg21052025	TRUE	FALSE	FALSE	0.554149
cg21069500	FALSE	FALSE	TRUE	0.89589
cg21074413	TRUE	TRUE	TRUE	0.094863
cg21078065	TRUE	TRUE	TRUE	0.615423
cg21091226	FALSE	TRUE	FALSE	0.0994831
cg21107944	TRUE	FALSE	FALSE	0.25777
cg21181474	TRUE	TRUE	TRUE	0.546468
cg21186576	TRUE	FALSE	TRUE	0.437765
cg21190228	TRUE	TRUE	TRUE	0.0974041
cg21210370	FALSE	FALSE	TRUE	0.67563
cg21220614	FALSE	TRUE	FALSE	0.210288
cg21236655	TRUE	FALSE	FALSE	0.61228
cg21245684	TRUE	FALSE	TRUE	0.51678
cg21293831	FALSE	TRUE	TRUE	0.832134
cg21293943	TRUE	FALSE	TRUE	0.78128
cg21333208	TRUE	TRUE	TRUE	0.707367
cg21367866	FALSE	TRUE	FALSE	0.0187835
cg21387009	TRUE	FALSE	TRUE	0.781394
cg21410120	FALSE	FALSE	TRUE	0.444822
cg21438602	FALSE	FALSE	TRUE	0.449084
cg21445764	FALSE	FALSE	TRUE	0.148842
cg21447167	TRUE	TRUE	TRUE	0.0609176
cg21453595	TRUE	TRUE	TRUE	0.301522
cg21464674	FALSE	FALSE	TRUE	0.328501
cg21464975	FALSE	TRUE	TRUE	0.723681
cg21501412	TRUE	TRUE	TRUE	0.155975
cg21511415	FALSE	TRUE	TRUE	0.7033
cg21568206	FALSE	FALSE	TRUE	0.390966
cg21644316	TRUE	TRUE	FALSE	0.106923
cg21650295	TRUE	TRUE	FALSE	0.452683
cg21693033	FALSE	TRUE	FALSE	0.131483
cg21695475	TRUE	FALSE	FALSE	0.51299
cg21697252	TRUE	TRUE	FALSE	0.0394831
cg21747628	FALSE	FALSE	TRUE	0.919442
cg21763405	TRUE	FALSE	TRUE	0.593196
cg21780711	TRUE	TRUE	TRUE	0.0177698
cg21791768	TRUE	TRUE	FALSE	0.598792
cg21796528	TRUE	TRUE	TRUE	0.346021
cg21811853	TRUE	TRUE	TRUE	0.259021
cg21870645	TRUE	TRUE	TRUE	0.774074
cg21877010	TRUE	FALSE	FALSE	0.114124
cg21893960	TRUE	TRUE	TRUE	0.398181
cg21922512	FALSE	TRUE	TRUE	0.635289
cg21979773	FALSE	TRUE	TRUE	0.932722
cg22019806	TRUE	FALSE	TRUE	0.877644
cg22031783	TRUE	TRUE	TRUE	0.171393
cg22036872	FALSE	TRUE	FALSE	0.656656
cg22047766	TRUE	FALSE	FALSE	0.537444
cg22049342	TRUE	TRUE	TRUE	0.105279
cg22051925	FALSE	TRUE	FALSE	0.954174
cg22060817	TRUE	FALSE	TRUE	0.0364225
cg22134757	TRUE	TRUE	TRUE	0.65422
cg22141696	FALSE	TRUE	FALSE	0.0916065
cg22180298	TRUE	TRUE	TRUE	0.260849
cg22186503	TRUE	FALSE	FALSE	0.48488
cg22200727	TRUE	TRUE	FALSE	0.358684
cg22226804	TRUE	TRUE	TRUE	0.891185
cg22229114	TRUE	TRUE	TRUE	0.395172
cg22233512	FALSE	TRUE	FALSE	0.774743
cg22244305	TRUE	TRUE	TRUE	0.208402
cg22279865	TRUE	TRUE	TRUE	0.944859
cg22289815	TRUE	FALSE	TRUE	0.547865
cg22310744	FALSE	TRUE	TRUE	0.104594
cg22335882	TRUE	TRUE	FALSE	0.880946
cg22359623	TRUE	TRUE	TRUE	0.503696
cg22402769	TRUE	TRUE	TRUE	0.440965
cg22408815	TRUE	FALSE	TRUE	0.593495
cg22423984	FALSE	TRUE	FALSE	0.522106
cg22519947	TRUE	TRUE	TRUE	0.594161
cg22550943	TRUE	TRUE	TRUE	0.460857
cg22575966	TRUE	TRUE	TRUE	0.628443
cg22618720	FALSE	FALSE	TRUE	0.522568
cg22672431	TRUE	TRUE	FALSE	0.0259111
cg22702334	FALSE	FALSE	TRUE	0.343167
cg22709071	FALSE	TRUE	TRUE	0.222763
cg22767015	FALSE	TRUE	TRUE	0.501985
cg22871801	TRUE	TRUE	TRUE	0.687672
cg22875527	TRUE	TRUE	TRUE	0.90389
cg22880122	FALSE	TRUE	TRUE	0.829316
cg22944823	FALSE	TRUE	TRUE	0.0702577
cg22974337	FALSE	FALSE	TRUE	0.233885
cg22979083	FALSE	FALSE	TRUE	0.796127
cg22981175	TRUE	TRUE	TRUE	0.42131
cg23049079	TRUE	TRUE	FALSE	0.154569
cg23052527	FALSE	TRUE	FALSE	0.0612441
cg23053537	FALSE	TRUE	TRUE	0.903862
cg23079012	TRUE	FALSE	TRUE	0.0592419
cg23079522	FALSE	FALSE	TRUE	0.786869
cg23105474	FALSE	FALSE	TRUE	0.346705
cg23155625	TRUE	FALSE	TRUE	0.554204
cg23201828	FALSE	TRUE	TRUE	0.108704
cg23258188	TRUE	TRUE	TRUE	0.401835
cg23270712	TRUE	FALSE	TRUE	0.0176207
cg23291145	TRUE	FALSE	TRUE	0.305322
cg23300509	FALSE	FALSE	TRUE	0.963378
cg23310253	FALSE	TRUE	FALSE	0.433866
cg23313416	TRUE	TRUE	FALSE	0.0365284
cg23318523	TRUE	TRUE	TRUE	0.230108
cg23319218	TRUE	TRUE	TRUE	0.69684
cg23330051	FALSE	FALSE	TRUE	0.434405
cg23331603	FALSE	TRUE	TRUE	0.735392
cg23338668	FALSE	FALSE	TRUE	0.12784
cg23431444	FALSE	TRUE	FALSE	0.506288
cg23445114	TRUE	TRUE	TRUE	0.853874
cg23458898	FALSE	TRUE	TRUE	0.775549
cg23461741	TRUE	TRUE	TRUE	0.497933
cg23492351	FALSE	TRUE	FALSE	0.087686
cg23503101	FALSE	TRUE	TRUE	0.890525
cg23509665	FALSE	FALSE	TRUE	0.887286
cg23540020	TRUE	TRUE	FALSE	0.112173
cg23548455	TRUE	TRUE	TRUE	0.339378
cg23556205	FALSE	TRUE	FALSE	0.270008
cg23591139	TRUE	TRUE	FALSE	0.869828
cg23608075	TRUE	FALSE	TRUE	0.72914
cg23627246	TRUE	TRUE	TRUE	0.118268
cg23652814	TRUE	FALSE	TRUE	0.385617
cg23686029	FALSE	TRUE	TRUE	0.27441
cg23720063	TRUE	TRUE	TRUE	0.992755
cg23726178	FALSE	TRUE	FALSE	0.501788
cg23783862	TRUE	FALSE	TRUE	0.453382
cg23814714	FALSE	TRUE	FALSE	0.450767
cg23830590	TRUE	FALSE	FALSE	0.167214
cg23857700	TRUE	TRUE	TRUE	0.442853
cg23866403	FALSE	FALSE	TRUE	0.107544
cg23877683	FALSE	TRUE	FALSE	0.0784387
cg23880198	TRUE	FALSE	FALSE	0.328349
cg23922467	TRUE	FALSE	TRUE	0.308177
cg23941963	TRUE	FALSE	FALSE	0.308982
cg23980314	TRUE	FALSE	TRUE	0.285389
cg24040155	TRUE	TRUE	TRUE	0.457408
cg24043286	TRUE	FALSE	FALSE	0.788562
cg24121967	TRUE	TRUE	TRUE	0.684567
cg24140574	FALSE	TRUE	TRUE	0.176712
cg24216233	TRUE	TRUE	FALSE	0.480506
cg24230355	TRUE	TRUE	FALSE	0.0601882
cg24245840	FALSE	TRUE	FALSE	0.20659
cg24251111	TRUE	TRUE	TRUE	0.339281
cg24283027	TRUE	TRUE	TRUE	0.113111
cg24293689	TRUE	TRUE	TRUE	0.0953326
cg24335751	TRUE	TRUE	TRUE	0.136126
cg24371155	TRUE	FALSE	TRUE	0.439226
cg24428653	FALSE	FALSE	TRUE	0.579712
cg24430322	TRUE	TRUE	FALSE	0.14748
cg24453604	TRUE	TRUE	TRUE	0.28047
cg24509916	TRUE	FALSE	TRUE	0.0298115
cg24525461	FALSE	FALSE	TRUE	0.00791494
cg24571086	TRUE	TRUE	FALSE	0.23629
cg24641417	TRUE	TRUE	FALSE	0.201677
cg24673043	TRUE	TRUE	TRUE	0.880406
cg24682415	TRUE	TRUE	FALSE	0.323614
cg24686957	FALSE	TRUE	FALSE	0.133169
cg24716640	TRUE	TRUE	FALSE	0.303294
cg24741744	FALSE	TRUE	TRUE	0.569979
cg24799159	TRUE	TRUE	TRUE	0.880395
cg24812303	TRUE	TRUE	TRUE	0.710398
cg24852892	FALSE	FALSE	TRUE	0.69005
cg24883607	TRUE	TRUE	FALSE	0.0489223
cg24911388	FALSE	TRUE	TRUE	0.157574
cg24926706	FALSE	TRUE	FALSE	0.791403
cg25072393	TRUE	TRUE	TRUE	0.396747
cg25072880	FALSE	TRUE	FALSE	0.958626
cg25090742	TRUE	TRUE	TRUE	0.44503
cg25123881	TRUE	FALSE	TRUE	0.500366
cg25130831	FALSE	TRUE	FALSE	0.000103276
cg25133422	TRUE	TRUE	FALSE	0.325911
cg25139963	TRUE	TRUE	TRUE	0.243443
cg25143247	TRUE	TRUE	FALSE	0.31183
cg25183214	TRUE	FALSE	TRUE	0.415399
cg25213968	FALSE	FALSE	TRUE	0.931312
cg25221774	TRUE	TRUE	TRUE	0.464668
cg25239095	TRUE	FALSE	TRUE	0.362201
cg25302730	FALSE	TRUE	FALSE	0.660723
cg25310559	TRUE	TRUE	FALSE	0.635618
cg25354617	FALSE	TRUE	TRUE	0.684239
cg25362585	TRUE	FALSE	TRUE	0.418443
cg25366639	FALSE	TRUE	FALSE	0.118168
cg25369058	FALSE	TRUE	TRUE	0.492192
cg25383057	TRUE	TRUE	TRUE	0.299886
cg25527325	TRUE	FALSE	FALSE	0.61751
cg25539505	TRUE	FALSE	FALSE	0.181441
cg25576093	TRUE	TRUE	TRUE	0.419721
cg25633284	TRUE	TRUE	TRUE	0.924457
cg25643644	TRUE	FALSE	FALSE	0.838845
cg25644321	FALSE	TRUE	FALSE	0.000961338
cg25661931	TRUE	FALSE	FALSE	0.417117
cg25709789	TRUE	TRUE	TRUE	0.0279341
cg25720578	FALSE	FALSE	TRUE	0.223443
cg25745135	TRUE	FALSE	FALSE	0.0796492
cg25768632	TRUE	FALSE	TRUE	0.991363
cg25771730	TRUE	TRUE	TRUE	0.275952
cg25782256	TRUE	TRUE	TRUE	0.484509
cg25809502	TRUE	FALSE	FALSE	0.881287
cg25815893	TRUE	TRUE	FALSE	0.397062
cg25826721	TRUE	TRUE	TRUE	0.564089
cg25832123	TRUE	TRUE	TRUE	0.0243434
cg25849029	TRUE	FALSE	FALSE	0.65057
cg25855768	TRUE	FALSE	TRUE	0.749891
cg25878744	TRUE	TRUE	TRUE	0.117124
cg25915013	TRUE	FALSE	TRUE	0.011635
cg25920857	TRUE	FALSE	FALSE	0.914844
cg25932566	FALSE	TRUE	TRUE	0.377794
cg25934824	TRUE	TRUE	FALSE	0.427478
cg25938891	TRUE	TRUE	FALSE	0.611351
cg26007962	TRUE	FALSE	TRUE	0.778171
cg26014413	TRUE	FALSE	FALSE	0.0295536
cg26053881	FALSE	TRUE	TRUE	0.504148
cg26059977	FALSE	TRUE	FALSE	0.28957
cg26102082	FALSE	TRUE	TRUE	0.707081
cg26105956	TRUE	FALSE	FALSE	0.145171
cg26116112	TRUE	FALSE	TRUE	0.373157
cg26134751	TRUE	FALSE	TRUE	0.92612
cg26154631	FALSE	TRUE	TRUE	0.740618
cg26159735	FALSE	FALSE	TRUE	0.988483
cg26190381	FALSE	FALSE	TRUE	0.463669
cg26211126	FALSE	FALSE	TRUE	0.175901
cg26212135	FALSE	TRUE	FALSE	0.781179
cg26213821	FALSE	FALSE	TRUE	0.916235
cg26214431	TRUE	TRUE	FALSE	0.306175
cg26314566	FALSE	FALSE	TRUE	0.143709
cg26328150	FALSE	FALSE	TRUE	0.709629
cg26336213	TRUE	TRUE	FALSE	0.608184
cg26348521	TRUE	TRUE	FALSE	0.269322
cg26351951	TRUE	FALSE	FALSE	0.783473
cg26393354	TRUE	TRUE	TRUE	0.809207
cg26446593	TRUE	TRUE	FALSE	0.43743
cg26460578	FALSE	TRUE	TRUE	0.130384
cg26509915	TRUE	TRUE	TRUE	0.460677
cg26534468	TRUE	FALSE	TRUE	0.00564887
cg26544377	TRUE	FALSE	FALSE	0.358669
cg26574325	FALSE	FALSE	TRUE	0.451967
cg26578983	FALSE	FALSE	TRUE	0.291414
cg26583725	FALSE	TRUE	FALSE	0.759221
cg26589485	TRUE	FALSE	TRUE	0.694092
cg26589665	TRUE	FALSE	FALSE	0.630216
cg26619790	TRUE	FALSE	TRUE	0.130169
cg26645494	FALSE	TRUE	TRUE	0.395504
cg26658039	FALSE	TRUE	FALSE	0.970243
cg26706187	TRUE	TRUE	FALSE	0.380385
cg26779330	TRUE	TRUE	TRUE	0.368782
cg26902127	TRUE	FALSE	TRUE	0.90991
cg26903053	FALSE	TRUE	FALSE	0.18586
cg26913186	TRUE	TRUE	TRUE	0.771367
cg26935328	FALSE	FALSE	TRUE	0.35765
cg26974444	TRUE	FALSE	FALSE	0.233802
cg27000233	TRUE	TRUE	FALSE	0.981423
cg27022201	TRUE	TRUE	TRUE	0.957071
cg27050407	FALSE	FALSE	TRUE	0.125814
cg27064285	TRUE	TRUE	FALSE	0.828782
cg27067575	TRUE	FALSE	FALSE	0.285921
cg27101452	FALSE	FALSE	TRUE	0.981448
cg27104413	TRUE	FALSE	FALSE	0.236754
cg27112339	FALSE	FALSE	TRUE	0.277549
cg27136914	TRUE	TRUE	TRUE	0.533279
cg27161313	TRUE	FALSE	FALSE	0.609456
cg27177415	TRUE	TRUE	TRUE	0.211773
cg27196131	TRUE	FALSE	FALSE	0.259379
cg27215641	TRUE	TRUE	TRUE	0.481802
cg27230472	TRUE	TRUE	TRUE	0.0409993
cg27286011	TRUE	FALSE	FALSE	0.479116
cg27297558	TRUE	FALSE	FALSE	0.349528
cg27360727	TRUE	TRUE	TRUE	0.241748
cg27384355	TRUE	TRUE	TRUE	0.20803
cg27399034	TRUE	FALSE	TRUE	0.993642
cg27403388	FALSE	FALSE	TRUE	0.658383
cg27422807	TRUE	FALSE	FALSE	0.235611
cg27433031	FALSE	TRUE	TRUE	0.346397
cg27444751	TRUE	FALSE	TRUE	0.0686211
cg27488738	FALSE	TRUE	FALSE	0.211233
cg27512502	TRUE	TRUE	TRUE	0.386816
cg27560781	TRUE	TRUE	TRUE	0.721985

## Sheet: S3C Table
S3C Table. List of HM450 probes by enhancer type in BRCA
enhancer_probes	unmethylated_probes	methylated_probes	hypermethylated_probes	hypomethylated_probes
cg00000236	FALSE	TRUE	FALSE	FALSE
cg00000721	FALSE	TRUE	FALSE	FALSE
cg00000905	TRUE	FALSE	FALSE	FALSE
cg00001793	FALSE	FALSE	FALSE	FALSE
cg00002033	FALSE	FALSE	FALSE	FALSE
cg00002190	FALSE	FALSE	FALSE	FALSE
cg00002593	FALSE	FALSE	FALSE	FALSE
cg00002597	FALSE	FALSE	FALSE	TRUE
cg00002749	FALSE	FALSE	FALSE	TRUE
cg00002769	FALSE	FALSE	FALSE	TRUE
cg00003181	FALSE	FALSE	FALSE	TRUE
cg00003578	FALSE	FALSE	FALSE	FALSE
cg00004061	FALSE	FALSE	FALSE	FALSE
cg00004105	FALSE	FALSE	FALSE	FALSE
cg00004429	FALSE	FALSE	FALSE	FALSE
cg00004533	FALSE	TRUE	FALSE	FALSE
cg00004773	FALSE	FALSE	FALSE	TRUE
cg00004979	FALSE	TRUE	FALSE	FALSE
cg00005072	FALSE	FALSE	FALSE	FALSE
cg00005740	FALSE	FALSE	FALSE	FALSE
cg00005849	FALSE	FALSE	FALSE	FALSE
cg00006243	FALSE	FALSE	TRUE	FALSE
cg00006459	FALSE	FALSE	FALSE	FALSE
cg00006948	FALSE	FALSE	TRUE	FALSE
cg00007036	FALSE	TRUE	FALSE	FALSE
cg00007215	FALSE	FALSE	FALSE	FALSE
cg00007221	FALSE	FALSE	FALSE	FALSE
cg00007324	FALSE	TRUE	FALSE	FALSE
cg00008004	TRUE	FALSE	FALSE	FALSE
cg00008488	FALSE	FALSE	TRUE	FALSE
cg00009053	FALSE	FALSE	FALSE	FALSE
cg00009196	FALSE	FALSE	FALSE	FALSE
cg00009750	FALSE	FALSE	FALSE	FALSE
cg00009944	FALSE	FALSE	FALSE	FALSE
cg00010078	FALSE	FALSE	FALSE	FALSE
cg00010445	FALSE	FALSE	FALSE	FALSE
cg00010672	FALSE	FALSE	FALSE	FALSE
cg00010853	FALSE	FALSE	FALSE	FALSE
cg00010954	FALSE	FALSE	FALSE	FALSE
cg00011203	FALSE	FALSE	FALSE	FALSE
cg00011350	FALSE	FALSE	FALSE	FALSE
cg00011460	FALSE	TRUE	FALSE	FALSE
cg00011564	FALSE	TRUE	FALSE	FALSE
cg00011616	FALSE	FALSE	FALSE	FALSE
cg00011717	FALSE	FALSE	FALSE	FALSE
cg00012469	FALSE	FALSE	FALSE	FALSE
cg00012698	FALSE	FALSE	FALSE	FALSE
cg00013660	FALSE	FALSE	FALSE	FALSE
cg00013733	FALSE	TRUE	FALSE	FALSE
cg00013804	FALSE	FALSE	FALSE	TRUE
cg00013899	FALSE	FALSE	FALSE	FALSE
cg00013993	FALSE	TRUE	FALSE	FALSE
cg00014301	FALSE	TRUE	FALSE	FALSE
cg00014484	FALSE	FALSE	FALSE	TRUE
cg00015058	FALSE	FALSE	TRUE	FALSE
cg00015261	FALSE	FALSE	FALSE	FALSE
cg00015530	FALSE	FALSE	FALSE	FALSE
cg00016406	FALSE	FALSE	FALSE	TRUE
cg00016783	FALSE	TRUE	FALSE	FALSE
cg00017062	FALSE	FALSE	TRUE	FALSE
cg00017121	FALSE	FALSE	FALSE	FALSE
cg00017203	FALSE	FALSE	FALSE	FALSE
cg00017441	TRUE	FALSE	FALSE	FALSE
cg00017970	FALSE	FALSE	FALSE	FALSE
cg00018181	FALSE	FALSE	FALSE	FALSE
cg00018539	FALSE	TRUE	FALSE	FALSE
cg00018850	FALSE	FALSE	FALSE	TRUE
cg00019308	FALSE	FALSE	FALSE	FALSE
cg00019366	FALSE	FALSE	FALSE	TRUE
cg00019511	FALSE	FALSE	FALSE	TRUE
cg00019576	FALSE	TRUE	FALSE	FALSE
cg00019654	FALSE	FALSE	FALSE	FALSE
cg00019678	FALSE	FALSE	FALSE	FALSE
cg00019759	FALSE	FALSE	FALSE	FALSE
cg00019826	FALSE	FALSE	FALSE	FALSE
cg00019997	FALSE	FALSE	FALSE	TRUE
cg00020474	FALSE	FALSE	FALSE	FALSE
cg00020649	FALSE	FALSE	TRUE	FALSE
cg00020794	FALSE	FALSE	FALSE	FALSE
cg00020799	FALSE	FALSE	FALSE	FALSE
cg00021476	FALSE	FALSE	FALSE	FALSE
cg00021513	FALSE	FALSE	FALSE	FALSE
cg00021558	FALSE	FALSE	TRUE	FALSE
cg00021576	TRUE	FALSE	FALSE	FALSE
cg00022235	FALSE	FALSE	FALSE	FALSE
cg00023001	FALSE	FALSE	TRUE	FALSE
cg00023233	FALSE	FALSE	FALSE	FALSE
cg00023750	FALSE	FALSE	FALSE	FALSE
cg00023919	FALSE	FALSE	FALSE	FALSE
cg00024046	FALSE	FALSE	FALSE	FALSE
cg00024280	FALSE	FALSE	TRUE	FALSE
cg00024471	FALSE	FALSE	FALSE	FALSE
cg00024494	FALSE	FALSE	FALSE	FALSE
cg00024967	FALSE	FALSE	FALSE	FALSE
cg00024989	FALSE	FALSE	FALSE	FALSE
cg00025044	FALSE	FALSE	FALSE	FALSE
cg00025331	FALSE	FALSE	FALSE	FALSE
cg00025357	FALSE	FALSE	FALSE	FALSE
cg00025439	FALSE	FALSE	FALSE	FALSE
cg00025643	FALSE	FALSE	FALSE	FALSE
cg00025715	FALSE	FALSE	FALSE	TRUE
cg00025795	FALSE	FALSE	FALSE	TRUE
cg00025877	TRUE	FALSE	FALSE	FALSE
cg00026104	TRUE	FALSE	FALSE	FALSE
cg00026455	FALSE	FALSE	FALSE	FALSE
cg00026553	FALSE	FALSE	FALSE	TRUE
cg00026803	FALSE	FALSE	FALSE	FALSE
cg00027745	FALSE	FALSE	TRUE	FALSE
cg00027990	FALSE	FALSE	FALSE	TRUE
cg00028014	FALSE	FALSE	FALSE	FALSE
cg00028184	FALSE	FALSE	TRUE	FALSE
cg00028211	FALSE	FALSE	FALSE	FALSE
cg00028308	FALSE	FALSE	FALSE	FALSE
cg00028336	FALSE	FALSE	FALSE	FALSE
cg00028429	FALSE	FALSE	FALSE	FALSE
cg00028431	FALSE	FALSE	FALSE	FALSE
cg00028870	TRUE	FALSE	FALSE	FALSE
cg00028918	FALSE	FALSE	TRUE	FALSE
cg00029161	FALSE	FALSE	FALSE	FALSE
cg00029233	TRUE	FALSE	FALSE	FALSE
cg00029246	FALSE	FALSE	FALSE	FALSE
cg00029284	FALSE	FALSE	FALSE	FALSE
cg00029619	FALSE	FALSE	FALSE	FALSE
cg00029979	FALSE	FALSE	FALSE	FALSE
cg00030476	FALSE	FALSE	FALSE	TRUE
cg00030501	FALSE	FALSE	FALSE	TRUE
cg00030627	FALSE	FALSE	FALSE	TRUE
cg00030807	FALSE	FALSE	FALSE	TRUE
cg00031277	FALSE	FALSE	FALSE	TRUE
cg00031303	FALSE	FALSE	FALSE	FALSE
cg00031708	FALSE	FALSE	FALSE	FALSE
cg00031973	FALSE	FALSE	FALSE	FALSE
cg00032308	FALSE	FALSE	FALSE	TRUE
cg00032366	FALSE	FALSE	FALSE	FALSE
cg00032879	FALSE	FALSE	FALSE	FALSE
cg00032912	FALSE	FALSE	FALSE	FALSE
cg00033165	FALSE	FALSE	FALSE	TRUE
cg00033490	FALSE	FALSE	FALSE	TRUE
cg00033666	FALSE	FALSE	FALSE	FALSE
cg00033806	FALSE	FALSE	FALSE	TRUE
cg00033877	FALSE	FALSE	FALSE	TRUE
cg00034336	FALSE	FALSE	FALSE	FALSE
cg00034574	FALSE	FALSE	FALSE	TRUE
cg00035074	FALSE	FALSE	FALSE	TRUE
cg00035197	FALSE	FALSE	FALSE	FALSE
cg00035220	FALSE	FALSE	FALSE	FALSE
cg00035398	FALSE	FALSE	TRUE	FALSE
cg00035636	FALSE	FALSE	FALSE	FALSE
cg00035923	FALSE	FALSE	FALSE	FALSE
cg00035969	FALSE	FALSE	FALSE	FALSE
cg00036110	FALSE	FALSE	FALSE	FALSE
cg00036258	FALSE	FALSE	FALSE	FALSE
cg00036408	FALSE	FALSE	TRUE	FALSE
cg00036599	FALSE	FALSE	FALSE	FALSE
cg00036976	FALSE	FALSE	FALSE	FALSE
cg00037013	FALSE	FALSE	TRUE	FALSE
cg00037056	FALSE	FALSE	FALSE	TRUE
cg00037153	FALSE	FALSE	TRUE	FALSE
cg00037406	FALSE	FALSE	FALSE	TRUE
cg00037930	FALSE	FALSE	FALSE	TRUE
cg00038239	FALSE	TRUE	FALSE	FALSE
cg00038446	FALSE	FALSE	FALSE	TRUE
cg00038675	FALSE	FALSE	FALSE	FALSE
cg00039016	FALSE	FALSE	FALSE	TRUE
cg00039070	FALSE	TRUE	FALSE	FALSE
cg00039147	FALSE	FALSE	FALSE	FALSE
cg00039489	FALSE	FALSE	FALSE	FALSE
cg00039505	TRUE	FALSE	FALSE	FALSE
cg00039801	TRUE	FALSE	FALSE	FALSE
cg00040427	FALSE	FALSE	FALSE	TRUE
cg00040466	FALSE	FALSE	FALSE	FALSE
cg00041084	TRUE	FALSE	FALSE	FALSE
cg00041599	FALSE	FALSE	TRUE	FALSE
cg00041872	FALSE	FALSE	TRUE	FALSE
cg00041898	FALSE	TRUE	FALSE	FALSE
cg00041989	FALSE	FALSE	FALSE	FALSE
cg00042186	FALSE	FALSE	TRUE	FALSE
cg00042325	FALSE	FALSE	FALSE	FALSE
cg00042478	FALSE	TRUE	FALSE	FALSE
cg00043005	FALSE	FALSE	FALSE	TRUE
cg00043364	FALSE	FALSE	FALSE	FALSE
cg00043444	FALSE	FALSE	FALSE	TRUE
cg00044107	FALSE	FALSE	FALSE	FALSE
cg00044372	FALSE	FALSE	FALSE	FALSE
cg00044466	FALSE	FALSE	FALSE	FALSE
cg00044505	FALSE	FALSE	FALSE	FALSE
cg00045275	FALSE	FALSE	TRUE	FALSE
cg00045532	FALSE	FALSE	FALSE	FALSE
cg00045748	FALSE	FALSE	FALSE	FALSE
cg00045787	FALSE	FALSE	FALSE	TRUE
cg00045902	FALSE	FALSE	FALSE	FALSE
cg00046026	FALSE	FALSE	FALSE	FALSE
cg00046105	FALSE	FALSE	FALSE	FALSE
cg00046899	FALSE	FALSE	FALSE	FALSE
cg00047162	FALSE	FALSE	FALSE	FALSE
cg00047338	FALSE	FALSE	FALSE	TRUE
cg00047694	FALSE	FALSE	TRUE	FALSE
cg00047815	FALSE	FALSE	FALSE	TRUE
cg00049440	FALSE	FALSE	TRUE	FALSE
cg00049595	FALSE	FALSE	FALSE	FALSE
cg00049616	FALSE	FALSE	FALSE	FALSE
cg00049691	FALSE	FALSE	FALSE	FALSE
cg00049709	FALSE	FALSE	FALSE	FALSE
cg00049883	FALSE	FALSE	FALSE	FALSE
cg00050271	FALSE	FALSE	FALSE	FALSE
cg00050294	FALSE	FALSE	FALSE	FALSE
cg00050402	FALSE	FALSE	FALSE	FALSE
cg00050692	FALSE	FALSE	FALSE	FALSE
cg00051307	FALSE	FALSE	FALSE	FALSE
cg00051595	FALSE	FALSE	FALSE	FALSE
cg00051782	TRUE	FALSE	FALSE	FALSE
cg00051818	FALSE	FALSE	FALSE	TRUE
cg00051952	FALSE	FALSE	FALSE	FALSE
cg00052246	FALSE	FALSE	FALSE	TRUE
cg00052385	FALSE	FALSE	FALSE	FALSE
cg00052433	FALSE	TRUE	FALSE	FALSE
cg00052588	FALSE	FALSE	FALSE	FALSE
cg00052964	FALSE	FALSE	FALSE	FALSE
cg00053010	FALSE	FALSE	TRUE	FALSE
cg00053086	FALSE	FALSE	FALSE	TRUE
cg00053135	FALSE	FALSE	FALSE	FALSE
cg00053755	FALSE	FALSE	FALSE	TRUE
cg00053870	FALSE	FALSE	FALSE	TRUE
cg00054197	FALSE	FALSE	FALSE	TRUE
cg00054408	FALSE	FALSE	TRUE	FALSE
cg00055073	FALSE	FALSE	FALSE	FALSE
cg00055292	FALSE	FALSE	FALSE	FALSE
cg00055341	FALSE	FALSE	FALSE	FALSE
cg00055555	FALSE	FALSE	TRUE	FALSE
cg00055617	FALSE	FALSE	FALSE	FALSE
cg00055764	FALSE	FALSE	FALSE	TRUE
cg00055771	FALSE	FALSE	FALSE	FALSE
cg00055811	FALSE	FALSE	FALSE	TRUE
cg00055881	FALSE	FALSE	FALSE	TRUE
cg00055981	FALSE	FALSE	FALSE	FALSE
cg00055986	FALSE	FALSE	FALSE	FALSE
cg00056202	FALSE	FALSE	TRUE	FALSE
cg00056433	FALSE	FALSE	FALSE	FALSE
cg00057476	FALSE	FALSE	FALSE	FALSE
cg00057900	FALSE	FALSE	FALSE	TRUE
cg00058291	FALSE	FALSE	FALSE	FALSE
cg00058644	FALSE	FALSE	FALSE	FALSE
cg00059053	FALSE	FALSE	TRUE	FALSE
cg00059089	FALSE	FALSE	FALSE	FALSE
cg00059165	FALSE	FALSE	FALSE	FALSE
cg00059246	FALSE	FALSE	FALSE	FALSE
cg00059309	FALSE	FALSE	FALSE	FALSE
cg00059399	FALSE	FALSE	FALSE	FALSE
cg00059459	FALSE	FALSE	FALSE	FALSE
cg00059652	FALSE	FALSE	FALSE	FALSE
cg00059854	FALSE	FALSE	FALSE	FALSE
cg00060484	FALSE	FALSE	FALSE	FALSE
cg00060649	FALSE	FALSE	FALSE	FALSE
cg00060715	FALSE	FALSE	FALSE	FALSE
cg00060933	FALSE	FALSE	FALSE	FALSE
cg00060956	FALSE	FALSE	FALSE	TRUE
cg00061635	FALSE	FALSE	FALSE	FALSE
cg00061678	FALSE	FALSE	FALSE	FALSE
cg00063291	FALSE	FALSE	FALSE	FALSE
cg00063471	FALSE	FALSE	TRUE	FALSE
cg00063699	FALSE	FALSE	FALSE	FALSE
cg00063828	FALSE	FALSE	FALSE	FALSE
cg00063909	FALSE	FALSE	FALSE	FALSE
cg00064296	FALSE	FALSE	FALSE	TRUE
cg00064336	FALSE	FALSE	FALSE	TRUE
cg00064415	TRUE	FALSE	FALSE	FALSE
cg00064778	FALSE	FALSE	FALSE	FALSE
cg00064840	FALSE	FALSE	TRUE	FALSE
cg00065088	FALSE	FALSE	FALSE	FALSE
cg00065396	FALSE	FALSE	FALSE	FALSE
cg00065905	FALSE	FALSE	TRUE	FALSE
cg00066239	FALSE	FALSE	FALSE	FALSE
cg00066499	TRUE	FALSE	FALSE	FALSE
cg00066722	FALSE	TRUE	FALSE	FALSE
cg00066828	FALSE	TRUE	FALSE	FALSE
cg00066854	FALSE	FALSE	FALSE	FALSE
cg00067058	FALSE	FALSE	FALSE	TRUE
cg00067600	FALSE	FALSE	FALSE	FALSE
cg00067768	FALSE	FALSE	FALSE	FALSE
cg00068038	FALSE	FALSE	FALSE	FALSE
cg00068377	FALSE	FALSE	FALSE	TRUE
cg00068428	FALSE	FALSE	FALSE	FALSE
cg00068750	FALSE	FALSE	FALSE	FALSE
cg00069059	FALSE	FALSE	FALSE	FALSE
cg00069309	FALSE	FALSE	FALSE	FALSE
cg00069417	FALSE	FALSE	FALSE	TRUE
cg00069860	FALSE	FALSE	FALSE	FALSE
cg00070042	FALSE	FALSE	FALSE	FALSE
cg00070242	FALSE	FALSE	TRUE	FALSE
cg00070870	FALSE	FALSE	FALSE	FALSE
cg00070908	FALSE	TRUE	FALSE	FALSE
cg00071210	FALSE	FALSE	FALSE	FALSE
cg00071727	FALSE	FALSE	FALSE	TRUE
cg00073010	FALSE	FALSE	TRUE	FALSE
cg00073713	FALSE	TRUE	FALSE	FALSE
cg00073794	FALSE	FALSE	FALSE	TRUE
cg00074365	FALSE	FALSE	FALSE	FALSE
cg00075975	FALSE	FALSE	FALSE	FALSE
cg00076195	FALSE	FALSE	FALSE	FALSE
cg00076555	FALSE	FALSE	FALSE	FALSE
cg00076880	FALSE	FALSE	FALSE	TRUE
cg00077281	FALSE	TRUE	FALSE	FALSE
cg00077547	FALSE	FALSE	FALSE	TRUE
cg00077904	FALSE	FALSE	FALSE	FALSE
cg00078746	FALSE	FALSE	FALSE	TRUE
cg00078857	FALSE	FALSE	FALSE	FALSE
cg00078861	FALSE	FALSE	FALSE	FALSE
cg00078911	FALSE	FALSE	FALSE	TRUE
cg00078968	FALSE	FALSE	TRUE	FALSE
cg00078996	FALSE	FALSE	FALSE	FALSE
cg00079169	FALSE	TRUE	FALSE	FALSE
cg00080125	FALSE	FALSE	FALSE	FALSE
cg00080252	FALSE	FALSE	FALSE	FALSE
cg00080333	FALSE	FALSE	TRUE	FALSE
cg00080987	FALSE	FALSE	FALSE	FALSE
cg00081347	FALSE	TRUE	FALSE	FALSE
cg00081417	FALSE	FALSE	FALSE	FALSE
cg00081445	FALSE	FALSE	TRUE	FALSE
cg00081714	FALSE	FALSE	FALSE	FALSE
cg00081729	FALSE	FALSE	FALSE	FALSE
cg00081799	FALSE	FALSE	FALSE	FALSE
cg00081919	FALSE	FALSE	FALSE	FALSE
cg00082140	FALSE	FALSE	FALSE	FALSE
cg00082285	FALSE	FALSE	FALSE	FALSE
cg00082384	FALSE	FALSE	FALSE	FALSE
cg00082540	FALSE	FALSE	FALSE	FALSE
cg00082713	FALSE	FALSE	TRUE	FALSE
cg00082833	FALSE	TRUE	FALSE	FALSE
cg00083018	FALSE	FALSE	FALSE	FALSE
cg00083188	FALSE	FALSE	FALSE	FALSE
cg00083206	FALSE	FALSE	FALSE	FALSE
cg00083535	FALSE	TRUE	FALSE	FALSE
cg00084019	FALSE	FALSE	FALSE	FALSE
cg00084184	FALSE	FALSE	FALSE	TRUE
cg00084338	FALSE	FALSE	FALSE	FALSE
cg00084347	FALSE	FALSE	FALSE	FALSE
cg00084604	FALSE	FALSE	FALSE	TRUE
cg00085013	FALSE	FALSE	FALSE	FALSE
cg00085061	FALSE	FALSE	FALSE	FALSE
cg00085122	FALSE	FALSE	FALSE	FALSE
cg00085256	FALSE	FALSE	FALSE	TRUE
cg00085281	FALSE	FALSE	FALSE	FALSE
cg00085438	FALSE	FALSE	FALSE	FALSE
cg00085493	FALSE	FALSE	FALSE	FALSE
cg00085747	FALSE	TRUE	FALSE	FALSE
cg00085790	FALSE	FALSE	FALSE	FALSE
cg00086488	FALSE	FALSE	FALSE	FALSE
cg00087244	FALSE	FALSE	FALSE	FALSE
cg00087273	TRUE	FALSE	FALSE	FALSE
cg00087368	FALSE	FALSE	FALSE	FALSE
cg00087511	FALSE	FALSE	FALSE	TRUE
cg00087963	FALSE	FALSE	FALSE	TRUE
cg00088079	FALSE	FALSE	FALSE	TRUE
cg00088183	FALSE	FALSE	FALSE	FALSE
cg00088299	TRUE	FALSE	FALSE	FALSE
cg00088691	FALSE	TRUE	FALSE	FALSE
cg00088797	FALSE	FALSE	FALSE	FALSE
cg00088844	FALSE	FALSE	FALSE	FALSE
cg00089486	FALSE	FALSE	TRUE	FALSE
cg00089512	FALSE	FALSE	FALSE	TRUE
cg00089528	FALSE	FALSE	FALSE	FALSE
cg00089695	FALSE	FALSE	FALSE	TRUE
cg00089719	FALSE	FALSE	FALSE	FALSE
cg00089814	FALSE	FALSE	FALSE	FALSE
cg00089821	FALSE	FALSE	TRUE	FALSE
cg00089823	FALSE	FALSE	TRUE	FALSE
cg00089966	FALSE	FALSE	FALSE	FALSE
cg00090197	FALSE	TRUE	FALSE	FALSE
cg00090431	FALSE	FALSE	FALSE	FALSE
cg00090737	FALSE	FALSE	FALSE	FALSE
cg00091302	FALSE	FALSE	FALSE	FALSE
cg00091589	FALSE	TRUE	FALSE	FALSE
cg00091953	FALSE	FALSE	FALSE	FALSE
cg00092400	FALSE	FALSE	FALSE	FALSE
cg00092644	FALSE	FALSE	FALSE	TRUE
cg00092967	TRUE	FALSE	FALSE	FALSE
cg00093080	FALSE	FALSE	FALSE	TRUE
cg00093099	FALSE	FALSE	FALSE	FALSE
cg00093433	FALSE	FALSE	FALSE	FALSE
cg00093522	FALSE	FALSE	FALSE	FALSE
cg00093686	FALSE	FALSE	TRUE	FALSE
cg00093688	FALSE	FALSE	FALSE	TRUE
cg00093956	FALSE	FALSE	FALSE	TRUE
cg00094158	FALSE	FALSE	FALSE	TRUE
cg00094359	FALSE	FALSE	TRUE	FALSE
cg00094595	FALSE	FALSE	TRUE	FALSE
cg00094734	FALSE	FALSE	FALSE	TRUE
cg00094735	FALSE	FALSE	FALSE	FALSE
cg00094943	FALSE	TRUE	FALSE	FALSE
cg00095276	FALSE	FALSE	FALSE	FALSE
cg00095326	FALSE	FALSE	FALSE	FALSE
cg00095333	FALSE	FALSE	FALSE	FALSE
cg00095396	FALSE	FALSE	FALSE	FALSE
cg00095431	FALSE	FALSE	FALSE	FALSE
cg00095523	FALSE	FALSE	FALSE	FALSE
cg00095608	TRUE	FALSE	FALSE	FALSE
cg00095629	FALSE	FALSE	FALSE	FALSE
cg00095772	FALSE	FALSE	FALSE	TRUE
cg00095859	FALSE	FALSE	FALSE	FALSE
cg00096106	FALSE	FALSE	FALSE	FALSE
cg00096328	FALSE	FALSE	FALSE	FALSE
cg00096603	FALSE	FALSE	FALSE	FALSE
cg00096810	FALSE	FALSE	FALSE	FALSE
cg00097225	TRUE	FALSE	FALSE	FALSE
cg00097384	FALSE	FALSE	FALSE	FALSE
cg00097450	FALSE	FALSE	FALSE	FALSE
cg00097800	FALSE	FALSE	FALSE	FALSE
cg00098175	FALSE	FALSE	FALSE	FALSE
cg00098286	FALSE	FALSE	FALSE	TRUE
cg00098297	FALSE	FALSE	FALSE	FALSE
cg00098799	FALSE	FALSE	FALSE	FALSE
cg00099129	FALSE	FALSE	FALSE	FALSE
cg00099393	FALSE	FALSE	TRUE	FALSE
cg00099441	FALSE	FALSE	TRUE	FALSE
cg00099602	FALSE	FALSE	FALSE	FALSE
cg00100012	FALSE	FALSE	TRUE	FALSE
cg00100114	FALSE	FALSE	FALSE	FALSE
cg00100420	FALSE	FALSE	FALSE	FALSE
cg00100538	FALSE	FALSE	FALSE	TRUE
cg00100762	FALSE	FALSE	FALSE	FALSE
cg00101260	FALSE	FALSE	FALSE	FALSE
cg00101287	FALSE	FALSE	FALSE	TRUE
cg00101457	FALSE	FALSE	FALSE	FALSE
cg00101602	FALSE	FALSE	FALSE	FALSE
cg00101629	FALSE	FALSE	FALSE	FALSE
cg00101728	FALSE	FALSE	FALSE	FALSE
cg00101940	FALSE	FALSE	FALSE	FALSE
cg00102093	FALSE	FALSE	FALSE	FALSE
cg00103299	FALSE	FALSE	FALSE	FALSE
cg00103785	FALSE	FALSE	FALSE	FALSE
cg00103961	FALSE	FALSE	FALSE	FALSE
cg00104845	FALSE	FALSE	FALSE	FALSE
cg00105041	FALSE	FALSE	FALSE	TRUE
cg00105640	FALSE	FALSE	FALSE	FALSE
cg00105753	FALSE	FALSE	FALSE	TRUE
cg00105852	FALSE	FALSE	FALSE	TRUE
cg00106565	FALSE	FALSE	FALSE	TRUE
cg00107046	FALSE	FALSE	FALSE	FALSE
cg00107577	FALSE	FALSE	FALSE	FALSE
cg00107630	FALSE	FALSE	FALSE	FALSE
cg00107682	FALSE	FALSE	TRUE	FALSE
cg00107982	FALSE	FALSE	FALSE	FALSE
cg00108222	FALSE	FALSE	TRUE	FALSE
cg00108282	FALSE	FALSE	FALSE	FALSE
cg00108351	FALSE	FALSE	TRUE	FALSE
cg00108694	FALSE	FALSE	FALSE	TRUE
cg00108938	FALSE	FALSE	FALSE	TRUE
cg00109076	FALSE	FALSE	TRUE	FALSE
cg00109451	FALSE	FALSE	FALSE	TRUE
cg00109551	FALSE	FALSE	FALSE	TRUE
cg00109703	FALSE	FALSE	FALSE	FALSE
cg00109764	FALSE	FALSE	FALSE	FALSE
cg00110041	FALSE	FALSE	FALSE	FALSE
cg00110578	TRUE	FALSE	FALSE	FALSE
cg00110609	FALSE	FALSE	FALSE	TRUE
cg00110687	FALSE	FALSE	FALSE	FALSE
cg00110790	FALSE	TRUE	FALSE	FALSE
cg00110846	FALSE	FALSE	FALSE	TRUE
cg00111102	FALSE	FALSE	FALSE	TRUE
cg00111239	FALSE	FALSE	FALSE	FALSE
cg00111335	FALSE	FALSE	FALSE	TRUE
cg00111463	FALSE	TRUE	FALSE	FALSE
cg00111629	FALSE	FALSE	FALSE	FALSE
cg00111778	FALSE	FALSE	FALSE	FALSE
cg00111893	TRUE	FALSE	FALSE	FALSE
cg00112048	FALSE	FALSE	FALSE	TRUE
cg00112238	FALSE	FALSE	FALSE	FALSE
cg00112260	FALSE	FALSE	FALSE	FALSE
cg00112309	FALSE	FALSE	FALSE	TRUE
cg00112314	FALSE	FALSE	FALSE	FALSE
cg00112929	FALSE	FALSE	FALSE	TRUE
cg00113315	FALSE	FALSE	FALSE	FALSE
cg00113663	FALSE	FALSE	FALSE	FALSE
cg00113712	FALSE	FALSE	FALSE	TRUE
cg00114029	FALSE	FALSE	FALSE	FALSE
cg00114132	FALSE	FALSE	FALSE	FALSE
cg00114966	FALSE	FALSE	FALSE	FALSE
cg00115040	FALSE	FALSE	FALSE	FALSE
cg00115149	FALSE	FALSE	FALSE	TRUE
cg00115178	FALSE	FALSE	FALSE	FALSE
cg00115954	FALSE	FALSE	FALSE	FALSE
cg00116172	FALSE	FALSE	FALSE	FALSE
cg00116430	FALSE	FALSE	FALSE	FALSE
cg00117018	FALSE	FALSE	FALSE	FALSE
cg00117335	FALSE	FALSE	FALSE	FALSE
cg00117599	FALSE	FALSE	FALSE	FALSE
cg00118158	FALSE	FALSE	FALSE	TRUE
cg00118229	FALSE	FALSE	FALSE	FALSE
cg00118712	FALSE	FALSE	FALSE	TRUE
cg00118783	FALSE	FALSE	FALSE	FALSE
cg00118978	FALSE	FALSE	FALSE	FALSE
cg00119053	FALSE	FALSE	FALSE	TRUE
cg00119279	FALSE	FALSE	FALSE	FALSE
cg00119284	FALSE	FALSE	FALSE	FALSE
cg00119364	FALSE	FALSE	FALSE	TRUE
cg00119387	FALSE	FALSE	FALSE	TRUE
cg00119687	FALSE	FALSE	FALSE	FALSE
cg00119811	FALSE	FALSE	FALSE	FALSE
cg00120147	FALSE	FALSE	FALSE	TRUE
cg00120332	FALSE	FALSE	FALSE	FALSE
cg00120473	FALSE	FALSE	FALSE	FALSE
cg00121135	FALSE	FALSE	FALSE	FALSE
cg00121255	FALSE	FALSE	FALSE	FALSE
cg00121374	FALSE	FALSE	FALSE	FALSE
cg00121876	FALSE	FALSE	FALSE	FALSE
cg00122347	FALSE	FALSE	FALSE	FALSE
cg00122406	FALSE	FALSE	FALSE	FALSE
cg00122683	FALSE	TRUE	FALSE	FALSE
cg00122851	FALSE	FALSE	FALSE	TRUE
cg00122944	FALSE	FALSE	FALSE	FALSE
cg00123057	FALSE	FALSE	FALSE	FALSE
cg00123652	FALSE	FALSE	FALSE	FALSE
cg00123906	FALSE	FALSE	FALSE	TRUE
cg00124095	FALSE	FALSE	FALSE	FALSE
cg00124133	FALSE	FALSE	FALSE	TRUE
cg00124160	FALSE	FALSE	TRUE	FALSE
cg00125148	FALSE	FALSE	FALSE	FALSE
cg00125349	FALSE	TRUE	FALSE	FALSE
cg00125601	FALSE	FALSE	FALSE	FALSE
cg00125744	FALSE	FALSE	FALSE	FALSE
cg00126148	FALSE	FALSE	FALSE	FALSE
cg00126173	FALSE	FALSE	FALSE	TRUE
cg00126320	FALSE	FALSE	TRUE	FALSE
cg00126946	FALSE	FALSE	FALSE	TRUE
cg00127070	FALSE	FALSE	FALSE	TRUE
cg00127198	FALSE	FALSE	FALSE	FALSE
cg00127408	FALSE	FALSE	FALSE	FALSE
cg00127781	FALSE	FALSE	FALSE	FALSE
cg00128057	FALSE	FALSE	FALSE	TRUE
cg00128386	FALSE	FALSE	FALSE	FALSE
cg00128695	FALSE	FALSE	FALSE	FALSE
cg00128951	FALSE	FALSE	FALSE	TRUE
cg00129273	FALSE	FALSE	FALSE	FALSE
cg00129811	FALSE	FALSE	FALSE	FALSE
cg00129827	FALSE	FALSE	TRUE	FALSE
cg00130498	FALSE	FALSE	FALSE	FALSE
cg00131423	FALSE	FALSE	FALSE	FALSE
cg00131691	FALSE	FALSE	FALSE	FALSE
cg00131705	FALSE	FALSE	FALSE	TRUE
cg00131983	FALSE	FALSE	FALSE	FALSE
cg00132108	FALSE	FALSE	TRUE	FALSE
cg00132208	FALSE	FALSE	FALSE	TRUE
cg00132616	TRUE	FALSE	FALSE	FALSE
cg00132769	FALSE	FALSE	FALSE	TRUE
cg00132782	FALSE	FALSE	FALSE	TRUE
cg00133476	FALSE	FALSE	FALSE	FALSE
cg00133811	FALSE	FALSE	FALSE	FALSE
cg00133857	FALSE	FALSE	FALSE	TRUE
cg00134210	FALSE	FALSE	FALSE	FALSE
cg00134602	FALSE	FALSE	FALSE	FALSE
cg00135038	FALSE	FALSE	FALSE	FALSE
cg00135371	FALSE	FALSE	FALSE	TRUE
cg00135399	FALSE	FALSE	FALSE	TRUE
cg00135416	FALSE	FALSE	FALSE	FALSE
cg00135870	FALSE	FALSE	TRUE	FALSE
cg00136822	FALSE	FALSE	FALSE	TRUE
cg00136852	FALSE	TRUE	FALSE	FALSE
cg00137750	FALSE	FALSE	FALSE	TRUE
cg00138101	FALSE	FALSE	FALSE	FALSE
cg00139242	FALSE	FALSE	FALSE	TRUE
cg00139681	FALSE	FALSE	FALSE	FALSE
cg00139947	FALSE	FALSE	FALSE	FALSE
cg00141174	FALSE	FALSE	TRUE	FALSE
cg00141447	FALSE	FALSE	FALSE	TRUE
cg00141688	FALSE	FALSE	FALSE	TRUE
cg00142155	FALSE	FALSE	FALSE	TRUE
cg00142266	FALSE	FALSE	TRUE	FALSE
cg00142402	FALSE	FALSE	FALSE	FALSE
cg00143606	FALSE	FALSE	FALSE	TRUE
cg00144022	FALSE	FALSE	FALSE	FALSE
cg00144180	FALSE	TRUE	FALSE	FALSE
cg00144832	FALSE	FALSE	FALSE	TRUE
cg00145438	FALSE	FALSE	FALSE	TRUE
cg00145683	FALSE	FALSE	FALSE	TRUE
cg00145732	FALSE	FALSE	FALSE	FALSE
cg00145838	FALSE	TRUE	FALSE	FALSE
cg00145875	FALSE	FALSE	FALSE	FALSE
cg00145915	FALSE	FALSE	FALSE	TRUE
cg00145955	FALSE	FALSE	FALSE	FALSE
cg00146004	FALSE	FALSE	FALSE	FALSE
cg00146027	FALSE	FALSE	FALSE	FALSE
cg00146249	FALSE	TRUE	FALSE	FALSE
cg00146437	FALSE	FALSE	FALSE	FALSE
cg00146565	FALSE	FALSE	FALSE	TRUE
cg00146698	FALSE	FALSE	TRUE	FALSE
cg00146805	FALSE	FALSE	FALSE	TRUE
cg00146864	FALSE	FALSE	FALSE	FALSE
cg00147172	FALSE	FALSE	FALSE	FALSE
cg00147244	FALSE	FALSE	FALSE	FALSE
cg00147509	FALSE	FALSE	FALSE	FALSE
cg00147638	FALSE	FALSE	FALSE	FALSE
cg00147788	FALSE	FALSE	TRUE	FALSE
cg00147943	FALSE	FALSE	FALSE	TRUE
cg00148031	FALSE	FALSE	FALSE	FALSE
cg00148127	FALSE	FALSE	FALSE	FALSE
cg00148223	FALSE	FALSE	FALSE	FALSE
cg00148587	FALSE	FALSE	FALSE	FALSE
cg00148892	FALSE	FALSE	FALSE	TRUE
cg00149473	FALSE	FALSE	TRUE	FALSE
cg00149537	FALSE	FALSE	FALSE	TRUE
cg00149684	FALSE	FALSE	FALSE	FALSE
cg00149947	FALSE	FALSE	TRUE	FALSE
cg00150520	FALSE	FALSE	FALSE	FALSE
cg00150774	FALSE	FALSE	FALSE	TRUE
cg00150785	FALSE	FALSE	FALSE	FALSE
cg00150848	FALSE	FALSE	FALSE	FALSE
cg00151007	FALSE	TRUE	FALSE	FALSE
cg00151251	FALSE	FALSE	FALSE	FALSE
cg00151370	FALSE	FALSE	FALSE	FALSE
cg00151709	FALSE	FALSE	TRUE	FALSE
cg00151732	FALSE	TRUE	FALSE	FALSE
cg00151768	FALSE	FALSE	FALSE	TRUE
cg00151906	FALSE	FALSE	FALSE	TRUE
cg00151922	FALSE	FALSE	TRUE	FALSE
cg00152117	FALSE	FALSE	FALSE	FALSE
cg00152126	FALSE	FALSE	FALSE	TRUE
cg00152322	FALSE	FALSE	FALSE	FALSE
cg00152543	FALSE	FALSE	FALSE	FALSE
cg00152878	FALSE	FALSE	FALSE	FALSE
cg00152946	FALSE	FALSE	FALSE	FALSE
cg00152948	FALSE	FALSE	FALSE	FALSE
cg00153041	FALSE	FALSE	FALSE	FALSE
cg00153101	FALSE	FALSE	FALSE	FALSE
cg00153106	FALSE	FALSE	TRUE	FALSE
cg00153395	FALSE	FALSE	FALSE	FALSE
cg00153693	FALSE	FALSE	FALSE	FALSE
cg00153919	FALSE	FALSE	FALSE	FALSE
cg00154119	FALSE	FALSE	FALSE	FALSE
cg00155535	FALSE	FALSE	FALSE	FALSE
cg00155882	FALSE	FALSE	FALSE	FALSE
cg00156118	FALSE	FALSE	FALSE	FALSE
cg00156230	FALSE	FALSE	FALSE	FALSE
cg00156403	FALSE	TRUE	FALSE	FALSE
cg00156551	FALSE	FALSE	FALSE	FALSE
cg00156684	FALSE	FALSE	FALSE	TRUE
cg00157012	FALSE	FALSE	FALSE	FALSE
cg00157109	FALSE	FALSE	FALSE	FALSE
cg00157179	FALSE	FALSE	FALSE	FALSE
cg00157562	FALSE	TRUE	FALSE	FALSE
cg00157668	FALSE	FALSE	TRUE	FALSE
cg00157864	FALSE	FALSE	FALSE	TRUE
cg00158454	FALSE	FALSE	FALSE	FALSE
cg00159523	FALSE	FALSE	FALSE	FALSE
cg00159682	FALSE	FALSE	FALSE	FALSE
cg00160478	FALSE	FALSE	FALSE	FALSE
cg00160583	FALSE	FALSE	FALSE	FALSE
cg00160902	FALSE	FALSE	FALSE	FALSE
cg00161124	FALSE	FALSE	FALSE	FALSE
cg00161225	FALSE	FALSE	FALSE	FALSE
cg00161515	FALSE	FALSE	FALSE	FALSE
cg00161791	FALSE	FALSE	FALSE	FALSE
cg00161878	FALSE	FALSE	FALSE	TRUE
cg00161970	TRUE	FALSE	FALSE	FALSE
cg00162001	FALSE	FALSE	FALSE	TRUE
cg00162611	FALSE	FALSE	FALSE	TRUE
cg00162859	FALSE	FALSE	FALSE	TRUE
cg00162969	FALSE	FALSE	FALSE	FALSE
cg00163006	FALSE	FALSE	FALSE	FALSE
cg00163018	FALSE	FALSE	FALSE	FALSE
cg00163372	FALSE	FALSE	FALSE	FALSE
cg00163419	TRUE	FALSE	FALSE	FALSE
cg00163510	FALSE	FALSE	FALSE	FALSE
cg00163546	FALSE	FALSE	FALSE	FALSE
cg00164196	FALSE	FALSE	TRUE	FALSE
cg00164235	FALSE	FALSE	TRUE	FALSE
cg00164282	FALSE	FALSE	FALSE	FALSE
cg00164458	FALSE	FALSE	FALSE	TRUE
cg00164583	FALSE	FALSE	FALSE	TRUE
cg00164837	FALSE	FALSE	FALSE	FALSE
cg00164941	FALSE	FALSE	FALSE	FALSE
cg00164949	FALSE	FALSE	TRUE	FALSE
cg00165121	FALSE	FALSE	FALSE	TRUE
cg00165994	FALSE	FALSE	FALSE	FALSE
cg00166343	FALSE	FALSE	FALSE	FALSE
cg00167158	FALSE	FALSE	FALSE	FALSE
cg00167670	FALSE	FALSE	FALSE	FALSE
cg00167684	FALSE	FALSE	FALSE	FALSE
cg00167820	FALSE	FALSE	FALSE	FALSE
cg00168118	FALSE	FALSE	FALSE	FALSE
cg00168191	FALSE	FALSE	FALSE	FALSE
cg00168205	TRUE	FALSE	FALSE	FALSE
cg00168693	FALSE	FALSE	FALSE	TRUE
cg00168694	FALSE	FALSE	FALSE	FALSE
cg00168967	FALSE	FALSE	FALSE	TRUE
cg00169019	FALSE	FALSE	FALSE	FALSE
cg00169111	FALSE	FALSE	FALSE	TRUE
cg00169184	FALSE	TRUE	FALSE	FALSE
cg00169354	FALSE	FALSE	FALSE	FALSE
cg00169412	FALSE	FALSE	TRUE	FALSE
cg00169419	FALSE	FALSE	FALSE	FALSE
cg00169617	FALSE	FALSE	TRUE	FALSE
cg00169725	FALSE	FALSE	TRUE	FALSE
cg00169897	FALSE	FALSE	FALSE	FALSE
cg00170421	FALSE	TRUE	FALSE	FALSE
cg00170438	FALSE	FALSE	FALSE	FALSE
cg00170714	FALSE	FALSE	FALSE	FALSE
cg00171092	FALSE	FALSE	FALSE	FALSE
cg00171290	FALSE	TRUE	FALSE	FALSE
cg00171729	FALSE	FALSE	FALSE	FALSE
cg00172227	FALSE	FALSE	FALSE	FALSE
cg00173098	FALSE	FALSE	FALSE	TRUE
cg00173141	FALSE	FALSE	FALSE	FALSE
cg00173804	FALSE	FALSE	FALSE	FALSE
cg00174508	FALSE	FALSE	FALSE	FALSE
cg00174718	FALSE	FALSE	FALSE	FALSE
cg00174743	FALSE	FALSE	FALSE	FALSE
cg00175150	FALSE	FALSE	FALSE	TRUE
cg00175573	FALSE	FALSE	FALSE	FALSE
cg00175579	FALSE	FALSE	FALSE	FALSE
cg00175702	FALSE	FALSE	FALSE	FALSE
cg00175734	FALSE	TRUE	FALSE	FALSE
cg00175838	FALSE	FALSE	FALSE	FALSE
cg00175895	FALSE	FALSE	FALSE	TRUE
cg00176111	FALSE	FALSE	FALSE	FALSE
cg00176672	FALSE	FALSE	FALSE	FALSE
cg00176709	FALSE	FALSE	TRUE	FALSE
cg00176835	FALSE	FALSE	FALSE	TRUE
cg00177142	FALSE	FALSE	FALSE	FALSE
cg00177237	FALSE	FALSE	FALSE	FALSE
cg00177243	FALSE	FALSE	FALSE	FALSE
cg00177431	FALSE	FALSE	FALSE	TRUE
cg00177611	FALSE	FALSE	FALSE	FALSE
cg00177787	FALSE	FALSE	FALSE	TRUE
cg00178122	FALSE	FALSE	FALSE	TRUE
cg00178249	FALSE	FALSE	FALSE	FALSE
cg00178506	FALSE	FALSE	FALSE	TRUE
cg00178562	FALSE	FALSE	FALSE	FALSE
cg00178635	FALSE	FALSE	FALSE	TRUE
cg00178877	FALSE	FALSE	FALSE	FALSE
cg00179196	FALSE	FALSE	FALSE	FALSE
cg00179532	FALSE	TRUE	FALSE	FALSE
cg00179795	FALSE	FALSE	FALSE	FALSE
cg00179940	FALSE	FALSE	FALSE	FALSE
cg00180225	FALSE	FALSE	FALSE	FALSE
cg00180447	FALSE	FALSE	FALSE	FALSE
cg00180559	FALSE	FALSE	FALSE	TRUE
cg00180762	FALSE	FALSE	FALSE	FALSE
cg00180909	FALSE	FALSE	FALSE	FALSE
cg00181327	FALSE	FALSE	FALSE	FALSE
cg00182053	FALSE	FALSE	FALSE	TRUE
cg00182727	FALSE	FALSE	FALSE	FALSE
cg00182758	FALSE	FALSE	TRUE	FALSE
cg00182893	FALSE	FALSE	FALSE	FALSE
cg00182937	FALSE	TRUE	FALSE	FALSE
cg00183173	FALSE	FALSE	FALSE	TRUE
cg00183468	FALSE	FALSE	FALSE	FALSE
cg00183639	FALSE	FALSE	FALSE	TRUE
cg00183888	FALSE	FALSE	FALSE	FALSE
cg00184376	FALSE	FALSE	FALSE	FALSE
cg00184457	FALSE	FALSE	FALSE	FALSE
cg00184461	FALSE	FALSE	FALSE	FALSE
cg00184524	FALSE	TRUE	FALSE	FALSE
cg00185004	FALSE	TRUE	FALSE	FALSE
cg00185066	FALSE	FALSE	FALSE	FALSE
cg00185189	FALSE	FALSE	FALSE	TRUE
cg00185413	FALSE	FALSE	FALSE	TRUE
cg00185660	FALSE	FALSE	FALSE	TRUE
cg00185867	FALSE	FALSE	FALSE	FALSE
cg00186462	FALSE	FALSE	FALSE	TRUE
cg00186499	FALSE	FALSE	FALSE	FALSE
cg00187557	FALSE	FALSE	FALSE	FALSE
cg00187692	FALSE	FALSE	FALSE	FALSE
cg00188032	FALSE	FALSE	FALSE	FALSE
cg00188654	FALSE	FALSE	FALSE	FALSE
cg00188704	FALSE	FALSE	FALSE	FALSE
cg00189366	FALSE	FALSE	FALSE	FALSE
cg00190355	FALSE	FALSE	FALSE	FALSE
cg00190545	FALSE	FALSE	FALSE	TRUE
cg00191102	FALSE	FALSE	FALSE	FALSE
cg00191178	FALSE	FALSE	TRUE	FALSE
cg00191625	FALSE	FALSE	FALSE	FALSE
cg00192026	FALSE	FALSE	FALSE	FALSE
cg00192220	FALSE	FALSE	FALSE	FALSE
cg00192636	FALSE	FALSE	FALSE	TRUE
cg00192966	FALSE	FALSE	FALSE	FALSE
cg00193521	FALSE	FALSE	FALSE	FALSE
cg00193902	FALSE	TRUE	FALSE	FALSE
cg00193959	FALSE	FALSE	FALSE	TRUE
cg00194277	FALSE	FALSE	FALSE	FALSE
cg00194321	FALSE	FALSE	TRUE	FALSE
cg00194374	TRUE	FALSE	FALSE	FALSE
cg00194886	FALSE	FALSE	FALSE	FALSE
cg00195749	FALSE	FALSE	FALSE	FALSE
cg00195796	FALSE	FALSE	FALSE	FALSE
cg00196407	FALSE	FALSE	FALSE	FALSE
cg00196827	FALSE	FALSE	TRUE	FALSE
cg00197322	FALSE	FALSE	FALSE	FALSE
cg00197993	FALSE	FALSE	FALSE	TRUE
cg00198141	FALSE	FALSE	FALSE	TRUE
cg00198594	FALSE	FALSE	TRUE	FALSE
cg00199000	FALSE	TRUE	FALSE	FALSE
cg00199091	FALSE	FALSE	FALSE	FALSE
cg00199428	FALSE	FALSE	FALSE	TRUE
cg00200645	FALSE	FALSE	FALSE	TRUE
cg00200755	FALSE	FALSE	FALSE	FALSE
cg00201133	FALSE	FALSE	FALSE	FALSE
cg00201175	FALSE	FALSE	TRUE	FALSE
cg00201275	FALSE	FALSE	FALSE	TRUE
cg00201445	FALSE	FALSE	FALSE	FALSE
cg00201819	FALSE	FALSE	FALSE	FALSE
cg00203037	FALSE	FALSE	FALSE	FALSE
cg00203124	FALSE	FALSE	FALSE	FALSE
cg00203291	TRUE	FALSE	FALSE	FALSE
cg00203564	FALSE	FALSE	FALSE	FALSE
cg00204512	FALSE	FALSE	FALSE	FALSE
cg00205198	TRUE	FALSE	FALSE	FALSE
cg00205332	FALSE	FALSE	FALSE	TRUE
cg00205598	FALSE	TRUE	FALSE	FALSE
cg00206063	FALSE	FALSE	FALSE	TRUE
cg00206161	FALSE	FALSE	FALSE	FALSE
cg00206271	FALSE	FALSE	FALSE	FALSE
cg00206414	FALSE	FALSE	FALSE	FALSE
cg00206463	FALSE	FALSE	FALSE	FALSE
cg00206507	FALSE	FALSE	FALSE	FALSE
cg00206639	FALSE	FALSE	FALSE	FALSE
cg00206853	FALSE	TRUE	FALSE	FALSE
cg00207279	FALSE	FALSE	FALSE	TRUE
cg00207794	FALSE	FALSE	FALSE	TRUE
cg00207856	FALSE	FALSE	FALSE	TRUE
cg00207921	FALSE	FALSE	FALSE	FALSE
cg00209037	FALSE	FALSE	FALSE	FALSE
cg00209206	FALSE	TRUE	FALSE	FALSE
cg00209484	FALSE	FALSE	FALSE	TRUE
cg00209623	FALSE	FALSE	FALSE	FALSE
cg00209786	FALSE	FALSE	FALSE	FALSE
cg00209918	FALSE	TRUE	FALSE	FALSE
cg00210016	FALSE	FALSE	FALSE	FALSE
cg00210042	FALSE	FALSE	FALSE	FALSE
cg00210249	FALSE	FALSE	FALSE	FALSE
cg00210562	FALSE	FALSE	FALSE	FALSE
cg00210856	FALSE	FALSE	FALSE	FALSE
cg00211086	FALSE	FALSE	FALSE	TRUE
cg00211115	FALSE	FALSE	FALSE	FALSE
cg00212272	TRUE	FALSE	FALSE	FALSE
cg00212521	FALSE	FALSE	FALSE	FALSE
cg00213052	FALSE	FALSE	FALSE	FALSE
cg00213080	FALSE	FALSE	FALSE	TRUE
cg00213119	FALSE	TRUE	FALSE	FALSE
cg00213142	FALSE	FALSE	FALSE	FALSE
cg00213295	FALSE	FALSE	FALSE	FALSE
cg00213479	FALSE	FALSE	TRUE	FALSE
cg00213643	FALSE	TRUE	FALSE	FALSE
cg00213967	FALSE	FALSE	TRUE	FALSE
cg00214395	FALSE	FALSE	FALSE	FALSE
cg00214530	FALSE	FALSE	TRUE	FALSE
cg00214688	FALSE	FALSE	FALSE	TRUE
cg00215611	FALSE	FALSE	FALSE	FALSE
cg00216061	FALSE	FALSE	FALSE	TRUE
cg00216180	FALSE	FALSE	FALSE	TRUE
cg00216570	FALSE	FALSE	FALSE	FALSE
cg00216693	FALSE	FALSE	FALSE	TRUE
cg00216804	FALSE	FALSE	FALSE	FALSE
cg00216913	FALSE	FALSE	FALSE	TRUE
cg00217171	FALSE	FALSE	FALSE	FALSE
cg00217306	FALSE	FALSE	FALSE	FALSE
cg00218409	FALSE	FALSE	FALSE	FALSE
cg00218415	FALSE	FALSE	FALSE	TRUE
cg00218893	FALSE	FALSE	FALSE	FALSE
cg00219598	FALSE	TRUE	FALSE	FALSE
cg00219855	FALSE	FALSE	FALSE	FALSE
cg00220294	FALSE	FALSE	FALSE	FALSE
cg00220389	TRUE	FALSE	FALSE	FALSE
cg00220413	FALSE	FALSE	FALSE	FALSE
cg00220575	FALSE	FALSE	FALSE	FALSE
cg00221382	FALSE	FALSE	FALSE	FALSE
cg00221650	FALSE	FALSE	FALSE	FALSE
cg00221658	FALSE	FALSE	FALSE	FALSE
cg00221718	FALSE	FALSE	FALSE	FALSE
cg00221736	FALSE	FALSE	FALSE	FALSE
cg00221794	FALSE	FALSE	FALSE	FALSE
cg00222175	FALSE	FALSE	FALSE	TRUE
cg00222690	TRUE	FALSE	FALSE	FALSE
cg00222799	FALSE	FALSE	FALSE	FALSE
cg00223046	FALSE	FALSE	FALSE	TRUE
cg00223136	FALSE	FALSE	FALSE	FALSE
cg00223245	FALSE	FALSE	FALSE	FALSE
cg00223681	FALSE	FALSE	FALSE	FALSE
cg00223767	FALSE	FALSE	FALSE	FALSE
cg00224174	FALSE	FALSE	FALSE	TRUE
cg00225067	FALSE	FALSE	FALSE	FALSE
cg00225196	FALSE	FALSE	FALSE	FALSE
cg00225830	FALSE	FALSE	FALSE	FALSE
cg00226956	FALSE	FALSE	FALSE	FALSE
cg00227222	FALSE	FALSE	FALSE	TRUE
cg00227781	FALSE	FALSE	TRUE	FALSE
cg00228689	FALSE	FALSE	FALSE	TRUE
cg00228735	FALSE	FALSE	FALSE	FALSE
cg00228738	FALSE	FALSE	FALSE	TRUE
cg00229754	FALSE	FALSE	FALSE	FALSE
cg00229868	FALSE	FALSE	FALSE	FALSE
cg00230837	FALSE	FALSE	FALSE	TRUE
cg00230924	FALSE	FALSE	FALSE	FALSE
cg00231239	FALSE	FALSE	FALSE	TRUE
cg00231504	FALSE	FALSE	FALSE	FALSE
cg00231812	FALSE	TRUE	FALSE	FALSE
cg00232059	FALSE	FALSE	FALSE	TRUE
cg00232092	FALSE	FALSE	FALSE	FALSE
cg00232105	FALSE	FALSE	FALSE	FALSE
cg00232160	FALSE	FALSE	FALSE	FALSE
cg00232402	FALSE	FALSE	FALSE	FALSE
cg00232483	FALSE	FALSE	FALSE	FALSE
cg00232535	FALSE	FALSE	FALSE	TRUE
cg00232679	FALSE	FALSE	FALSE	FALSE
cg00232735	FALSE	FALSE	TRUE	FALSE
cg00232827	FALSE	FALSE	FALSE	FALSE
cg00232831	FALSE	FALSE	FALSE	FALSE
cg00232874	TRUE	FALSE	FALSE	FALSE
cg00232952	FALSE	FALSE	FALSE	FALSE
cg00233028	FALSE	FALSE	FALSE	FALSE
cg00233565	FALSE	FALSE	FALSE	FALSE
cg00233779	FALSE	FALSE	FALSE	TRUE
cg00233943	FALSE	FALSE	FALSE	FALSE
cg00234321	FALSE	FALSE	FALSE	TRUE
cg00234384	FALSE	FALSE	TRUE	FALSE
cg00234613	FALSE	FALSE	FALSE	FALSE
cg00234625	FALSE	FALSE	FALSE	FALSE
cg00235442	FALSE	FALSE	FALSE	FALSE
cg00235460	FALSE	FALSE	FALSE	FALSE
cg00235508	FALSE	FALSE	FALSE	FALSE
cg00236141	FALSE	FALSE	FALSE	FALSE
cg00236249	FALSE	FALSE	FALSE	FALSE
cg00236305	FALSE	FALSE	FALSE	FALSE
cg00237268	FALSE	FALSE	FALSE	FALSE
cg00237631	FALSE	FALSE	TRUE	FALSE
cg00237752	FALSE	FALSE	FALSE	TRUE
cg00238283	FALSE	FALSE	FALSE	FALSE
cg00238362	FALSE	FALSE	FALSE	TRUE
cg00238427	FALSE	FALSE	FALSE	TRUE
cg00238543	FALSE	FALSE	FALSE	TRUE
cg00238815	FALSE	FALSE	FALSE	FALSE
cg00238818	FALSE	FALSE	FALSE	FALSE
cg00238899	FALSE	FALSE	FALSE	TRUE
cg00239117	FALSE	FALSE	FALSE	FALSE
cg00239272	FALSE	FALSE	FALSE	TRUE
cg00239988	FALSE	FALSE	FALSE	TRUE
cg00240517	FALSE	FALSE	FALSE	TRUE
cg00241650	FALSE	TRUE	FALSE	FALSE
cg00241664	FALSE	FALSE	FALSE	FALSE
cg00242285	TRUE	FALSE	FALSE	FALSE
cg00243187	FALSE	FALSE	FALSE	TRUE
cg00243281	FALSE	FALSE	FALSE	FALSE
cg00243584	FALSE	FALSE	FALSE	FALSE
cg00244001	FALSE	FALSE	FALSE	FALSE
cg00244111	FALSE	FALSE	FALSE	TRUE
cg00244352	FALSE	FALSE	FALSE	TRUE
cg00244462	FALSE	FALSE	FALSE	FALSE
cg00245075	FALSE	FALSE	FALSE	FALSE
cg00245502	FALSE	FALSE	FALSE	FALSE
cg00245885	FALSE	FALSE	FALSE	FALSE
cg00245896	FALSE	FALSE	FALSE	TRUE
cg00245957	FALSE	FALSE	FALSE	FALSE
cg00246840	FALSE	TRUE	FALSE	FALSE
cg00246969	FALSE	FALSE	FALSE	FALSE
cg00247963	FALSE	FALSE	FALSE	FALSE
cg00248302	FALSE	FALSE	FALSE	TRUE
cg00248454	FALSE	FALSE	FALSE	FALSE
cg00248521	FALSE	FALSE	FALSE	TRUE
cg00248856	FALSE	FALSE	FALSE	FALSE
cg00249093	FALSE	FALSE	FALSE	FALSE
cg00249205	FALSE	FALSE	FALSE	FALSE
cg00249614	FALSE	FALSE	FALSE	TRUE
cg00250409	FALSE	FALSE	FALSE	FALSE
cg00250422	FALSE	FALSE	TRUE	FALSE
cg00250500	FALSE	FALSE	TRUE	FALSE
cg00250645	FALSE	FALSE	FALSE	FALSE
cg00250879	FALSE	FALSE	FALSE	FALSE
cg00251358	FALSE	FALSE	FALSE	FALSE
cg00251678	FALSE	FALSE	FALSE	FALSE
cg00251716	FALSE	FALSE	FALSE	FALSE
cg00251824	FALSE	TRUE	FALSE	FALSE
cg00252149	FALSE	FALSE	FALSE	TRUE
cg00252442	FALSE	FALSE	TRUE	FALSE
cg00252814	FALSE	FALSE	FALSE	FALSE
cg00253171	FALSE	FALSE	FALSE	TRUE
cg00253185	FALSE	FALSE	FALSE	TRUE
cg00253248	FALSE	FALSE	FALSE	FALSE
cg00253971	FALSE	FALSE	FALSE	FALSE
cg00254258	FALSE	FALSE	FALSE	FALSE
cg00254524	FALSE	FALSE	FALSE	FALSE
cg00254556	FALSE	FALSE	FALSE	FALSE
cg00254886	FALSE	FALSE	TRUE	FALSE
cg00254888	FALSE	FALSE	FALSE	TRUE
cg00256068	FALSE	FALSE	FALSE	TRUE
cg00256081	FALSE	TRUE	FALSE	FALSE
cg00256231	FALSE	FALSE	FALSE	FALSE
cg00257047	FALSE	FALSE	TRUE	FALSE
cg00257455	FALSE	FALSE	TRUE	FALSE
cg00257659	FALSE	FALSE	FALSE	TRUE
cg00257704	FALSE	FALSE	TRUE	FALSE
cg00257775	FALSE	FALSE	FALSE	FALSE
cg00258316	FALSE	FALSE	FALSE	FALSE
cg00258805	TRUE	FALSE	FALSE	FALSE
cg00258809	FALSE	FALSE	FALSE	FALSE
cg00259019	FALSE	FALSE	FALSE	FALSE
cg00259097	FALSE	FALSE	FALSE	FALSE
cg00259234	FALSE	FALSE	FALSE	TRUE
cg00259279	FALSE	FALSE	FALSE	TRUE
cg00259404	FALSE	FALSE	FALSE	FALSE
cg00259518	FALSE	TRUE	FALSE	FALSE
cg00259742	FALSE	FALSE	FALSE	FALSE
cg00260201	FALSE	FALSE	FALSE	FALSE
cg00260512	FALSE	FALSE	FALSE	FALSE
cg00260803	FALSE	FALSE	FALSE	TRUE
cg00260911	FALSE	FALSE	FALSE	TRUE
cg00261832	FALSE	FALSE	FALSE	FALSE
cg00262030	FALSE	FALSE	FALSE	FALSE
cg00262159	FALSE	FALSE	FALSE	FALSE
cg00263700	FALSE	FALSE	FALSE	FALSE
cg00264236	FALSE	TRUE	FALSE	FALSE
cg00264419	FALSE	FALSE	FALSE	FALSE
cg00264799	FALSE	FALSE	FALSE	FALSE
cg00266286	FALSE	FALSE	TRUE	FALSE
cg00266388	FALSE	FALSE	FALSE	FALSE
cg00266389	FALSE	FALSE	FALSE	TRUE
cg00266592	FALSE	FALSE	FALSE	FALSE
cg00266968	FALSE	FALSE	FALSE	TRUE
cg00267142	FALSE	FALSE	FALSE	TRUE
cg00267713	FALSE	FALSE	TRUE	FALSE
cg00267839	FALSE	FALSE	FALSE	FALSE
cg00267862	FALSE	TRUE	FALSE	FALSE
cg00268149	FALSE	FALSE	FALSE	TRUE
cg00268476	FALSE	FALSE	FALSE	FALSE
cg00270521	FALSE	FALSE	FALSE	FALSE
cg00270764	FALSE	FALSE	FALSE	FALSE
cg00270878	FALSE	FALSE	FALSE	FALSE
cg00271204	FALSE	FALSE	FALSE	TRUE
cg00271210	FALSE	FALSE	FALSE	FALSE
cg00272484	FALSE	FALSE	FALSE	TRUE
cg00272903	FALSE	FALSE	FALSE	FALSE
cg00273198	FALSE	FALSE	FALSE	FALSE
cg00273359	FALSE	FALSE	FALSE	FALSE
cg00273754	FALSE	FALSE	FALSE	TRUE
cg00274640	FALSE	FALSE	FALSE	FALSE
cg00274815	FALSE	FALSE	FALSE	TRUE
cg00275103	FALSE	FALSE	FALSE	TRUE
cg00275126	FALSE	FALSE	FALSE	FALSE
cg00275234	FALSE	TRUE	FALSE	FALSE
cg00275626	FALSE	FALSE	FALSE	TRUE
cg00276214	FALSE	FALSE	FALSE	FALSE
cg00276443	FALSE	FALSE	FALSE	TRUE
cg00276752	FALSE	TRUE	FALSE	FALSE
cg00276788	FALSE	FALSE	FALSE	TRUE
cg00276918	FALSE	FALSE	FALSE	TRUE
cg00277165	FALSE	FALSE	FALSE	TRUE
cg00277263	FALSE	FALSE	FALSE	FALSE
cg00277334	FALSE	FALSE	FALSE	FALSE
cg00277591	FALSE	FALSE	FALSE	FALSE
cg00277685	FALSE	FALSE	FALSE	TRUE
cg00277714	FALSE	FALSE	FALSE	FALSE
cg00277753	FALSE	FALSE	FALSE	FALSE
cg00277769	FALSE	FALSE	FALSE	FALSE
cg00277936	FALSE	FALSE	FALSE	TRUE
cg00278359	FALSE	FALSE	FALSE	FALSE
cg00278392	FALSE	FALSE	FALSE	FALSE
cg00278517	FALSE	FALSE	FALSE	FALSE
cg00279755	FALSE	FALSE	FALSE	TRUE
cg00280177	FALSE	FALSE	TRUE	FALSE
cg00280609	FALSE	FALSE	FALSE	FALSE
cg00280895	FALSE	FALSE	FALSE	FALSE
cg00281048	FALSE	FALSE	FALSE	TRUE
cg00281100	FALSE	FALSE	FALSE	TRUE
cg00281132	FALSE	FALSE	FALSE	FALSE
cg00281273	FALSE	FALSE	FALSE	TRUE
cg00281664	FALSE	FALSE	FALSE	TRUE
cg00282244	FALSE	FALSE	FALSE	FALSE
cg00282426	FALSE	FALSE	FALSE	FALSE
cg00282731	FALSE	FALSE	FALSE	FALSE
cg00283046	FALSE	FALSE	FALSE	TRUE
cg00283187	FALSE	FALSE	FALSE	FALSE
cg00283283	FALSE	FALSE	FALSE	FALSE
cg00283742	FALSE	FALSE	FALSE	TRUE
cg00283857	FALSE	FALSE	FALSE	FALSE
cg00283986	FALSE	FALSE	FALSE	FALSE
cg00284259	FALSE	FALSE	FALSE	FALSE
cg00284386	FALSE	FALSE	FALSE	FALSE
cg00285294	FALSE	FALSE	FALSE	FALSE
cg00285317	FALSE	FALSE	FALSE	FALSE
cg00285620	FALSE	FALSE	FALSE	FALSE
cg00285902	FALSE	FALSE	FALSE	TRUE
cg00286014	FALSE	TRUE	FALSE	FALSE
cg00286119	FALSE	FALSE	FALSE	FALSE
cg00286188	FALSE	FALSE	FALSE	FALSE
cg00286773	FALSE	FALSE	FALSE	FALSE
cg00286853	FALSE	FALSE	TRUE	FALSE
cg00287312	FALSE	FALSE	TRUE	FALSE
cg00287370	TRUE	FALSE	FALSE	FALSE
cg00287737	FALSE	TRUE	FALSE	FALSE
cg00287773	FALSE	FALSE	FALSE	FALSE
cg00287915	FALSE	FALSE	FALSE	FALSE
cg00288598	FALSE	FALSE	FALSE	FALSE
cg00288736	FALSE	FALSE	FALSE	TRUE
cg00288933	TRUE	FALSE	FALSE	FALSE
cg00289053	FALSE	FALSE	FALSE	TRUE
cg00289254	FALSE	FALSE	TRUE	FALSE
cg00289258	FALSE	FALSE	TRUE	FALSE
cg00289362	FALSE	FALSE	FALSE	FALSE
cg00289503	FALSE	FALSE	FALSE	FALSE
cg00289762	FALSE	TRUE	FALSE	FALSE
cg00290340	FALSE	FALSE	FALSE	TRUE
cg00290758	FALSE	FALSE	FALSE	FALSE
cg00290994	FALSE	FALSE	TRUE	FALSE
cg00291213	FALSE	FALSE	FALSE	FALSE
cg00291222	FALSE	FALSE	FALSE	FALSE
cg00291366	FALSE	FALSE	FALSE	FALSE
cg00291837	FALSE	FALSE	FALSE	FALSE
cg00292029	FALSE	FALSE	TRUE	FALSE
cg00292071	FALSE	FALSE	FALSE	FALSE
cg00292432	FALSE	FALSE	FALSE	FALSE
cg00292636	FALSE	FALSE	FALSE	TRUE
cg00292756	FALSE	FALSE	FALSE	TRUE
cg00293381	FALSE	FALSE	FALSE	FALSE
cg00293599	FALSE	FALSE	FALSE	FALSE
cg00293616	FALSE	FALSE	FALSE	TRUE
cg00293626	FALSE	FALSE	FALSE	TRUE
cg00293940	FALSE	FALSE	FALSE	FALSE
cg00294065	FALSE	FALSE	FALSE	TRUE
cg00294109	FALSE	FALSE	TRUE	FALSE
cg00294261	FALSE	FALSE	FALSE	FALSE
cg00294534	FALSE	FALSE	FALSE	FALSE
cg00294538	FALSE	FALSE	FALSE	TRUE
cg00294956	FALSE	FALSE	FALSE	FALSE
cg00295259	FALSE	FALSE	FALSE	FALSE
cg00295426	FALSE	FALSE	FALSE	TRUE
cg00295604	FALSE	FALSE	TRUE	FALSE
cg00295780	FALSE	FALSE	FALSE	FALSE
cg00295794	FALSE	FALSE	TRUE	FALSE
cg00295853	FALSE	TRUE	FALSE	FALSE
cg00296005	FALSE	FALSE	FALSE	TRUE
cg00296018	FALSE	FALSE	FALSE	FALSE
cg00296121	FALSE	FALSE	TRUE	FALSE
cg00296182	FALSE	FALSE	FALSE	FALSE
cg00296458	FALSE	FALSE	FALSE	FALSE
cg00296578	FALSE	FALSE	FALSE	FALSE
cg00297282	FALSE	FALSE	FALSE	TRUE
cg00297721	FALSE	FALSE	FALSE	FALSE
cg00297741	FALSE	FALSE	FALSE	FALSE
cg00297843	FALSE	FALSE	FALSE	TRUE
cg00298065	FALSE	FALSE	FALSE	FALSE
cg00298405	FALSE	FALSE	FALSE	FALSE
cg00298532	FALSE	TRUE	FALSE	FALSE
cg00298919	FALSE	FALSE	FALSE	TRUE
cg00299105	FALSE	FALSE	FALSE	TRUE
cg00299286	FALSE	FALSE	FALSE	FALSE
cg00299511	FALSE	FALSE	FALSE	TRUE
cg00299820	FALSE	FALSE	FALSE	FALSE
cg00299893	FALSE	FALSE	FALSE	FALSE
cg00300637	FALSE	FALSE	FALSE	FALSE
cg00300794	FALSE	FALSE	FALSE	FALSE
cg00300808	FALSE	FALSE	FALSE	TRUE
cg00301018	FALSE	TRUE	FALSE	FALSE
cg00301239	FALSE	FALSE	TRUE	FALSE
cg00301396	FALSE	FALSE	TRUE	FALSE
cg00301660	FALSE	FALSE	FALSE	FALSE
cg00301726	FALSE	FALSE	FALSE	FALSE
cg00301762	FALSE	FALSE	FALSE	FALSE
cg00302030	FALSE	TRUE	FALSE	FALSE
cg00302083	FALSE	FALSE	FALSE	FALSE
cg00302160	FALSE	FALSE	FALSE	FALSE
cg00302979	FALSE	FALSE	FALSE	TRUE
cg00303183	FALSE	FALSE	FALSE	FALSE
cg00303210	FALSE	FALSE	FALSE	FALSE
cg00303293	FALSE	FALSE	TRUE	FALSE
cg00303429	FALSE	FALSE	FALSE	FALSE
cg00303606	FALSE	FALSE	FALSE	FALSE
cg00303919	FALSE	FALSE	FALSE	TRUE
cg00303982	FALSE	FALSE	TRUE	FALSE
cg00304388	FALSE	FALSE	TRUE	FALSE
cg00304520	FALSE	FALSE	TRUE	FALSE
cg00305193	FALSE	FALSE	FALSE	FALSE
cg00305281	FALSE	FALSE	FALSE	FALSE
cg00305285	FALSE	FALSE	FALSE	FALSE
cg00305740	FALSE	FALSE	FALSE	FALSE
cg00305874	FALSE	TRUE	FALSE	FALSE
cg00305878	FALSE	FALSE	FALSE	FALSE
cg00305996	FALSE	FALSE	FALSE	FALSE
cg00306063	FALSE	FALSE	FALSE	TRUE
cg00306523	FALSE	FALSE	FALSE	TRUE
cg00306728	FALSE	FALSE	FALSE	TRUE
cg00306851	FALSE	FALSE	FALSE	TRUE
cg00306893	FALSE	FALSE	FALSE	TRUE
cg00307530	FALSE	FALSE	FALSE	TRUE
cg00308065	FALSE	TRUE	FALSE	FALSE
cg00308216	TRUE	FALSE	FALSE	FALSE
cg00308438	FALSE	FALSE	FALSE	TRUE
cg00308503	FALSE	FALSE	FALSE	FALSE
cg00308560	FALSE	FALSE	FALSE	FALSE
cg00308659	FALSE	FALSE	FALSE	TRUE
cg00308792	FALSE	FALSE	FALSE	TRUE
cg00308936	FALSE	FALSE	FALSE	FALSE
cg00309313	FALSE	FALSE	FALSE	FALSE
cg00309462	TRUE	FALSE	FALSE	FALSE
cg00310044	FALSE	FALSE	FALSE	TRUE
cg00310145	FALSE	FALSE	FALSE	TRUE
cg00310257	TRUE	FALSE	FALSE	FALSE
cg00310375	FALSE	FALSE	TRUE	FALSE
cg00311133	FALSE	FALSE	FALSE	FALSE
cg00311303	FALSE	TRUE	FALSE	FALSE
cg00311371	FALSE	FALSE	FALSE	TRUE
cg00311667	FALSE	TRUE	FALSE	FALSE
cg00311799	FALSE	FALSE	FALSE	FALSE
cg00313106	FALSE	FALSE	FALSE	FALSE
cg00313297	FALSE	FALSE	FALSE	TRUE
cg00313498	FALSE	TRUE	FALSE	FALSE
cg00314115	FALSE	FALSE	FALSE	FALSE
cg00314427	FALSE	FALSE	FALSE	FALSE
cg00314994	FALSE	FALSE	FALSE	FALSE
cg00315853	FALSE	FALSE	FALSE	TRUE
cg00316080	FALSE	FALSE	FALSE	FALSE
cg00316151	FALSE	TRUE	FALSE	FALSE
cg00316341	FALSE	FALSE	FALSE	FALSE
cg00316420	FALSE	FALSE	FALSE	FALSE
cg00316508	FALSE	FALSE	FALSE	TRUE
cg00316800	FALSE	FALSE	FALSE	FALSE
cg00317585	FALSE	FALSE	FALSE	FALSE
cg00317754	FALSE	FALSE	FALSE	FALSE
cg00317837	FALSE	FALSE	FALSE	FALSE
cg00317879	FALSE	FALSE	FALSE	TRUE
cg00318322	FALSE	FALSE	FALSE	FALSE
cg00318380	TRUE	FALSE	FALSE	FALSE
cg00318621	FALSE	FALSE	FALSE	TRUE
cg00318643	FALSE	FALSE	FALSE	TRUE
cg00318796	FALSE	FALSE	TRUE	FALSE
cg00319157	FALSE	FALSE	FALSE	FALSE
cg00319312	FALSE	FALSE	FALSE	FALSE
cg00319449	TRUE	FALSE	FALSE	FALSE
cg00320035	FALSE	FALSE	TRUE	FALSE
cg00320216	FALSE	FALSE	FALSE	TRUE
cg00320790	FALSE	FALSE	FALSE	TRUE
cg00321007	FALSE	FALSE	FALSE	FALSE
cg00321082	FALSE	FALSE	FALSE	FALSE
cg00321234	FALSE	FALSE	FALSE	FALSE
cg00321480	FALSE	FALSE	TRUE	FALSE
cg00321703	TRUE	FALSE	FALSE	FALSE
cg00321996	FALSE	FALSE	FALSE	TRUE
cg00322201	FALSE	FALSE	FALSE	FALSE
cg00322319	FALSE	FALSE	TRUE	FALSE
cg00323916	FALSE	FALSE	FALSE	FALSE
cg00324366	FALSE	FALSE	FALSE	TRUE
cg00324725	FALSE	FALSE	FALSE	FALSE
cg00324748	FALSE	FALSE	FALSE	TRUE
cg00325919	TRUE	FALSE	FALSE	FALSE
cg00325920	FALSE	FALSE	FALSE	FALSE
cg00325968	FALSE	FALSE	FALSE	FALSE
cg00326464	FALSE	FALSE	TRUE	FALSE
cg00326719	FALSE	FALSE	TRUE	FALSE
cg00326842	FALSE	FALSE	TRUE	FALSE
cg00327072	FALSE	TRUE	FALSE	FALSE
cg00327106	FALSE	TRUE	FALSE	FALSE
cg00327516	FALSE	TRUE	FALSE	FALSE
cg00327669	FALSE	FALSE	FALSE	TRUE
cg00327697	FALSE	FALSE	TRUE	FALSE
cg00327947	FALSE	FALSE	FALSE	FALSE
cg00328210	FALSE	FALSE	FALSE	TRUE
cg00328219	FALSE	FALSE	FALSE	FALSE
cg00328376	FALSE	FALSE	FALSE	FALSE
cg00328497	FALSE	FALSE	FALSE	TRUE
cg00328523	FALSE	FALSE	FALSE	FALSE
cg00328597	FALSE	FALSE	FALSE	TRUE
cg00328720	FALSE	FALSE	FALSE	TRUE
cg00328729	FALSE	FALSE	FALSE	FALSE
cg00329101	FALSE	FALSE	FALSE	TRUE
cg00329272	FALSE	FALSE	FALSE	FALSE
cg00329411	FALSE	FALSE	FALSE	FALSE
cg00329615	FALSE	FALSE	FALSE	FALSE
cg00329618	FALSE	FALSE	FALSE	FALSE
cg00329656	FALSE	FALSE	FALSE	FALSE
cg00329748	FALSE	FALSE	FALSE	FALSE
cg00330059	FALSE	FALSE	FALSE	FALSE
cg00330279	TRUE	FALSE	FALSE	FALSE
cg00330492	FALSE	FALSE	TRUE	FALSE
cg00330958	FALSE	FALSE	FALSE	TRUE
cg00331032	FALSE	FALSE	FALSE	TRUE
cg00331210	FALSE	FALSE	FALSE	TRUE
cg00331283	FALSE	FALSE	FALSE	TRUE
cg00331541	FALSE	FALSE	FALSE	FALSE
cg00331677	FALSE	FALSE	FALSE	FALSE
cg00331845	FALSE	FALSE	FALSE	TRUE
cg00332248	FALSE	FALSE	FALSE	FALSE
cg00332680	FALSE	FALSE	TRUE	FALSE
cg00332802	FALSE	FALSE	FALSE	TRUE
cg00332937	FALSE	FALSE	TRUE	FALSE
cg00333583	FALSE	FALSE	FALSE	TRUE
cg00333703	FALSE	FALSE	FALSE	FALSE
cg00333946	FALSE	FALSE	FALSE	FALSE
cg00334453	FALSE	FALSE	FALSE	TRUE
cg00334498	FALSE	FALSE	FALSE	TRUE
cg00334933	FALSE	FALSE	FALSE	TRUE
cg00335219	FALSE	FALSE	FALSE	FALSE
cg00335252	FALSE	FALSE	FALSE	FALSE
cg00335735	FALSE	FALSE	FALSE	FALSE
cg00336028	FALSE	FALSE	FALSE	TRUE
cg00336320	FALSE	FALSE	TRUE	FALSE
cg00336376	FALSE	FALSE	FALSE	FALSE
cg00337020	FALSE	FALSE	FALSE	FALSE
cg00337821	TRUE	FALSE	FALSE	FALSE
cg00337968	FALSE	TRUE	FALSE	FALSE
cg00338080	FALSE	FALSE	TRUE	FALSE
cg00338329	FALSE	TRUE	FALSE	FALSE
cg00339217	FALSE	FALSE	FALSE	TRUE
cg00339241	FALSE	FALSE	FALSE	FALSE
cg00339300	FALSE	FALSE	TRUE	FALSE
cg00339331	FALSE	FALSE	FALSE	FALSE
cg00339441	FALSE	FALSE	TRUE	FALSE
cg00339740	FALSE	FALSE	FALSE	TRUE
cg00340024	FALSE	FALSE	FALSE	FALSE
cg00340127	FALSE	FALSE	FALSE	FALSE
cg00340161	FALSE	TRUE	FALSE	FALSE
cg00340326	FALSE	FALSE	FALSE	FALSE
cg00340847	FALSE	TRUE	FALSE	FALSE
cg00340850	FALSE	FALSE	TRUE	FALSE
cg00340958	FALSE	FALSE	FALSE	FALSE
cg00341191	FALSE	FALSE	FALSE	FALSE
cg00341718	TRUE	FALSE	FALSE	FALSE
cg00341843	FALSE	FALSE	FALSE	TRUE
cg00341885	FALSE	FALSE	FALSE	TRUE
cg00342415	FALSE	FALSE	FALSE	FALSE
cg00343433	FALSE	FALSE	FALSE	FALSE
cg00344445	FALSE	FALSE	FALSE	FALSE
cg00344577	FALSE	FALSE	FALSE	FALSE
cg00344801	FALSE	FALSE	FALSE	FALSE
cg00344900	FALSE	FALSE	TRUE	FALSE
cg00345025	FALSE	FALSE	FALSE	FALSE
cg00345344	FALSE	FALSE	FALSE	FALSE
cg00345425	FALSE	FALSE	FALSE	TRUE
cg00345792	FALSE	TRUE	FALSE	FALSE
cg00346074	FALSE	FALSE	FALSE	TRUE
cg00346376	FALSE	FALSE	FALSE	FALSE
cg00346501	FALSE	TRUE	FALSE	FALSE
cg00346716	FALSE	FALSE	FALSE	FALSE
cg00347170	FALSE	TRUE	FALSE	FALSE
cg00347620	FALSE	FALSE	FALSE	FALSE
cg00347643	FALSE	FALSE	FALSE	FALSE
cg00347775	FALSE	FALSE	FALSE	FALSE
cg00347798	FALSE	FALSE	FALSE	FALSE
cg00347863	FALSE	FALSE	FALSE	FALSE
cg00347938	FALSE	FALSE	FALSE	TRUE
cg00348222	FALSE	FALSE	FALSE	FALSE
cg00348389	FALSE	FALSE	FALSE	FALSE
cg00348467	FALSE	FALSE	FALSE	FALSE
cg00348692	FALSE	FALSE	FALSE	FALSE
cg00348900	FALSE	FALSE	FALSE	FALSE
cg00348992	FALSE	FALSE	FALSE	FALSE
cg00349925	FALSE	FALSE	FALSE	TRUE
cg00349943	FALSE	FALSE	TRUE	FALSE
cg00349948	FALSE	FALSE	FALSE	FALSE
cg00350304	FALSE	FALSE	FALSE	FALSE
cg00350931	FALSE	FALSE	FALSE	TRUE
cg00351554	FALSE	FALSE	FALSE	TRUE
cg00351750	FALSE	FALSE	FALSE	FALSE
cg00351781	FALSE	FALSE	FALSE	FALSE
cg00351813	FALSE	FALSE	FALSE	FALSE
cg00352005	FALSE	FALSE	FALSE	FALSE
cg00352417	FALSE	FALSE	FALSE	FALSE
cg00352652	FALSE	FALSE	FALSE	TRUE
cg00353407	FALSE	FALSE	FALSE	FALSE
cg00353571	FALSE	FALSE	FALSE	FALSE
cg00353844	FALSE	FALSE	FALSE	TRUE
cg00354542	FALSE	FALSE	FALSE	FALSE
cg00354641	FALSE	FALSE	FALSE	FALSE
cg00354775	FALSE	FALSE	FALSE	TRUE
cg00355360	FALSE	TRUE	FALSE	FALSE
cg00355613	FALSE	FALSE	FALSE	FALSE
cg00355656	FALSE	FALSE	FALSE	FALSE
cg00355690	FALSE	FALSE	FALSE	TRUE
cg00355699	FALSE	FALSE	FALSE	FALSE
cg00355799	FALSE	FALSE	FALSE	TRUE
cg00355804	FALSE	FALSE	FALSE	FALSE
cg00356499	FALSE	FALSE	FALSE	FALSE
cg00356774	FALSE	FALSE	TRUE	FALSE
cg00356875	FALSE	FALSE	FALSE	TRUE
cg00356916	FALSE	FALSE	FALSE	TRUE
cg00357176	FALSE	FALSE	FALSE	FALSE
cg00357837	FALSE	FALSE	FALSE	TRUE
cg00357988	FALSE	FALSE	FALSE	FALSE
cg00358278	FALSE	FALSE	FALSE	FALSE
cg00359395	FALSE	FALSE	FALSE	FALSE
cg00359511	FALSE	FALSE	FALSE	FALSE
cg00359604	FALSE	FALSE	TRUE	FALSE
cg00360077	FALSE	TRUE	FALSE	FALSE
cg00360267	FALSE	TRUE	FALSE	FALSE
cg00360761	FALSE	FALSE	FALSE	FALSE
cg00360794	FALSE	FALSE	FALSE	FALSE
cg00361176	FALSE	FALSE	FALSE	TRUE
cg00361229	TRUE	FALSE	FALSE	FALSE
cg00361343	FALSE	FALSE	FALSE	FALSE
cg00361609	FALSE	FALSE	FALSE	FALSE
cg00362657	FALSE	FALSE	FALSE	FALSE
cg00362665	FALSE	FALSE	FALSE	TRUE
cg00362680	FALSE	FALSE	FALSE	TRUE
cg00363080	FALSE	FALSE	FALSE	FALSE
cg00363312	FALSE	FALSE	FALSE	FALSE
cg00363737	FALSE	FALSE	FALSE	FALSE
cg00364758	FALSE	FALSE	FALSE	FALSE
cg00365989	TRUE	FALSE	FALSE	FALSE
cg00366223	TRUE	FALSE	FALSE	FALSE
cg00366236	FALSE	FALSE	FALSE	FALSE
cg00366359	FALSE	FALSE	FALSE	FALSE
cg00366412	FALSE	FALSE	FALSE	TRUE
cg00366850	FALSE	FALSE	FALSE	FALSE
cg00367047	FALSE	FALSE	TRUE	FALSE
cg00367463	FALSE	FALSE	TRUE	FALSE
cg00368296	FALSE	FALSE	FALSE	FALSE
cg00368356	FALSE	FALSE	FALSE	FALSE
cg00368687	FALSE	FALSE	TRUE	FALSE
cg00368755	FALSE	FALSE	FALSE	FALSE
cg00369058	FALSE	FALSE	FALSE	FALSE
cg00369181	FALSE	FALSE	FALSE	FALSE
cg00369202	FALSE	FALSE	FALSE	FALSE
cg00369811	FALSE	FALSE	TRUE	FALSE
cg00369852	FALSE	FALSE	TRUE	FALSE
cg00370022	FALSE	FALSE	FALSE	FALSE
cg00370173	FALSE	FALSE	FALSE	TRUE
cg00370962	FALSE	FALSE	FALSE	TRUE
cg00371061	FALSE	FALSE	FALSE	FALSE
cg00371134	FALSE	FALSE	FALSE	FALSE
cg00371418	FALSE	FALSE	TRUE	FALSE
cg00371950	FALSE	FALSE	FALSE	FALSE
cg00372375	FALSE	FALSE	FALSE	TRUE
cg00372486	TRUE	FALSE	FALSE	FALSE
cg00372908	FALSE	FALSE	FALSE	TRUE
cg00373020	FALSE	FALSE	FALSE	TRUE
cg00373371	FALSE	FALSE	FALSE	FALSE
cg00373436	FALSE	FALSE	FALSE	FALSE
cg00373616	FALSE	FALSE	FALSE	FALSE
cg00373665	TRUE	FALSE	FALSE	FALSE
cg00374015	FALSE	FALSE	FALSE	FALSE
cg00374016	FALSE	FALSE	FALSE	FALSE
cg00374088	FALSE	FALSE	FALSE	FALSE
cg00374105	FALSE	TRUE	FALSE	FALSE
cg00374346	FALSE	FALSE	FALSE	FALSE
cg00374546	FALSE	FALSE	FALSE	FALSE
cg00374554	FALSE	FALSE	FALSE	TRUE
cg00374717	FALSE	TRUE	FALSE	FALSE
cg00375132	FALSE	FALSE	FALSE	FALSE
cg00375608	FALSE	FALSE	FALSE	FALSE
cg00375691	FALSE	FALSE	TRUE	FALSE
cg00376553	FALSE	FALSE	FALSE	FALSE
cg00376625	FALSE	FALSE	FALSE	FALSE
cg00376979	FALSE	FALSE	FALSE	TRUE
cg00377065	FALSE	FALSE	FALSE	TRUE
cg00377320	FALSE	FALSE	TRUE	FALSE
cg00377344	FALSE	FALSE	FALSE	FALSE
cg00377681	FALSE	FALSE	FALSE	FALSE
cg00377865	FALSE	FALSE	FALSE	FALSE
cg00377953	FALSE	FALSE	FALSE	FALSE
cg00378473	FALSE	FALSE	FALSE	FALSE
cg00379371	FALSE	FALSE	FALSE	FALSE
cg00379559	FALSE	FALSE	FALSE	TRUE
cg00379619	FALSE	FALSE	FALSE	FALSE
cg00379713	FALSE	FALSE	FALSE	FALSE
cg00379733	FALSE	FALSE	FALSE	FALSE
cg00379836	TRUE	FALSE	FALSE	FALSE
cg00380428	FALSE	FALSE	FALSE	FALSE
cg00380780	FALSE	FALSE	FALSE	TRUE
cg00380924	FALSE	FALSE	FALSE	FALSE
cg00381033	FALSE	FALSE	FALSE	TRUE
cg00381057	FALSE	FALSE	FALSE	FALSE
cg00381391	FALSE	FALSE	FALSE	TRUE
cg00381541	FALSE	FALSE	FALSE	FALSE
cg00381697	FALSE	FALSE	TRUE	FALSE
cg00381755	FALSE	FALSE	TRUE	FALSE
cg00383136	FALSE	FALSE	FALSE	FALSE
cg00383167	FALSE	FALSE	TRUE	FALSE
cg00383190	FALSE	FALSE	FALSE	FALSE
cg00383384	FALSE	FALSE	TRUE	FALSE
cg00383763	FALSE	FALSE	FALSE	FALSE
cg00383793	FALSE	FALSE	FALSE	FALSE
cg00384632	FALSE	FALSE	FALSE	FALSE
cg00385863	FALSE	FALSE	TRUE	FALSE
cg00385883	FALSE	FALSE	FALSE	FALSE
cg00386101	FALSE	FALSE	FALSE	FALSE
cg00386586	FALSE	FALSE	FALSE	FALSE
cg00386725	FALSE	FALSE	FALSE	FALSE
cg00386961	FALSE	FALSE	FALSE	FALSE
cg00386984	FALSE	TRUE	FALSE	FALSE
cg00387090	FALSE	FALSE	FALSE	FALSE
cg00387115	FALSE	FALSE	TRUE	FALSE
cg00387117	FALSE	FALSE	FALSE	TRUE
cg00387200	FALSE	FALSE	FALSE	FALSE
cg00387357	FALSE	FALSE	FALSE	TRUE
cg00387551	FALSE	FALSE	FALSE	FALSE
cg00387621	FALSE	FALSE	FALSE	TRUE
cg00387940	FALSE	FALSE	FALSE	FALSE
cg00388262	FALSE	FALSE	FALSE	TRUE
cg00388471	FALSE	FALSE	FALSE	FALSE
cg00388871	FALSE	FALSE	FALSE	FALSE
cg00389036	FALSE	FALSE	FALSE	TRUE
cg00389552	FALSE	FALSE	FALSE	FALSE
cg00390143	FALSE	FALSE	FALSE	FALSE
cg00390176	FALSE	FALSE	TRUE	FALSE
cg00390735	TRUE	FALSE	FALSE	FALSE
cg00391229	FALSE	TRUE	FALSE	FALSE
cg00391479	FALSE	FALSE	FALSE	FALSE
cg00392003	FALSE	FALSE	FALSE	TRUE
cg00393248	FALSE	FALSE	FALSE	FALSE
cg00393373	FALSE	FALSE	FALSE	TRUE
cg00393415	FALSE	FALSE	FALSE	FALSE
cg00393470	FALSE	FALSE	FALSE	TRUE
cg00393546	FALSE	FALSE	FALSE	TRUE
cg00393673	FALSE	FALSE	FALSE	FALSE
cg00393985	FALSE	FALSE	FALSE	FALSE
cg00394581	FALSE	FALSE	FALSE	FALSE
cg00395063	FALSE	FALSE	FALSE	FALSE
cg00395579	FALSE	FALSE	FALSE	FALSE
cg00395931	TRUE	FALSE	FALSE	FALSE
cg00396427	FALSE	FALSE	FALSE	TRUE
cg00396667	FALSE	FALSE	FALSE	FALSE
cg00396673	FALSE	TRUE	FALSE	FALSE
cg00396699	FALSE	FALSE	FALSE	FALSE
cg00396981	FALSE	TRUE	FALSE	FALSE
cg00397714	FALSE	FALSE	FALSE	TRUE
cg00397989	FALSE	FALSE	FALSE	TRUE
cg00398276	TRUE	FALSE	FALSE	FALSE
cg00398759	FALSE	TRUE	FALSE	FALSE
cg00398764	FALSE	FALSE	FALSE	FALSE
cg00399027	FALSE	FALSE	FALSE	FALSE
cg00400340	FALSE	FALSE	FALSE	TRUE
cg00400532	FALSE	FALSE	FALSE	FALSE
cg00400665	FALSE	FALSE	FALSE	FALSE
cg00400832	FALSE	FALSE	FALSE	FALSE
cg00400948	FALSE	FALSE	FALSE	TRUE
cg00400964	FALSE	FALSE	FALSE	FALSE
cg00400987	FALSE	FALSE	FALSE	TRUE
cg00400992	FALSE	FALSE	FALSE	FALSE
cg00401429	FALSE	FALSE	FALSE	TRUE
cg00401433	FALSE	FALSE	FALSE	FALSE
cg00401456	FALSE	FALSE	FALSE	TRUE
cg00401471	FALSE	FALSE	FALSE	FALSE
cg00401761	FALSE	FALSE	FALSE	FALSE
cg00401773	FALSE	FALSE	FALSE	FALSE
cg00401796	FALSE	FALSE	FALSE	TRUE
cg00402352	FALSE	FALSE	FALSE	FALSE
cg00402554	FALSE	FALSE	FALSE	TRUE
cg00402586	FALSE	FALSE	FALSE	FALSE
cg00403579	FALSE	FALSE	FALSE	FALSE
cg00403784	FALSE	FALSE	FALSE	TRUE
cg00404053	FALSE	FALSE	FALSE	FALSE
cg00404436	FALSE	FALSE	FALSE	TRUE
cg00404788	FALSE	FALSE	FALSE	TRUE
cg00405190	FALSE	FALSE	FALSE	FALSE
cg00405356	FALSE	TRUE	FALSE	FALSE
cg00405484	FALSE	FALSE	FALSE	FALSE
cg00405494	FALSE	FALSE	FALSE	FALSE
cg00405825	FALSE	FALSE	FALSE	TRUE
cg00405939	FALSE	FALSE	FALSE	TRUE
cg00406010	FALSE	FALSE	FALSE	FALSE
cg00406023	FALSE	FALSE	FALSE	FALSE
cg00406211	FALSE	FALSE	FALSE	FALSE
cg00406319	FALSE	FALSE	FALSE	TRUE
cg00406460	FALSE	FALSE	FALSE	FALSE
cg00407329	FALSE	FALSE	FALSE	FALSE
cg00407393	FALSE	FALSE	FALSE	FALSE
cg00407867	FALSE	FALSE	FALSE	TRUE
cg00407901	FALSE	FALSE	TRUE	FALSE
cg00407944	FALSE	FALSE	FALSE	FALSE
cg00408285	FALSE	FALSE	FALSE	TRUE
cg00408764	FALSE	FALSE	FALSE	TRUE
cg00408906	FALSE	FALSE	TRUE	FALSE
cg00409000	FALSE	FALSE	FALSE	FALSE
cg00409104	FALSE	FALSE	FALSE	FALSE
cg00409356	FALSE	FALSE	FALSE	FALSE
cg00409434	FALSE	FALSE	FALSE	FALSE
cg00409552	FALSE	TRUE	FALSE	FALSE
cg00409636	FALSE	FALSE	FALSE	TRUE
cg00409861	FALSE	FALSE	FALSE	TRUE
cg00410199	FALSE	FALSE	TRUE	FALSE
cg00410600	FALSE	FALSE	FALSE	FALSE
cg00410650	FALSE	FALSE	FALSE	TRUE
cg00410872	FALSE	FALSE	TRUE	FALSE
cg00411413	FALSE	FALSE	FALSE	FALSE
cg00411595	FALSE	FALSE	FALSE	FALSE
cg00411843	FALSE	FALSE	FALSE	FALSE
cg00411945	FALSE	FALSE	FALSE	TRUE
cg00412142	FALSE	TRUE	FALSE	FALSE
cg00412534	FALSE	FALSE	FALSE	FALSE
cg00412749	FALSE	FALSE	TRUE	FALSE
cg00413030	FALSE	FALSE	FALSE	FALSE
cg00413089	FALSE	FALSE	FALSE	FALSE
cg00413543	FALSE	FALSE	FALSE	TRUE
cg00414093	FALSE	FALSE	FALSE	FALSE
cg00414890	FALSE	FALSE	FALSE	FALSE
cg00415057	FALSE	FALSE	FALSE	FALSE
cg00415424	FALSE	FALSE	FALSE	FALSE
cg00415497	TRUE	FALSE	FALSE	FALSE
cg00415702	FALSE	FALSE	FALSE	FALSE
cg00416206	FALSE	FALSE	FALSE	TRUE
cg00416208	FALSE	FALSE	FALSE	TRUE
cg00416492	FALSE	FALSE	TRUE	FALSE
cg00416710	FALSE	FALSE	FALSE	FALSE
cg00417025	FALSE	FALSE	FALSE	FALSE
cg00417071	FALSE	FALSE	FALSE	TRUE
cg00417094	FALSE	FALSE	FALSE	FALSE
cg00417147	FALSE	FALSE	FALSE	TRUE
cg00417151	FALSE	FALSE	FALSE	FALSE
cg00417823	FALSE	FALSE	FALSE	FALSE
cg00417963	FALSE	FALSE	FALSE	FALSE
cg00418071	FALSE	FALSE	FALSE	FALSE
cg00418163	FALSE	FALSE	FALSE	FALSE
cg00418183	FALSE	FALSE	FALSE	TRUE
cg00418282	FALSE	FALSE	TRUE	FALSE
cg00418613	FALSE	FALSE	FALSE	TRUE
cg00418735	FALSE	FALSE	FALSE	FALSE
cg00419012	FALSE	FALSE	FALSE	FALSE
cg00419568	FALSE	FALSE	TRUE	FALSE
cg00419604	FALSE	FALSE	FALSE	FALSE
cg00419702	FALSE	FALSE	TRUE	FALSE
cg00419757	FALSE	FALSE	FALSE	FALSE
cg00420347	FALSE	FALSE	FALSE	TRUE
cg00420510	FALSE	FALSE	FALSE	FALSE
cg00420884	FALSE	FALSE	FALSE	FALSE
cg00421205	FALSE	FALSE	FALSE	TRUE
cg00421221	FALSE	FALSE	FALSE	FALSE
cg00421223	FALSE	FALSE	FALSE	FALSE
cg00421585	FALSE	FALSE	FALSE	TRUE
cg00421815	FALSE	FALSE	FALSE	FALSE
cg00421990	FALSE	FALSE	TRUE	FALSE
cg00422566	FALSE	FALSE	FALSE	TRUE
cg00422624	FALSE	FALSE	FALSE	FALSE
cg00423039	FALSE	FALSE	FALSE	FALSE
cg00423068	FALSE	FALSE	FALSE	FALSE
cg00423398	FALSE	FALSE	FALSE	FALSE
cg00423486	FALSE	FALSE	FALSE	FALSE
cg00423597	FALSE	FALSE	FALSE	FALSE
cg00423598	FALSE	FALSE	FALSE	TRUE
cg00423700	FALSE	FALSE	FALSE	FALSE
cg00423704	FALSE	FALSE	FALSE	TRUE
cg00423826	FALSE	FALSE	TRUE	FALSE
cg00423871	FALSE	FALSE	FALSE	TRUE
cg00424166	FALSE	FALSE	FALSE	FALSE
cg00424286	FALSE	FALSE	FALSE	FALSE
cg00424354	FALSE	FALSE	FALSE	FALSE
cg00424967	FALSE	FALSE	FALSE	FALSE
cg00425217	FALSE	FALSE	FALSE	FALSE
cg00426089	FALSE	FALSE	FALSE	TRUE
cg00426182	FALSE	FALSE	FALSE	FALSE
cg00426486	FALSE	FALSE	FALSE	FALSE
cg00427260	FALSE	FALSE	FALSE	FALSE
cg00427681	FALSE	FALSE	FALSE	FALSE
cg00428160	FALSE	FALSE	FALSE	FALSE
cg00428526	FALSE	FALSE	FALSE	FALSE
cg00428636	FALSE	FALSE	FALSE	TRUE
cg00428638	FALSE	FALSE	FALSE	FALSE
cg00429268	FALSE	FALSE	FALSE	FALSE
cg00429497	FALSE	FALSE	FALSE	FALSE
cg00429513	FALSE	TRUE	FALSE	FALSE
cg00430484	FALSE	FALSE	FALSE	FALSE
cg00430542	FALSE	FALSE	FALSE	FALSE
cg00430888	FALSE	FALSE	TRUE	FALSE
cg00430895	FALSE	FALSE	FALSE	FALSE
cg00431336	FALSE	FALSE	FALSE	TRUE
cg00431565	FALSE	FALSE	FALSE	FALSE
cg00431813	FALSE	FALSE	FALSE	FALSE
cg00432454	FALSE	FALSE	FALSE	TRUE
cg00432953	FALSE	FALSE	FALSE	FALSE
cg00433292	FALSE	FALSE	FALSE	FALSE
cg00433890	FALSE	FALSE	FALSE	FALSE
cg00435692	FALSE	FALSE	FALSE	FALSE
cg00435723	FALSE	FALSE	FALSE	FALSE
cg00435752	FALSE	FALSE	FALSE	FALSE
cg00436183	FALSE	FALSE	FALSE	FALSE
cg00436254	FALSE	FALSE	FALSE	FALSE
cg00436496	FALSE	FALSE	FALSE	FALSE
cg00436874	FALSE	FALSE	FALSE	TRUE
cg00437048	FALSE	TRUE	FALSE	FALSE
cg00437166	FALSE	FALSE	FALSE	FALSE
cg00437228	FALSE	FALSE	FALSE	TRUE
cg00437258	FALSE	FALSE	FALSE	TRUE
cg00437360	FALSE	FALSE	FALSE	FALSE
cg00438071	FALSE	FALSE	FALSE	FALSE
cg00438952	FALSE	FALSE	FALSE	FALSE
cg00439318	FALSE	TRUE	FALSE	FALSE
cg00439323	FALSE	FALSE	FALSE	TRUE
cg00439630	FALSE	FALSE	TRUE	FALSE
cg00439706	TRUE	FALSE	FALSE	FALSE
cg00439981	FALSE	FALSE	FALSE	FALSE
cg00441898	FALSE	FALSE	TRUE	FALSE
cg00441899	FALSE	FALSE	FALSE	FALSE
cg00442282	TRUE	FALSE	FALSE	FALSE
cg00443094	FALSE	FALSE	FALSE	TRUE
cg00444151	FALSE	FALSE	FALSE	FALSE
cg00444341	FALSE	FALSE	FALSE	TRUE
cg00445232	FALSE	FALSE	FALSE	FALSE
cg00445305	FALSE	FALSE	FALSE	FALSE
cg00445318	FALSE	FALSE	FALSE	TRUE
cg00445591	FALSE	FALSE	FALSE	TRUE
cg00446003	FALSE	FALSE	FALSE	TRUE
cg00446023	FALSE	FALSE	FALSE	TRUE
cg00446046	FALSE	FALSE	FALSE	FALSE
cg00446065	FALSE	TRUE	FALSE	FALSE
cg00446250	FALSE	FALSE	FALSE	TRUE
cg00446414	FALSE	FALSE	TRUE	FALSE
cg00446758	FALSE	FALSE	FALSE	FALSE
cg00446900	FALSE	FALSE	FALSE	FALSE
cg00447052	FALSE	FALSE	TRUE	FALSE
cg00447277	FALSE	FALSE	FALSE	TRUE
cg00447582	FALSE	FALSE	FALSE	FALSE
cg00447817	FALSE	FALSE	FALSE	FALSE
cg00448560	FALSE	FALSE	FALSE	FALSE
cg00448578	FALSE	FALSE	FALSE	FALSE
cg00448752	FALSE	FALSE	TRUE	FALSE
cg00448761	FALSE	FALSE	FALSE	FALSE
cg00448868	FALSE	FALSE	FALSE	FALSE
cg00449000	FALSE	FALSE	FALSE	FALSE
cg00449021	FALSE	FALSE	FALSE	FALSE
cg00449067	FALSE	FALSE	FALSE	FALSE
cg00449344	FALSE	TRUE	FALSE	FALSE
cg00449821	TRUE	FALSE	FALSE	FALSE
cg00450617	FALSE	FALSE	FALSE	TRUE
cg00451491	FALSE	FALSE	FALSE	FALSE
cg00451631	FALSE	FALSE	FALSE	FALSE
cg00452133	FALSE	FALSE	FALSE	FALSE
cg00452270	FALSE	FALSE	FALSE	TRUE
cg00452622	FALSE	TRUE	FALSE	FALSE
cg00452639	FALSE	FALSE	FALSE	FALSE
cg00452755	FALSE	FALSE	FALSE	FALSE
cg00452835	FALSE	FALSE	FALSE	FALSE
cg00453111	FALSE	FALSE	FALSE	FALSE
cg00453202	FALSE	FALSE	TRUE	FALSE
cg00453717	FALSE	FALSE	FALSE	FALSE
cg00453735	FALSE	FALSE	FALSE	FALSE
cg00453938	FALSE	FALSE	FALSE	FALSE
cg00454517	TRUE	FALSE	FALSE	FALSE
cg00454592	FALSE	FALSE	FALSE	FALSE
cg00454734	FALSE	FALSE	FALSE	TRUE
cg00454742	FALSE	FALSE	TRUE	FALSE
cg00454856	FALSE	TRUE	FALSE	FALSE
cg00454961	FALSE	FALSE	FALSE	FALSE
cg00455523	FALSE	FALSE	FALSE	TRUE
cg00455546	FALSE	FALSE	FALSE	TRUE
cg00455747	FALSE	FALSE	FALSE	TRUE
cg00455796	FALSE	FALSE	FALSE	FALSE
cg00456299	FALSE	FALSE	FALSE	FALSE
cg00456326	FALSE	FALSE	FALSE	FALSE
cg00456395	FALSE	FALSE	FALSE	FALSE
cg00456557	FALSE	FALSE	FALSE	FALSE
cg00457195	FALSE	FALSE	FALSE	FALSE
cg00457258	FALSE	TRUE	FALSE	FALSE
cg00457650	FALSE	FALSE	FALSE	TRUE
cg00457915	FALSE	FALSE	FALSE	FALSE
cg00458016	FALSE	FALSE	TRUE	FALSE
cg00458395	FALSE	FALSE	FALSE	FALSE
cg00458454	FALSE	TRUE	FALSE	FALSE
cg00458564	FALSE	FALSE	FALSE	TRUE
cg00458833	FALSE	FALSE	FALSE	FALSE
cg00458932	FALSE	FALSE	FALSE	FALSE
cg00459119	FALSE	FALSE	FALSE	TRUE
cg00459617	FALSE	FALSE	FALSE	FALSE
cg00459898	FALSE	FALSE	FALSE	FALSE
cg00459997	FALSE	FALSE	FALSE	FALSE
cg00460795	FALSE	FALSE	FALSE	FALSE
cg00460916	FALSE	FALSE	FALSE	TRUE
cg00460983	FALSE	FALSE	FALSE	FALSE
cg00461236	FALSE	FALSE	FALSE	FALSE
cg00461612	FALSE	FALSE	FALSE	FALSE
cg00461650	FALSE	FALSE	FALSE	FALSE
cg00461685	FALSE	FALSE	FALSE	FALSE
cg00461753	FALSE	TRUE	FALSE	FALSE
cg00461901	TRUE	FALSE	FALSE	FALSE
cg00462430	FALSE	FALSE	FALSE	FALSE
cg00462560	FALSE	FALSE	FALSE	TRUE
cg00462700	FALSE	FALSE	FALSE	FALSE
cg00462951	FALSE	FALSE	FALSE	FALSE
cg00463367	FALSE	FALSE	FALSE	FALSE
cg00463746	FALSE	FALSE	FALSE	FALSE
cg00463957	FALSE	FALSE	FALSE	TRUE
cg00464757	FALSE	FALSE	FALSE	FALSE
cg00464814	FALSE	FALSE	TRUE	FALSE
cg00464927	FALSE	FALSE	FALSE	TRUE
cg00464946	FALSE	FALSE	FALSE	FALSE
cg00465927	FALSE	FALSE	FALSE	FALSE
cg00465970	FALSE	FALSE	FALSE	FALSE
cg00466136	FALSE	FALSE	FALSE	FALSE
cg00466819	FALSE	FALSE	FALSE	FALSE
cg00467600	FALSE	FALSE	TRUE	FALSE
cg00467904	FALSE	FALSE	FALSE	FALSE
cg00469380	FALSE	FALSE	FALSE	FALSE
cg00469395	FALSE	FALSE	FALSE	FALSE
cg00469497	FALSE	FALSE	FALSE	TRUE
cg00469771	FALSE	FALSE	FALSE	FALSE
cg00469897	FALSE	FALSE	FALSE	FALSE
cg00470007	FALSE	FALSE	FALSE	FALSE
cg00470044	FALSE	FALSE	FALSE	FALSE
cg00470341	FALSE	FALSE	FALSE	FALSE
cg00470636	FALSE	FALSE	FALSE	FALSE
cg00470761	FALSE	TRUE	FALSE	FALSE
cg00471645	FALSE	FALSE	TRUE	FALSE
cg00472029	FALSE	FALSE	FALSE	FALSE
cg00472276	FALSE	FALSE	FALSE	FALSE
cg00472281	FALSE	FALSE	FALSE	FALSE
cg00472520	FALSE	FALSE	FALSE	FALSE
cg00472710	FALSE	FALSE	FALSE	FALSE
cg00472758	FALSE	FALSE	FALSE	FALSE
cg00472841	FALSE	FALSE	FALSE	FALSE
cg00473051	FALSE	FALSE	TRUE	FALSE
cg00473257	FALSE	FALSE	FALSE	TRUE
cg00473416	FALSE	FALSE	TRUE	FALSE
cg00473531	FALSE	FALSE	FALSE	FALSE
cg00473769	FALSE	FALSE	FALSE	FALSE
cg00473985	FALSE	FALSE	FALSE	FALSE
cg00474017	FALSE	FALSE	FALSE	TRUE
cg00474328	FALSE	FALSE	FALSE	FALSE
cg00474943	FALSE	TRUE	FALSE	FALSE
cg00475456	FALSE	FALSE	FALSE	TRUE
cg00475787	FALSE	FALSE	FALSE	FALSE
cg00475973	FALSE	FALSE	FALSE	FALSE
cg00476054	FALSE	FALSE	FALSE	FALSE
cg00476608	FALSE	FALSE	FALSE	FALSE
cg00476653	FALSE	FALSE	FALSE	FALSE
cg00476872	FALSE	FALSE	FALSE	TRUE
cg00476900	FALSE	FALSE	FALSE	FALSE
cg00477086	FALSE	FALSE	FALSE	TRUE
cg00477776	FALSE	FALSE	FALSE	TRUE
cg00477972	TRUE	FALSE	FALSE	FALSE
cg00478326	FALSE	FALSE	FALSE	FALSE
cg00478421	FALSE	FALSE	FALSE	FALSE
cg00478479	FALSE	FALSE	FALSE	FALSE
cg00478874	FALSE	FALSE	TRUE	FALSE
cg00479208	FALSE	TRUE	FALSE	FALSE
cg00479347	FALSE	FALSE	FALSE	FALSE
cg00479463	FALSE	FALSE	FALSE	FALSE
cg00479908	FALSE	FALSE	FALSE	TRUE
cg00479912	FALSE	FALSE	FALSE	FALSE
cg00480142	FALSE	FALSE	FALSE	FALSE
cg00480231	FALSE	FALSE	FALSE	FALSE
cg00480429	FALSE	TRUE	FALSE	FALSE
cg00480848	FALSE	FALSE	FALSE	FALSE
cg00481639	FALSE	FALSE	FALSE	FALSE
cg00483030	FALSE	FALSE	FALSE	FALSE
cg00483562	FALSE	FALSE	TRUE	FALSE
cg00483640	FALSE	FALSE	FALSE	TRUE
cg00484122	FALSE	FALSE	FALSE	FALSE
cg00484206	FALSE	FALSE	FALSE	TRUE
cg00484484	FALSE	FALSE	FALSE	TRUE
cg00484711	FALSE	FALSE	FALSE	FALSE
cg00484803	FALSE	FALSE	FALSE	FALSE
cg00485312	FALSE	FALSE	FALSE	TRUE
cg00485707	FALSE	FALSE	FALSE	TRUE
cg00486604	FALSE	FALSE	FALSE	FALSE
cg00486998	FALSE	FALSE	FALSE	FALSE
cg00487848	FALSE	TRUE	FALSE	FALSE
cg00488091	FALSE	FALSE	FALSE	FALSE
cg00488692	FALSE	FALSE	TRUE	FALSE
cg00488734	FALSE	TRUE	FALSE	FALSE
cg00488747	FALSE	TRUE	FALSE	FALSE
cg00489066	FALSE	FALSE	FALSE	TRUE
cg00489539	FALSE	FALSE	FALSE	TRUE
cg00489902	FALSE	FALSE	FALSE	TRUE
cg00489988	FALSE	TRUE	FALSE	FALSE
cg00490075	FALSE	FALSE	FALSE	FALSE
cg00490648	FALSE	FALSE	FALSE	TRUE
cg00491064	FALSE	FALSE	FALSE	FALSE
cg00491412	FALSE	FALSE	FALSE	TRUE
cg00491428	FALSE	FALSE	FALSE	TRUE
cg00491522	FALSE	FALSE	FALSE	TRUE
cg00491523	FALSE	FALSE	FALSE	FALSE
cg00491530	FALSE	FALSE	FALSE	FALSE
cg00492083	FALSE	TRUE	FALSE	FALSE
cg00492309	FALSE	TRUE	FALSE	FALSE
cg00492521	FALSE	FALSE	FALSE	TRUE
cg00492574	FALSE	FALSE	FALSE	TRUE
cg00492741	FALSE	FALSE	FALSE	FALSE
cg00492784	FALSE	FALSE	FALSE	FALSE
cg00493341	TRUE	FALSE	FALSE	FALSE
cg00493363	FALSE	FALSE	FALSE	TRUE
cg00493716	FALSE	FALSE	FALSE	FALSE
cg00493831	FALSE	FALSE	TRUE	FALSE
cg00494183	FALSE	FALSE	FALSE	FALSE
cg00495035	FALSE	FALSE	FALSE	FALSE
cg00495136	FALSE	FALSE	FALSE	FALSE
cg00495201	FALSE	FALSE	FALSE	FALSE
cg00495433	FALSE	FALSE	FALSE	FALSE
cg00495476	FALSE	FALSE	FALSE	TRUE
cg00495503	FALSE	FALSE	FALSE	FALSE
cg00495681	FALSE	FALSE	TRUE	FALSE
cg00495693	FALSE	FALSE	FALSE	FALSE
cg00495713	TRUE	FALSE	FALSE	FALSE
cg00495740	FALSE	FALSE	FALSE	TRUE
cg00495909	FALSE	FALSE	FALSE	TRUE
cg00495988	FALSE	FALSE	FALSE	FALSE
cg00496036	FALSE	FALSE	FALSE	TRUE
cg00496504	FALSE	FALSE	FALSE	FALSE
cg00496629	FALSE	FALSE	FALSE	TRUE
cg00497046	FALSE	FALSE	FALSE	FALSE
cg00497219	FALSE	FALSE	FALSE	FALSE
cg00497735	FALSE	FALSE	FALSE	FALSE
cg00497905	FALSE	FALSE	FALSE	FALSE
cg00498010	FALSE	FALSE	FALSE	FALSE
cg00498360	FALSE	FALSE	FALSE	TRUE
cg00498591	FALSE	FALSE	FALSE	FALSE
cg00498691	FALSE	FALSE	FALSE	FALSE
cg00498804	FALSE	FALSE	FALSE	FALSE
cg00498816	FALSE	FALSE	FALSE	FALSE
cg00499245	FALSE	FALSE	FALSE	FALSE
cg00499524	TRUE	FALSE	FALSE	FALSE
cg00499539	FALSE	FALSE	FALSE	FALSE
cg00499837	FALSE	FALSE	FALSE	FALSE
cg00500229	FALSE	FALSE	TRUE	FALSE
cg00500540	FALSE	FALSE	FALSE	TRUE
cg00500705	FALSE	FALSE	TRUE	FALSE
cg00501242	FALSE	FALSE	FALSE	TRUE
cg00501467	FALSE	FALSE	FALSE	FALSE
cg00501869	FALSE	FALSE	FALSE	FALSE
cg00501876	FALSE	FALSE	FALSE	FALSE
cg00502026	FALSE	FALSE	FALSE	FALSE
cg00502254	FALSE	FALSE	FALSE	FALSE
cg00502509	FALSE	FALSE	FALSE	TRUE
cg00502597	FALSE	FALSE	FALSE	FALSE
cg00502885	FALSE	FALSE	FALSE	FALSE
cg00503017	FALSE	FALSE	FALSE	FALSE
cg00503690	FALSE	FALSE	FALSE	FALSE
cg00503840	FALSE	FALSE	FALSE	FALSE
cg00503920	FALSE	TRUE	FALSE	FALSE
cg00504569	FALSE	FALSE	FALSE	FALSE
cg00504703	FALSE	FALSE	TRUE	FALSE
cg00505277	FALSE	FALSE	TRUE	FALSE
cg00505502	FALSE	FALSE	TRUE	FALSE
cg00505606	FALSE	FALSE	FALSE	FALSE
cg00506049	FALSE	FALSE	FALSE	FALSE
cg00506299	FALSE	FALSE	FALSE	FALSE
cg00506402	TRUE	FALSE	FALSE	FALSE
cg00506625	FALSE	FALSE	FALSE	FALSE
cg00506828	FALSE	FALSE	FALSE	TRUE
cg00506862	FALSE	FALSE	FALSE	TRUE
cg00506886	FALSE	FALSE	FALSE	TRUE
cg00507008	FALSE	FALSE	FALSE	FALSE
cg00507497	FALSE	FALSE	FALSE	FALSE
cg00507945	FALSE	FALSE	FALSE	FALSE
cg00508158	FALSE	FALSE	FALSE	TRUE
cg00508563	TRUE	FALSE	FALSE	FALSE
cg00508965	FALSE	FALSE	FALSE	FALSE
cg00509136	FALSE	FALSE	FALSE	FALSE
cg00509451	FALSE	FALSE	FALSE	FALSE
cg00509507	TRUE	FALSE	FALSE	FALSE
cg00509610	FALSE	FALSE	FALSE	FALSE
cg00510094	FALSE	TRUE	FALSE	FALSE
cg00510160	FALSE	FALSE	FALSE	FALSE
cg00510320	FALSE	FALSE	FALSE	FALSE
cg00510330	FALSE	FALSE	FALSE	TRUE
cg00510437	FALSE	FALSE	FALSE	FALSE
cg00510539	FALSE	FALSE	TRUE	FALSE
cg00510552	FALSE	FALSE	FALSE	FALSE
cg00510598	FALSE	FALSE	FALSE	FALSE
cg00510991	FALSE	FALSE	FALSE	TRUE
cg00511081	FALSE	FALSE	TRUE	FALSE
cg00511577	FALSE	FALSE	FALSE	TRUE
cg00511632	FALSE	FALSE	FALSE	TRUE
cg00511674	FALSE	FALSE	TRUE	FALSE
cg00512103	FALSE	FALSE	FALSE	TRUE
cg00512563	FALSE	FALSE	FALSE	FALSE
cg00512872	FALSE	FALSE	FALSE	FALSE
cg00513024	FALSE	FALSE	FALSE	TRUE
cg00513100	FALSE	FALSE	FALSE	TRUE
cg00513169	FALSE	FALSE	FALSE	FALSE
cg00513288	FALSE	FALSE	FALSE	FALSE
cg00513611	FALSE	FALSE	FALSE	FALSE
cg00513952	FALSE	FALSE	FALSE	FALSE
cg00513984	FALSE	FALSE	FALSE	FALSE
cg00514241	FALSE	FALSE	FALSE	FALSE
cg00514284	FALSE	FALSE	FALSE	FALSE
cg00514307	FALSE	FALSE	FALSE	TRUE
cg00514353	FALSE	TRUE	FALSE	FALSE
cg00514665	FALSE	FALSE	FALSE	TRUE
cg00515593	FALSE	TRUE	FALSE	FALSE
cg00515756	FALSE	FALSE	FALSE	FALSE
cg00516092	FALSE	FALSE	FALSE	FALSE
cg00516616	FALSE	TRUE	FALSE	FALSE
cg00516639	TRUE	FALSE	FALSE	FALSE
cg00516881	FALSE	TRUE	FALSE	FALSE
cg00518029	FALSE	TRUE	FALSE	FALSE
cg00518266	FALSE	FALSE	FALSE	FALSE
cg00518941	FALSE	FALSE	FALSE	FALSE
cg00519483	FALSE	FALSE	FALSE	FALSE
cg00519884	FALSE	FALSE	FALSE	TRUE
cg00521744	FALSE	FALSE	FALSE	FALSE
cg00521850	FALSE	FALSE	FALSE	TRUE
cg00521993	FALSE	FALSE	FALSE	TRUE
cg00522048	FALSE	FALSE	FALSE	FALSE
cg00522276	FALSE	FALSE	TRUE	FALSE
cg00522288	FALSE	FALSE	FALSE	TRUE
cg00522333	FALSE	FALSE	FALSE	TRUE
cg00522451	FALSE	FALSE	FALSE	FALSE
cg00522579	FALSE	FALSE	FALSE	FALSE
cg00522679	FALSE	FALSE	TRUE	FALSE
cg00523161	FALSE	FALSE	FALSE	FALSE
cg00523224	FALSE	FALSE	TRUE	FALSE
cg00523379	FALSE	FALSE	FALSE	FALSE
cg00523450	FALSE	FALSE	TRUE	FALSE
cg00523683	FALSE	FALSE	FALSE	FALSE
cg00524220	FALSE	FALSE	TRUE	FALSE
cg00524374	FALSE	FALSE	FALSE	FALSE
cg00524706	FALSE	FALSE	FALSE	FALSE
cg00524900	FALSE	FALSE	FALSE	FALSE
cg00525277	FALSE	FALSE	FALSE	FALSE
cg00525392	FALSE	FALSE	FALSE	FALSE
cg00525436	FALSE	FALSE	FALSE	FALSE
cg00525503	FALSE	FALSE	FALSE	FALSE
cg00525597	FALSE	FALSE	FALSE	FALSE
cg00525681	FALSE	FALSE	FALSE	FALSE
[truncated: 83,979 more rows]

## Sheet: S3D Table
S3D Table. List of hypomethylated enhancer probes in BRCA
Hypomethylated enhancer probes	CENPA_linked hypomethylated enhancer probes	MYBL2_linked hypomethylated enhancer probes	FOXM1_linked hypomethylated enhancer probes
cg00016406	TRUE	TRUE	FALSE
cg00033490	TRUE	TRUE	FALSE
cg00038131	FALSE	TRUE	FALSE
cg00100538	TRUE	FALSE	FALSE
cg00132769	FALSE	TRUE	FALSE
cg00216061	TRUE	TRUE	FALSE
cg00255135	FALSE	TRUE	FALSE
cg00268149	TRUE	TRUE	FALSE
cg00281273	FALSE	TRUE	FALSE
cg00308659	TRUE	TRUE	FALSE
cg00308792	TRUE	TRUE	TRUE
cg00331183	TRUE	FALSE	FALSE
cg00352652	TRUE	TRUE	TRUE
cg00379559	TRUE	TRUE	TRUE
cg00393470	FALSE	TRUE	FALSE
cg00404436	TRUE	FALSE	TRUE
cg00405939	TRUE	TRUE	TRUE
cg00438071	FALSE	TRUE	TRUE
cg00464927	TRUE	TRUE	FALSE
cg00550082	TRUE	TRUE	FALSE
cg00567872	TRUE	TRUE	TRUE
cg00573623	FALSE	FALSE	TRUE
cg00577950	TRUE	TRUE	TRUE
cg00592695	TRUE	TRUE	TRUE
cg00648452	TRUE	TRUE	FALSE
cg00705805	FALSE	TRUE	FALSE
cg00758701	TRUE	TRUE	TRUE
cg00758797	TRUE	TRUE	FALSE
cg00759803	TRUE	TRUE	TRUE
cg00764093	TRUE	TRUE	FALSE
cg00774149	FALSE	TRUE	FALSE
cg00846769	TRUE	TRUE	FALSE
cg00886770	TRUE	TRUE	FALSE
cg00908120	TRUE	TRUE	FALSE
cg00927503	TRUE	TRUE	FALSE
cg00946921	TRUE	TRUE	FALSE
cg00946979	TRUE	TRUE	TRUE
cg01037989	TRUE	TRUE	TRUE
cg01043076	TRUE	TRUE	FALSE
cg01065161	TRUE	TRUE	FALSE
cg01075095	FALSE	TRUE	FALSE
cg01075553	FALSE	TRUE	FALSE
cg01094108	TRUE	TRUE	FALSE
cg01150411	TRUE	TRUE	FALSE
cg01156844	TRUE	FALSE	TRUE
cg01186595	TRUE	TRUE	TRUE
cg01189256	FALSE	FALSE	TRUE
cg01214587	TRUE	TRUE	FALSE
cg01233518	TRUE	FALSE	FALSE
cg01277126	TRUE	TRUE	TRUE
cg01312316	TRUE	TRUE	FALSE
cg01340310	FALSE	FALSE	TRUE
cg01360281	TRUE	TRUE	FALSE
cg01362115	TRUE	TRUE	TRUE
cg01370213	FALSE	TRUE	FALSE
cg01467592	TRUE	TRUE	TRUE
cg01469132	TRUE	TRUE	TRUE
cg01496759	TRUE	TRUE	FALSE
cg01506855	TRUE	TRUE	TRUE
cg01512719	FALSE	FALSE	TRUE
cg01532187	TRUE	TRUE	FALSE
cg01557907	TRUE	FALSE	TRUE
cg01559912	TRUE	TRUE	TRUE
cg01603456	TRUE	TRUE	FALSE
cg01705036	TRUE	TRUE	FALSE
cg01707127	FALSE	FALSE	TRUE
cg01740606	TRUE	TRUE	FALSE
cg01747926	TRUE	TRUE	TRUE
cg01779934	TRUE	TRUE	TRUE
cg01790144	FALSE	TRUE	FALSE
cg01818634	TRUE	TRUE	FALSE
cg01847206	TRUE	TRUE	FALSE
cg01879870	TRUE	TRUE	TRUE
cg01886004	TRUE	TRUE	FALSE
cg01893629	TRUE	TRUE	FALSE
cg01935405	TRUE	TRUE	TRUE
cg01953399	FALSE	TRUE	FALSE
cg01969433	TRUE	TRUE	TRUE
cg01975934	TRUE	TRUE	FALSE
cg01987065	TRUE	TRUE	TRUE
cg02043895	TRUE	TRUE	FALSE
cg02052797	TRUE	TRUE	FALSE
cg02071579	TRUE	TRUE	TRUE
cg02104112	TRUE	FALSE	TRUE
cg02109073	FALSE	TRUE	FALSE
cg02145137	TRUE	FALSE	FALSE
cg02193355	TRUE	TRUE	FALSE
cg02319466	TRUE	TRUE	TRUE
cg02333960	FALSE	FALSE	TRUE
cg02368577	TRUE	FALSE	FALSE
cg02381767	TRUE	FALSE	FALSE
cg02407762	FALSE	TRUE	FALSE
cg02453698	FALSE	TRUE	FALSE
cg02540220	TRUE	TRUE	FALSE
cg02557110	TRUE	TRUE	FALSE
cg02576440	FALSE	TRUE	FALSE
cg02577788	TRUE	TRUE	TRUE
cg02592416	TRUE	TRUE	TRUE
cg02599006	FALSE	TRUE	TRUE
cg02604225	TRUE	TRUE	FALSE
cg02609850	TRUE	FALSE	FALSE
cg02617981	TRUE	FALSE	FALSE
cg02635033	TRUE	TRUE	TRUE
cg02696201	FALSE	TRUE	FALSE
cg02700194	TRUE	TRUE	FALSE
cg02709178	TRUE	TRUE	TRUE
cg02731917	TRUE	TRUE	FALSE
cg02777191	TRUE	TRUE	FALSE
cg02783314	TRUE	TRUE	FALSE
cg02788441	TRUE	TRUE	FALSE
cg02827029	TRUE	TRUE	FALSE
cg02831900	TRUE	TRUE	FALSE
cg02832322	TRUE	TRUE	FALSE
cg02848329	TRUE	TRUE	TRUE
cg02892755	FALSE	TRUE	FALSE
cg02931729	TRUE	TRUE	FALSE
cg02951883	TRUE	TRUE	FALSE
cg02963624	TRUE	TRUE	FALSE
cg02969688	TRUE	TRUE	TRUE
cg02970735	TRUE	TRUE	TRUE
cg03042281	TRUE	TRUE	FALSE
cg03080043	TRUE	TRUE	TRUE
cg03164800	FALSE	TRUE	FALSE
cg03225208	TRUE	TRUE	TRUE
cg03316628	FALSE	TRUE	FALSE
cg03329714	TRUE	TRUE	FALSE
cg03338968	FALSE	TRUE	FALSE
cg03355204	TRUE	TRUE	FALSE
cg03355370	TRUE	TRUE	FALSE
cg03367643	TRUE	TRUE	TRUE
cg03378525	TRUE	TRUE	FALSE
cg03381604	TRUE	FALSE	FALSE
cg03460745	TRUE	FALSE	FALSE
cg03490460	FALSE	FALSE	TRUE
cg03559389	TRUE	TRUE	TRUE
cg03562788	TRUE	TRUE	FALSE
cg03573961	TRUE	TRUE	FALSE
cg03586564	FALSE	TRUE	FALSE
cg03627637	TRUE	TRUE	FALSE
cg03653726	FALSE	TRUE	FALSE
cg03654588	TRUE	TRUE	FALSE
cg03657064	TRUE	TRUE	TRUE
cg03660377	FALSE	TRUE	FALSE
cg03676624	TRUE	FALSE	FALSE
cg03728898	TRUE	TRUE	FALSE
cg03906846	FALSE	TRUE	FALSE
cg03926983	FALSE	TRUE	FALSE
cg03961401	TRUE	TRUE	FALSE
cg03970086	TRUE	TRUE	FALSE
cg03971023	TRUE	TRUE	TRUE
cg03972656	TRUE	TRUE	TRUE
cg04023742	TRUE	TRUE	FALSE
cg04045327	TRUE	TRUE	TRUE
cg04086394	FALSE	FALSE	TRUE
cg04105547	FALSE	FALSE	TRUE
cg04105597	TRUE	FALSE	FALSE
cg04107539	FALSE	TRUE	FALSE
cg04160201	TRUE	TRUE	TRUE
cg04198323	TRUE	TRUE	FALSE
cg04216796	TRUE	FALSE	FALSE
cg04222297	TRUE	TRUE	FALSE
cg04239562	TRUE	TRUE	FALSE
cg04330057	FALSE	FALSE	TRUE
cg04346861	FALSE	TRUE	FALSE
cg04383154	TRUE	TRUE	FALSE
cg04387175	TRUE	TRUE	TRUE
cg04430780	TRUE	TRUE	FALSE
cg04449523	TRUE	TRUE	FALSE
cg04458281	TRUE	TRUE	TRUE
cg04458317	TRUE	TRUE	FALSE
cg04470060	TRUE	TRUE	TRUE
cg04494197	TRUE	FALSE	TRUE
cg04495299	TRUE	TRUE	TRUE
cg04496250	TRUE	FALSE	FALSE
cg04504004	FALSE	TRUE	FALSE
cg04558049	TRUE	TRUE	FALSE
cg04599041	TRUE	FALSE	FALSE
cg04618903	TRUE	TRUE	FALSE
cg04658841	FALSE	TRUE	FALSE
cg04720116	TRUE	TRUE	TRUE
cg04740939	TRUE	TRUE	TRUE
cg04869269	FALSE	TRUE	FALSE
cg04878902	FALSE	TRUE	FALSE
cg04893402	TRUE	TRUE	TRUE
cg04983687	TRUE	TRUE	TRUE
cg05007180	TRUE	TRUE	FALSE
cg05023415	TRUE	TRUE	FALSE
cg05040348	TRUE	TRUE	FALSE
cg05058069	TRUE	TRUE	TRUE
cg05113898	TRUE	FALSE	FALSE
cg05191217	TRUE	TRUE	FALSE
cg05225593	TRUE	TRUE	FALSE
cg05268122	TRUE	TRUE	FALSE
cg05279149	FALSE	TRUE	TRUE
cg05291588	TRUE	TRUE	TRUE
cg05323448	TRUE	TRUE	FALSE
cg05350939	TRUE	TRUE	FALSE
cg05363574	FALSE	FALSE	TRUE
cg05423712	TRUE	TRUE	TRUE
cg05434602	TRUE	FALSE	FALSE
cg05445348	TRUE	FALSE	FALSE
cg05480110	FALSE	TRUE	FALSE
cg05499880	TRUE	TRUE	FALSE
cg05500919	FALSE	TRUE	FALSE
cg05524152	TRUE	TRUE	FALSE
cg05525798	TRUE	TRUE	FALSE
cg05566777	TRUE	TRUE	FALSE
cg05567408	FALSE	TRUE	FALSE
cg05596468	TRUE	TRUE	FALSE
cg05641123	TRUE	TRUE	FALSE
cg05693814	TRUE	TRUE	TRUE
cg05745100	FALSE	TRUE	FALSE
cg05784951	TRUE	TRUE	FALSE
cg05854207	TRUE	TRUE	TRUE
cg05867158	TRUE	TRUE	FALSE
cg05999828	TRUE	TRUE	TRUE
cg06067477	TRUE	TRUE	TRUE
cg06095047	TRUE	FALSE	FALSE
cg06103624	FALSE	FALSE	TRUE
cg06142743	TRUE	TRUE	TRUE
cg06199907	TRUE	TRUE	TRUE
cg06210871	FALSE	TRUE	FALSE
cg06244306	TRUE	TRUE	FALSE
cg06245181	TRUE	TRUE	TRUE
cg06246199	TRUE	FALSE	FALSE
cg06257052	TRUE	TRUE	FALSE
cg06314184	TRUE	TRUE	FALSE
cg06350196	TRUE	TRUE	FALSE
cg06352912	TRUE	TRUE	FALSE
cg06358792	FALSE	TRUE	FALSE
cg06359492	TRUE	FALSE	FALSE
cg06375328	TRUE	TRUE	TRUE
cg06394058	TRUE	TRUE	FALSE
cg06397264	FALSE	TRUE	TRUE
cg06412759	TRUE	TRUE	FALSE
cg06416110	TRUE	TRUE	TRUE
cg06418652	TRUE	FALSE	FALSE
cg06428425	TRUE	TRUE	TRUE
cg06466757	FALSE	TRUE	FALSE
cg06753057	FALSE	FALSE	TRUE
cg06755452	TRUE	TRUE	TRUE
cg06775420	TRUE	TRUE	FALSE
cg06796120	TRUE	TRUE	FALSE
cg06811778	FALSE	TRUE	FALSE
cg06848775	TRUE	TRUE	TRUE
cg06857263	TRUE	TRUE	TRUE
cg06861375	TRUE	TRUE	TRUE
cg06894723	TRUE	TRUE	FALSE
cg06903325	TRUE	TRUE	FALSE
cg06912272	FALSE	FALSE	TRUE
cg06913345	TRUE	FALSE	FALSE
cg06942637	FALSE	FALSE	TRUE
cg06989074	TRUE	TRUE	FALSE
cg06994572	TRUE	TRUE	FALSE
cg07046030	TRUE	TRUE	TRUE
cg07061426	TRUE	TRUE	TRUE
cg07235885	TRUE	FALSE	TRUE
cg07252871	TRUE	TRUE	TRUE
cg07356861	TRUE	TRUE	TRUE
cg07454154	TRUE	FALSE	FALSE
cg07479615	FALSE	TRUE	FALSE
cg07524348	FALSE	TRUE	FALSE
cg07554408	TRUE	TRUE	TRUE
cg07558283	FALSE	TRUE	FALSE
cg07606899	TRUE	TRUE	FALSE
cg07771477	TRUE	TRUE	TRUE
cg07790747	TRUE	TRUE	TRUE
cg07824649	TRUE	FALSE	FALSE
cg07835437	TRUE	TRUE	FALSE
cg07840143	TRUE	TRUE	TRUE
cg07897309	TRUE	TRUE	FALSE
cg07917808	TRUE	TRUE	FALSE
cg07957458	FALSE	TRUE	FALSE
cg08016138	FALSE	FALSE	TRUE
cg08030078	TRUE	TRUE	FALSE
cg08034816	FALSE	TRUE	FALSE
cg08056778	TRUE	FALSE	FALSE
cg08079166	TRUE	TRUE	TRUE
cg08083757	FALSE	TRUE	FALSE
cg08086385	TRUE	TRUE	TRUE
cg08095931	FALSE	TRUE	FALSE
cg08132072	FALSE	TRUE	FALSE
cg08146111	TRUE	FALSE	FALSE
cg08162892	FALSE	TRUE	FALSE
cg08187843	TRUE	TRUE	TRUE
cg08190125	TRUE	TRUE	FALSE
cg08235984	TRUE	TRUE	FALSE
cg08246029	TRUE	TRUE	FALSE
cg08297616	FALSE	TRUE	FALSE
cg08462108	FALSE	TRUE	FALSE
cg08464093	FALSE	TRUE	TRUE
cg08466082	TRUE	TRUE	TRUE
cg08478121	TRUE	TRUE	TRUE
cg08486160	TRUE	TRUE	TRUE
cg08486432	FALSE	TRUE	FALSE
cg08489478	FALSE	FALSE	TRUE
cg08498475	FALSE	FALSE	TRUE
cg08523848	FALSE	FALSE	TRUE
cg08528000	FALSE	TRUE	FALSE
cg08592163	FALSE	FALSE	TRUE
cg08606493	FALSE	FALSE	TRUE
cg08607446	TRUE	TRUE	FALSE
cg08619669	TRUE	TRUE	FALSE
cg08663152	TRUE	TRUE	TRUE
cg08667998	FALSE	TRUE	FALSE
cg08675544	TRUE	TRUE	FALSE
cg08781257	TRUE	TRUE	TRUE
cg08784950	TRUE	TRUE	TRUE
cg08834938	TRUE	TRUE	FALSE
cg08877512	TRUE	TRUE	FALSE
cg08897952	FALSE	FALSE	TRUE
cg08934799	TRUE	TRUE	FALSE
cg08961558	TRUE	FALSE	FALSE
cg09011038	FALSE	TRUE	FALSE
cg09021712	TRUE	TRUE	FALSE
cg09044868	TRUE	TRUE	TRUE
cg09080920	TRUE	TRUE	TRUE
cg09150733	TRUE	TRUE	FALSE
cg09164574	TRUE	TRUE	FALSE
cg09165041	TRUE	TRUE	FALSE
cg09203029	TRUE	TRUE	FALSE
cg09212372	FALSE	TRUE	FALSE
cg09227277	TRUE	TRUE	FALSE
cg09245302	FALSE	TRUE	FALSE
cg09248613	FALSE	TRUE	FALSE
cg09293559	TRUE	TRUE	FALSE
cg09311778	FALSE	FALSE	TRUE
cg09314301	TRUE	TRUE	FALSE
cg09354487	TRUE	TRUE	FALSE
cg09452147	TRUE	TRUE	TRUE
cg09475741	FALSE	TRUE	FALSE
cg09476006	TRUE	FALSE	FALSE
cg09502435	TRUE	FALSE	TRUE
cg09535526	TRUE	TRUE	FALSE
cg09590852	TRUE	TRUE	TRUE
cg09607915	FALSE	TRUE	FALSE
cg09635866	TRUE	TRUE	TRUE
cg09758689	TRUE	TRUE	FALSE
cg09789939	TRUE	TRUE	FALSE
cg09883851	TRUE	TRUE	FALSE
cg09914182	TRUE	TRUE	TRUE
cg09919982	TRUE	FALSE	FALSE
cg09965045	TRUE	TRUE	FALSE
cg09970680	TRUE	TRUE	FALSE
cg09976876	TRUE	TRUE	FALSE
cg09982671	TRUE	FALSE	FALSE
cg10017260	FALSE	TRUE	FALSE
cg10068403	TRUE	FALSE	FALSE
cg10075476	TRUE	TRUE	FALSE
cg10097977	TRUE	TRUE	TRUE
cg10102897	FALSE	FALSE	TRUE
cg10106935	TRUE	TRUE	FALSE
cg10122103	TRUE	TRUE	FALSE
cg10142500	TRUE	TRUE	TRUE
cg10144104	FALSE	FALSE	TRUE
cg10199857	TRUE	TRUE	TRUE
cg10224088	FALSE	TRUE	FALSE
cg10238603	TRUE	FALSE	FALSE
cg10278297	TRUE	TRUE	FALSE
cg10357989	TRUE	TRUE	FALSE
cg10374962	TRUE	TRUE	TRUE
cg10435454	TRUE	TRUE	TRUE
cg10448692	TRUE	TRUE	TRUE
cg10458734	TRUE	FALSE	FALSE
cg10460643	TRUE	TRUE	TRUE
cg10518295	TRUE	TRUE	FALSE
cg10524161	TRUE	TRUE	TRUE
cg10534659	TRUE	TRUE	FALSE
cg10569188	TRUE	TRUE	FALSE
cg10586087	TRUE	TRUE	FALSE
cg10594510	TRUE	TRUE	TRUE
cg10597661	FALSE	FALSE	TRUE
cg10615271	FALSE	TRUE	FALSE
cg10727935	TRUE	TRUE	FALSE
cg10766282	TRUE	TRUE	FALSE
cg10807105	TRUE	TRUE	FALSE
cg10816846	TRUE	TRUE	FALSE
cg10832107	FALSE	TRUE	FALSE
cg10940545	TRUE	FALSE	FALSE
cg10991689	TRUE	FALSE	FALSE
cg11071687	TRUE	TRUE	FALSE
cg11099375	TRUE	TRUE	FALSE
cg11105884	TRUE	TRUE	FALSE
cg11143131	TRUE	TRUE	FALSE
cg11168432	TRUE	TRUE	TRUE
cg11207127	FALSE	FALSE	TRUE
cg11248812	TRUE	FALSE	FALSE
cg11267480	TRUE	TRUE	TRUE
cg11275685	TRUE	FALSE	FALSE
cg11411865	TRUE	TRUE	FALSE
cg11447573	FALSE	TRUE	FALSE
cg11494444	FALSE	TRUE	FALSE
cg11514338	FALSE	FALSE	TRUE
cg11524642	TRUE	TRUE	TRUE
cg11635101	TRUE	TRUE	FALSE
cg11681462	FALSE	TRUE	FALSE
cg11707796	TRUE	TRUE	TRUE
cg11758127	FALSE	TRUE	FALSE
cg11796095	TRUE	TRUE	TRUE
cg11833938	TRUE	TRUE	FALSE
cg11837965	TRUE	FALSE	FALSE
cg11850508	FALSE	TRUE	TRUE
cg11867461	FALSE	TRUE	FALSE
cg11895696	TRUE	TRUE	FALSE
cg11912754	FALSE	TRUE	FALSE
cg11948988	TRUE	TRUE	TRUE
cg11989257	FALSE	TRUE	FALSE
cg12054976	TRUE	TRUE	FALSE
cg12097441	FALSE	TRUE	FALSE
cg12149986	FALSE	FALSE	TRUE
cg12189196	TRUE	TRUE	TRUE
cg12220376	TRUE	TRUE	FALSE
cg12246608	TRUE	TRUE	FALSE
cg12382557	TRUE	TRUE	TRUE
cg12421814	TRUE	TRUE	FALSE
cg12449716	TRUE	TRUE	FALSE
cg12450012	FALSE	TRUE	FALSE
cg12455309	FALSE	TRUE	FALSE
cg12495069	TRUE	TRUE	FALSE
cg12548899	TRUE	FALSE	FALSE
cg12554051	TRUE	TRUE	TRUE
cg12573727	TRUE	TRUE	FALSE
cg12615770	FALSE	TRUE	FALSE
cg12653146	FALSE	TRUE	TRUE
cg12670943	TRUE	TRUE	FALSE
cg12737854	TRUE	TRUE	FALSE
cg12874792	TRUE	TRUE	FALSE
cg12900489	FALSE	TRUE	FALSE
cg12924302	TRUE	TRUE	FALSE
cg12983196	TRUE	TRUE	FALSE
cg13089906	TRUE	TRUE	FALSE
cg13137809	TRUE	TRUE	FALSE
cg13144059	FALSE	TRUE	FALSE
cg13173305	TRUE	TRUE	FALSE
cg13216124	TRUE	TRUE	FALSE
cg13223510	FALSE	TRUE	TRUE
cg13308350	TRUE	FALSE	FALSE
cg13335709	TRUE	TRUE	TRUE
cg13347784	TRUE	TRUE	FALSE
cg13400969	TRUE	TRUE	FALSE
cg13406860	TRUE	TRUE	FALSE
cg13422136	TRUE	TRUE	TRUE
cg13454570	FALSE	TRUE	FALSE
cg13455623	TRUE	TRUE	FALSE
cg13475638	TRUE	TRUE	FALSE
cg13479401	TRUE	TRUE	FALSE
cg13524328	TRUE	TRUE	FALSE
cg13525071	TRUE	TRUE	FALSE
cg13567404	TRUE	TRUE	TRUE
cg13618880	FALSE	TRUE	FALSE
cg13621836	TRUE	TRUE	FALSE
cg13623638	TRUE	TRUE	FALSE
cg13649124	TRUE	TRUE	TRUE
cg13672160	FALSE	TRUE	FALSE
cg13674662	TRUE	TRUE	FALSE
cg13691567	FALSE	TRUE	FALSE
cg13709882	FALSE	TRUE	FALSE
cg13715319	FALSE	FALSE	TRUE
cg13732302	TRUE	FALSE	FALSE
cg13750214	TRUE	TRUE	FALSE
cg13766497	TRUE	TRUE	FALSE
cg13771624	TRUE	FALSE	FALSE
cg13776718	TRUE	TRUE	FALSE
cg13783764	TRUE	TRUE	TRUE
cg13834539	FALSE	TRUE	FALSE
cg13848291	FALSE	TRUE	FALSE
cg13850063	TRUE	TRUE	TRUE
cg13850893	FALSE	TRUE	FALSE
cg13861527	TRUE	FALSE	FALSE
cg13872774	TRUE	TRUE	FALSE
cg13893566	TRUE	TRUE	TRUE
cg13911768	TRUE	FALSE	FALSE
cg13915752	FALSE	TRUE	FALSE
cg13972986	FALSE	TRUE	FALSE
cg13999143	FALSE	TRUE	FALSE
cg14011077	TRUE	TRUE	FALSE
cg14037346	TRUE	TRUE	TRUE
cg14041701	TRUE	TRUE	TRUE
cg14049807	FALSE	TRUE	FALSE
cg14092010	TRUE	TRUE	FALSE
cg14161165	TRUE	FALSE	FALSE
cg14161369	FALSE	TRUE	FALSE
cg14204677	FALSE	TRUE	FALSE
cg14213430	TRUE	TRUE	FALSE
cg14330143	FALSE	TRUE	FALSE
cg14333237	TRUE	TRUE	FALSE
cg14350544	TRUE	FALSE	FALSE
cg14372570	TRUE	TRUE	FALSE
cg14386311	TRUE	TRUE	TRUE
cg14390580	TRUE	TRUE	TRUE
cg14392181	TRUE	FALSE	FALSE
cg14406074	TRUE	FALSE	TRUE
cg14410503	FALSE	FALSE	TRUE
cg14415956	TRUE	TRUE	FALSE
cg14435059	FALSE	TRUE	FALSE
cg14475554	TRUE	TRUE	FALSE
cg14485103	TRUE	TRUE	FALSE
cg14547028	FALSE	TRUE	FALSE
cg14574905	TRUE	TRUE	TRUE
cg14593536	TRUE	FALSE	TRUE
cg14608454	TRUE	TRUE	TRUE
cg14642259	TRUE	TRUE	FALSE
cg14649566	TRUE	TRUE	FALSE
cg14655700	TRUE	TRUE	TRUE
cg14737507	TRUE	TRUE	TRUE
cg14755549	TRUE	TRUE	FALSE
cg14793764	TRUE	TRUE	TRUE
cg14906355	TRUE	TRUE	TRUE
cg14954740	TRUE	TRUE	TRUE
cg14956836	TRUE	TRUE	TRUE
cg14994639	TRUE	TRUE	FALSE
cg14997942	TRUE	TRUE	FALSE
cg15012580	FALSE	TRUE	FALSE
cg15052246	FALSE	TRUE	FALSE
cg15054873	FALSE	TRUE	FALSE
cg15086884	FALSE	TRUE	FALSE
cg15091946	TRUE	TRUE	TRUE
cg15100947	TRUE	FALSE	FALSE
cg15138382	FALSE	TRUE	FALSE
cg15193198	TRUE	TRUE	FALSE
cg15441416	FALSE	TRUE	FALSE
cg15463563	TRUE	TRUE	FALSE
cg15486183	FALSE	TRUE	FALSE
cg15540341	TRUE	TRUE	FALSE
cg15541384	TRUE	TRUE	FALSE
cg15545942	TRUE	TRUE	FALSE
cg15634474	TRUE	TRUE	TRUE
cg15735954	TRUE	TRUE	FALSE
cg15809077	TRUE	TRUE	FALSE
cg15828915	TRUE	FALSE	FALSE
cg15829423	TRUE	TRUE	FALSE
cg15842568	TRUE	TRUE	TRUE
cg15907392	FALSE	TRUE	FALSE
cg16032621	TRUE	TRUE	FALSE
cg16104263	TRUE	TRUE	FALSE
cg16125397	TRUE	FALSE	FALSE
cg16174644	TRUE	TRUE	TRUE
cg16248311	TRUE	TRUE	TRUE
cg16249340	TRUE	TRUE	FALSE
cg16306644	TRUE	TRUE	FALSE
cg16336066	TRUE	FALSE	FALSE
cg16358576	TRUE	FALSE	TRUE
cg16385878	FALSE	TRUE	TRUE
cg16386488	TRUE	TRUE	TRUE
cg16391646	TRUE	TRUE	FALSE
cg16405235	TRUE	FALSE	FALSE
cg16455376	FALSE	TRUE	FALSE
cg16481046	FALSE	TRUE	FALSE
cg16495016	TRUE	TRUE	FALSE
cg16550854	FALSE	TRUE	FALSE
cg16552153	FALSE	FALSE	TRUE
cg16553757	TRUE	TRUE	TRUE
cg16568314	FALSE	TRUE	TRUE
cg16596859	FALSE	TRUE	FALSE
cg16745091	TRUE	TRUE	TRUE
cg16789129	TRUE	TRUE	FALSE
cg16795535	TRUE	TRUE	TRUE
cg16904399	TRUE	TRUE	FALSE
cg16925003	TRUE	TRUE	FALSE
cg16929318	FALSE	TRUE	FALSE
cg17004711	TRUE	TRUE	FALSE
cg17005222	FALSE	TRUE	FALSE
cg17040483	FALSE	TRUE	TRUE
cg17041861	TRUE	TRUE	FALSE
cg17148755	TRUE	TRUE	FALSE
cg17201542	FALSE	TRUE	FALSE
cg17214699	FALSE	TRUE	FALSE
cg17290636	TRUE	TRUE	FALSE
cg17334762	TRUE	FALSE	FALSE
cg17389150	TRUE	TRUE	TRUE
cg17426146	TRUE	TRUE	FALSE
cg17485141	FALSE	FALSE	TRUE
cg17494838	TRUE	TRUE	FALSE
cg17498476	TRUE	TRUE	FALSE
cg17515767	TRUE	TRUE	FALSE
cg17610889	TRUE	TRUE	FALSE
cg17667773	TRUE	TRUE	FALSE
cg17736821	TRUE	FALSE	FALSE
cg17815797	TRUE	FALSE	FALSE
cg17907628	TRUE	FALSE	FALSE
cg17918796	TRUE	TRUE	FALSE
cg17923565	TRUE	TRUE	TRUE
cg17954724	TRUE	TRUE	FALSE
cg17956530	TRUE	FALSE	TRUE
cg17997207	TRUE	TRUE	FALSE
cg18002947	TRUE	TRUE	TRUE
cg18008221	TRUE	TRUE	FALSE
cg18017627	TRUE	TRUE	TRUE
cg18065597	TRUE	TRUE	FALSE
cg18120825	TRUE	TRUE	FALSE
cg18184785	TRUE	FALSE	FALSE
cg18190372	TRUE	FALSE	FALSE
cg18217346	TRUE	TRUE	FALSE
cg18238763	FALSE	TRUE	FALSE
cg18245268	FALSE	TRUE	FALSE
cg18305818	TRUE	TRUE	FALSE
cg18365383	TRUE	TRUE	FALSE
cg18400751	TRUE	TRUE	TRUE
cg18405765	FALSE	TRUE	FALSE
cg18417061	TRUE	TRUE	TRUE
cg18453320	TRUE	TRUE	FALSE
cg18469148	TRUE	TRUE	TRUE
cg18602928	TRUE	TRUE	FALSE
cg18651659	TRUE	TRUE	TRUE
cg18705067	TRUE	TRUE	TRUE
cg18707845	TRUE	TRUE	TRUE
cg18811093	TRUE	FALSE	TRUE
cg18818267	FALSE	TRUE	FALSE
cg18923188	TRUE	TRUE	TRUE
cg18995558	TRUE	FALSE	FALSE
cg19005033	TRUE	TRUE	FALSE
cg19050892	TRUE	FALSE	FALSE
cg19129668	TRUE	TRUE	FALSE
cg19195419	TRUE	TRUE	FALSE
cg19243717	FALSE	TRUE	FALSE
cg19407454	TRUE	TRUE	TRUE
cg19423175	TRUE	TRUE	FALSE
cg19438966	TRUE	TRUE	TRUE
cg19472590	TRUE	FALSE	FALSE
cg19525546	TRUE	FALSE	FALSE
cg19536922	TRUE	TRUE	TRUE
cg19565382	TRUE	TRUE	TRUE
cg19600368	TRUE	TRUE	TRUE
cg19615228	TRUE	TRUE	FALSE
cg19619807	FALSE	TRUE	FALSE
cg19622138	TRUE	TRUE	TRUE
cg19681357	TRUE	TRUE	FALSE
cg19694850	TRUE	TRUE	FALSE
cg19711578	FALSE	TRUE	FALSE
cg19740707	TRUE	TRUE	TRUE
cg19777001	FALSE	FALSE	TRUE
cg19780308	TRUE	TRUE	TRUE
cg19846609	TRUE	FALSE	TRUE
cg19917639	TRUE	TRUE	TRUE
cg19930652	TRUE	TRUE	TRUE
cg19937572	FALSE	TRUE	TRUE
cg19942213	TRUE	TRUE	FALSE
cg19997606	TRUE	TRUE	FALSE
cg20014495	TRUE	TRUE	FALSE
cg20067338	TRUE	TRUE	FALSE
cg20082096	TRUE	TRUE	TRUE
cg20230340	TRUE	FALSE	FALSE
cg20268537	TRUE	TRUE	FALSE
cg20280672	TRUE	FALSE	FALSE
cg20358227	FALSE	FALSE	TRUE
cg20359930	FALSE	TRUE	FALSE
cg20449048	TRUE	TRUE	TRUE
cg20462191	TRUE	TRUE	TRUE
cg20474144	TRUE	TRUE	FALSE
cg20487932	TRUE	TRUE	FALSE
cg20516763	TRUE	TRUE	TRUE
cg20582388	TRUE	TRUE	FALSE
cg20677019	TRUE	FALSE	FALSE
cg20706776	TRUE	TRUE	FALSE
cg20712980	TRUE	TRUE	TRUE
cg20715048	TRUE	FALSE	TRUE
cg20726575	TRUE	TRUE	FALSE
cg20781847	TRUE	TRUE	FALSE
cg20787201	FALSE	TRUE	FALSE
cg20796999	TRUE	FALSE	FALSE
cg20840783	FALSE	TRUE	FALSE
cg20853370	TRUE	TRUE	TRUE
cg20892743	TRUE	TRUE	FALSE
cg20940024	TRUE	TRUE	FALSE
cg21005054	TRUE	TRUE	FALSE
cg21010202	TRUE	TRUE	FALSE
cg21023520	TRUE	TRUE	FALSE
cg21035843	TRUE	TRUE	TRUE
cg21038418	TRUE	TRUE	FALSE
cg21042749	TRUE	TRUE	FALSE
cg21055576	TRUE	TRUE	FALSE
cg21109666	FALSE	TRUE	FALSE
cg21181498	TRUE	FALSE	FALSE
cg21215436	FALSE	TRUE	FALSE
cg21226491	TRUE	TRUE	TRUE
cg21372107	TRUE	TRUE	TRUE
cg21379546	TRUE	TRUE	FALSE
cg21394273	TRUE	FALSE	FALSE
cg21452471	TRUE	FALSE	FALSE
cg21501163	TRUE	TRUE	FALSE
cg21526778	TRUE	TRUE	FALSE
cg21528944	TRUE	TRUE	FALSE
cg21876001	TRUE	TRUE	FALSE
cg21913853	TRUE	FALSE	FALSE
cg21922512	TRUE	TRUE	FALSE
cg21938845	TRUE	TRUE	TRUE
cg21984793	TRUE	FALSE	TRUE
cg22023879	TRUE	TRUE	FALSE
cg22046121	FALSE	FALSE	TRUE
cg22050792	TRUE	TRUE	FALSE
cg22122342	TRUE	FALSE	FALSE
cg22149471	TRUE	TRUE	TRUE
cg22182451	TRUE	TRUE	FALSE
cg22197092	FALSE	TRUE	FALSE
cg22212560	TRUE	TRUE	FALSE
cg22270863	TRUE	TRUE	FALSE
cg22399555	TRUE	TRUE	TRUE
cg22484397	TRUE	FALSE	FALSE
cg22525069	TRUE	TRUE	FALSE
cg22533406	FALSE	TRUE	TRUE
cg22655195	TRUE	TRUE	FALSE
cg22673070	TRUE	TRUE	TRUE
cg22753962	FALSE	TRUE	FALSE
cg22772300	FALSE	TRUE	FALSE
cg22871144	TRUE	TRUE	TRUE
cg22914507	TRUE	FALSE	FALSE
cg22921888	TRUE	TRUE	TRUE
cg22939113	FALSE	TRUE	TRUE
cg23036385	TRUE	TRUE	TRUE
cg23047415	TRUE	FALSE	FALSE
cg23096682	TRUE	TRUE	FALSE
cg23178186	FALSE	TRUE	FALSE
cg23199327	TRUE	TRUE	TRUE
cg23222057	TRUE	TRUE	TRUE
cg23235067	TRUE	TRUE	FALSE
cg23241141	TRUE	TRUE	FALSE
cg23322996	FALSE	FALSE	TRUE
cg23344220	FALSE	FALSE	TRUE
cg23366234	TRUE	TRUE	FALSE
cg23450399	TRUE	FALSE	FALSE
cg23479778	TRUE	TRUE	FALSE
cg23492351	TRUE	TRUE	TRUE
cg23515921	TRUE	TRUE	FALSE
cg23535322	TRUE	TRUE	TRUE
cg23553957	TRUE	TRUE	TRUE
cg23580024	TRUE	TRUE	TRUE
cg23591152	FALSE	TRUE	FALSE
cg23625341	TRUE	TRUE	TRUE
cg23657707	TRUE	TRUE	TRUE
cg23660866	TRUE	TRUE	FALSE
cg23671626	TRUE	FALSE	FALSE
cg23748172	TRUE	FALSE	FALSE
cg23761497	TRUE	TRUE	TRUE
cg23796329	TRUE	TRUE	FALSE
cg23835377	FALSE	TRUE	FALSE
cg23874145	TRUE	TRUE	FALSE
cg23874606	TRUE	TRUE	TRUE
cg23884924	FALSE	TRUE	FALSE
cg23951171	FALSE	TRUE	FALSE
cg23952578	TRUE	FALSE	FALSE
cg24136937	TRUE	TRUE	TRUE
cg24150528	FALSE	TRUE	FALSE
cg24183566	TRUE	TRUE	TRUE
cg24416232	TRUE	FALSE	FALSE
cg24453604	TRUE	TRUE	FALSE
cg24471576	TRUE	TRUE	FALSE
cg24476165	FALSE	TRUE	FALSE
cg24554151	TRUE	FALSE	FALSE
cg24586376	TRUE	FALSE	FALSE
cg24695071	TRUE	TRUE	TRUE
cg24711094	TRUE	TRUE	FALSE
cg24728180	TRUE	TRUE	TRUE
cg24830367	TRUE	TRUE	FALSE
cg24870231	FALSE	TRUE	FALSE
cg24886083	TRUE	TRUE	TRUE
cg25034478	FALSE	TRUE	FALSE
cg25118879	TRUE	TRUE	FALSE
cg25204742	TRUE	TRUE	TRUE
cg25297146	TRUE	TRUE	TRUE
cg25301103	TRUE	TRUE	FALSE
cg25338994	TRUE	FALSE	FALSE
cg25404074	FALSE	TRUE	FALSE
cg25478712	TRUE	FALSE	FALSE
cg25623174	FALSE	TRUE	FALSE
cg25655324	FALSE	TRUE	FALSE
cg25849086	TRUE	FALSE	FALSE
cg26031875	FALSE	TRUE	TRUE
cg26039482	TRUE	FALSE	FALSE
cg26063629	TRUE	TRUE	FALSE
cg26097391	TRUE	TRUE	TRUE
cg26143338	FALSE	TRUE	FALSE
cg26159735	FALSE	TRUE	FALSE
cg26202697	TRUE	TRUE	FALSE
cg26295559	TRUE	TRUE	TRUE
cg26314566	TRUE	TRUE	FALSE
cg26344024	TRUE	FALSE	TRUE
cg26415437	FALSE	FALSE	TRUE
cg26426437	TRUE	TRUE	FALSE
cg26472802	TRUE	TRUE	FALSE
cg26488999	TRUE	TRUE	TRUE
cg26517140	TRUE	TRUE	TRUE
cg26534468	TRUE	FALSE	TRUE
cg26579578	FALSE	TRUE	FALSE
cg26595256	TRUE	FALSE	FALSE
cg26631979	FALSE	TRUE	FALSE
cg26645494	TRUE	TRUE	FALSE
cg26663123	TRUE	TRUE	TRUE
cg26714388	TRUE	TRUE	FALSE
cg26806791	TRUE	TRUE	FALSE
cg26826077	TRUE	TRUE	TRUE
cg26869501	FALSE	TRUE	TRUE
cg26921250	TRUE	FALSE	FALSE
cg26932693	TRUE	TRUE	TRUE
cg27074355	FALSE	TRUE	FALSE
cg27173677	TRUE	FALSE	TRUE
cg27196194	TRUE	TRUE	TRUE
cg27226538	TRUE	FALSE	FALSE
cg27273140	TRUE	TRUE	FALSE
cg27413290	TRUE	TRUE	TRUE
cg27429220	TRUE	TRUE	FALSE
cg27490017	TRUE	TRUE	TRUE
cg27511289	FALSE	TRUE	FALSE
cg27535341	FALSE	TRUE	FALSE
cg27543578	TRUE	TRUE	FALSE
cg27578227	TRUE	FALSE	FALSE
cg27625562	TRUE	TRUE	TRUE
cg27659478	TRUE	TRUE	TRUE
cg00001364	FALSE	FALSE	FALSE
cg00002597	FALSE	FALSE	FALSE
cg00002769	FALSE	FALSE	FALSE
cg00003513	FALSE	FALSE	FALSE
cg00004209	FALSE	FALSE	FALSE
cg00004773	FALSE	FALSE	FALSE
cg00006787	FALSE	FALSE	FALSE
cg00012529	FALSE	FALSE	FALSE
cg00013804	FALSE	FALSE	FALSE
cg00016238	FALSE	FALSE	FALSE
cg00019511	FALSE	FALSE	FALSE
cg00024046	FALSE	FALSE	FALSE
cg00025715	FALSE	FALSE	FALSE
cg00025795	FALSE	FALSE	FALSE
cg00026141	FALSE	FALSE	FALSE
cg00026553	FALSE	FALSE	FALSE
cg00030476	FALSE	FALSE	FALSE
cg00030501	FALSE	FALSE	FALSE
cg00030627	FALSE	FALSE	FALSE
cg00031277	FALSE	FALSE	FALSE
cg00033165	FALSE	FALSE	FALSE
cg00033703	FALSE	FALSE	FALSE
cg00033806	FALSE	FALSE	FALSE
cg00033877	FALSE	FALSE	FALSE
cg00034574	FALSE	FALSE	FALSE
cg00035074	FALSE	FALSE	FALSE
cg00037406	FALSE	FALSE	FALSE
cg00037930	FALSE	FALSE	FALSE
cg00038446	FALSE	FALSE	FALSE
cg00039016	FALSE	FALSE	FALSE
cg00040027	FALSE	FALSE	FALSE
cg00041873	FALSE	FALSE	FALSE
cg00043284	FALSE	FALSE	FALSE
cg00043444	FALSE	FALSE	FALSE
cg00045787	FALSE	FALSE	FALSE
cg00046991	FALSE	FALSE	FALSE
cg00047815	FALSE	FALSE	FALSE
cg00049380	FALSE	FALSE	FALSE
cg00050289	FALSE	FALSE	FALSE
cg00051307	FALSE	FALSE	FALSE
cg00052246	FALSE	FALSE	FALSE
cg00053361	FALSE	FALSE	FALSE
cg00053755	FALSE	FALSE	FALSE
cg00053870	FALSE	FALSE	FALSE
cg00054197	FALSE	FALSE	FALSE
cg00055811	FALSE	FALSE	FALSE
cg00057900	FALSE	FALSE	FALSE
cg00061678	FALSE	FALSE	FALSE
cg00064336	FALSE	FALSE	FALSE
cg00066554	FALSE	FALSE	FALSE
cg00068102	FALSE	FALSE	FALSE
cg00068377	FALSE	FALSE	FALSE
cg00069391	FALSE	FALSE	FALSE
cg00069417	FALSE	FALSE	FALSE
cg00071727	FALSE	FALSE	FALSE
cg00073794	FALSE	FALSE	FALSE
cg00077547	FALSE	FALSE	FALSE
cg00078911	FALSE	FALSE	FALSE
cg00079375	FALSE	FALSE	FALSE
cg00083993	FALSE	FALSE	FALSE
cg00084019	FALSE	FALSE	FALSE
cg00084184	FALSE	FALSE	FALSE
cg00084604	FALSE	FALSE	FALSE
cg00084798	FALSE	FALSE	FALSE
cg00085256	FALSE	FALSE	FALSE
cg00087482	FALSE	FALSE	FALSE
cg00087511	FALSE	FALSE	FALSE
cg00087963	FALSE	FALSE	FALSE
cg00088079	FALSE	FALSE	FALSE
cg00089154	FALSE	FALSE	FALSE
cg00089512	FALSE	FALSE	FALSE
cg00089695	FALSE	FALSE	FALSE
cg00090091	FALSE	FALSE	FALSE
cg00092644	FALSE	FALSE	FALSE
cg00093688	FALSE	FALSE	FALSE
cg00093956	FALSE	FALSE	FALSE
cg00094158	FALSE	FALSE	FALSE
cg00094255	FALSE	FALSE	FALSE
cg00094734	FALSE	FALSE	FALSE
cg00095772	FALSE	FALSE	FALSE
cg00096065	FALSE	FALSE	FALSE
cg00098175	FALSE	FALSE	FALSE
cg00099383	FALSE	FALSE	FALSE
cg00100680	FALSE	FALSE	FALSE
cg00101287	FALSE	FALSE	FALSE
cg00105041	FALSE	FALSE	FALSE
cg00105753	FALSE	FALSE	FALSE
cg00108038	FALSE	FALSE	FALSE
cg00108694	FALSE	FALSE	FALSE
cg00108938	FALSE	FALSE	FALSE
cg00109551	FALSE	FALSE	FALSE
cg00110609	FALSE	FALSE	FALSE
cg00110846	FALSE	FALSE	FALSE
cg00111335	FALSE	FALSE	FALSE
cg00112048	FALSE	FALSE	FALSE
cg00112929	FALSE	FALSE	FALSE
cg00115149	FALSE	FALSE	FALSE
cg00118158	FALSE	FALSE	FALSE
cg00118712	FALSE	FALSE	FALSE
cg00119053	FALSE	FALSE	FALSE
cg00119364	FALSE	FALSE	FALSE
cg00119387	FALSE	FALSE	FALSE
cg00120147	FALSE	FALSE	FALSE
cg00123906	FALSE	FALSE	FALSE
cg00124133	FALSE	FALSE	FALSE
cg00126173	FALSE	FALSE	FALSE
cg00126946	FALSE	FALSE	FALSE
cg00127070	FALSE	FALSE	FALSE
cg00128057	FALSE	FALSE	FALSE
cg00131705	FALSE	FALSE	FALSE
cg00132208	FALSE	FALSE	FALSE
cg00133204	FALSE	FALSE	FALSE
cg00133629	FALSE	FALSE	FALSE
cg00133857	FALSE	FALSE	FALSE
cg00135371	FALSE	FALSE	FALSE
cg00135399	FALSE	FALSE	FALSE
cg00137918	FALSE	FALSE	FALSE
cg00140889	FALSE	FALSE	FALSE
cg00141688	FALSE	FALSE	FALSE
cg00143606	FALSE	FALSE	FALSE
cg00144832	FALSE	FALSE	FALSE
cg00145093	FALSE	FALSE	FALSE
cg00145438	FALSE	FALSE	FALSE
cg00145911	FALSE	FALSE	FALSE
cg00146565	FALSE	FALSE	FALSE
cg00146805	FALSE	FALSE	FALSE
cg00147943	FALSE	FALSE	FALSE
cg00148892	FALSE	FALSE	FALSE
cg00149537	FALSE	FALSE	FALSE
cg00150774	FALSE	FALSE	FALSE
cg00151906	FALSE	FALSE	FALSE
cg00156684	FALSE	FALSE	FALSE
cg00157656	FALSE	FALSE	FALSE
cg00157864	FALSE	FALSE	FALSE
cg00160828	FALSE	FALSE	FALSE
cg00160976	FALSE	FALSE	FALSE
cg00161878	FALSE	FALSE	FALSE
cg00162611	FALSE	FALSE	FALSE
cg00162859	FALSE	FALSE	FALSE
cg00163089	FALSE	FALSE	FALSE
cg00164121	FALSE	FALSE	FALSE
cg00164458	FALSE	FALSE	FALSE
cg00164583	FALSE	FALSE	FALSE
cg00165121	FALSE	FALSE	FALSE
cg00167684	FALSE	FALSE	FALSE
cg00168693	FALSE	FALSE	FALSE
cg00168967	FALSE	FALSE	FALSE
cg00169019	FALSE	FALSE	FALSE
cg00169111	FALSE	FALSE	FALSE
cg00171281	FALSE	FALSE	FALSE
cg00173098	FALSE	FALSE	FALSE
cg00173804	FALSE	FALSE	FALSE
cg00174201	FALSE	FALSE	FALSE
cg00175150	FALSE	FALSE	FALSE
cg00175895	FALSE	FALSE	FALSE
cg00176657	FALSE	FALSE	FALSE
cg00176835	FALSE	FALSE	FALSE
cg00176876	FALSE	FALSE	FALSE
cg00177431	FALSE	FALSE	FALSE
cg00177787	FALSE	FALSE	FALSE
cg00178122	FALSE	FALSE	FALSE
cg00178506	FALSE	FALSE	FALSE
cg00178635	FALSE	FALSE	FALSE
cg00180559	FALSE	FALSE	FALSE
cg00182053	FALSE	FALSE	FALSE
cg00183173	FALSE	FALSE	FALSE
cg00185189	FALSE	FALSE	FALSE
cg00185413	FALSE	FALSE	FALSE
cg00185660	FALSE	FALSE	FALSE
cg00186462	FALSE	FALSE	FALSE
cg00190545	FALSE	FALSE	FALSE
cg00193959	FALSE	FALSE	FALSE
cg00195144	FALSE	FALSE	FALSE
cg00197993	FALSE	FALSE	FALSE
cg00198141	FALSE	FALSE	FALSE
cg00199428	FALSE	FALSE	FALSE
cg00201275	FALSE	FALSE	FALSE
cg00206063	FALSE	FALSE	FALSE
cg00206779	FALSE	FALSE	FALSE
cg00207279	FALSE	FALSE	FALSE
cg00207794	FALSE	FALSE	FALSE
cg00207856	FALSE	FALSE	FALSE
cg00210016	FALSE	FALSE	FALSE
cg00210042	FALSE	FALSE	FALSE
cg00213080	FALSE	FALSE	FALSE
cg00214504	FALSE	FALSE	FALSE
cg00216180	FALSE	FALSE	FALSE
cg00216693	FALSE	FALSE	FALSE
cg00216913	FALSE	FALSE	FALSE
cg00217055	FALSE	FALSE	FALSE
cg00219321	FALSE	FALSE	FALSE
cg00220575	FALSE	FALSE	FALSE
cg00222175	FALSE	FALSE	FALSE
cg00223046	FALSE	FALSE	FALSE
cg00226580	FALSE	FALSE	FALSE
cg00227222	FALSE	FALSE	FALSE
cg00228708	FALSE	FALSE	FALSE
cg00228738	FALSE	FALSE	FALSE
cg00230120	FALSE	FALSE	FALSE
cg00230517	FALSE	FALSE	FALSE
cg00230837	FALSE	FALSE	FALSE
cg00231239	FALSE	FALSE	FALSE
cg00232059	FALSE	FALSE	FALSE
cg00232535	FALSE	FALSE	FALSE
cg00233779	FALSE	FALSE	FALSE
cg00234321	FALSE	FALSE	FALSE
cg00236249	FALSE	FALSE	FALSE
cg00237752	FALSE	FALSE	FALSE
cg00238362	FALSE	FALSE	FALSE
cg00238543	FALSE	FALSE	FALSE
cg00238815	FALSE	FALSE	FALSE
cg00239272	FALSE	FALSE	FALSE
cg00239988	FALSE	FALSE	FALSE
cg00243187	FALSE	FALSE	FALSE
cg00244352	FALSE	FALSE	FALSE
cg00245778	FALSE	FALSE	FALSE
cg00245896	FALSE	FALSE	FALSE
cg00248302	FALSE	FALSE	FALSE
cg00248521	FALSE	FALSE	FALSE
cg00251973	FALSE	FALSE	FALSE
cg00252149	FALSE	FALSE	FALSE
cg00253171	FALSE	FALSE	FALSE
cg00253185	FALSE	FALSE	FALSE
cg00254888	FALSE	FALSE	FALSE
cg00256068	FALSE	FALSE	FALSE
cg00257659	FALSE	FALSE	FALSE
cg00258499	FALSE	FALSE	FALSE
cg00258633	FALSE	FALSE	FALSE
cg00259234	FALSE	FALSE	FALSE
cg00260911	FALSE	FALSE	FALSE
cg00261325	FALSE	FALSE	FALSE
cg00266389	FALSE	FALSE	FALSE
cg00266968	FALSE	FALSE	FALSE
cg00267142	FALSE	FALSE	FALSE
cg00268330	FALSE	FALSE	FALSE
cg00271204	FALSE	FALSE	FALSE
cg00272484	FALSE	FALSE	FALSE
cg00274815	FALSE	FALSE	FALSE
cg00274909	FALSE	FALSE	FALSE
cg00275103	FALSE	FALSE	FALSE
cg00275626	FALSE	FALSE	FALSE
cg00276443	FALSE	FALSE	FALSE
cg00276788	FALSE	FALSE	FALSE
cg00277165	FALSE	FALSE	FALSE
cg00277685	FALSE	FALSE	FALSE
cg00277769	FALSE	FALSE	FALSE
cg00279755	FALSE	FALSE	FALSE
cg00281048	FALSE	FALSE	FALSE
cg00281100	FALSE	FALSE	FALSE
cg00281664	FALSE	FALSE	FALSE
cg00283046	FALSE	FALSE	FALSE
cg00283742	FALSE	FALSE	FALSE
cg00283792	FALSE	FALSE	FALSE
cg00283857	FALSE	FALSE	FALSE
cg00284780	FALSE	FALSE	FALSE
cg00285902	FALSE	FALSE	FALSE
cg00288736	FALSE	FALSE	FALSE
cg00290340	FALSE	FALSE	FALSE
cg00292636	FALSE	FALSE	FALSE
cg00293616	FALSE	FALSE	FALSE
cg00293626	FALSE	FALSE	FALSE
cg00294065	FALSE	FALSE	FALSE
cg00294538	FALSE	FALSE	FALSE
cg00295426	FALSE	FALSE	FALSE
cg00296005	FALSE	FALSE	FALSE
cg00297843	FALSE	FALSE	FALSE
cg00298919	FALSE	FALSE	FALSE
cg00300808	FALSE	FALSE	FALSE
cg00302979	FALSE	FALSE	FALSE
cg00303919	FALSE	FALSE	FALSE
cg00306063	FALSE	FALSE	FALSE
cg00306728	FALSE	FALSE	FALSE
cg00306851	FALSE	FALSE	FALSE
cg00306893	FALSE	FALSE	FALSE
cg00310044	FALSE	FALSE	FALSE
cg00311371	FALSE	FALSE	FALSE
cg00316508	FALSE	FALSE	FALSE
cg00317879	FALSE	FALSE	FALSE
cg00318084	FALSE	FALSE	FALSE
cg00318621	FALSE	FALSE	FALSE
cg00318643	FALSE	FALSE	FALSE
cg00318877	FALSE	FALSE	FALSE
cg00320216	FALSE	FALSE	FALSE
cg00324223	FALSE	FALSE	FALSE
cg00324366	FALSE	FALSE	FALSE
cg00324748	FALSE	FALSE	FALSE
cg00327669	FALSE	FALSE	FALSE
cg00328210	FALSE	FALSE	FALSE
cg00328497	FALSE	FALSE	FALSE
cg00328597	FALSE	FALSE	FALSE
cg00328720	FALSE	FALSE	FALSE
cg00329101	FALSE	FALSE	FALSE
cg00330958	FALSE	FALSE	FALSE
cg00331210	FALSE	FALSE	FALSE
cg00331283	FALSE	FALSE	FALSE
cg00331845	FALSE	FALSE	FALSE
cg00332802	FALSE	FALSE	FALSE
cg00333583	FALSE	FALSE	FALSE
cg00333678	FALSE	FALSE	FALSE
cg00334453	FALSE	FALSE	FALSE
cg00338529	FALSE	FALSE	FALSE
cg00339217	FALSE	FALSE	FALSE
cg00339600	FALSE	FALSE	FALSE
cg00339740	FALSE	FALSE	FALSE
cg00345425	FALSE	FALSE	FALSE
cg00346716	FALSE	FALSE	FALSE
cg00347938	FALSE	FALSE	FALSE
cg00348598	FALSE	FALSE	FALSE
cg00349925	FALSE	FALSE	FALSE
cg00350931	FALSE	FALSE	FALSE
cg00351554	FALSE	FALSE	FALSE
cg00353844	FALSE	FALSE	FALSE
cg00354775	FALSE	FALSE	FALSE
cg00355690	FALSE	FALSE	FALSE
cg00355799	FALSE	FALSE	FALSE
cg00356875	FALSE	FALSE	FALSE
cg00356916	FALSE	FALSE	FALSE
cg00357837	FALSE	FALSE	FALSE
cg00360798	FALSE	FALSE	FALSE
cg00361176	FALSE	FALSE	FALSE
cg00362665	FALSE	FALSE	FALSE
cg00362680	FALSE	FALSE	FALSE
cg00364696	FALSE	FALSE	FALSE
cg00364747	FALSE	FALSE	FALSE
cg00366412	FALSE	FALSE	FALSE
cg00368755	FALSE	FALSE	FALSE
cg00370047	FALSE	FALSE	FALSE
cg00370962	FALSE	FALSE	FALSE
cg00371770	FALSE	FALSE	FALSE
cg00372375	FALSE	FALSE	FALSE
cg00372908	FALSE	FALSE	FALSE
cg00373020	FALSE	FALSE	FALSE
cg00375589	FALSE	FALSE	FALSE
cg00376979	FALSE	FALSE	FALSE
cg00377065	FALSE	FALSE	FALSE
cg00377865	FALSE	FALSE	FALSE
cg00379630	FALSE	FALSE	FALSE
cg00380780	FALSE	FALSE	FALSE
cg00381033	FALSE	FALSE	FALSE
cg00387357	FALSE	FALSE	FALSE
cg00387621	FALSE	FALSE	FALSE
cg00389036	FALSE	FALSE	FALSE
cg00392003	FALSE	FALSE	FALSE
cg00393373	FALSE	FALSE	FALSE
cg00393546	FALSE	FALSE	FALSE
cg00396427	FALSE	FALSE	FALSE
cg00397714	FALSE	FALSE	FALSE
cg00397849	FALSE	FALSE	FALSE
cg00398880	FALSE	FALSE	FALSE
cg00400948	FALSE	FALSE	FALSE
cg00401796	FALSE	FALSE	FALSE
cg00403784	FALSE	FALSE	FALSE
cg00408285	FALSE	FALSE	FALSE
cg00408764	FALSE	FALSE	FALSE
cg00409636	FALSE	FALSE	FALSE
cg00409861	FALSE	FALSE	FALSE
cg00410650	FALSE	FALSE	FALSE
cg00411647	FALSE	FALSE	FALSE
cg00411945	FALSE	FALSE	FALSE
cg00412675	FALSE	FALSE	FALSE
cg00413543	FALSE	FALSE	FALSE
cg00416208	FALSE	FALSE	FALSE
cg00417071	FALSE	FALSE	FALSE
cg00417147	FALSE	FALSE	FALSE
cg00418183	FALSE	FALSE	FALSE
cg00419512	FALSE	FALSE	FALSE
cg00420347	FALSE	FALSE	FALSE
cg00420510	FALSE	FALSE	FALSE
cg00421585	FALSE	FALSE	FALSE
cg00422566	FALSE	FALSE	FALSE
cg00423871	FALSE	FALSE	FALSE
cg00426089	FALSE	FALSE	FALSE
cg00428160	FALSE	FALSE	FALSE
cg00432454	FALSE	FALSE	FALSE
cg00439323	FALSE	FALSE	FALSE
cg00440195	FALSE	FALSE	FALSE
cg00443094	FALSE	FALSE	FALSE
cg00444341	FALSE	FALSE	FALSE
cg00445142	FALSE	FALSE	FALSE
cg00445318	FALSE	FALSE	FALSE
cg00445591	FALSE	FALSE	FALSE
cg00446003	FALSE	FALSE	FALSE
cg00446023	FALSE	FALSE	FALSE
cg00446250	FALSE	FALSE	FALSE
cg00447277	FALSE	FALSE	FALSE
cg00450617	FALSE	FALSE	FALSE
cg00451807	FALSE	FALSE	FALSE
cg00454734	FALSE	FALSE	FALSE
cg00454749	FALSE	FALSE	FALSE
cg00454862	FALSE	FALSE	FALSE
cg00455523	FALSE	FALSE	FALSE
cg00455546	FALSE	FALSE	FALSE
cg00455747	FALSE	FALSE	FALSE
cg00456723	FALSE	FALSE	FALSE
cg00457915	FALSE	FALSE	FALSE
cg00458274	FALSE	FALSE	FALSE
cg00458564	FALSE	FALSE	FALSE
cg00459119	FALSE	FALSE	FALSE
cg00460575	FALSE	FALSE	FALSE
cg00460793	FALSE	FALSE	FALSE
cg00460916	FALSE	FALSE	FALSE
cg00460944	FALSE	FALSE	FALSE
cg00462430	FALSE	FALSE	FALSE
cg00462560	FALSE	FALSE	FALSE
cg00463957	FALSE	FALSE	FALSE
cg00464773	FALSE	FALSE	FALSE
cg00467592	FALSE	FALSE	FALSE
cg00469497	FALSE	FALSE	FALSE
cg00473257	FALSE	FALSE	FALSE
cg00474017	FALSE	FALSE	FALSE
cg00475456	FALSE	FALSE	FALSE
cg00476872	FALSE	FALSE	FALSE
cg00477086	FALSE	FALSE	FALSE
cg00477226	FALSE	FALSE	FALSE
cg00479908	FALSE	FALSE	FALSE
cg00483640	FALSE	FALSE	FALSE
cg00484206	FALSE	FALSE	FALSE
cg00485312	FALSE	FALSE	FALSE
cg00485707	FALSE	FALSE	FALSE
cg00489066	FALSE	FALSE	FALSE
cg00489477	FALSE	FALSE	FALSE
cg00490648	FALSE	FALSE	FALSE
cg00491412	FALSE	FALSE	FALSE
cg00491428	FALSE	FALSE	FALSE
cg00491522	FALSE	FALSE	FALSE
cg00492521	FALSE	FALSE	FALSE
cg00492574	FALSE	FALSE	FALSE
cg00493363	FALSE	FALSE	FALSE
cg00495362	FALSE	FALSE	FALSE
cg00495476	FALSE	FALSE	FALSE
cg00495740	FALSE	FALSE	FALSE
cg00495909	FALSE	FALSE	FALSE
cg00496036	FALSE	FALSE	FALSE
cg00496629	FALSE	FALSE	FALSE
cg00497472	FALSE	FALSE	FALSE
cg00498360	FALSE	FALSE	FALSE
cg00499139	FALSE	FALSE	FALSE
cg00500013	FALSE	FALSE	FALSE
cg00500540	FALSE	FALSE	FALSE
cg00501242	FALSE	FALSE	FALSE
cg00502222	FALSE	FALSE	FALSE
cg00502509	FALSE	FALSE	FALSE
cg00503690	FALSE	FALSE	FALSE
cg00506886	FALSE	FALSE	FALSE
cg00510330	FALSE	FALSE	FALSE
cg00510991	FALSE	FALSE	FALSE
cg00511577	FALSE	FALSE	FALSE
cg00511632	FALSE	FALSE	FALSE
cg00512103	FALSE	FALSE	FALSE
cg00512917	FALSE	FALSE	FALSE
cg00513024	FALSE	FALSE	FALSE
cg00513100	FALSE	FALSE	FALSE
cg00517849	FALSE	FALSE	FALSE
cg00521850	FALSE	FALSE	FALSE
cg00521993	FALSE	FALSE	FALSE
cg00522288	FALSE	FALSE	FALSE
cg00522333	FALSE	FALSE	FALSE
cg00526069	FALSE	FALSE	FALSE
cg00527805	FALSE	FALSE	FALSE
cg00529909	FALSE	FALSE	FALSE
cg00530015	FALSE	FALSE	FALSE
cg00530127	FALSE	FALSE	FALSE
cg00530568	FALSE	FALSE	FALSE
cg00531865	FALSE	FALSE	FALSE
cg00532399	FALSE	FALSE	FALSE
cg00532451	FALSE	FALSE	FALSE
cg00538888	FALSE	FALSE	FALSE
cg00539925	FALSE	FALSE	FALSE
cg00540540	FALSE	FALSE	FALSE
cg00542096	FALSE	FALSE	FALSE
cg00542224	FALSE	FALSE	FALSE
cg00543684	FALSE	FALSE	FALSE
cg00543840	FALSE	FALSE	FALSE
cg00544914	FALSE	FALSE	FALSE
cg00545196	FALSE	FALSE	FALSE
cg00545469	FALSE	FALSE	FALSE
cg00548467	FALSE	FALSE	FALSE
cg00550080	FALSE	FALSE	FALSE
cg00552525	FALSE	FALSE	FALSE
cg00552600	FALSE	FALSE	FALSE
cg00552753	FALSE	FALSE	FALSE
cg00552868	FALSE	FALSE	FALSE
cg00553967	FALSE	FALSE	FALSE
cg00554165	FALSE	FALSE	FALSE
cg00554604	FALSE	FALSE	FALSE
cg00558031	FALSE	FALSE	FALSE
cg00558645	FALSE	FALSE	FALSE
cg00559417	FALSE	FALSE	FALSE
cg00559845	FALSE	FALSE	FALSE
cg00562750	FALSE	FALSE	FALSE
cg00563031	FALSE	FALSE	FALSE
cg00564524	FALSE	FALSE	FALSE
cg00564857	FALSE	FALSE	FALSE
cg00565124	FALSE	FALSE	FALSE
cg00565679	FALSE	FALSE	FALSE
cg00566164	FALSE	FALSE	FALSE
cg00566187	FALSE	FALSE	FALSE
cg00567298	FALSE	FALSE	FALSE
cg00567542	FALSE	FALSE	FALSE
cg00567592	FALSE	FALSE	FALSE
cg00569599	FALSE	FALSE	FALSE
cg00570628	FALSE	FALSE	FALSE
cg00571178	FALSE	FALSE	FALSE
cg00571870	FALSE	FALSE	FALSE
cg00573504	FALSE	FALSE	FALSE
cg00573654	FALSE	FALSE	FALSE
cg00573963	FALSE	FALSE	FALSE
cg00574639	FALSE	FALSE	FALSE
cg00575769	FALSE	FALSE	FALSE
cg00576086	FALSE	FALSE	FALSE
cg00576108	FALSE	FALSE	FALSE
cg00576640	FALSE	FALSE	FALSE
cg00576689	FALSE	FALSE	FALSE
cg00579805	FALSE	FALSE	FALSE
cg00579807	FALSE	FALSE	FALSE
cg00580604	FALSE	FALSE	FALSE
cg00581590	FALSE	FALSE	FALSE
cg00582583	FALSE	FALSE	FALSE
cg00583304	FALSE	FALSE	FALSE
cg00583731	FALSE	FALSE	FALSE
cg00584840	FALSE	FALSE	FALSE
cg00587665	FALSE	FALSE	FALSE
cg00587834	FALSE	FALSE	FALSE
cg00590500	FALSE	FALSE	FALSE
cg00591515	FALSE	FALSE	FALSE
cg00592244	FALSE	FALSE	FALSE
cg00592871	FALSE	FALSE	FALSE
cg00593288	FALSE	FALSE	FALSE
cg00594016	FALSE	FALSE	FALSE
cg00594040	FALSE	FALSE	FALSE
cg00596819	FALSE	FALSE	FALSE
cg00596833	FALSE	FALSE	FALSE
cg00597931	FALSE	FALSE	FALSE
cg00598866	FALSE	FALSE	FALSE
cg00599850	FALSE	FALSE	FALSE
cg00601311	FALSE	FALSE	FALSE
cg00602416	FALSE	FALSE	FALSE
cg00602693	FALSE	FALSE	FALSE
cg00603363	FALSE	FALSE	FALSE
cg00604859	FALSE	FALSE	FALSE
cg00607989	FALSE	FALSE	FALSE
cg00609148	FALSE	FALSE	FALSE
cg00610348	FALSE	FALSE	FALSE
cg00612985	FALSE	FALSE	FALSE
cg00614503	FALSE	FALSE	FALSE
cg00615654	FALSE	FALSE	FALSE
cg00618155	FALSE	FALSE	FALSE
cg00619345	FALSE	FALSE	FALSE
cg00620921	FALSE	FALSE	FALSE
cg00621779	FALSE	FALSE	FALSE
cg00622988	FALSE	FALSE	FALSE
cg00623161	FALSE	FALSE	FALSE
cg00623312	FALSE	FALSE	FALSE
cg00625351	FALSE	FALSE	FALSE
cg00625949	FALSE	FALSE	FALSE
cg00626412	FALSE	FALSE	FALSE
cg00627361	FALSE	FALSE	FALSE
cg00627998	FALSE	FALSE	FALSE
cg00628375	FALSE	FALSE	FALSE
cg00628919	FALSE	FALSE	FALSE
cg00629116	FALSE	FALSE	FALSE
cg00630245	FALSE	FALSE	FALSE
cg00630248	FALSE	FALSE	FALSE
cg00630268	FALSE	FALSE	FALSE
cg00630761	FALSE	FALSE	FALSE
cg00632019	FALSE	FALSE	FALSE
cg00632379	FALSE	FALSE	FALSE
cg00632496	FALSE	FALSE	FALSE
cg00633413	FALSE	FALSE	FALSE
cg00635522	FALSE	FALSE	FALSE
cg00636769	FALSE	FALSE	FALSE
cg00637695	FALSE	FALSE	FALSE
cg00637826	FALSE	FALSE	FALSE
cg00639143	FALSE	FALSE	FALSE
cg00642501	FALSE	FALSE	FALSE
cg00644033	FALSE	FALSE	FALSE
cg00644351	FALSE	FALSE	FALSE
cg00645626	FALSE	FALSE	FALSE
cg00646216	FALSE	FALSE	FALSE
cg00647106	FALSE	FALSE	FALSE
cg00650386	FALSE	FALSE	FALSE
cg00650953	FALSE	FALSE	FALSE
cg00651359	FALSE	FALSE	FALSE
cg00653650	FALSE	FALSE	FALSE
cg00656264	FALSE	FALSE	FALSE
cg00656603	FALSE	FALSE	FALSE
cg00657287	FALSE	FALSE	FALSE
cg00658367	FALSE	FALSE	FALSE
cg00660305	FALSE	FALSE	FALSE
cg00661673	FALSE	FALSE	FALSE
cg00661719	FALSE	FALSE	FALSE
cg00661732	FALSE	FALSE	FALSE
cg00663519	FALSE	FALSE	FALSE
cg00665482	FALSE	FALSE	FALSE
cg00667680	FALSE	FALSE	FALSE
cg00670253	FALSE	FALSE	FALSE
cg00676988	FALSE	FALSE	FALSE
cg00679662	FALSE	FALSE	FALSE
cg00682125	FALSE	FALSE	FALSE
cg00683980	FALSE	FALSE	FALSE
cg00686030	FALSE	FALSE	FALSE
cg00687444	FALSE	FALSE	FALSE
cg00687612	FALSE	FALSE	FALSE
cg00688820	FALSE	FALSE	FALSE
cg00689534	FALSE	FALSE	FALSE
cg00690554	FALSE	FALSE	FALSE
cg00691451	FALSE	FALSE	FALSE
cg00692462	FALSE	FALSE	FALSE
cg00692833	FALSE	FALSE	FALSE
cg00694560	FALSE	FALSE	FALSE
cg00694726	FALSE	FALSE	FALSE
cg00697486	FALSE	FALSE	FALSE
cg00698444	FALSE	FALSE	FALSE
cg00701514	FALSE	FALSE	FALSE
cg00702072	FALSE	FALSE	FALSE
cg00703040	FALSE	FALSE	FALSE
cg00703843	FALSE	FALSE	FALSE
cg00705661	FALSE	FALSE	FALSE
cg00706833	FALSE	FALSE	FALSE
cg00708035	FALSE	FALSE	FALSE
cg00708486	FALSE	FALSE	FALSE
cg00709541	FALSE	FALSE	FALSE
cg00712106	FALSE	FALSE	FALSE
cg00712762	FALSE	FALSE	FALSE
cg00719072	FALSE	FALSE	FALSE
cg00719237	FALSE	FALSE	FALSE
cg00720339	FALSE	FALSE	FALSE
cg00720581	FALSE	FALSE	FALSE
cg00721635	FALSE	FALSE	FALSE
cg00721819	FALSE	FALSE	FALSE
cg00722467	FALSE	FALSE	FALSE
cg00725472	FALSE	FALSE	FALSE
cg00726029	FALSE	FALSE	FALSE
cg00726151	FALSE	FALSE	FALSE
cg00726871	FALSE	FALSE	FALSE
cg00730077	FALSE	FALSE	FALSE
cg00730670	FALSE	FALSE	FALSE
cg00730694	FALSE	FALSE	FALSE
cg00731958	FALSE	FALSE	FALSE
cg00733001	FALSE	FALSE	FALSE
cg00733838	FALSE	FALSE	FALSE
cg00736681	FALSE	FALSE	FALSE
cg00737841	FALSE	FALSE	FALSE
cg00738309	FALSE	FALSE	FALSE
cg00739066	FALSE	FALSE	FALSE
cg00743803	FALSE	FALSE	FALSE
cg00744924	FALSE	FALSE	FALSE
cg00745323	FALSE	FALSE	FALSE
cg00746446	FALSE	FALSE	FALSE
cg00746783	FALSE	FALSE	FALSE
cg00747187	FALSE	FALSE	FALSE
cg00750225	FALSE	FALSE	FALSE
cg00750880	FALSE	FALSE	FALSE
cg00753714	FALSE	FALSE	FALSE
cg00755561	FALSE	FALSE	FALSE
cg00755661	FALSE	FALSE	FALSE
cg00756695	FALSE	FALSE	FALSE
cg00756748	FALSE	FALSE	FALSE
cg00761344	FALSE	FALSE	FALSE
cg00762069	FALSE	FALSE	FALSE
cg00762705	FALSE	FALSE	FALSE
cg00762830	FALSE	FALSE	FALSE
cg00766146	FALSE	FALSE	FALSE
cg00766322	FALSE	FALSE	FALSE
cg00767135	FALSE	FALSE	FALSE
cg00767712	FALSE	FALSE	FALSE
cg00768574	FALSE	FALSE	FALSE
cg00769090	FALSE	FALSE	FALSE
cg00769915	FALSE	FALSE	FALSE
cg00770693	FALSE	FALSE	FALSE
cg00771346	FALSE	FALSE	FALSE
cg00771642	FALSE	FALSE	FALSE
cg00773060	FALSE	FALSE	FALSE
cg00775172	FALSE	FALSE	FALSE
cg00775939	FALSE	FALSE	FALSE
cg00779928	FALSE	FALSE	FALSE
cg00782188	FALSE	FALSE	FALSE
cg00782707	FALSE	FALSE	FALSE
cg00782843	FALSE	FALSE	FALSE
cg00783000	FALSE	FALSE	FALSE
cg00783409	FALSE	FALSE	FALSE
cg00783712	FALSE	FALSE	FALSE
cg00785106	FALSE	FALSE	FALSE
cg00785620	FALSE	FALSE	FALSE
cg00787574	FALSE	FALSE	FALSE
cg00788354	FALSE	FALSE	FALSE
cg00789793	FALSE	FALSE	FALSE
cg00790461	FALSE	FALSE	FALSE
cg00790847	FALSE	FALSE	FALSE
cg00790906	FALSE	FALSE	FALSE
cg00792184	FALSE	FALSE	FALSE
cg00793227	FALSE	FALSE	FALSE
cg00793273	FALSE	FALSE	FALSE
cg00794508	FALSE	FALSE	FALSE
cg00795503	FALSE	FALSE	FALSE
cg00795927	FALSE	FALSE	FALSE
cg00798232	FALSE	FALSE	FALSE
cg00798342	FALSE	FALSE	FALSE
cg00800896	FALSE	FALSE	FALSE
cg00801068	FALSE	FALSE	FALSE
cg00804210	FALSE	FALSE	FALSE
cg00804803	FALSE	FALSE	FALSE
cg00804995	FALSE	FALSE	FALSE
cg00805441	FALSE	FALSE	FALSE
cg00805577	FALSE	FALSE	FALSE
cg00806680	FALSE	FALSE	FALSE
cg00806900	FALSE	FALSE	FALSE
cg00807877	FALSE	FALSE	FALSE
cg00810939	FALSE	FALSE	FALSE
cg00812611	FALSE	FALSE	FALSE
cg00816152	FALSE	FALSE	FALSE
cg00817501	FALSE	FALSE	FALSE
cg00818557	FALSE	FALSE	FALSE
cg00820740	FALSE	FALSE	FALSE
cg00821051	FALSE	FALSE	FALSE
cg00822898	FALSE	FALSE	FALSE
cg00823110	FALSE	FALSE	FALSE
cg00826537	FALSE	FALSE	FALSE
cg00829136	FALSE	FALSE	FALSE
cg00831466	FALSE	FALSE	FALSE
cg00832703	FALSE	FALSE	FALSE
cg00832923	FALSE	FALSE	FALSE
cg00836101	FALSE	FALSE	FALSE
cg00836964	FALSE	FALSE	FALSE
cg00837987	FALSE	FALSE	FALSE
cg00838532	FALSE	FALSE	FALSE
cg00839333	FALSE	FALSE	FALSE
cg00842231	FALSE	FALSE	FALSE
cg00844120	FALSE	FALSE	FALSE
cg00844246	FALSE	FALSE	FALSE
cg00847544	FALSE	FALSE	FALSE
cg00848480	FALSE	FALSE	FALSE
cg00848509	FALSE	FALSE	FALSE
cg00850612	FALSE	FALSE	FALSE
cg00851111	FALSE	FALSE	FALSE
cg00853742	FALSE	FALSE	FALSE
cg00854799	FALSE	FALSE	FALSE
cg00855299	FALSE	FALSE	FALSE
cg00857137	FALSE	FALSE	FALSE
cg00857963	FALSE	FALSE	FALSE
cg00858415	FALSE	FALSE	FALSE
cg00859574	FALSE	FALSE	FALSE
cg00859888	FALSE	FALSE	FALSE
cg00861207	FALSE	FALSE	FALSE
cg00861824	FALSE	FALSE	FALSE
cg00863913	FALSE	FALSE	FALSE
cg00864551	FALSE	FALSE	FALSE
cg00864821	FALSE	FALSE	FALSE
cg00864916	FALSE	FALSE	FALSE
cg00865541	FALSE	FALSE	FALSE
cg00865973	FALSE	FALSE	FALSE
cg00866295	FALSE	FALSE	FALSE
cg00866541	FALSE	FALSE	FALSE
cg00867406	FALSE	FALSE	FALSE
cg00867461	FALSE	FALSE	FALSE
cg00867889	FALSE	FALSE	FALSE
cg00869330	FALSE	FALSE	FALSE
cg00871207	FALSE	FALSE	FALSE
cg00872151	FALSE	FALSE	FALSE
cg00872435	FALSE	FALSE	FALSE
cg00872532	FALSE	FALSE	FALSE
cg00874480	FALSE	FALSE	FALSE
cg00874558	FALSE	FALSE	FALSE
cg00874691	FALSE	FALSE	FALSE
cg00874873	FALSE	FALSE	FALSE
cg00875476	FALSE	FALSE	FALSE
cg00877037	FALSE	FALSE	FALSE
cg00877691	FALSE	FALSE	FALSE
cg00878953	FALSE	FALSE	FALSE
cg00879791	FALSE	FALSE	FALSE
cg00880682	FALSE	FALSE	FALSE
cg00881448	FALSE	FALSE	FALSE
cg00881892	FALSE	FALSE	FALSE
cg00882281	FALSE	FALSE	FALSE
cg00888336	FALSE	FALSE	FALSE
cg00890632	FALSE	FALSE	FALSE
cg00891761	FALSE	FALSE	FALSE
cg00892792	FALSE	FALSE	FALSE
cg00895070	FALSE	FALSE	FALSE
cg00895836	FALSE	FALSE	FALSE
cg00896043	FALSE	FALSE	FALSE
cg00900226	FALSE	FALSE	FALSE
cg00900231	FALSE	FALSE	FALSE
cg00901554	FALSE	FALSE	FALSE
cg00902895	FALSE	FALSE	FALSE
cg00903041	FALSE	FALSE	FALSE
cg00906142	FALSE	FALSE	FALSE
cg00907499	FALSE	FALSE	FALSE
cg00908117	FALSE	FALSE	FALSE
cg00908408	FALSE	FALSE	FALSE
cg00908427	FALSE	FALSE	FALSE
cg00908813	FALSE	FALSE	FALSE
cg00909156	FALSE	FALSE	FALSE
cg00909318	FALSE	FALSE	FALSE
cg00910029	FALSE	FALSE	FALSE
cg00910355	FALSE	FALSE	FALSE
cg00912449	FALSE	FALSE	FALSE
cg00914354	FALSE	FALSE	FALSE
cg00915214	FALSE	FALSE	FALSE
cg00918012	FALSE	FALSE	FALSE
cg00919237	FALSE	FALSE	FALSE
cg00920162	FALSE	FALSE	FALSE
cg00920668	FALSE	FALSE	FALSE
cg00921219	FALSE	FALSE	FALSE
cg00924909	FALSE	FALSE	FALSE
cg00927134	FALSE	FALSE	FALSE
cg00927624	FALSE	FALSE	FALSE
cg00929658	FALSE	FALSE	FALSE
cg00930244	FALSE	FALSE	FALSE
cg00930618	FALSE	FALSE	FALSE
cg00931972	FALSE	FALSE	FALSE
cg00933415	FALSE	FALSE	FALSE
cg00933763	FALSE	FALSE	FALSE
cg00933813	FALSE	FALSE	FALSE
cg00934299	FALSE	FALSE	FALSE
cg00934661	FALSE	FALSE	FALSE
cg00935435	FALSE	FALSE	FALSE
cg00936547	FALSE	FALSE	FALSE
cg00936895	FALSE	FALSE	FALSE
cg00938087	FALSE	FALSE	FALSE
cg00940433	FALSE	FALSE	FALSE
cg00941010	FALSE	FALSE	FALSE
cg00941050	FALSE	FALSE	FALSE
cg00941824	FALSE	FALSE	FALSE
cg00942495	FALSE	FALSE	FALSE
cg00944666	FALSE	FALSE	FALSE
cg00945789	FALSE	FALSE	FALSE
cg00946032	FALSE	FALSE	FALSE
cg00946243	FALSE	FALSE	FALSE
cg00946960	FALSE	FALSE	FALSE
cg00947324	FALSE	FALSE	FALSE
cg00948085	FALSE	FALSE	FALSE
cg00948250	FALSE	FALSE	FALSE
cg00949386	FALSE	FALSE	FALSE
cg00950385	FALSE	FALSE	FALSE
cg00950856	FALSE	FALSE	FALSE
cg00950947	FALSE	FALSE	FALSE
cg00952342	FALSE	FALSE	FALSE
cg00953314	FALSE	FALSE	FALSE
cg00954869	FALSE	FALSE	FALSE
cg00954875	FALSE	FALSE	FALSE
cg00954996	FALSE	FALSE	FALSE
cg00956490	FALSE	FALSE	FALSE
cg00957325	FALSE	FALSE	FALSE
cg00957684	FALSE	FALSE	FALSE
cg00958100	FALSE	FALSE	FALSE
cg00961252	FALSE	FALSE	FALSE
cg00961855	FALSE	FALSE	FALSE
cg00962000	FALSE	FALSE	FALSE
cg00963071	FALSE	FALSE	FALSE
cg00963113	FALSE	FALSE	FALSE
cg00967294	FALSE	FALSE	FALSE
cg00967809	FALSE	FALSE	FALSE
cg00967885	FALSE	FALSE	FALSE
cg00968267	FALSE	FALSE	FALSE
cg00968640	FALSE	FALSE	FALSE
cg00969893	FALSE	FALSE	FALSE
cg00971613	FALSE	FALSE	FALSE
cg00973322	FALSE	FALSE	FALSE
cg00974598	FALSE	FALSE	FALSE
cg00976328	FALSE	FALSE	FALSE
cg00979272	FALSE	FALSE	FALSE
cg00979939	FALSE	FALSE	FALSE
cg00980804	FALSE	FALSE	FALSE
cg00981003	FALSE	FALSE	FALSE
cg00981146	FALSE	FALSE	FALSE
cg00982400	FALSE	FALSE	FALSE
cg00985564	FALSE	FALSE	FALSE
cg00986598	FALSE	FALSE	FALSE
cg00987246	FALSE	FALSE	FALSE
cg00987350	FALSE	FALSE	FALSE
cg00987890	FALSE	FALSE	FALSE
cg00988227	FALSE	FALSE	FALSE
cg00988260	FALSE	FALSE	FALSE
cg00989258	FALSE	FALSE	FALSE
cg00989538	FALSE	FALSE	FALSE
cg00989986	FALSE	FALSE	FALSE
cg00990377	FALSE	FALSE	FALSE
cg00991871	FALSE	FALSE	FALSE
cg00992090	FALSE	FALSE	FALSE
cg00992159	FALSE	FALSE	FALSE
cg00993205	FALSE	FALSE	FALSE
cg00993484	FALSE	FALSE	FALSE
cg00993881	FALSE	FALSE	FALSE
cg00994032	FALSE	FALSE	FALSE
cg00994389	FALSE	FALSE	FALSE
cg00995457	FALSE	FALSE	FALSE
cg00997264	FALSE	FALSE	FALSE
cg00997400	FALSE	FALSE	FALSE
cg00997801	FALSE	FALSE	FALSE
cg00997931	FALSE	FALSE	FALSE
cg00997969	FALSE	FALSE	FALSE
cg00998135	FALSE	FALSE	FALSE
cg00998379	FALSE	FALSE	FALSE
cg01000631	FALSE	FALSE	FALSE
cg01000996	FALSE	FALSE	FALSE
cg01002313	FALSE	FALSE	FALSE
cg01003815	FALSE	FALSE	FALSE
cg01005365	FALSE	FALSE	FALSE
cg01008433	FALSE	FALSE	FALSE
cg01008495	FALSE	FALSE	FALSE
cg01008680	FALSE	FALSE	FALSE
cg01009486	FALSE	FALSE	FALSE
cg01009920	FALSE	FALSE	FALSE
cg01010012	FALSE	FALSE	FALSE
cg01010517	FALSE	FALSE	FALSE
cg01011154	FALSE	FALSE	FALSE
cg01013317	FALSE	FALSE	FALSE
cg01013955	FALSE	FALSE	FALSE
cg01014029	FALSE	FALSE	FALSE
cg01014438	FALSE	FALSE	FALSE
cg01014986	FALSE	FALSE	FALSE
cg01015003	FALSE	FALSE	FALSE
cg01015507	FALSE	FALSE	FALSE
cg01015769	FALSE	FALSE	FALSE
cg01016030	FALSE	FALSE	FALSE
cg01016102	FALSE	FALSE	FALSE
cg01016850	FALSE	FALSE	FALSE
cg01017397	FALSE	FALSE	FALSE
cg01020203	FALSE	FALSE	FALSE
cg01020475	FALSE	FALSE	FALSE
cg01021743	FALSE	FALSE	FALSE
cg01022250	FALSE	FALSE	FALSE
cg01023504	FALSE	FALSE	FALSE
cg01023693	FALSE	FALSE	FALSE
cg01023798	FALSE	FALSE	FALSE
cg01025720	FALSE	FALSE	FALSE
cg01026204	FALSE	FALSE	FALSE
cg01026300	FALSE	FALSE	FALSE
cg01028389	FALSE	FALSE	FALSE
cg01030081	FALSE	FALSE	FALSE
cg01030321	FALSE	FALSE	FALSE
cg01031616	FALSE	FALSE	FALSE
cg01032653	FALSE	FALSE	FALSE
cg01034811	FALSE	FALSE	FALSE
cg01034884	FALSE	FALSE	FALSE
cg01034973	FALSE	FALSE	FALSE
cg01035616	FALSE	FALSE	FALSE
cg01035640	FALSE	FALSE	FALSE
cg01036849	FALSE	FALSE	FALSE
cg01039573	FALSE	FALSE	FALSE
cg01047778	FALSE	FALSE	FALSE
cg01048346	FALSE	FALSE	FALSE
cg01051583	FALSE	FALSE	FALSE
cg01053241	FALSE	FALSE	FALSE
cg01056358	FALSE	FALSE	FALSE
cg01056678	FALSE	FALSE	FALSE
cg01057705	FALSE	FALSE	FALSE
cg01057882	FALSE	FALSE	FALSE
cg01058584	FALSE	FALSE	FALSE
cg01059012	FALSE	FALSE	FALSE
cg01060938	FALSE	FALSE	FALSE
cg01060989	FALSE	FALSE	FALSE
cg01062651	FALSE	FALSE	FALSE
cg01065210	FALSE	FALSE	FALSE
cg01065679	FALSE	FALSE	FALSE
cg01065938	FALSE	FALSE	FALSE
cg01066494	FALSE	FALSE	FALSE
cg01068621	FALSE	FALSE	FALSE
cg01069459	FALSE	FALSE	FALSE
cg01069648	FALSE	FALSE	FALSE
cg01069808	FALSE	FALSE	FALSE
cg01071511	FALSE	FALSE	FALSE
cg01072807	FALSE	FALSE	FALSE
cg01072936	FALSE	FALSE	FALSE
cg01074354	FALSE	FALSE	FALSE
cg01074498	FALSE	FALSE	FALSE
cg01075852	FALSE	FALSE	FALSE
cg01076861	FALSE	FALSE	FALSE
cg01079872	FALSE	FALSE	FALSE
cg01080927	FALSE	FALSE	FALSE
cg01083223	FALSE	FALSE	FALSE
cg01083884	FALSE	FALSE	FALSE
cg01085328	FALSE	FALSE	FALSE
cg01085537	FALSE	FALSE	FALSE
cg01087208	FALSE	FALSE	FALSE
cg01088387	FALSE	FALSE	FALSE
cg01090686	FALSE	FALSE	FALSE
cg01093285	FALSE	FALSE	FALSE
cg01093311	FALSE	FALSE	FALSE
cg01094891	FALSE	FALSE	FALSE
cg01096587	FALSE	FALSE	FALSE
cg01096617	FALSE	FALSE	FALSE
cg01096640	FALSE	FALSE	FALSE
cg01099150	FALSE	FALSE	FALSE
cg01100703	FALSE	FALSE	FALSE
cg01100868	FALSE	FALSE	FALSE
cg01100931	FALSE	FALSE	FALSE
cg01101020	FALSE	FALSE	FALSE
cg01105375	FALSE	FALSE	FALSE
cg01105938	FALSE	FALSE	FALSE
cg01107240	FALSE	FALSE	FALSE
cg01107685	FALSE	FALSE	FALSE
cg01108921	FALSE	FALSE	FALSE
cg01109023	FALSE	FALSE	FALSE
cg01111006	FALSE	FALSE	FALSE
cg01111718	FALSE	FALSE	FALSE
cg01112527	FALSE	FALSE	FALSE
cg01113988	FALSE	FALSE	FALSE
cg01115565	FALSE	FALSE	FALSE
cg01118752	FALSE	FALSE	FALSE
cg01119718	FALSE	FALSE	FALSE
cg01120851	FALSE	FALSE	FALSE
cg01121840	FALSE	FALSE	FALSE
cg01123449	FALSE	FALSE	FALSE
cg01126699	FALSE	FALSE	FALSE
cg01127020	FALSE	FALSE	FALSE
cg01129320	FALSE	FALSE	FALSE
cg01130611	FALSE	FALSE	FALSE
cg01130991	FALSE	FALSE	FALSE
cg01132579	FALSE	FALSE	FALSE
cg01133614	FALSE	FALSE	FALSE
cg01133779	FALSE	FALSE	FALSE
cg01134794	FALSE	FALSE	FALSE
cg01137792	FALSE	FALSE	FALSE
cg01139101	FALSE	FALSE	FALSE
cg01139342	FALSE	FALSE	FALSE
cg01144218	FALSE	FALSE	FALSE
cg01145353	FALSE	FALSE	FALSE
cg01145829	FALSE	FALSE	FALSE
cg01147055	FALSE	FALSE	FALSE
cg01148276	FALSE	FALSE	FALSE
cg01149264	FALSE	FALSE	FALSE
cg01150044	FALSE	FALSE	FALSE
cg01152374	FALSE	FALSE	FALSE
cg01156012	FALSE	FALSE	FALSE
cg01156370	FALSE	FALSE	FALSE
cg01156374	FALSE	FALSE	FALSE
cg01157470	FALSE	FALSE	FALSE
cg01159194	FALSE	FALSE	FALSE
cg01161629	FALSE	FALSE	FALSE
cg01162378	FALSE	FALSE	FALSE
cg01163407	FALSE	FALSE	FALSE
cg01165442	FALSE	FALSE	FALSE
cg01168231	FALSE	FALSE	FALSE
cg01172073	FALSE	FALSE	FALSE
cg01172626	FALSE	FALSE	FALSE
cg01174459	FALSE	FALSE	FALSE
cg01174843	FALSE	FALSE	FALSE
cg01176047	FALSE	FALSE	FALSE
cg01176720	FALSE	FALSE	FALSE
cg01177168	FALSE	FALSE	FALSE
cg01177849	FALSE	FALSE	FALSE
cg01178601	FALSE	FALSE	FALSE
cg01180268	FALSE	FALSE	FALSE
cg01183244	FALSE	FALSE	FALSE
cg01186212	FALSE	FALSE	FALSE
cg01188314	FALSE	FALSE	FALSE
cg01188466	FALSE	FALSE	FALSE
cg01188562	FALSE	FALSE	FALSE
cg01189346	FALSE	FALSE	FALSE
cg01189604	FALSE	FALSE	FALSE
cg01189926	FALSE	FALSE	FALSE
cg01191058	FALSE	FALSE	FALSE
cg01191157	FALSE	FALSE	FALSE
cg01191846	FALSE	FALSE	FALSE
cg01191985	FALSE	FALSE	FALSE
cg01192061	FALSE	FALSE	FALSE
cg01200086	FALSE	FALSE	FALSE
cg01200344	FALSE	FALSE	FALSE
cg01200965	FALSE	FALSE	FALSE
cg01203340	FALSE	FALSE	FALSE
cg01204634	FALSE	FALSE	FALSE
cg01206912	FALSE	FALSE	FALSE
cg01207176	FALSE	FALSE	FALSE
cg01207974	FALSE	FALSE	FALSE
cg01208557	FALSE	FALSE	FALSE
cg01209150	FALSE	FALSE	FALSE
cg01210307	FALSE	FALSE	FALSE
cg01212010	FALSE	FALSE	FALSE
cg01212373	FALSE	FALSE	FALSE
cg01213134	FALSE	FALSE	FALSE
cg01213573	FALSE	FALSE	FALSE
cg01213651	FALSE	FALSE	FALSE
cg01214050	FALSE	FALSE	FALSE
cg01214240	FALSE	FALSE	FALSE
cg01214573	FALSE	FALSE	FALSE
cg01215682	FALSE	FALSE	FALSE
cg01215717	FALSE	FALSE	FALSE
cg01218150	FALSE	FALSE	FALSE
cg01221209	FALSE	FALSE	FALSE
cg01222168	FALSE	FALSE	FALSE
cg01222380	FALSE	FALSE	FALSE
cg01223135	FALSE	FALSE	FALSE
cg01224393	FALSE	FALSE	FALSE
cg01224884	FALSE	FALSE	FALSE
cg01226029	FALSE	FALSE	FALSE
cg01226865	FALSE	FALSE	FALSE
cg01227084	FALSE	FALSE	FALSE
cg01228193	FALSE	FALSE	FALSE
cg01229943	FALSE	FALSE	FALSE
cg01230639	FALSE	FALSE	FALSE
cg01231125	FALSE	FALSE	FALSE
cg01233306	FALSE	FALSE	FALSE
cg01233968	FALSE	FALSE	FALSE
cg01234748	FALSE	FALSE	FALSE
cg01235983	FALSE	FALSE	FALSE
cg01236384	FALSE	FALSE	FALSE
cg01236734	FALSE	FALSE	FALSE
cg01237501	FALSE	FALSE	FALSE
cg01239154	FALSE	FALSE	FALSE
cg01239928	FALSE	FALSE	FALSE
cg01242498	FALSE	FALSE	FALSE
cg01243892	FALSE	FALSE	FALSE
cg01243950	FALSE	FALSE	FALSE
cg01245268	FALSE	FALSE	FALSE
cg01248385	FALSE	FALSE	FALSE
cg01248801	FALSE	FALSE	FALSE
cg01250454	FALSE	FALSE	FALSE
cg01250842	FALSE	FALSE	FALSE
cg01250888	FALSE	FALSE	FALSE
cg01252513	FALSE	FALSE	FALSE
cg01253725	FALSE	FALSE	FALSE
cg01256270	FALSE	FALSE	FALSE
cg01256278	FALSE	FALSE	FALSE
cg01256365	FALSE	FALSE	FALSE
cg01258031	FALSE	FALSE	FALSE
cg01260070	FALSE	FALSE	FALSE
cg01260502	FALSE	FALSE	FALSE
cg01260603	FALSE	FALSE	FALSE
cg01261206	FALSE	FALSE	FALSE
cg01262036	FALSE	FALSE	FALSE
cg01263575	FALSE	FALSE	FALSE
cg01263631	FALSE	FALSE	FALSE
cg01264126	FALSE	FALSE	FALSE
cg01266060	FALSE	FALSE	FALSE
cg01268345	FALSE	FALSE	FALSE
cg01268367	FALSE	FALSE	FALSE
cg01268866	FALSE	FALSE	FALSE
cg01270038	FALSE	FALSE	FALSE
cg01270230	FALSE	FALSE	FALSE
cg01271835	FALSE	FALSE	FALSE
cg01272393	FALSE	FALSE	FALSE
cg01273256	FALSE	FALSE	FALSE
cg01274321	FALSE	FALSE	FALSE
cg01278564	FALSE	FALSE	FALSE
cg01284192	FALSE	FALSE	FALSE
cg01288645	FALSE	FALSE	FALSE
cg01289068	FALSE	FALSE	FALSE
cg01290421	FALSE	FALSE	FALSE
cg01290718	FALSE	FALSE	FALSE
cg01290791	FALSE	FALSE	FALSE
cg01292856	FALSE	FALSE	FALSE
cg01294198	FALSE	FALSE	FALSE
cg01295999	FALSE	FALSE	FALSE
cg01297500	FALSE	FALSE	FALSE
cg01297744	FALSE	FALSE	FALSE
cg01298945	FALSE	FALSE	FALSE
cg01299925	FALSE	FALSE	FALSE
cg01300631	FALSE	FALSE	FALSE
cg01300641	FALSE	FALSE	FALSE
cg01301197	FALSE	FALSE	FALSE
cg01302066	FALSE	FALSE	FALSE
cg01303222	FALSE	FALSE	FALSE
cg01304027	FALSE	FALSE	FALSE
cg01306824	FALSE	FALSE	FALSE
cg01307115	FALSE	FALSE	FALSE
cg01308419	FALSE	FALSE	FALSE
cg01309645	FALSE	FALSE	FALSE
cg01310345	FALSE	FALSE	FALSE
cg01310482	FALSE	FALSE	FALSE
cg01310920	FALSE	FALSE	FALSE
cg01312167	FALSE	FALSE	FALSE
cg01315139	FALSE	FALSE	FALSE
cg01316792	FALSE	FALSE	FALSE
cg01320908	FALSE	FALSE	FALSE
cg01324212	FALSE	FALSE	FALSE
cg01324516	FALSE	FALSE	FALSE
cg01325935	FALSE	FALSE	FALSE
cg01328158	FALSE	FALSE	FALSE
cg01328235	FALSE	FALSE	FALSE
cg01328269	FALSE	FALSE	FALSE
cg01328621	FALSE	FALSE	FALSE
cg01328703	FALSE	FALSE	FALSE
cg01330456	FALSE	FALSE	FALSE
cg01330991	FALSE	FALSE	FALSE
cg01331309	FALSE	FALSE	FALSE
cg01335210	FALSE	FALSE	FALSE
cg01335597	FALSE	FALSE	FALSE
cg01336629	FALSE	FALSE	FALSE
cg01341076	FALSE	FALSE	FALSE
cg01341589	FALSE	FALSE	FALSE
cg01341643	FALSE	FALSE	FALSE
cg01341655	FALSE	FALSE	FALSE
cg01343624	FALSE	FALSE	FALSE
cg01349034	FALSE	FALSE	FALSE
cg01350442	FALSE	FALSE	FALSE
cg01351783	FALSE	FALSE	FALSE
cg01354656	FALSE	FALSE	FALSE
cg01356558	FALSE	FALSE	FALSE
cg01358262	FALSE	FALSE	FALSE
[truncated: 19,136 more rows]
