# Supplementary material for: TENET 2.0: Identification of key transcriptional regulators and enhancers in lung adenocarcinoma
Source: PLoS Genet. 2020 Sep 14;16(9):e1009023. doi: 10.1371/journal.pgen.1009023 (PMC7515200; doi:10.1371/journal.pgen.1009023)
Supplement: S4 Table — (XLSX) [file pgen.1009023.s014.xlsx]

## Sheet: S4 Table
S4 Table. TCGA IDs of LUAD and BRCA samples included in this study
LUAD_normal_sample_names	LUAD_tumor_sample_names	BRCA_normal_sample_names	BRCA_tumor_sample_names		LUAD_normal_expression_names	LUAD_tumor_expression_names	LUAD_normal_methylation_names	LUAD_tumor_methylation_names
TCGA-50-5939-11A-01	TCGA-05-4384-01A-01	TCGA-BH-A0BT-11A-21	TCGA-3C-AAAU-01A-11		TCGA-38-4632-11A-01R-1755-07	TCGA-05-4384-01A-01R-1755-07	TCGA-38-4632-11A-01D-1756-05	TCGA-05-4384-01A-01D-1756-05
TCGA-50-5933-11A-01	TCGA-05-4390-01A-02	TCGA-BH-A0HK-11A-11	TCGA-3C-AALI-01A-11		TCGA-44-2655-11A-01R-1758-07	TCGA-05-4390-01A-02R-1755-07	TCGA-44-2655-11A-01D-1551-05	TCGA-05-4390-01A-02D-1756-05
TCGA-44-5645-11A-01	TCGA-05-4396-01A-21	TCGA-AC-A23H-11A-12	TCGA-3C-AALJ-01A-31		TCGA-44-2662-11A-01R-1758-07	TCGA-05-4396-01A-21R-1858-07	TCGA-44-2662-11A-01D-1551-05	TCGA-05-4396-01A-21D-1856-05
TCGA-44-6778-11A-01	TCGA-05-4405-01A-21	TCGA-BH-A0HA-11A-31	TCGA-3C-AALK-01A-11		TCGA-44-2665-11A-01R-1758-07	TCGA-05-4405-01A-21R-1858-07	TCGA-44-2665-11A-01D-1551-05	TCGA-05-4405-01A-21D-1856-05
TCGA-44-6144-11A-01	TCGA-05-4410-01A-21	TCGA-A7-A13G-11A-51	TCGA-4H-AAAK-01A-12		TCGA-44-2668-11A-01R-1758-07	TCGA-05-4410-01A-21R-1858-07	TCGA-44-2668-11A-01D-1551-05	TCGA-05-4410-01A-21D-1856-05
TCGA-49-6745-11A-01	TCGA-05-4415-01A-22	TCGA-AC-A2FF-11A-13	TCGA-5L-AAT0-01A-12		TCGA-44-5645-11A-01R-1628-07	TCGA-05-4415-01A-22R-1858-07	TCGA-44-5645-11A-01D-1626-05	TCGA-05-4415-01A-22D-1856-05
TCGA-50-5931-11A-01	TCGA-05-4417-01A-22	TCGA-BH-A0BZ-11A-61	TCGA-5L-AAT1-01A-12		TCGA-44-6144-11A-01R-1755-07	TCGA-05-4417-01A-22R-1858-07	TCGA-44-6144-11A-01D-1756-05	TCGA-05-4417-01A-22D-1856-05
TCGA-73-4676-11A-01	TCGA-05-4424-01A-22	TCGA-E9-A1RB-11A-33	TCGA-5T-A9QA-01A-11		TCGA-44-6145-11A-01R-1858-07	TCGA-05-4424-01A-22R-1858-07	TCGA-44-6145-11A-01D-1756-05	TCGA-05-4424-01A-22D-1856-05
TCGA-50-5932-11A-01	TCGA-05-4425-01A-01	TCGA-E9-A1RI-11A-41	TCGA-A1-A0SB-01A-11		TCGA-44-6146-11A-01R-1858-07	TCGA-05-4425-01A-01R-1755-07	TCGA-44-6146-11A-01D-1756-05	TCGA-05-4425-01A-01D-1756-05
TCGA-50-5936-11A-01	TCGA-05-4427-01A-21	TCGA-BH-A209-11A-42	TCGA-A1-A0SE-01A-11		TCGA-44-6147-11A-01R-1858-07	TCGA-05-4427-01A-21R-1858-07	TCGA-44-6147-11A-01D-1756-05	TCGA-05-4427-01A-21D-1856-05
TCGA-44-2668-11A-01	TCGA-05-4433-01A-22	TCGA-E2-A1LB-11A-22	TCGA-A1-A0SF-01A-11		TCGA-44-6148-11A-01R-1858-07	TCGA-05-4433-01A-22R-1858-07	TCGA-44-6148-11A-01D-1756-05	TCGA-05-4433-01A-22D-1856-05
TCGA-44-2665-11A-01	TCGA-05-5420-01A-01	TCGA-E9-A1RD-11A-33	TCGA-A1-A0SG-01A-11		TCGA-44-6778-11A-01R-1858-07	TCGA-05-5420-01A-01R-1628-07	TCGA-44-6778-11A-01D-1856-05	TCGA-05-5420-01A-01D-1626-05
TCGA-50-5930-11A-01	TCGA-05-5423-01A-01	TCGA-BH-A1F6-11B-94	TCGA-A1-A0SH-01A-11		TCGA-49-6745-11A-01R-1858-07	TCGA-05-5423-01A-01R-1628-07	TCGA-49-6745-11A-01D-1856-05	TCGA-05-5423-01A-01D-1626-05
TCGA-44-6147-11A-01	TCGA-05-5425-01A-02	TCGA-BH-A1F8-11B-21	TCGA-A1-A0SI-01A-11		TCGA-50-5930-11A-01R-1755-07	TCGA-05-5425-01A-02R-1628-07	TCGA-50-5930-11A-01D-1756-05	TCGA-05-5425-01A-02D-1626-05
TCGA-38-4632-11A-01	TCGA-05-5428-01A-01	TCGA-BH-A1FM-11B-23	TCGA-A1-A0SJ-01A-11		TCGA-50-5931-11A-01R-1858-07	TCGA-05-5428-01A-01R-1628-07	TCGA-50-5931-11A-01D-1756-05	TCGA-05-5428-01A-01D-1626-05
TCGA-44-2655-11A-01	TCGA-05-5429-01A-01	TCGA-E9-A1NF-11A-73	TCGA-A1-A0SK-01A-12		TCGA-50-5932-11A-01R-1755-07	TCGA-05-5429-01A-01R-1628-07	TCGA-50-5932-11A-01D-1756-05	TCGA-05-5429-01A-01D-1626-05
TCGA-50-5935-11A-01	TCGA-05-5715-01A-01	TCGA-BH-A0BM-11A-12	TCGA-A1-A0SM-01A-11		TCGA-50-5933-11A-01R-1755-07	TCGA-05-5715-01A-01R-1628-07	TCGA-50-5933-11A-01D-1756-05	TCGA-05-5715-01A-01D-1626-05
TCGA-44-2662-11A-01	TCGA-35-5375-01A-01	TCGA-E9-A1N6-11A-32	TCGA-A1-A0SN-01A-11		TCGA-50-5935-11A-01R-1858-07	TCGA-35-5375-01A-01R-1628-07	TCGA-50-5935-11A-01D-1756-05	TCGA-35-5375-01A-01D-1626-05
TCGA-44-6145-11A-01	TCGA-38-4631-01A-01	TCGA-BH-A0H9-11A-22	TCGA-A1-A0SO-01A-22		TCGA-50-5936-11A-01R-1628-07	TCGA-38-4631-01A-01R-1755-07	TCGA-50-5936-11A-01D-1626-05	TCGA-38-4631-01A-01D-1756-05
TCGA-44-6148-11A-01	TCGA-38-4632-01A-01	TCGA-BH-A1EN-11A-23	TCGA-A1-A0SP-01A-11		TCGA-50-5939-11A-01R-1628-07	TCGA-38-4632-01A-01R-1755-07	TCGA-50-5939-11A-01D-1626-05	TCGA-38-4632-01A-01D-1756-05
TCGA-44-6146-11A-01	TCGA-38-6178-01A-11	TCGA-BH-A0B3-11B-21	TCGA-A1-A0SQ-01A-21		TCGA-73-4676-11A-01R-1755-07	TCGA-38-6178-01A-11R-1755-07	TCGA-73-4676-11A-01D-1756-05	TCGA-38-6178-01A-11D-1756-05
	TCGA-38-7271-01A-11	TCGA-E9-A1R7-11A-42	TCGA-A2-A04R-01A-41			TCGA-38-7271-01A-11R-2039-07		TCGA-38-7271-01A-11D-2037-05
	TCGA-38-A44F-01A-11	TCGA-E9-A1RF-11A-32	TCGA-A2-A0CK-01A-11			TCGA-38-A44F-01A-11R-A24H-07		TCGA-38-A44F-01A-11D-A24I-05
	TCGA-44-2656-01A-02	TCGA-AC-A2FB-11A-13	TCGA-A2-A0CO-01A-13			TCGA-44-2656-01A-02R-A278-07		TCGA-44-2656-01A-02D-A276-05
	TCGA-44-2665-01A-01	TCGA-BH-A1EW-11B-33	TCGA-A2-A0CR-01A-11			TCGA-44-2665-01A-01R-0946-07		TCGA-44-2665-01A-01D-A276-05
	TCGA-44-2666-01A-01	TCGA-E2-A1LS-11A-32	TCGA-A2-A0CT-01A-31			TCGA-44-2666-01A-01R-0946-07		TCGA-44-2666-01A-01D-A276-05
	TCGA-44-2668-01A-01	TCGA-E9-A1NA-11A-33	TCGA-A2-A0EN-01A-13			TCGA-44-2668-01A-01R-A278-07		TCGA-44-2668-01A-01D-A276-05
	TCGA-44-3917-01A-01	TCGA-BH-A0BA-11A-22	TCGA-A2-A0EP-01A-52			TCGA-44-3917-01A-01R-A278-07		TCGA-44-3917-01A-01D-A276-05
	TCGA-44-3918-01A-01	TCGA-BH-A203-11A-42	TCGA-A2-A0EU-01A-22			TCGA-44-3918-01A-01R-A278-07		TCGA-44-3918-01A-01D-A276-05
	TCGA-44-4112-01A-01	TCGA-BH-A0DP-11A-12	TCGA-A2-A0ST-01A-12			TCGA-44-4112-01A-01R-1107-07		TCGA-44-4112-01A-01D-A276-05
	TCGA-44-5643-01A-01	TCGA-E2-A1BC-11A-32	TCGA-A2-A0SU-01A-11			TCGA-44-5643-01A-01R-1628-07		TCGA-44-5643-01A-01D-1626-05
	TCGA-44-5644-01A-21	TCGA-BH-A1FN-11A-34	TCGA-A2-A0SV-01A-11			TCGA-44-5644-01A-21R-2039-07		TCGA-44-5644-01A-21D-2037-05
	TCGA-44-5645-01A-01	TCGA-E2-A15I-11A-32	TCGA-A2-A0SW-01A-11			TCGA-44-5645-01A-01R-A278-07		TCGA-44-5645-01A-01D-1626-05
	TCGA-44-6145-01A-11	TCGA-BH-A1F2-11A-32	TCGA-A2-A0SX-01A-12			TCGA-44-6145-01A-11R-1755-07		TCGA-44-6145-01A-11D-1756-05
	TCGA-44-6146-01A-11	TCGA-BH-A1FH-11B-42	TCGA-A2-A0SY-01A-31			TCGA-44-6146-01A-11R-A278-07		TCGA-44-6146-01A-11D-1756-05
	TCGA-44-6147-01A-11	TCGA-A7-A13F-11A-42	TCGA-A2-A0T0-01A-22			TCGA-44-6147-01A-11R-A278-07		TCGA-44-6147-01A-11D-A276-05
	TCGA-44-6148-01A-11	TCGA-AC-A2FM-11B-32	TCGA-A2-A0T1-01A-21			TCGA-44-6148-01A-11R-1755-07		TCGA-44-6148-01A-11D-1756-05
	TCGA-44-6774-01A-21	TCGA-BH-A1F0-11B-23	TCGA-A2-A0T2-01A-11			TCGA-44-6774-01A-21R-1858-07		TCGA-44-6774-01A-21D-1856-05
	TCGA-44-6775-01A-11	TCGA-BH-A1EV-11A-24	TCGA-A2-A0T4-01A-31			TCGA-44-6775-01A-11R-A278-07		TCGA-44-6775-01A-11D-A276-05
	TCGA-44-6776-01A-11	TCGA-E9-A1RC-11A-33	TCGA-A2-A0T5-01A-21			TCGA-44-6776-01A-11R-1858-07		TCGA-44-6776-01A-11D-1856-05
	TCGA-44-6777-01A-11	TCGA-A7-A0CE-11A-21	TCGA-A2-A0T6-01A-11			TCGA-44-6777-01A-11R-1858-07		TCGA-44-6777-01A-11D-1856-05
	TCGA-44-6778-01A-11	TCGA-BH-A1FR-11B-42	TCGA-A2-A0T7-01A-21			TCGA-44-6778-01A-11R-1858-07		TCGA-44-6778-01A-11D-1856-05
	TCGA-44-6779-01A-11	TCGA-BH-A0E1-11A-13	TCGA-A2-A0YC-01A-11			TCGA-44-6779-01A-11R-1858-07		TCGA-44-6779-01A-11D-1856-05
	TCGA-44-7659-01A-11	TCGA-E9-A1ND-11A-43	TCGA-A2-A0YD-01A-11			TCGA-44-7659-01A-11R-2066-07		TCGA-44-7659-01A-11D-2064-05
	TCGA-44-7660-01A-11	TCGA-E2-A15K-11A-13	TCGA-A2-A0YE-01A-11			TCGA-44-7660-01A-11R-2066-07		TCGA-44-7660-01A-11D-2064-05
	TCGA-44-7661-01A-11	TCGA-E9-A1NG-11A-52	TCGA-A2-A0YF-01A-21			TCGA-44-7661-01A-11R-2066-07		TCGA-44-7661-01A-11D-2064-05
	TCGA-44-7662-01A-11	TCGA-BH-A1FG-11B-12	TCGA-A2-A0YG-01A-21			TCGA-44-7662-01A-11R-2066-07		TCGA-44-7662-01A-11D-2064-05
	TCGA-44-7667-01A-31	TCGA-BH-A0DK-11A-13	TCGA-A2-A0YH-01A-11			TCGA-44-7667-01A-31R-2066-07		TCGA-44-7667-01A-31D-2064-05
	TCGA-44-7669-01A-21	TCGA-BH-A0DV-11A-22	TCGA-A2-A0YI-01A-31			TCGA-44-7669-01A-21R-2066-07		TCGA-44-7669-01A-21D-2064-05
	TCGA-44-7670-01A-11	TCGA-BH-A0BC-11A-22	TCGA-A2-A0YJ-01A-11			TCGA-44-7670-01A-11R-2066-07		TCGA-44-7670-01A-11D-2064-05
	TCGA-44-7671-01A-11	TCGA-BH-A0BS-11A-11	TCGA-A2-A0YK-01A-22			TCGA-44-7671-01A-11R-2066-07		TCGA-44-7671-01A-11D-2064-05
	TCGA-44-7672-01A-11	TCGA-BH-A0DZ-11A-22	TCGA-A2-A0YL-01A-21			TCGA-44-7672-01A-11R-2066-07		TCGA-44-7672-01A-11D-2064-05
	TCGA-44-8117-01A-11	TCGA-E2-A1L7-11A-33	TCGA-A2-A0YM-01A-11			TCGA-44-8117-01A-11R-2241-07		TCGA-44-8117-01A-11D-2239-05
	TCGA-44-8119-01A-11	TCGA-BH-A0BJ-11A-23	TCGA-A2-A0YT-01A-11			TCGA-44-8119-01A-11R-2241-07		TCGA-44-8119-01A-11D-2239-05
	TCGA-44-8120-01A-11	TCGA-BH-A1FJ-11B-42	TCGA-A2-A1FV-01A-11			TCGA-44-8120-01A-11R-2241-07		TCGA-44-8120-01A-11D-2239-05
	TCGA-44-A479-01A-31	TCGA-BH-A0C3-11A-23	TCGA-A2-A1FW-01A-11			TCGA-44-A479-01A-31R-A24H-07		TCGA-44-A479-01A-31D-A24I-05
	TCGA-44-A47A-01A-21	TCGA-BH-A0DG-11A-43	TCGA-A2-A1FX-01A-11			TCGA-44-A47A-01A-21R-A24H-07		TCGA-44-A47A-01A-21D-A24I-05
	TCGA-44-A47B-01A-11	TCGA-BH-A208-11A-51	TCGA-A2-A1FZ-01A-51			TCGA-44-A47B-01A-11R-A24H-07		TCGA-44-A47B-01A-11D-A24I-05
	TCGA-44-A47G-01A-21	TCGA-BH-A0E0-11A-13	TCGA-A2-A1G0-01A-11			TCGA-44-A47G-01A-21R-A24H-07		TCGA-44-A47G-01A-21D-A24I-05
	TCGA-44-A4SS-01A-11	TCGA-BH-A0AY-11A-23	TCGA-A2-A1G1-01A-21			TCGA-44-A4SS-01A-11R-A24X-07		TCGA-44-A4SS-01A-11D-A24U-05
	TCGA-44-A4SU-01A-11	TCGA-BH-A1ET-11B-23	TCGA-A2-A1G4-01A-11			TCGA-44-A4SU-01A-11R-A24X-07		TCGA-44-A4SU-01A-11D-A24U-05
	TCGA-49-4487-01A-21	TCGA-BH-A0H7-11A-13	TCGA-A2-A1G6-01A-11			TCGA-49-4487-01A-21R-1858-07		TCGA-49-4487-01A-21D-1856-05
	TCGA-49-4488-01A-01	TCGA-BH-A1EU-11A-23	TCGA-A2-A259-01A-11			TCGA-49-4488-01A-01R-1755-07		TCGA-49-4488-01A-01D-1756-05
	TCGA-49-4490-01A-21	TCGA-BH-A0DH-11A-31	TCGA-A2-A25A-01A-12			TCGA-49-4490-01A-21R-1858-07		TCGA-49-4490-01A-21D-1856-05
	TCGA-49-4512-01A-21	TCGA-E9-A1N5-11A-41	TCGA-A2-A25B-01A-11			TCGA-49-4512-01A-21R-1858-07		TCGA-49-4512-01A-21D-1856-05
	TCGA-49-4514-01A-21	TCGA-BH-A204-11A-53	TCGA-A2-A25C-01A-11			TCGA-49-4514-01A-21R-1858-07		TCGA-49-4514-01A-21D-1856-05
	TCGA-49-6742-01A-11	TCGA-BH-A0AU-11A-11	TCGA-A2-A25D-01A-12			TCGA-49-6742-01A-11R-1858-07		TCGA-49-6742-01A-11D-1856-05
	TCGA-49-6743-01A-11	TCGA-BH-A1FD-11B-21	TCGA-A2-A25E-01A-11			TCGA-49-6743-01A-11R-1858-07		TCGA-49-6743-01A-11D-1856-05
	TCGA-49-6744-01A-11	TCGA-A7-A0CH-11A-32	TCGA-A2-A25F-01A-11			TCGA-49-6744-01A-11R-1858-07		TCGA-49-6744-01A-11D-1856-05
	TCGA-49-6745-01A-11	TCGA-BH-A0DQ-11A-12	TCGA-A2-A3KC-01A-11			TCGA-49-6745-01A-11R-1858-07		TCGA-49-6745-01A-11D-1856-05
	TCGA-49-6761-01A-31	TCGA-BH-A0C0-11A-21	TCGA-A2-A3KD-01A-12			TCGA-49-6761-01A-31R-1949-07		TCGA-49-6761-01A-31D-1947-05
	TCGA-49-6767-01A-11	TCGA-BH-A1FC-11A-32	TCGA-A2-A3XS-01A-11			TCGA-49-6767-01A-11R-1858-07		TCGA-49-6767-01A-11D-1856-05
	TCGA-49-AAQV-01A-11	TCGA-BH-A1FB-11A-33	TCGA-A2-A3XT-01A-11			TCGA-49-AAQV-01A-11R-A39D-07		TCGA-49-AAQV-01A-11D-A398-05
	TCGA-49-AAR0-01A-21	TCGA-BH-A0AZ-11A-22	TCGA-A2-A3XU-01A-12			TCGA-49-AAR0-01A-21R-A39D-07		TCGA-49-AAR0-01A-21D-A398-05
	TCGA-49-AAR2-01A-11	TCGA-BH-A1EO-11A-31	TCGA-A2-A3XV-01A-21			TCGA-49-AAR2-01A-11R-A39D-07		TCGA-49-AAR2-01A-11D-A398-05
	TCGA-49-AAR3-01A-11	TCGA-E9-A1N4-11A-33	TCGA-A2-A3XW-01A-11			TCGA-49-AAR3-01A-11R-A41B-07		TCGA-49-AAR3-01A-11D-A411-05
	TCGA-49-AAR4-01A-12	TCGA-A7-A13E-11A-61	TCGA-A2-A3XX-01A-21			TCGA-49-AAR4-01A-12R-A41B-07		TCGA-49-AAR4-01A-12D-A411-05
	TCGA-49-AAR9-01A-21	TCGA-BH-A0BV-11A-31	TCGA-A2-A3XY-01A-11			TCGA-49-AAR9-01A-21R-A41B-07		TCGA-49-AAR9-01A-21D-A411-05
	TCGA-49-AARE-01A-11	TCGA-A7-A0D9-11A-53	TCGA-A2-A3XZ-01A-42			TCGA-49-AARE-01A-11R-A41B-07		TCGA-49-AARE-01A-11D-A411-05
	TCGA-49-AARN-01A-21	TCGA-E9-A1RH-11A-34	TCGA-A2-A3Y0-01A-11			TCGA-49-AARN-01A-21R-A41B-07		TCGA-49-AARN-01A-21D-A411-05
	TCGA-49-AARO-01A-12	TCGA-A7-A0DB-11A-33	TCGA-A2-A4RW-01A-21			TCGA-49-AARO-01A-12R-A41B-07		TCGA-49-AARO-01A-12D-A411-05
	TCGA-49-AARQ-01A-11	TCGA-BH-A0B8-11A-41	TCGA-A2-A4RX-01A-11			TCGA-49-AARQ-01A-11R-A41B-07		TCGA-49-AARQ-01A-11D-A411-05
	TCGA-49-AARR-01A-11	TCGA-BH-A1FE-11B-14	TCGA-A2-A4RY-01A-31			TCGA-49-AARR-01A-11R-A41B-07		TCGA-49-AARR-01A-11D-A411-05
	TCGA-4B-A93V-01A-11		TCGA-A2-A4S0-01A-21			TCGA-4B-A93V-01A-11R-A39D-07		TCGA-4B-A93V-01A-11D-A398-05
	TCGA-50-5044-01A-21		TCGA-A2-A4S1-01A-21			TCGA-50-5044-01A-21R-1858-07		TCGA-50-5044-01A-21D-1856-05
	TCGA-50-5045-01A-01		TCGA-A2-A4S2-01A-12			TCGA-50-5045-01A-01R-1628-07		TCGA-50-5045-01A-01D-1626-05
	TCGA-50-5049-01A-01		TCGA-A2-A4S3-01A-21			TCGA-50-5049-01A-01R-1628-07		TCGA-50-5049-01A-01D-1626-05
	TCGA-50-5051-01A-21		TCGA-A7-A0D9-01A-31			TCGA-50-5051-01A-21R-1858-07		TCGA-50-5051-01A-21D-1856-05
	TCGA-50-5055-01A-01		TCGA-A7-A13D-01A-13			TCGA-50-5055-01A-01R-1628-07		TCGA-50-5055-01A-01D-1626-05
	TCGA-50-5066-01A-01		TCGA-A7-A13E-01A-11			TCGA-50-5066-01A-01R-1628-07		TCGA-50-5066-01A-01D-1626-05
	TCGA-50-5068-01A-01		TCGA-A7-A13F-01A-11			TCGA-50-5068-01A-01R-1628-07		TCGA-50-5068-01A-01D-1626-05
	TCGA-50-5072-01A-21		TCGA-A7-A13G-01B-04			TCGA-50-5072-01A-21R-1858-07		TCGA-50-5072-01A-21D-1856-05
	TCGA-50-5930-01A-11		TCGA-A7-A13H-01A-11			TCGA-50-5930-01A-11R-1755-07		TCGA-50-5930-01A-11D-1756-05
	TCGA-50-5931-01A-11		TCGA-A7-A26E-01A-11			TCGA-50-5931-01A-11R-1755-07		TCGA-50-5931-01A-11D-1756-05
	TCGA-50-5932-01A-11		TCGA-A7-A26F-01B-04			TCGA-50-5932-01A-11R-1755-07		TCGA-50-5932-01A-11D-1756-05
	TCGA-50-5933-01A-11		TCGA-A7-A26G-01A-21			TCGA-50-5933-01A-11R-1755-07		TCGA-50-5933-01A-11D-1756-05
	TCGA-50-5935-01A-11		TCGA-A7-A26H-01A-11			TCGA-50-5935-01A-11R-1755-07		TCGA-50-5935-01A-11D-1756-05
	TCGA-50-5936-01A-11		TCGA-A7-A26J-01A-11			TCGA-50-5936-01A-11R-1628-07		TCGA-50-5936-01A-11D-1626-05
	TCGA-50-5939-01A-11		TCGA-A7-A2KD-01A-31			TCGA-50-5939-01A-11R-1628-07		TCGA-50-5939-01A-11D-1626-05
	TCGA-50-5941-01A-11		TCGA-A7-A3IY-01A-21			TCGA-50-5941-01A-11R-1755-07		TCGA-50-5941-01A-11D-1756-05
	TCGA-50-5942-01A-21		TCGA-A7-A3IZ-01A-11			TCGA-50-5942-01A-21R-1755-07		TCGA-50-5942-01A-21D-1756-05
	TCGA-50-5944-01A-11		TCGA-A7-A3J0-01A-11			TCGA-50-5944-01A-11R-1755-07		TCGA-50-5944-01A-11D-1756-05
	TCGA-50-5946-01A-11		TCGA-A7-A3J1-01A-11			TCGA-50-5946-01A-11R-1755-07		TCGA-50-5946-01A-11D-1756-05
	TCGA-50-6590-01A-12		TCGA-A7-A3RF-01A-11			TCGA-50-6590-01A-12R-1858-07		TCGA-50-6590-01A-12D-1856-05
	TCGA-50-6591-01A-11		TCGA-A7-A425-01A-11			TCGA-50-6591-01A-11R-1755-07		TCGA-50-6591-01A-11D-1756-05
	TCGA-50-6592-01A-11		TCGA-A7-A426-01A-22			TCGA-50-6592-01A-11R-1755-07		TCGA-50-6592-01A-11D-1756-05
	TCGA-50-6593-01A-11		TCGA-A7-A4SA-01A-11			TCGA-50-6593-01A-11R-1755-07		TCGA-50-6593-01A-11D-1756-05
	TCGA-50-6594-01A-11		TCGA-A7-A4SB-01A-21			TCGA-50-6594-01A-11R-1755-07		TCGA-50-6594-01A-11D-1756-05
	TCGA-50-6595-01A-12		TCGA-A7-A4SC-01A-12			TCGA-50-6595-01A-12R-1858-07		TCGA-50-6595-01A-12D-1856-05
	TCGA-50-6597-01A-11		TCGA-A7-A4SD-01A-11			TCGA-50-6597-01A-11R-1858-07		TCGA-50-6597-01A-11D-1856-05
	TCGA-50-6673-01A-11		TCGA-A7-A4SE-01A-11			TCGA-50-6673-01A-11R-1949-07		TCGA-50-6673-01A-11D-1947-05
	TCGA-50-7109-01A-11		TCGA-A7-A4SF-01A-11			TCGA-50-7109-01A-11R-2039-07		TCGA-50-7109-01A-11D-2037-05
	TCGA-50-8457-01A-11		TCGA-A7-A56D-01A-11			TCGA-50-8457-01A-11R-2326-07		TCGA-50-8457-01A-11D-2324-05
	TCGA-50-8459-01A-11		TCGA-A7-A5ZV-01A-11			TCGA-50-8459-01A-11R-2326-07		TCGA-50-8459-01A-11D-2324-05
	TCGA-50-8460-01A-11		TCGA-A7-A5ZW-01A-12			TCGA-50-8460-01A-11R-2326-07		TCGA-50-8460-01A-11D-2324-05
	TCGA-53-7624-01A-11		TCGA-A7-A5ZX-01A-12			TCGA-53-7624-01A-11R-2066-07		TCGA-53-7624-01A-11D-2064-05
	TCGA-53-7626-01A-12		TCGA-A7-A6VV-01A-22			TCGA-53-7626-01A-12R-2066-07		TCGA-53-7626-01A-12D-2064-05
	TCGA-53-7813-01A-11		TCGA-A7-A6VW-01A-21			TCGA-53-7813-01A-11R-2170-07		TCGA-53-7813-01A-11D-2168-05
	TCGA-53-A4EZ-01A-12		TCGA-A7-A6VX-01A-12			TCGA-53-A4EZ-01A-12R-A24X-07		TCGA-53-A4EZ-01A-12D-A24U-05
	TCGA-55-5899-01A-11		TCGA-A7-A6VY-01A-12			TCGA-55-5899-01A-11R-1628-07		TCGA-55-5899-01A-11D-1626-05
	TCGA-55-6543-01A-11		TCGA-A8-A075-01A-11			TCGA-55-6543-01A-11R-1755-07		TCGA-55-6543-01A-11D-1756-05
	TCGA-55-6642-01A-11		TCGA-A8-A08O-01A-21			TCGA-55-6642-01A-11R-1858-07		TCGA-55-6642-01A-11D-1856-05
	TCGA-55-6712-01A-11		TCGA-A8-A0A6-01A-12			TCGA-55-6712-01A-11R-1858-07		TCGA-55-6712-01A-11D-1856-05
	TCGA-55-6968-01A-11		TCGA-A8-A0AD-01A-11			TCGA-55-6968-01A-11R-1949-07		TCGA-55-6968-01A-11D-1947-05
	TCGA-55-6970-01A-11		TCGA-AC-A23C-01A-12			TCGA-55-6970-01A-11R-1949-07		TCGA-55-6970-01A-11D-1947-05
	TCGA-55-6971-01A-11		TCGA-AC-A23E-01A-11			TCGA-55-6971-01A-11R-1949-07		TCGA-55-6971-01A-11D-1947-05
	TCGA-55-6972-01A-11		TCGA-AC-A23G-01A-11			TCGA-55-6972-01A-11R-1949-07		TCGA-55-6972-01A-11D-1947-05
	TCGA-55-6975-01A-11		TCGA-AC-A23H-01A-11			TCGA-55-6975-01A-11R-1949-07		TCGA-55-6975-01A-11D-1947-05
	TCGA-55-6978-01A-11		TCGA-AC-A2B8-01A-11			TCGA-55-6978-01A-11R-1949-07		TCGA-55-6978-01A-11D-1947-05
	TCGA-55-6979-01A-11		TCGA-AC-A2BK-01A-11			TCGA-55-6979-01A-11R-1949-07		TCGA-55-6979-01A-11D-1947-05
	TCGA-55-6980-01A-11		TCGA-AC-A2BM-01A-11			TCGA-55-6980-01A-11R-1949-07		TCGA-55-6980-01A-11D-1947-05
	TCGA-55-6981-01A-11		TCGA-AC-A2FB-01A-11			TCGA-55-6981-01A-11R-1949-07		TCGA-55-6981-01A-11D-1947-05
	TCGA-55-6982-01A-11		TCGA-AC-A2FE-01A-11			TCGA-55-6982-01A-11R-1949-07		TCGA-55-6982-01A-11D-1947-05
	TCGA-55-6983-01A-11		TCGA-AC-A2FF-01A-11			TCGA-55-6983-01A-11R-1949-07		TCGA-55-6983-01A-11D-1947-05
	TCGA-55-6984-01A-11		TCGA-AC-A2FG-01A-11			TCGA-55-6984-01A-11R-1949-07		TCGA-55-6984-01A-11D-1947-05
	TCGA-55-6985-01A-11		TCGA-AC-A2FK-01A-12			TCGA-55-6985-01A-11R-1949-07		TCGA-55-6985-01A-11D-1947-05
	TCGA-55-6986-01A-11		TCGA-AC-A2FM-01A-11			TCGA-55-6986-01A-11R-1949-07		TCGA-55-6986-01A-11D-1947-05
	TCGA-55-6987-01A-11		TCGA-AC-A2FO-01A-11			TCGA-55-6987-01A-11R-1949-07		TCGA-55-6987-01A-11D-1947-05
	TCGA-55-7227-01A-11		TCGA-AC-A2QH-01B-04			TCGA-55-7227-01A-11R-2039-07		TCGA-55-7227-01A-11D-2037-05
	TCGA-55-7281-01A-11		TCGA-AC-A2QI-01A-12			TCGA-55-7281-01A-11R-2039-07		TCGA-55-7281-01A-11D-2037-05
	TCGA-55-7283-01A-11		TCGA-AC-A2QJ-01A-12			TCGA-55-7283-01A-11R-2039-07		TCGA-55-7283-01A-11D-2037-05
	TCGA-55-7284-01B-11		TCGA-AC-A3BB-01A-21			TCGA-55-7284-01B-11R-2241-07		TCGA-55-7284-01B-11D-2239-05
	TCGA-55-7570-01A-11		TCGA-AC-A3EH-01A-22			TCGA-55-7570-01A-11R-2039-07		TCGA-55-7570-01A-11D-2037-05
	TCGA-55-7573-01A-11		TCGA-AC-A3HN-01A-11			TCGA-55-7573-01A-11R-2039-07		TCGA-55-7573-01A-11D-2037-05
	TCGA-55-7574-01A-11		TCGA-AC-A3OD-01B-06			TCGA-55-7574-01A-11R-2039-07		TCGA-55-7574-01A-11D-2037-05
	TCGA-55-7576-01A-11		TCGA-AC-A3QP-01A-11			TCGA-55-7576-01A-11R-2066-07		TCGA-55-7576-01A-11D-2064-05
	TCGA-55-7724-01A-11		TCGA-AC-A3TM-01A-11			TCGA-55-7724-01A-11R-2170-07		TCGA-55-7724-01A-11D-2168-05
	TCGA-55-7725-01A-11		TCGA-AC-A3TN-01A-11			TCGA-55-7725-01A-11R-2170-07		TCGA-55-7725-01A-11D-2168-05
	TCGA-55-7726-01A-11		TCGA-AC-A3W5-01A-11			TCGA-55-7726-01A-11R-2170-07		TCGA-55-7726-01A-11D-2168-05
	TCGA-55-7727-01A-11		TCGA-AC-A3W6-01A-12			TCGA-55-7727-01A-11R-2170-07		TCGA-55-7727-01A-11D-2168-05
	TCGA-55-7728-01A-11		TCGA-AC-A3W7-01A-11			TCGA-55-7728-01A-11R-2187-07		TCGA-55-7728-01A-11D-2185-05
	TCGA-55-7815-01A-11		TCGA-AC-A3YI-01A-21			TCGA-55-7815-01A-11R-2170-07		TCGA-55-7815-01A-11D-2168-05
	TCGA-55-7816-01A-11		TCGA-AC-A3YJ-01A-11			TCGA-55-7816-01A-11R-2170-07		TCGA-55-7816-01A-11D-2168-05
	TCGA-55-7903-01A-11		TCGA-AC-A4ZE-01A-11			TCGA-55-7903-01A-11R-2170-07		TCGA-55-7903-01A-11D-2168-05
	TCGA-55-7907-01A-11		TCGA-AC-A5EH-01A-11			TCGA-55-7907-01A-11R-2170-07		TCGA-55-7907-01A-11D-2168-05
	TCGA-55-7910-01A-11		TCGA-AC-A5XS-01A-11			TCGA-55-7910-01A-11R-2170-07		TCGA-55-7910-01A-11D-2168-05
	TCGA-55-7911-01A-11		TCGA-AC-A5XU-01A-11			TCGA-55-7911-01A-11R-2170-07		TCGA-55-7911-01A-11D-2168-05
	TCGA-55-7913-01B-11		TCGA-AC-A62V-01A-11			TCGA-55-7913-01B-11R-2241-07		TCGA-55-7913-01B-11D-2239-05
	TCGA-55-7914-01A-11		TCGA-AC-A62X-01A-11			TCGA-55-7914-01A-11R-2170-07		TCGA-55-7914-01A-11D-2168-05
	TCGA-55-7994-01A-11		TCGA-AC-A62Y-01A-11			TCGA-55-7994-01A-11R-2187-07		TCGA-55-7994-01A-11D-2185-05
	TCGA-55-7995-01A-11		TCGA-AC-A6IV-01A-12			TCGA-55-7995-01A-11R-2187-07		TCGA-55-7995-01A-11D-2185-05
	TCGA-55-8085-01A-11		TCGA-AC-A6IW-01A-12			TCGA-55-8085-01A-11R-2241-07		TCGA-55-8085-01A-11D-2239-05
	TCGA-55-8087-01A-11		TCGA-AC-A6IX-01A-12			TCGA-55-8087-01A-11R-2241-07		TCGA-55-8087-01A-11D-2239-05
	TCGA-55-8089-01A-11		TCGA-AC-A6NO-01A-12			TCGA-55-8089-01A-11R-2241-07		TCGA-55-8089-01A-11D-2239-05
	TCGA-55-8090-01A-11		TCGA-AC-A7VB-01A-11			TCGA-55-8090-01A-11R-2241-07		TCGA-55-8090-01A-11D-2239-05
	TCGA-55-8091-01A-11		TCGA-AC-A7VC-01A-11			TCGA-55-8091-01A-11R-2241-07		TCGA-55-8091-01A-11D-2239-05
	TCGA-55-8092-01A-11		TCGA-AC-A8OP-01A-11			TCGA-55-8092-01A-11R-2241-07		TCGA-55-8092-01A-11D-2239-05
	TCGA-55-8094-01A-11		TCGA-AC-A8OQ-01A-11			TCGA-55-8094-01A-11R-2241-07		TCGA-55-8094-01A-11D-2239-05
	TCGA-55-8096-01A-11		TCGA-AC-A8OR-01A-21			TCGA-55-8096-01A-11R-2241-07		TCGA-55-8096-01A-11D-2239-05
	TCGA-55-8097-01A-11		TCGA-AC-A8OS-01A-12			TCGA-55-8097-01A-11R-2241-07		TCGA-55-8097-01A-11D-2239-05
	TCGA-55-8203-01A-11		TCGA-AN-A0XL-01A-11			TCGA-55-8203-01A-11R-2241-07		TCGA-55-8203-01A-11D-2239-05
	TCGA-55-8204-01A-11		TCGA-AN-A0XN-01A-21			TCGA-55-8204-01A-11R-2241-07		TCGA-55-8204-01A-11D-2239-05
	TCGA-55-8205-01A-11		TCGA-AN-A0XO-01A-11			TCGA-55-8205-01A-11R-2241-07		TCGA-55-8205-01A-11D-2239-05
	TCGA-55-8206-01A-11		TCGA-AN-A0XP-01A-11			TCGA-55-8206-01A-11R-2241-07		TCGA-55-8206-01A-11D-2239-05
	TCGA-55-8207-01A-11		TCGA-AN-A0XR-01A-11			TCGA-55-8207-01A-11R-2241-07		TCGA-55-8207-01A-11D-2239-05
	TCGA-55-8208-01A-11		TCGA-AN-A0XS-01A-22			TCGA-55-8208-01A-11R-2241-07		TCGA-55-8208-01A-11D-2239-05
	TCGA-55-8299-01A-11		TCGA-AN-A0XT-01A-11			TCGA-55-8299-01A-11R-2287-07		TCGA-55-8299-01A-11D-2285-05
	TCGA-55-8301-01A-11		TCGA-AN-A0XU-01A-11			TCGA-55-8301-01A-11R-2287-07		TCGA-55-8301-01A-11D-2285-05
	TCGA-55-8302-01A-11		TCGA-AN-A0XV-01A-11			TCGA-55-8302-01A-11R-2326-07		TCGA-55-8302-01A-11D-2324-05
	TCGA-55-8505-01A-11		TCGA-AN-A0XW-01A-11			TCGA-55-8505-01A-11R-2403-07		TCGA-55-8505-01A-11D-2398-05
	TCGA-55-8506-01A-11		TCGA-AO-A03L-01A-41			TCGA-55-8506-01A-11R-2403-07		TCGA-55-8506-01A-11D-2398-05
	TCGA-55-8507-01A-11		TCGA-AO-A03M-01B-11			TCGA-55-8507-01A-11R-2403-07		TCGA-55-8507-01A-11D-2398-05
	TCGA-55-8508-01A-11		TCGA-AO-A03N-01B-11			TCGA-55-8508-01A-11R-2403-07		TCGA-55-8508-01A-11D-2398-05
	TCGA-55-8510-01A-11		TCGA-AO-A03U-01B-21			TCGA-55-8510-01A-11R-2403-07		TCGA-55-8510-01A-11D-2398-05
	TCGA-55-8511-01A-11		TCGA-AO-A0JA-01A-11			TCGA-55-8511-01A-11R-2403-07		TCGA-55-8511-01A-11D-2398-05
	TCGA-55-8512-01A-11		TCGA-AO-A0JB-01A-11			TCGA-55-8512-01A-11R-2403-07		TCGA-55-8512-01A-11D-2398-05
	TCGA-55-8513-01A-11		TCGA-AO-A0JC-01A-11			TCGA-55-8513-01A-11R-2403-07		TCGA-55-8513-01A-11D-2398-05
	TCGA-55-8514-01A-11		TCGA-AO-A0JD-01A-11			TCGA-55-8514-01A-11R-2403-07		TCGA-55-8514-01A-11D-2398-05
	TCGA-55-8614-01A-11		TCGA-AO-A0JE-01A-11			TCGA-55-8614-01A-11R-2403-07		TCGA-55-8614-01A-11D-2398-05
	TCGA-55-8615-01A-11		TCGA-AO-A0JF-01A-11			TCGA-55-8615-01A-11R-2403-07		TCGA-55-8615-01A-11D-2398-05
	TCGA-55-8616-01A-11		TCGA-AO-A0JG-01A-31			TCGA-55-8616-01A-11R-2403-07		TCGA-55-8616-01A-11D-2398-05
	TCGA-55-8619-01A-11		TCGA-AO-A0JI-01A-21			TCGA-55-8619-01A-11R-2403-07		TCGA-55-8619-01A-11D-2398-05
	TCGA-55-8620-01A-11		TCGA-AO-A0JJ-01A-11			TCGA-55-8620-01A-11R-2403-07		TCGA-55-8620-01A-11D-2398-05
	TCGA-55-8621-01A-11		TCGA-AO-A0JL-01A-11			TCGA-55-8621-01A-11R-2403-07		TCGA-55-8621-01A-11D-2398-05
	TCGA-55-A48X-01A-11		TCGA-AO-A0JM-01A-21			TCGA-55-A48X-01A-11R-A24H-07		TCGA-55-A48X-01A-11D-A24I-05
	TCGA-55-A48Y-01A-11		TCGA-AO-A124-01A-11			TCGA-55-A48Y-01A-11R-A24H-07		TCGA-55-A48Y-01A-11D-A24I-05
	TCGA-55-A48Z-01A-12		TCGA-AO-A125-01A-11			TCGA-55-A48Z-01A-12R-A24X-07		TCGA-55-A48Z-01A-12D-A24U-05
	TCGA-55-A490-01A-11		TCGA-AO-A126-01A-11			TCGA-55-A490-01A-11R-A466-07		TCGA-55-A490-01A-11D-A24I-05
	TCGA-55-A491-01A-11		TCGA-AO-A128-01A-11			TCGA-55-A491-01A-11R-A24H-07		TCGA-55-A491-01A-11D-A24I-05
	TCGA-55-A492-01A-11		TCGA-AO-A129-01A-21			TCGA-55-A492-01A-11R-A24H-07		TCGA-55-A492-01A-11D-A24I-05
	TCGA-55-A493-01A-11		TCGA-AO-A12B-01A-11			TCGA-55-A493-01A-11R-A24H-07		TCGA-55-A493-01A-11D-A24I-05
	TCGA-55-A494-01A-11		TCGA-AO-A12C-01A-11			TCGA-55-A494-01A-11R-A24X-07		TCGA-55-A494-01A-11D-A24U-05
	TCGA-55-A4DF-01A-11		TCGA-AO-A12E-01A-11			TCGA-55-A4DF-01A-11R-A24H-07		TCGA-55-A4DF-01A-11D-A24I-05
	TCGA-55-A4DG-01A-11		TCGA-AO-A12G-01A-11			TCGA-55-A4DG-01A-11R-A24H-07		TCGA-55-A4DG-01A-11D-A24I-05
	TCGA-55-A57B-01A-12		TCGA-AO-A1KO-01A-31			TCGA-55-A57B-01A-12R-A39D-07		TCGA-55-A57B-01A-12D-A398-05
	TCGA-62-8394-01A-11		TCGA-AO-A1KP-01A-11			TCGA-62-8394-01A-11R-2326-07		TCGA-62-8394-01A-11D-2324-05
	TCGA-62-8395-01A-11		TCGA-AO-A1KQ-01A-11			TCGA-62-8395-01A-11R-2326-07		TCGA-62-8395-01A-11D-2324-05
	TCGA-62-8397-01A-11		TCGA-AO-A1KR-01A-12			TCGA-62-8397-01A-11R-2326-07		TCGA-62-8397-01A-11D-2324-05
	TCGA-62-8398-01A-11		TCGA-AO-A1KS-01A-11			TCGA-62-8398-01A-11R-2326-07		TCGA-62-8398-01A-11D-2324-05
	TCGA-62-8399-01A-21		TCGA-AO-A1KT-01A-11			TCGA-62-8399-01A-21R-2326-07		TCGA-62-8399-01A-21D-2324-05
	TCGA-62-8402-01A-11		TCGA-AQ-A04H-01B-11			TCGA-62-8402-01A-11R-2326-07		TCGA-62-8402-01A-11D-2324-05
	TCGA-62-A46O-01A-11		TCGA-AQ-A04L-01B-21			TCGA-62-A46O-01A-11R-A24H-07		TCGA-62-A46O-01A-11D-A24I-05
	TCGA-62-A46P-01A-11		TCGA-AQ-A0Y5-01A-11			TCGA-62-A46P-01A-11R-A24H-07		TCGA-62-A46P-01A-11D-A24I-05
	TCGA-62-A46R-01A-11		TCGA-AQ-A1H2-01A-11			TCGA-62-A46R-01A-11R-A24H-07		TCGA-62-A46R-01A-11D-A24I-05
	TCGA-62-A46S-01A-11		TCGA-AQ-A1H3-01A-31			TCGA-62-A46S-01A-11R-A24H-07		TCGA-62-A46S-01A-11D-A24I-05
	TCGA-62-A46V-01A-11		TCGA-AQ-A54N-01A-11			TCGA-62-A46V-01A-11R-A24H-07		TCGA-62-A46V-01A-11D-A24I-05
	TCGA-62-A46Y-01A-11		TCGA-AQ-A54O-01A-11			TCGA-62-A46Y-01A-11R-A24H-07		TCGA-62-A46Y-01A-11D-A24I-05
	TCGA-62-A470-01A-11		TCGA-AQ-A7U7-01A-22			TCGA-62-A470-01A-11R-A24H-07		TCGA-62-A470-01A-11D-A24I-05
	TCGA-62-A471-01A-12		TCGA-AR-A0TP-01A-11			TCGA-62-A471-01A-12R-A24H-07		TCGA-62-A471-01A-12D-A24I-05
	TCGA-62-A472-01A-11		TCGA-AR-A0TQ-01A-11			TCGA-62-A472-01A-11R-A24H-07		TCGA-62-A472-01A-11D-A24I-05
	TCGA-64-1679-01A-21		TCGA-AR-A0TR-01A-11			TCGA-64-1679-01A-21R-2066-07		TCGA-64-1679-01A-21D-2064-05
	TCGA-64-1681-01A-11		TCGA-AR-A0TT-01A-31			TCGA-64-1681-01A-11R-2066-07		TCGA-64-1681-01A-11D-2064-05
	TCGA-64-5774-01A-01		TCGA-AR-A0TU-01A-31			TCGA-64-5774-01A-01R-1628-07		TCGA-64-5774-01A-01D-1626-05
	TCGA-64-5775-01A-01		TCGA-AR-A0TV-01A-21			TCGA-64-5775-01A-01R-1628-07		TCGA-64-5775-01A-01D-1626-05
	TCGA-64-5778-01A-01		TCGA-AR-A0TW-01A-11			TCGA-64-5778-01A-01R-1628-07		TCGA-64-5778-01A-01D-1626-05
	TCGA-64-5779-01A-01		TCGA-AR-A0TX-01A-11			TCGA-64-5779-01A-01R-1628-07		TCGA-64-5779-01A-01D-1626-05
	TCGA-64-5781-01A-01		TCGA-AR-A0TZ-01A-12			TCGA-64-5781-01A-01R-1628-07		TCGA-64-5781-01A-01D-1626-05
	TCGA-64-5815-01A-01		TCGA-AR-A0U0-01A-11			TCGA-64-5815-01A-01R-1628-07		TCGA-64-5815-01A-01D-1626-05
	TCGA-67-4679-01B-01		TCGA-AR-A0U2-01A-11			TCGA-67-4679-01B-01R-1755-07		TCGA-67-4679-01B-01D-1756-05
	TCGA-67-6215-01A-11		TCGA-AR-A0U3-01A-11			TCGA-67-6215-01A-11R-1755-07		TCGA-67-6215-01A-11D-1756-05
	TCGA-67-6216-01A-11		TCGA-AR-A0U4-01A-11			TCGA-67-6216-01A-11R-1755-07		TCGA-67-6216-01A-11D-1756-05
	TCGA-67-6217-01A-11		TCGA-AR-A1AI-01A-11			TCGA-67-6217-01A-11R-1755-07		TCGA-67-6217-01A-11D-1756-05
	TCGA-69-7760-01A-11		TCGA-AR-A1AJ-01A-21			TCGA-69-7760-01A-11R-2170-07		TCGA-69-7760-01A-11D-2168-05
	TCGA-69-7761-01A-11		TCGA-AR-A1AK-01A-21			TCGA-69-7761-01A-11R-2170-07		TCGA-69-7761-01A-11D-2168-05
	TCGA-69-7763-01A-11		TCGA-AR-A1AL-01A-21			TCGA-69-7763-01A-11R-2170-07		TCGA-69-7763-01A-11D-2168-05
	TCGA-69-7764-01A-11		TCGA-AR-A1AM-01A-41			TCGA-69-7764-01A-11R-2170-07		TCGA-69-7764-01A-11D-2168-05
	TCGA-69-7765-01A-11		TCGA-AR-A1AN-01A-11			TCGA-69-7765-01A-11R-2170-07		TCGA-69-7765-01A-11D-2168-05
	TCGA-69-7973-01A-11		TCGA-AR-A1AO-01A-11			TCGA-69-7973-01A-11R-2187-07		TCGA-69-7973-01A-11D-2185-05
	TCGA-69-7974-01A-11		TCGA-AR-A1AP-01A-11			TCGA-69-7974-01A-11R-2187-07		TCGA-69-7974-01A-11D-2185-05
	TCGA-69-7978-01A-11		TCGA-AR-A1AQ-01A-11			TCGA-69-7978-01A-11R-2187-07		TCGA-69-7978-01A-11D-2185-05
	TCGA-69-7979-01A-11		TCGA-AR-A1AR-01A-31			TCGA-69-7979-01A-11R-2187-07		TCGA-69-7979-01A-11D-2185-05
	TCGA-69-7980-01A-11		TCGA-AR-A1AS-01A-11			TCGA-69-7980-01A-11R-2187-07		TCGA-69-7980-01A-11D-2185-05
	TCGA-69-8253-01A-11		TCGA-AR-A1AT-01A-11			TCGA-69-8253-01A-11R-2287-07		TCGA-69-8253-01A-11D-2285-05
	TCGA-69-8254-01A-11		TCGA-AR-A1AU-01A-11			TCGA-69-8254-01A-11R-2287-07		TCGA-69-8254-01A-11D-2285-05
	TCGA-69-8255-01A-11		TCGA-AR-A1AV-01A-21			TCGA-69-8255-01A-11R-2287-07		TCGA-69-8255-01A-11D-2285-05
	TCGA-69-8453-01A-12		TCGA-AR-A1AW-01A-21			TCGA-69-8453-01A-12R-2326-07		TCGA-69-8453-01A-12D-2324-05
	TCGA-69-A59K-01A-11		TCGA-AR-A1AX-01A-11			TCGA-69-A59K-01A-11R-A262-07		TCGA-69-A59K-01A-11D-A25R-05
	TCGA-71-6725-01A-11		TCGA-AR-A1AY-01A-21			TCGA-71-6725-01A-11R-1858-07		TCGA-71-6725-01A-11D-1856-05
	TCGA-71-8520-01A-11		TCGA-AR-A24H-01A-11			TCGA-71-8520-01A-11R-2403-07		TCGA-71-8520-01A-11D-2398-05
	TCGA-73-4658-01A-01		TCGA-AR-A24K-01A-11			TCGA-73-4658-01A-01R-1755-07		TCGA-73-4658-01A-01D-1756-05
	TCGA-73-4676-01A-01		TCGA-AR-A24L-01A-11			TCGA-73-4676-01A-01R-1755-07		TCGA-73-4676-01A-01D-1756-05
	TCGA-73-7498-01A-12		TCGA-AR-A24M-01A-11			TCGA-73-7498-01A-12R-2187-07		TCGA-73-7498-01A-12D-2185-05
	TCGA-73-7499-01A-11		TCGA-AR-A24N-01A-11			TCGA-73-7499-01A-11R-2187-07		TCGA-73-7499-01A-11D-2185-05
	TCGA-73-A9RS-01A-11		TCGA-AR-A24O-01A-11			TCGA-73-A9RS-01A-11R-A41B-07		TCGA-73-A9RS-01A-11D-A411-05
	TCGA-75-5122-01A-01		TCGA-AR-A24P-01A-11			TCGA-75-5122-01A-01R-1755-07		TCGA-75-5122-01A-01D-1756-05
	TCGA-75-5125-01A-01		TCGA-AR-A24Q-01A-12			TCGA-75-5125-01A-01R-1755-07		TCGA-75-5125-01A-01D-1756-05
	TCGA-75-5126-01A-01		TCGA-AR-A24R-01A-11			TCGA-75-5126-01A-01R-1755-07		TCGA-75-5126-01A-01D-1756-05
	TCGA-75-5146-01A-01		TCGA-AR-A24S-01A-11			TCGA-75-5146-01A-01R-1628-07		TCGA-75-5146-01A-01D-1626-05
	TCGA-75-5147-01A-01		TCGA-AR-A24T-01A-11			TCGA-75-5147-01A-01R-1628-07		TCGA-75-5147-01A-01D-1626-05
	TCGA-75-6203-01A-11		TCGA-AR-A24U-01A-11			TCGA-75-6203-01A-11R-1755-07		TCGA-75-6203-01A-11D-1756-05
	TCGA-75-6205-01A-11		TCGA-AR-A24V-01A-21			TCGA-75-6205-01A-11R-1755-07		TCGA-75-6205-01A-11D-1756-05
	TCGA-75-6206-01A-11		TCGA-AR-A24W-01A-11			TCGA-75-6206-01A-11R-1755-07		TCGA-75-6206-01A-11D-1756-05
	TCGA-75-6207-01A-11		TCGA-AR-A24X-01A-11			TCGA-75-6207-01A-11R-1755-07		TCGA-75-6207-01A-11D-1756-05
	TCGA-75-6211-01A-11		TCGA-AR-A24Z-01A-11			TCGA-75-6211-01A-11R-1755-07		TCGA-75-6211-01A-11D-1756-05
	TCGA-75-6212-01A-11		TCGA-AR-A250-01A-31			TCGA-75-6212-01A-11R-1755-07		TCGA-75-6212-01A-11D-1756-05
	TCGA-75-6214-01A-41		TCGA-AR-A251-01A-12			TCGA-75-6214-01A-41R-1949-07		TCGA-75-6214-01A-41D-1947-05
	TCGA-75-7025-01A-12		TCGA-AR-A252-01A-11			TCGA-75-7025-01A-12R-1949-07		TCGA-75-7025-01A-12D-1947-05
	TCGA-75-7027-01A-11		TCGA-AR-A254-01A-21			TCGA-75-7027-01A-11R-1949-07		TCGA-75-7027-01A-11D-1947-05
	TCGA-75-7030-01A-11		TCGA-AR-A255-01A-11			TCGA-75-7030-01A-11R-1949-07		TCGA-75-7030-01A-11D-1947-05
	TCGA-75-7031-01A-11		TCGA-AR-A256-01A-11			TCGA-75-7031-01A-11R-1949-07		TCGA-75-7031-01A-11D-1947-05
	TCGA-78-7143-01A-11		TCGA-AR-A2LE-01A-11			TCGA-78-7143-01A-11R-2039-07		TCGA-78-7143-01A-11D-2037-05
	TCGA-78-7145-01A-11		TCGA-AR-A2LH-01A-31			TCGA-78-7145-01A-11R-2039-07		TCGA-78-7145-01A-11D-2037-05
	TCGA-78-7146-01A-11		TCGA-AR-A2LJ-01A-12			TCGA-78-7146-01A-11R-2039-07		TCGA-78-7146-01A-11D-2037-05
	TCGA-78-7147-01A-11		TCGA-AR-A2LK-01A-11			TCGA-78-7147-01A-11R-2039-07		TCGA-78-7147-01A-11D-2037-05
	TCGA-78-7148-01A-11		TCGA-AR-A2LL-01A-11			TCGA-78-7148-01A-11R-2039-07		TCGA-78-7148-01A-11D-2037-05
	TCGA-78-7149-01A-11		TCGA-AR-A2LM-01A-11			TCGA-78-7149-01A-11R-2039-07		TCGA-78-7149-01A-11D-2037-05
	TCGA-78-7150-01A-21		TCGA-AR-A2LN-01A-21			TCGA-78-7150-01A-21R-2039-07		TCGA-78-7150-01A-21D-2037-05
	TCGA-78-7152-01A-11		TCGA-AR-A2LO-01A-31			TCGA-78-7152-01A-11R-2039-07		TCGA-78-7152-01A-11D-2037-05
	TCGA-78-7153-01A-11		TCGA-AR-A2LQ-01A-22			TCGA-78-7153-01A-11R-2039-07		TCGA-78-7153-01A-11D-2037-05
	TCGA-78-7154-01A-11		TCGA-AR-A2LR-01A-12			TCGA-78-7154-01A-11R-2039-07		TCGA-78-7154-01A-11D-2037-05
	TCGA-78-7155-01A-11		TCGA-AR-A5QM-01A-11			TCGA-78-7155-01A-11R-2039-07		TCGA-78-7155-01A-11D-2037-05
	TCGA-78-7156-01A-11		TCGA-AR-A5QN-01A-12			TCGA-78-7156-01A-11R-2039-07		TCGA-78-7156-01A-11D-2037-05
	TCGA-78-7158-01A-11		TCGA-AR-A5QP-01A-11			TCGA-78-7158-01A-11R-2039-07		TCGA-78-7158-01A-11D-2037-05
	TCGA-78-7159-01A-11		TCGA-AR-A5QQ-01A-11			TCGA-78-7159-01A-11R-2039-07		TCGA-78-7159-01A-11D-2037-05
	TCGA-78-7160-01A-11		TCGA-B6-A0I1-01A-11			TCGA-78-7160-01A-11R-2039-07		TCGA-78-7160-01A-11D-2037-05
	TCGA-78-7161-01A-11		TCGA-B6-A0IK-01A-12			TCGA-78-7161-01A-11R-2039-07		TCGA-78-7161-01A-11D-2037-05
	TCGA-78-7162-01A-21		TCGA-B6-A0RE-01A-11			TCGA-78-7162-01A-21R-2066-07		TCGA-78-7162-01A-21D-2064-05
	TCGA-78-7163-01A-12		TCGA-B6-A0RG-01A-11			TCGA-78-7163-01A-12R-2066-07		TCGA-78-7163-01A-12D-2064-05
	TCGA-78-7166-01A-12		TCGA-B6-A0RI-01A-11			TCGA-78-7166-01A-12R-2066-07		TCGA-78-7166-01A-12D-2064-05
	TCGA-78-7167-01A-11		TCGA-B6-A0RL-01A-11			TCGA-78-7167-01A-11R-2066-07		TCGA-78-7167-01A-11D-2064-05
	TCGA-78-7220-01A-11		TCGA-B6-A0RM-01A-11			TCGA-78-7220-01A-11R-2039-07		TCGA-78-7220-01A-11D-2037-05
	TCGA-78-7535-01A-11		TCGA-B6-A0RN-01A-12			TCGA-78-7535-01A-11R-2066-07		TCGA-78-7535-01A-11D-2064-05
	TCGA-78-7536-01A-11		TCGA-B6-A0RO-01A-22			TCGA-78-7536-01A-11R-2066-07		TCGA-78-7536-01A-11D-2064-05
	TCGA-78-7537-01A-11		TCGA-B6-A0RP-01A-21			TCGA-78-7537-01A-11R-2066-07		TCGA-78-7537-01A-11D-2064-05
	TCGA-78-7539-01A-11		TCGA-B6-A0RS-01A-11			TCGA-78-7539-01A-11R-2066-07		TCGA-78-7539-01A-11D-2064-05
	TCGA-78-7540-01A-11		TCGA-B6-A0RT-01A-21			TCGA-78-7540-01A-11R-2066-07		TCGA-78-7540-01A-11D-2064-05
	TCGA-78-7542-01A-21		TCGA-B6-A0RU-01A-11			TCGA-78-7542-01A-21R-2066-07		TCGA-78-7542-01A-21D-2064-05
	TCGA-78-7633-01A-11		TCGA-B6-A0RV-01A-11			TCGA-78-7633-01A-11R-2066-07		TCGA-78-7633-01A-11D-2064-05
	TCGA-78-8640-01A-11		TCGA-B6-A0WT-01A-11			TCGA-78-8640-01A-11R-2403-07		TCGA-78-8640-01A-11D-2398-05
	TCGA-78-8648-01A-11		TCGA-B6-A0WV-01A-11			TCGA-78-8648-01A-11R-2403-07		TCGA-78-8648-01A-11D-2398-05
	TCGA-78-8655-01A-11		TCGA-B6-A0WW-01A-11			TCGA-78-8655-01A-11R-2403-07		TCGA-78-8655-01A-11D-2398-05
	TCGA-78-8660-01A-11		TCGA-B6-A0WX-01A-11			TCGA-78-8660-01A-11R-2403-07		TCGA-78-8660-01A-11D-2398-05
	TCGA-78-8662-01A-11		TCGA-B6-A0WY-01A-11			TCGA-78-8662-01A-11R-2403-07		TCGA-78-8662-01A-11D-2398-05
	TCGA-80-5607-01A-31		TCGA-B6-A0WZ-01A-11			TCGA-80-5607-01A-31R-1949-07		TCGA-80-5607-01A-31D-1947-05
	TCGA-80-5608-01A-31		TCGA-B6-A0X1-01A-11			TCGA-80-5608-01A-31R-1949-07		TCGA-80-5608-01A-31D-1947-05
	TCGA-80-5611-01A-01		TCGA-B6-A0X4-01A-11			TCGA-80-5611-01A-01R-1628-07		TCGA-80-5611-01A-01D-1626-05
	TCGA-83-5908-01A-21		TCGA-B6-A0X5-01A-21			TCGA-83-5908-01A-21R-2287-07		TCGA-83-5908-01A-21D-2285-05
	TCGA-86-6562-01A-11		TCGA-B6-A0X7-01A-11			TCGA-86-6562-01A-11R-1755-07		TCGA-86-6562-01A-11D-1756-05
	TCGA-86-6851-01A-11		TCGA-B6-A1KC-01B-11			TCGA-86-6851-01A-11R-1949-07		TCGA-86-6851-01A-11D-1947-05
	TCGA-86-7701-01A-11		TCGA-B6-A1KF-01A-11			TCGA-86-7701-01A-11R-2170-07		TCGA-86-7701-01A-11D-2168-05
	TCGA-86-7711-01A-11		TCGA-B6-A1KI-01A-11			TCGA-86-7711-01A-11R-2066-07		TCGA-86-7711-01A-11D-2064-05
	TCGA-86-7713-01A-11		TCGA-B6-A1KN-01A-11			TCGA-86-7713-01A-11R-2066-07		TCGA-86-7713-01A-11D-2064-05
	TCGA-86-7714-01A-12		TCGA-B6-A2IU-01A-32			TCGA-86-7714-01A-12R-2170-07		TCGA-86-7714-01A-12D-2168-05
	TCGA-86-7953-01A-11		TCGA-B6-A3ZX-01A-11			TCGA-86-7953-01A-11R-2187-07		TCGA-86-7953-01A-11D-2185-05
	TCGA-86-7954-01A-11		TCGA-B6-A400-01A-11			TCGA-86-7954-01A-11R-2187-07		TCGA-86-7954-01A-11D-2185-05
	TCGA-86-7955-01A-11		TCGA-B6-A401-01A-11			TCGA-86-7955-01A-11R-2187-07		TCGA-86-7955-01A-11D-2185-05
	TCGA-86-8054-01A-11		TCGA-B6-A402-01A-11			TCGA-86-8054-01A-11R-2241-07		TCGA-86-8054-01A-11D-2239-05
	TCGA-86-8055-01A-11		TCGA-B6-A408-01A-12			TCGA-86-8055-01A-11R-2241-07		TCGA-86-8055-01A-11D-2239-05
	TCGA-86-8056-01A-11		TCGA-B6-A409-01A-11			TCGA-86-8056-01A-11R-2241-07		TCGA-86-8056-01A-11D-2239-05
	TCGA-86-8073-01A-11		TCGA-B6-A40B-01A-11			TCGA-86-8073-01A-11R-2241-07		TCGA-86-8073-01A-11D-2239-05
	TCGA-86-8074-01A-11		TCGA-B6-A40C-01A-11			TCGA-86-8074-01A-11R-2241-07		TCGA-86-8074-01A-11D-2239-05
	TCGA-86-8075-01A-11		TCGA-BH-A0AU-01A-11			TCGA-86-8075-01A-11R-2241-07		TCGA-86-8075-01A-11D-2239-05
	TCGA-86-8076-01A-31		TCGA-BH-A0AW-01A-11			TCGA-86-8076-01A-31R-2241-07		TCGA-86-8076-01A-31D-2239-05
	TCGA-86-8278-01A-11		TCGA-BH-A0AZ-01A-21			TCGA-86-8278-01A-11R-2287-07		TCGA-86-8278-01A-11D-2285-05
	TCGA-86-8279-01A-11		TCGA-BH-A0B3-01A-11			TCGA-86-8279-01A-11R-2287-07		TCGA-86-8279-01A-11D-2285-05
	TCGA-86-8280-01A-11		TCGA-BH-A0B5-01A-11			TCGA-86-8280-01A-11R-2287-07		TCGA-86-8280-01A-11D-2285-05
	TCGA-86-8281-01A-11		TCGA-BH-A0B6-01A-11			TCGA-86-8281-01A-11R-2287-07		TCGA-86-8281-01A-11D-2285-05
	TCGA-86-8358-01A-11		TCGA-BH-A0B8-01A-21			TCGA-86-8358-01A-11R-2326-07		TCGA-86-8358-01A-11D-2324-05
	TCGA-86-8359-01A-11		TCGA-BH-A0B9-01A-11			TCGA-86-8359-01A-11R-2326-07		TCGA-86-8359-01A-11D-2324-05
	TCGA-86-8585-01A-11		TCGA-BH-A0BA-01A-11			TCGA-86-8585-01A-11R-2403-07		TCGA-86-8585-01A-11D-2398-05
	TCGA-86-8668-01A-11		TCGA-BH-A0BC-01A-22			TCGA-86-8668-01A-11R-2403-07		TCGA-86-8668-01A-11D-2398-05
	TCGA-86-8669-01A-11		TCGA-BH-A0BF-01A-21			TCGA-86-8669-01A-11R-2403-07		TCGA-86-8669-01A-11D-2398-05
	TCGA-86-8671-01A-11		TCGA-BH-A0BJ-01A-11			TCGA-86-8671-01A-11R-2403-07		TCGA-86-8671-01A-11D-2398-05
	TCGA-86-8672-01A-21		TCGA-BH-A0BM-01A-11			TCGA-86-8672-01A-21R-2403-07		TCGA-86-8672-01A-21D-2398-05
	TCGA-86-8673-01A-11		TCGA-BH-A0BT-01A-11			TCGA-86-8673-01A-11R-2403-07		TCGA-86-8673-01A-11D-2398-05
	TCGA-86-8674-01A-21		TCGA-BH-A0BZ-01A-31			TCGA-86-8674-01A-21R-2403-07		TCGA-86-8674-01A-21D-2398-05
	TCGA-86-A456-01A-11		TCGA-BH-A0C0-01A-21			TCGA-86-A456-01A-11R-A24H-07		TCGA-86-A456-01A-11D-A24I-05
	TCGA-86-A4D0-01A-11		TCGA-BH-A0C3-01A-21			TCGA-86-A4D0-01A-11R-A24H-07		TCGA-86-A4D0-01A-11D-A24I-05
	TCGA-86-A4JF-01A-11		TCGA-BH-A0DD-01A-31			TCGA-86-A4JF-01A-11R-A24X-07		TCGA-86-A4JF-01A-11D-A24U-05
	TCGA-86-A4P7-01A-11		TCGA-BH-A0DG-01A-21			TCGA-86-A4P7-01A-11R-A24X-07		TCGA-86-A4P7-01A-11D-A24U-05
	TCGA-86-A4P8-01A-11		TCGA-BH-A0DH-01A-11			TCGA-86-A4P8-01A-11R-A24X-07		TCGA-86-A4P8-01A-11D-A24U-05
	TCGA-91-6828-01A-11		TCGA-BH-A0DI-01A-21			TCGA-91-6828-01A-11R-1858-07		TCGA-91-6828-01A-11D-1856-05
	TCGA-91-6829-01A-21		TCGA-BH-A0DK-01A-21			TCGA-91-6829-01A-21R-1858-07		TCGA-91-6829-01A-21D-1856-05
	TCGA-91-6830-01A-11		TCGA-BH-A0DP-01A-21			TCGA-91-6830-01A-11R-1949-07		TCGA-91-6830-01A-11D-1947-05
	TCGA-91-6831-01A-11		TCGA-BH-A0DQ-01A-11			TCGA-91-6831-01A-11R-1858-07		TCGA-91-6831-01A-11D-1856-05
	TCGA-91-6835-01A-11		TCGA-BH-A0DS-01A-11			TCGA-91-6835-01A-11R-1858-07		TCGA-91-6835-01A-11D-1856-05
	TCGA-91-6836-01A-21		TCGA-BH-A0DV-01A-21			TCGA-91-6836-01A-21R-1858-07		TCGA-91-6836-01A-21D-1856-05
	TCGA-91-6840-01A-11		TCGA-BH-A0E0-01A-11			TCGA-91-6840-01A-11R-1949-07		TCGA-91-6840-01A-11D-1947-05
	TCGA-91-6847-01A-11		TCGA-BH-A0E1-01A-11			TCGA-91-6847-01A-11R-1949-07		TCGA-91-6847-01A-11D-1947-05
	TCGA-91-6848-01A-11		TCGA-BH-A0E2-01A-11			TCGA-91-6848-01A-11R-1949-07		TCGA-91-6848-01A-11D-1947-05
	TCGA-91-6849-01A-11		TCGA-BH-A0GY-01A-11			TCGA-91-6849-01A-11R-1949-07		TCGA-91-6849-01A-11D-1947-05
	TCGA-91-7771-01A-11		TCGA-BH-A0GZ-01A-11			TCGA-91-7771-01A-11R-2170-07		TCGA-91-7771-01A-11D-2168-05
	TCGA-91-8496-01A-11		TCGA-BH-A0H0-01A-11			TCGA-91-8496-01A-11R-2403-07		TCGA-91-8496-01A-11D-2398-05
	TCGA-91-8497-01A-11		TCGA-BH-A0H3-01A-11			TCGA-91-8497-01A-11R-2403-07		TCGA-91-8497-01A-11D-2398-05
	TCGA-91-8499-01A-11		TCGA-BH-A0H6-01A-21			TCGA-91-8499-01A-11R-2403-07		TCGA-91-8499-01A-11D-2398-05
	TCGA-91-A4BC-01A-11		TCGA-BH-A0H7-01A-13			TCGA-91-A4BC-01A-11R-A24H-07		TCGA-91-A4BC-01A-11D-A24I-05
	TCGA-91-A4BD-01A-11		TCGA-BH-A0H9-01A-11			TCGA-91-A4BD-01A-11R-A24H-07		TCGA-91-A4BD-01A-11D-A24I-05
	TCGA-93-7347-01A-11		TCGA-BH-A0HA-01A-11			TCGA-93-7347-01A-11R-2187-07		TCGA-93-7347-01A-11D-2185-05
	TCGA-93-7348-01A-21		TCGA-BH-A0HB-01A-11			TCGA-93-7348-01A-21R-2039-07		TCGA-93-7348-01A-21D-2037-05
	TCGA-93-8067-01A-11		TCGA-BH-A0HF-01A-11			TCGA-93-8067-01A-11R-2287-07		TCGA-93-8067-01A-11D-2285-05
	TCGA-93-A4JN-01A-11		TCGA-BH-A0HI-01A-11			TCGA-93-A4JN-01A-11R-A24X-07		TCGA-93-A4JN-01A-11D-A24U-05
	TCGA-93-A4JO-01A-21		TCGA-BH-A0HK-01A-11			TCGA-93-A4JO-01A-21R-A24X-07		TCGA-93-A4JO-01A-21D-A24U-05
	TCGA-93-A4JP-01A-11		TCGA-BH-A0HN-01A-11			TCGA-93-A4JP-01A-11R-A24X-07		TCGA-93-A4JP-01A-11D-A24U-05
	TCGA-93-A4JQ-01A-11		TCGA-BH-A0HP-01A-12			TCGA-93-A4JQ-01A-11R-A24X-07		TCGA-93-A4JQ-01A-11D-A24U-05
	TCGA-95-7039-01A-11		TCGA-BH-A0HX-01A-21			TCGA-95-7039-01A-11R-1949-07		TCGA-95-7039-01A-11D-1947-05
	TCGA-95-7043-01A-11		TCGA-BH-A0HY-01A-11			TCGA-95-7043-01A-11R-1949-07		TCGA-95-7043-01A-11D-1947-05
	TCGA-95-7562-01A-11		TCGA-BH-A0RX-01A-21			TCGA-95-7562-01A-11R-2241-07		TCGA-95-7562-01A-11D-2239-05
	TCGA-95-7567-01A-11		TCGA-BH-A0W3-01A-11			TCGA-95-7567-01A-11R-2066-07		TCGA-95-7567-01A-11D-2064-05
	TCGA-95-7944-01A-11		TCGA-BH-A0W4-01A-11			TCGA-95-7944-01A-11R-2187-07		TCGA-95-7944-01A-11D-2185-05
	TCGA-95-7947-01A-11		TCGA-BH-A0W5-01A-11			TCGA-95-7947-01A-11R-2187-07		TCGA-95-7947-01A-11D-2185-05
	TCGA-95-7948-01A-11		TCGA-BH-A0WA-01A-11			TCGA-95-7948-01A-11R-2187-07		TCGA-95-7948-01A-11D-2185-05
	TCGA-95-8039-01A-11		TCGA-BH-A18V-06A-11			TCGA-95-8039-01A-11R-2241-07		TCGA-95-8039-01A-11D-2239-05
	TCGA-95-8494-01A-11		TCGA-BH-A1EN-01A-11			TCGA-95-8494-01A-11R-2326-07		TCGA-95-8494-01A-11D-2324-05
	TCGA-95-A4VK-01A-11		TCGA-BH-A1EO-01A-11			TCGA-95-A4VK-01A-11R-A262-07		TCGA-95-A4VK-01A-11D-A25R-05
	TCGA-95-A4VN-01A-11		TCGA-BH-A1ES-01A-11			TCGA-95-A4VN-01A-11R-A262-07		TCGA-95-A4VN-01A-11D-A25R-05
	TCGA-95-A4VP-01A-21		TCGA-BH-A1ET-01A-11			TCGA-95-A4VP-01A-21R-A262-07		TCGA-95-A4VP-01A-21D-A25R-05
	TCGA-97-7546-01A-11		TCGA-BH-A1EU-01A-11			TCGA-97-7546-01A-11R-2039-07		TCGA-97-7546-01A-11D-2037-05
	TCGA-97-7547-01A-11		TCGA-BH-A1EV-01A-11			TCGA-97-7547-01A-11R-2039-07		TCGA-97-7547-01A-11D-2037-05
	TCGA-97-7552-01A-11		TCGA-BH-A1EW-01A-11			TCGA-97-7552-01A-11R-2039-07		TCGA-97-7552-01A-11D-2037-05
	TCGA-97-7553-01A-21		TCGA-BH-A1EX-01A-11			TCGA-97-7553-01A-21R-2039-07		TCGA-97-7553-01A-21D-2037-05
	TCGA-97-7554-01A-11		TCGA-BH-A1EY-01A-11			TCGA-97-7554-01A-11R-2039-07		TCGA-97-7554-01A-11D-2037-05
	TCGA-97-7937-01A-11		TCGA-BH-A1F0-01A-11			TCGA-97-7937-01A-11R-2170-07		TCGA-97-7937-01A-11D-2168-05
	TCGA-97-7938-01A-11		TCGA-BH-A1F2-01A-31			TCGA-97-7938-01A-11R-2170-07		TCGA-97-7938-01A-11D-2168-05
	TCGA-97-7941-01A-11		TCGA-BH-A1F5-01A-12			TCGA-97-7941-01A-11R-2187-07		TCGA-97-7941-01A-11D-2185-05
	TCGA-97-8171-01A-11		TCGA-BH-A1F6-01A-11			TCGA-97-8171-01A-11R-2287-07		TCGA-97-8171-01A-11D-2285-05
	TCGA-97-8172-01A-11		TCGA-BH-A1F8-01A-11			TCGA-97-8172-01A-11R-2287-07		TCGA-97-8172-01A-11D-2285-05
	TCGA-97-8174-01A-11		TCGA-BH-A1FB-01A-11			TCGA-97-8174-01A-11R-2287-07		TCGA-97-8174-01A-11D-2285-05
	TCGA-97-8175-01A-11		TCGA-BH-A1FC-01A-11			TCGA-97-8175-01A-11R-2287-07		TCGA-97-8175-01A-11D-2285-05
	TCGA-97-8176-01A-11		TCGA-BH-A1FD-01A-11			TCGA-97-8176-01A-11R-2403-07		TCGA-97-8176-01A-11D-2398-05
	TCGA-97-8177-01A-11		TCGA-BH-A1FE-01A-11			TCGA-97-8177-01A-11R-2287-07		TCGA-97-8177-01A-11D-2285-05
	TCGA-97-8179-01A-11		TCGA-BH-A1FG-01A-11			TCGA-97-8179-01A-11R-2287-07		TCGA-97-8179-01A-11D-2285-05
	TCGA-97-8547-01A-11		TCGA-BH-A1FH-01A-12			TCGA-97-8547-01A-11R-2403-07		TCGA-97-8547-01A-11D-2398-05
	TCGA-97-8552-01A-11		TCGA-BH-A1FJ-01A-11			TCGA-97-8552-01A-11R-2403-07		TCGA-97-8552-01A-11D-2398-05
	TCGA-97-A4LX-01A-11		TCGA-BH-A1FL-01A-11			TCGA-97-A4LX-01A-11R-A24X-07		TCGA-97-A4LX-01A-11D-A24U-05
	TCGA-97-A4M0-01A-11		TCGA-BH-A1FM-01A-11			TCGA-97-A4M0-01A-11R-A24X-07		TCGA-97-A4M0-01A-11D-A24U-05
	TCGA-97-A4M1-01A-11		TCGA-BH-A1FN-01A-11			TCGA-97-A4M1-01A-11R-A24X-07		TCGA-97-A4M1-01A-11D-A24U-05
	TCGA-97-A4M2-01A-12		TCGA-BH-A1FR-01A-11			TCGA-97-A4M2-01A-12R-A24X-07		TCGA-97-A4M2-01A-12D-A24U-05
	TCGA-97-A4M3-01A-11		TCGA-BH-A1FU-01A-11			TCGA-97-A4M3-01A-11R-A24X-07		TCGA-97-A4M3-01A-11D-A24U-05
	TCGA-97-A4M5-01A-11		TCGA-BH-A201-01A-11			TCGA-97-A4M5-01A-11R-A24X-07		TCGA-97-A4M5-01A-11D-A24U-05
	TCGA-97-A4M6-01A-11		TCGA-BH-A202-01A-11			TCGA-97-A4M6-01A-11R-A24X-07		TCGA-97-A4M6-01A-11D-A24U-05
	TCGA-97-A4M7-01A-11		TCGA-BH-A203-01A-12			TCGA-97-A4M7-01A-11R-A24X-07		TCGA-97-A4M7-01A-11D-A24U-05
	TCGA-99-7458-01A-11		TCGA-BH-A204-01A-11			TCGA-99-7458-01A-11R-2039-07		TCGA-99-7458-01A-11D-2037-05
	TCGA-99-8025-01A-11		TCGA-BH-A208-01A-11			TCGA-99-8025-01A-11R-2241-07		TCGA-99-8025-01A-11D-2239-05
	TCGA-99-8028-01A-11		TCGA-BH-A209-01A-11			TCGA-99-8028-01A-11R-2241-07		TCGA-99-8028-01A-11D-2239-05
	TCGA-99-8032-01A-11		TCGA-BH-A28O-01A-11			TCGA-99-8032-01A-11R-2241-07		TCGA-99-8032-01A-11D-2239-05
	TCGA-99-8033-01A-11		TCGA-BH-A28Q-01A-11			TCGA-99-8033-01A-11R-2241-07		TCGA-99-8033-01A-11D-2239-05
	TCGA-99-AA5R-01A-11		TCGA-BH-A2L8-01A-11			TCGA-99-AA5R-01A-11R-A39D-07		TCGA-99-AA5R-01A-11D-A398-05
	TCGA-J2-8192-01A-11		TCGA-BH-A42T-01A-11			TCGA-J2-8192-01A-11R-2241-07		TCGA-J2-8192-01A-11D-2239-05
	TCGA-J2-8194-01A-11		TCGA-BH-A42U-01A-12			TCGA-J2-8194-01A-11R-2241-07		TCGA-J2-8194-01A-11D-2239-05
	TCGA-J2-A4AD-01A-11		TCGA-BH-A42V-01A-11			TCGA-J2-A4AD-01A-11R-A24H-07		TCGA-J2-A4AD-01A-11D-A24I-05
	TCGA-J2-A4AE-01A-21		TCGA-BH-A5IZ-01A-11			TCGA-J2-A4AE-01A-21R-A24H-07		TCGA-J2-A4AE-01A-21D-A24I-05
	TCGA-J2-A4AG-01A-11		TCGA-BH-A5J0-01A-11			TCGA-J2-A4AG-01A-11R-A24H-07		TCGA-J2-A4AG-01A-11D-A24I-05
	TCGA-L4-A4E5-01A-11		TCGA-BH-A6R8-01A-21			TCGA-L4-A4E5-01A-11R-A24X-07		TCGA-L4-A4E5-01A-11D-A24U-05
	TCGA-L4-A4E6-01A-11		TCGA-BH-A6R9-01A-21			TCGA-L4-A4E6-01A-11R-A24H-07		TCGA-L4-A4E6-01A-11D-A24I-05
	TCGA-L9-A443-01A-12		TCGA-BH-A8FY-01A-11			TCGA-L9-A443-01A-12R-A24H-07		TCGA-L9-A443-01A-12D-A24I-05
	TCGA-L9-A444-01A-21		TCGA-BH-A8FZ-01A-11			TCGA-L9-A444-01A-21R-A24H-07		TCGA-L9-A444-01A-21D-A24I-05
	TCGA-L9-A50W-01A-12		TCGA-BH-A8G0-01A-11			TCGA-L9-A50W-01A-12R-A39D-07		TCGA-L9-A50W-01A-12D-A398-05
	TCGA-L9-A5IP-01A-21		TCGA-BH-AB28-01A-31			TCGA-L9-A5IP-01A-21R-A39D-07		TCGA-L9-A5IP-01A-21D-A398-05
	TCGA-L9-A743-01A-43		TCGA-C8-A1HE-01A-11			TCGA-L9-A743-01A-43R-A39D-07		TCGA-L9-A743-01A-43D-A398-05
	TCGA-L9-A7SV-01A-11		TCGA-C8-A1HF-01A-11			TCGA-L9-A7SV-01A-11R-A39D-07		TCGA-L9-A7SV-01A-11D-A398-05
	TCGA-L9-A8F4-01A-11		TCGA-C8-A1HG-01A-11			TCGA-L9-A8F4-01A-11R-A39D-07		TCGA-L9-A8F4-01A-11D-A398-05
	TCGA-MN-A4N1-01A-11		TCGA-C8-A1HI-01A-11			TCGA-MN-A4N1-01A-11R-A24X-07		TCGA-MN-A4N1-01A-11D-A24U-05
	TCGA-MN-A4N4-01A-12		TCGA-C8-A1HJ-01A-11			TCGA-MN-A4N4-01A-12R-A24X-07		TCGA-MN-A4N4-01A-12D-A24U-05
	TCGA-MN-A4N5-01A-11		TCGA-C8-A1HK-01A-21			TCGA-MN-A4N5-01A-11R-A24X-07		TCGA-MN-A4N5-01A-11D-A24U-05
	TCGA-MP-A4SV-01A-11		TCGA-C8-A1HL-01A-11			TCGA-MP-A4SV-01A-11R-A24X-07		TCGA-MP-A4SV-01A-11D-A24U-05
	TCGA-MP-A4SW-01A-21		TCGA-C8-A1HM-01A-12			TCGA-MP-A4SW-01A-21R-A24X-07		TCGA-MP-A4SW-01A-21D-A24U-05
	TCGA-MP-A4SY-01A-21		TCGA-C8-A1HN-01A-11			TCGA-MP-A4SY-01A-21R-A24X-07		TCGA-MP-A4SY-01A-21D-A24U-05
	TCGA-MP-A4T4-01A-11		TCGA-C8-A1HO-01A-11			TCGA-MP-A4T4-01A-11R-A262-07		TCGA-MP-A4T4-01A-11D-A25R-05
	TCGA-MP-A4T6-01A-32		TCGA-C8-A26V-01A-11			TCGA-MP-A4T6-01A-32R-A262-07		TCGA-MP-A4T6-01A-32D-A25R-05
	TCGA-MP-A4T7-01A-11		TCGA-C8-A26W-01A-11			TCGA-MP-A4T7-01A-11R-A24X-07		TCGA-MP-A4T7-01A-11D-A24U-05
	TCGA-MP-A4T8-01A-11		TCGA-C8-A26X-01A-31			TCGA-MP-A4T8-01A-11R-A24X-07		TCGA-MP-A4T8-01A-11D-A24U-05
	TCGA-MP-A4T9-01A-11		TCGA-C8-A26Y-01A-11			TCGA-MP-A4T9-01A-11R-A24X-07		TCGA-MP-A4T9-01A-11D-A24U-05
	TCGA-MP-A4TA-01A-21		TCGA-C8-A26Z-01A-11			TCGA-MP-A4TA-01A-21R-A24X-07		TCGA-MP-A4TA-01A-21D-A24U-05
	TCGA-MP-A4TC-01A-11		TCGA-C8-A273-01A-11			TCGA-MP-A4TC-01A-11R-A24X-07		TCGA-MP-A4TC-01A-11D-A24U-05
	TCGA-MP-A4TD-01A-32		TCGA-C8-A274-01A-11			TCGA-MP-A4TD-01A-32R-A262-07		TCGA-MP-A4TD-01A-32D-A25R-05
	TCGA-MP-A4TE-01A-22		TCGA-C8-A275-01A-21			TCGA-MP-A4TE-01A-22R-A466-07		TCGA-MP-A4TE-01A-22D-A25R-05
	TCGA-MP-A4TF-01A-11		TCGA-C8-A278-01A-11			TCGA-MP-A4TF-01A-11R-A262-07		TCGA-MP-A4TF-01A-11D-A25R-05
	TCGA-MP-A4TH-01A-31		TCGA-C8-A27A-01A-11			TCGA-MP-A4TH-01A-31R-A262-07		TCGA-MP-A4TH-01A-31D-A25R-05
	TCGA-MP-A4TI-01A-21		TCGA-C8-A27B-01A-11			TCGA-MP-A4TI-01A-21R-A24X-07		TCGA-MP-A4TI-01A-21D-A24U-05
	TCGA-MP-A4TJ-01A-51		TCGA-C8-A3M7-01A-12			TCGA-MP-A4TJ-01A-51R-A262-07		TCGA-MP-A4TJ-01A-51D-A25R-05
	TCGA-MP-A4TK-01A-11		TCGA-C8-A3M8-01A-11			TCGA-MP-A4TK-01A-11R-A24X-07		TCGA-MP-A4TK-01A-11D-A24U-05
	TCGA-MP-A5C7-01A-11		TCGA-C8-A8HP-01A-11			TCGA-MP-A5C7-01A-11R-A262-07		TCGA-MP-A5C7-01A-11D-A25R-05
	TCGA-NJ-A4YF-01A-12		TCGA-C8-A8HQ-01A-11			TCGA-NJ-A4YF-01A-12R-A262-07		TCGA-NJ-A4YF-01A-12D-A25R-05
	TCGA-NJ-A4YG-01A-22		TCGA-C8-A8HR-01A-11			TCGA-NJ-A4YG-01A-22R-A262-07		TCGA-NJ-A4YG-01A-22D-A25R-05
	TCGA-NJ-A4YI-01A-11		TCGA-D8-A1J8-01A-11			TCGA-NJ-A4YI-01A-11R-A262-07		TCGA-NJ-A4YI-01A-11D-A25R-05
	TCGA-NJ-A4YP-01A-11		TCGA-D8-A1J9-01A-11			TCGA-NJ-A4YP-01A-11R-A262-07		TCGA-NJ-A4YP-01A-11D-A25R-05
	TCGA-NJ-A4YQ-01A-11		TCGA-D8-A1JA-01A-11			TCGA-NJ-A4YQ-01A-11R-A262-07		TCGA-NJ-A4YQ-01A-11D-A25R-05
	TCGA-NJ-A55A-01A-11		TCGA-D8-A1JB-01A-11			TCGA-NJ-A55A-01A-11R-A262-07		TCGA-NJ-A55A-01A-11D-A25R-05
	TCGA-NJ-A55O-01A-11		TCGA-D8-A1JC-01A-11			TCGA-NJ-A55O-01A-11R-A262-07		TCGA-NJ-A55O-01A-11D-A25R-05
	TCGA-NJ-A55R-01A-11		TCGA-D8-A1JD-01A-11			TCGA-NJ-A55R-01A-11R-A262-07		TCGA-NJ-A55R-01A-11D-A25R-05
	TCGA-NJ-A7XG-01A-12		TCGA-D8-A1JE-01A-11			TCGA-NJ-A7XG-01A-12R-A39D-07		TCGA-NJ-A7XG-01A-12D-A398-05
	TCGA-O1-A52J-01A-11		TCGA-D8-A1JF-01A-11			TCGA-O1-A52J-01A-11R-A262-07		TCGA-O1-A52J-01A-11D-A25R-05
	TCGA-S2-AA1A-01A-12		TCGA-D8-A1JG-01B-11			TCGA-S2-AA1A-01A-12R-A39D-07		TCGA-S2-AA1A-01A-12D-A398-05
			TCGA-D8-A1JH-01A-11
			TCGA-D8-A1JI-01A-11
			TCGA-D8-A1JJ-01A-31
			TCGA-D8-A1JK-01A-11
			TCGA-D8-A1JL-01A-11
			TCGA-D8-A1JM-01A-11
			TCGA-D8-A1JN-01A-11
			TCGA-D8-A1JP-01A-11
			TCGA-D8-A1JS-01A-11
			TCGA-D8-A1JT-01A-31
			TCGA-D8-A1JU-01A-11
			TCGA-D8-A1X5-01A-11
			TCGA-D8-A1X6-01A-11
			TCGA-D8-A1X7-01A-11
			TCGA-D8-A1X8-01A-11
			TCGA-D8-A1X9-01A-12
			TCGA-D8-A1XA-01A-11
			TCGA-D8-A1XB-01A-11
			TCGA-D8-A1XC-01A-11
			TCGA-D8-A1XD-01A-11
			TCGA-D8-A1XF-01A-11
			TCGA-D8-A1XG-01A-11
			TCGA-D8-A1XJ-01A-11
			TCGA-D8-A1XK-01A-21
			TCGA-D8-A1XL-01A-11
			TCGA-D8-A1XM-01A-21
			TCGA-D8-A1XO-01A-11
			TCGA-D8-A1XQ-01A-11
			TCGA-D8-A1XR-01A-11
			TCGA-D8-A1XS-01A-11
			TCGA-D8-A1XT-01A-11
			TCGA-D8-A1XU-01A-11
			TCGA-D8-A1XV-01A-11
			TCGA-D8-A1XW-01A-11
			TCGA-D8-A1XY-01A-11
			TCGA-D8-A1XZ-01A-11
			TCGA-D8-A1Y0-01A-11
			TCGA-D8-A1Y1-01A-21
			TCGA-D8-A1Y2-01A-11
			TCGA-D8-A1Y3-01A-11
			TCGA-D8-A27E-01A-11
			TCGA-D8-A27F-01A-11
			TCGA-D8-A27G-01A-11
			TCGA-D8-A27H-01A-11
			TCGA-D8-A27I-01A-11
			TCGA-D8-A27K-01A-11
			TCGA-D8-A27L-01A-11
			TCGA-D8-A27M-01A-11
			TCGA-D8-A27N-01A-11
			TCGA-D8-A27P-01A-11
			TCGA-D8-A27R-01A-11
			TCGA-D8-A27T-01A-11
			TCGA-D8-A27V-01A-12
			TCGA-D8-A27W-01A-11
			TCGA-D8-A3Z5-01A-41
			TCGA-D8-A3Z6-01A-11
			TCGA-D8-A4Z1-01A-21
			TCGA-D8-A73U-01A-11
			TCGA-D8-A73W-01A-22
			TCGA-D8-A73X-01A-11
			TCGA-E2-A105-01A-11
			TCGA-E2-A106-01A-11
			TCGA-E2-A107-01A-11
			TCGA-E2-A108-01A-13
			TCGA-E2-A109-01A-11
			TCGA-E2-A10B-01A-11
			TCGA-E2-A10C-01A-21
			TCGA-E2-A10E-01A-21
			TCGA-E2-A10F-01A-11
			TCGA-E2-A14N-01A-31
			TCGA-E2-A14U-01A-11
			TCGA-E2-A15I-01A-21
			TCGA-E2-A15J-01A-11
			TCGA-E2-A15K-01A-11
			TCGA-E2-A1AZ-01A-11
			TCGA-E2-A1B0-01A-11
			TCGA-E2-A1B1-01A-21
			TCGA-E2-A1B4-01A-11
			TCGA-E2-A1B5-01A-21
			TCGA-E2-A1B6-01A-31
			TCGA-E2-A1BC-01A-11
			TCGA-E2-A1BD-01A-11
			TCGA-E2-A1IE-01A-11
			TCGA-E2-A1IF-01A-11
			TCGA-E2-A1IG-01A-11
			TCGA-E2-A1IH-01A-11
			TCGA-E2-A1II-01A-11
			TCGA-E2-A1IJ-01A-11
			TCGA-E2-A1IK-01A-11
			TCGA-E2-A1IL-01A-11
			TCGA-E2-A1IN-01A-11
			TCGA-E2-A1IO-01A-11
			TCGA-E2-A1IU-01A-11
			TCGA-E2-A1L6-01A-11
			TCGA-E2-A1L7-01A-11
			TCGA-E2-A1L8-01A-11
			TCGA-E2-A1L9-01A-11
			TCGA-E2-A1LA-01A-11
			TCGA-E2-A1LB-01A-11
			TCGA-E2-A1LE-01A-12
			TCGA-E2-A1LG-01A-21
			TCGA-E2-A1LH-01A-11
			TCGA-E2-A1LI-01A-12
			TCGA-E2-A1LK-01A-21
			TCGA-E2-A1LL-01A-11
			TCGA-E2-A1LS-01A-12
			TCGA-E2-A2P5-01A-11
			TCGA-E2-A2P6-01A-11
			TCGA-E2-A3DX-01A-21
			TCGA-E2-A56Z-01A-12
			TCGA-E2-A570-01A-11
			TCGA-E2-A572-01A-13
			TCGA-E2-A573-01A-11
			TCGA-E2-A574-01A-11
			TCGA-E2-A576-01A-11
			TCGA-E2-A9RU-01A-11
			TCGA-E9-A1N3-01A-12
			TCGA-E9-A1N4-01A-11
			TCGA-E9-A1N5-01A-11
			TCGA-E9-A1N6-01A-11
			TCGA-E9-A1N8-01A-11
			TCGA-E9-A1N9-01A-11
			TCGA-E9-A1NA-01A-11
			TCGA-E9-A1ND-01A-11
			TCGA-E9-A1NE-01A-21
			TCGA-E9-A1NF-01A-11
			TCGA-E9-A1NG-01A-21
			TCGA-E9-A1NH-01A-11
			TCGA-E9-A1NI-01A-11
			TCGA-E9-A1QZ-01A-21
			TCGA-E9-A1R0-01A-22
			TCGA-E9-A1R2-01A-11
			TCGA-E9-A1R3-01A-31
			TCGA-E9-A1R4-01A-21
			TCGA-E9-A1R5-01A-11
			TCGA-E9-A1R6-01A-11
			TCGA-E9-A1R7-01A-11
			TCGA-E9-A1RA-01A-11
			TCGA-E9-A1RB-01A-11
			TCGA-E9-A1RC-01A-11
			TCGA-E9-A1RD-01A-11
			TCGA-E9-A1RE-01A-11
			TCGA-E9-A1RF-01A-11
			TCGA-E9-A1RG-01A-11
			TCGA-E9-A1RH-01A-21
			TCGA-E9-A1RI-01A-11
			TCGA-E9-A226-01A-21
			TCGA-E9-A227-01A-11
			TCGA-E9-A228-01A-31
			TCGA-E9-A229-01A-31
			TCGA-E9-A22A-01A-11
			TCGA-E9-A22B-01A-11
			TCGA-E9-A22D-01A-11
			TCGA-E9-A22E-01A-11
			TCGA-E9-A22G-01A-11
			TCGA-E9-A22H-01A-11
			TCGA-E9-A243-01A-21
			TCGA-E9-A244-01A-11
			TCGA-E9-A245-01A-22
			TCGA-E9-A247-01A-11
			TCGA-E9-A248-01A-11
			TCGA-E9-A249-01A-11
			TCGA-E9-A24A-01A-11
			TCGA-E9-A295-01A-11
			TCGA-E9-A2JS-01A-11
			TCGA-E9-A2JT-01A-22
			TCGA-E9-A3HO-01A-11
			TCGA-E9-A3Q9-01A-11
			TCGA-E9-A3QA-01A-61
			TCGA-E9-A3X8-01A-31
			TCGA-E9-A54X-01A-11
			TCGA-E9-A54Y-01A-11
			TCGA-E9-A5FK-01A-11
			TCGA-E9-A5FL-01A-11
			TCGA-E9-A5UO-01A-11
			TCGA-E9-A5UP-01A-11
			TCGA-E9-A6HE-01A-11
			TCGA-EW-A1IW-01A-11
			TCGA-EW-A1IX-01A-12
			TCGA-EW-A1IY-01A-11
			TCGA-EW-A1IZ-01A-11
			TCGA-EW-A1J1-01A-11
			TCGA-EW-A1J2-01A-21
			TCGA-EW-A1J3-01A-11
			TCGA-EW-A1J5-01A-11
			TCGA-EW-A1J6-01A-11
			TCGA-EW-A1OV-01A-11
			TCGA-EW-A1OW-01A-21
			TCGA-EW-A1OX-01A-11
			TCGA-EW-A1OY-01A-11
			TCGA-EW-A1OZ-01A-11
			TCGA-EW-A1P0-01A-11
			TCGA-EW-A1P1-01A-31
			TCGA-EW-A1P3-01A-11
			TCGA-EW-A1P4-01A-21
			TCGA-EW-A1P5-01A-11
			TCGA-EW-A1P6-01A-11
			TCGA-EW-A1P7-01A-21
			TCGA-EW-A1P8-01A-11
			TCGA-EW-A1PA-01A-11
			TCGA-EW-A1PB-01A-11
			TCGA-EW-A1PC-01B-11
			TCGA-EW-A1PD-01A-11
			TCGA-EW-A1PE-01A-11
			TCGA-EW-A1PF-01A-11
			TCGA-EW-A1PG-01A-11
			TCGA-EW-A1PH-01A-11
			TCGA-EW-A2FR-01A-11
			TCGA-EW-A2FS-01A-11
			TCGA-EW-A2FV-01A-11
			TCGA-EW-A2FW-01A-11
			TCGA-EW-A3E8-01B-11
			TCGA-EW-A3U0-01A-11
			TCGA-EW-A423-01A-11
			TCGA-EW-A424-01A-11
			TCGA-EW-A6S9-01A-22
			TCGA-EW-A6SA-01A-21
			TCGA-EW-A6SB-01A-12
			TCGA-EW-A6SC-01A-12
			TCGA-EW-A6SD-01A-12
			TCGA-GI-A2C8-01A-11
			TCGA-GI-A2C9-01A-11
			TCGA-GM-A2D9-01A-11
			TCGA-GM-A2DA-01A-11
			TCGA-GM-A2DB-01A-31
			TCGA-GM-A2DC-01A-11
			TCGA-GM-A2DD-01A-11
			TCGA-GM-A2DF-01A-11
			TCGA-GM-A2DH-01A-11
			TCGA-GM-A2DI-01A-31
			TCGA-GM-A2DK-01A-21
			TCGA-GM-A2DL-01A-11
			TCGA-GM-A2DM-01A-11
			TCGA-GM-A2DN-01A-11
			TCGA-GM-A2DO-01A-11
			TCGA-GM-A3NW-01A-21
			TCGA-GM-A3NY-01A-11
			TCGA-GM-A3XG-01A-31
			TCGA-GM-A3XL-01A-11
			TCGA-GM-A3XN-01A-12
			TCGA-GM-A4E0-01A-12
			TCGA-GM-A5PV-01A-11
			TCGA-GM-A5PX-01A-12
			TCGA-HN-A2NL-01A-11
			TCGA-HN-A2OB-01A-21
			TCGA-JL-A3YW-01A-12
			TCGA-JL-A3YX-01A-11
			TCGA-LD-A66U-01A-11
			TCGA-LD-A74U-01A-13
			TCGA-LD-A7W6-01A-81
			TCGA-LD-A9QF-01A-32
			TCGA-LL-A440-01A-11
			TCGA-LL-A441-01A-11
			TCGA-LL-A442-01A-11
			TCGA-LL-A50Y-01A-11
			TCGA-LL-A5YL-01A-12
			TCGA-LL-A5YM-01A-11
			TCGA-LL-A5YN-01A-11
			TCGA-LL-A5YO-01A-21
			TCGA-LL-A5YP-01A-21
			TCGA-LL-A6FP-01A-11
			TCGA-LL-A6FQ-01A-11
			TCGA-LL-A6FR-01A-12
			TCGA-LL-A73Y-01A-11
			TCGA-LL-A73Z-01A-11
			TCGA-LL-A740-01A-21
			TCGA-LL-A7SZ-01A-32
			TCGA-LL-A7T0-01A-31
			TCGA-LL-A8F5-01A-11
			TCGA-LL-A9Q3-01A-11
			TCGA-LQ-A4E4-01A-11
			TCGA-MS-A51U-01A-31
			TCGA-OK-A5Q2-01A-11
			TCGA-OL-A5D6-01A-21
			TCGA-OL-A5D7-01A-11
			TCGA-OL-A5D8-01A-11
			TCGA-OL-A5DA-01A-11
			TCGA-OL-A5RU-01A-11
			TCGA-OL-A5RV-01A-12
			TCGA-OL-A5RW-01A-11
			TCGA-OL-A5RX-01A-11
			TCGA-OL-A5RY-01A-21
			TCGA-OL-A5RZ-01A-11
			TCGA-OL-A5S0-01A-11
			TCGA-OL-A66H-01A-11
			TCGA-OL-A66I-01A-21
			TCGA-OL-A66J-01A-11
			TCGA-OL-A66K-01A-11
			TCGA-OL-A66L-01A-12
			TCGA-OL-A66N-01A-12
			TCGA-OL-A66O-01A-11
			TCGA-OL-A66P-01A-11
			TCGA-OL-A6VO-01A-12
			TCGA-OL-A6VQ-01A-12
			TCGA-OL-A6VR-01A-32
			TCGA-OL-A97C-01A-32
			TCGA-PE-A5DC-01A-12
			TCGA-PE-A5DD-01A-12
			TCGA-PE-A5DE-01A-11
			TCGA-PL-A8LV-01A-21
			TCGA-PL-A8LX-01A-11
			TCGA-PL-A8LY-01A-11
			TCGA-PL-A8LZ-01A-31
			TCGA-S3-A6ZF-01A-32
			TCGA-S3-A6ZG-01A-22
			TCGA-S3-A6ZH-01A-22
			TCGA-S3-AA0Z-01A-11
			TCGA-S3-AA10-01A-21
			TCGA-S3-AA11-01A-31
			TCGA-S3-AA12-01A-11
			TCGA-S3-AA14-01A-11
			TCGA-S3-AA15-01A-11
			TCGA-S3-AA17-01A-11
			TCGA-UL-AAZ6-01A-11
			TCGA-UU-A93S-01A-21
			TCGA-V7-A7HQ-01A-11
			TCGA-W8-A86G-01A-21
			TCGA-WT-AB41-01A-11
			TCGA-WT-AB44-01A-11
			TCGA-XX-A899-01A-11
			TCGA-XX-A89A-01A-11
			TCGA-Z7-A8R5-01A-42
			TCGA-Z7-A8R6-01A-11
