# Supplementary material for: TENET 2.0: Identification of key transcriptional regulators and enhancers in lung adenocarcinoma
Source: PLoS Genet. 2020 Sep 14;16(9):e1009023. doi: 10.1371/journal.pgen.1009023 (PMC7515200; doi:10.1371/journal.pgen.1009023)
Supplement: S5 Table — A) List of top inactivated transcriptional regulator genes in LUAD. B) List of top inactivated transcriptional regulator genes in BRCA. C) List of top activated transcriptional regulator genes in LUAD. D) List of top activated transcriptional regulator genes in BRCA. E) Order of transcriptional regulator genes and enhancer probes as rows/columns for Fig 4A. F) Order of transcriptional regulator genes for Fig 4B. (XLSX) [file pgen.1009023.s015.xlsx]

## Sheet: S5A Table
S5A Table. List of top inactivated transcriptional regulator genes in LUAD
Name	Number of linked probes
NKX2-1	123
HNF1B	50
STAT6	49
SP100	45
TFEB	31
NACC2	29
BCL6	28
NFATC1	24
NFE2	24
ZBTB7A	24
FOXP1	22
NR3C2	22
ZBTB4	21
HLF	20
ZNF658	18
TCF21	16
MECOM	15
GTF2IRD2B	14
TBX5	14
NFKB1	13
CEBPD	12
STAT3	12
VENTX	12
LYL1	11
ERG	10
KLF2	10
PKNOX2	10
SNAI3	10
TBX4	10
ZHX2	10
ZNF763	10

## Sheet: S5B Table
S5B Table. List of top inactivated transcriptional regulator genes in BRCA
Name	Number of linked probes
AR	55
MGA	31
ZNF879	24
FOXP1	23
DACH1	21
SALL2	20
NFIA	19
ZKSCAN7	19
NFIX	18
STAT6	15
ZNF354C	15
EHF	14
JRKL	13
SOX18	13
PGR	12
ZNF22	12
ZNF532	12
ZNF844	12
ZNF502	11
DZIP1	10
MSANTD4	10
TFCP2	10

## Sheet: S5C Table
S5C Table. List of top activated transcriptional regulator genes in LUAD
Name	Number of linked probes
CENPA	875
FOXM1	845
TCF24	843
MYBL2	840
SOX2	713
ZNF695	549
ATOH7	531
POU4F1	470
E2F8	321
ZBTB12	321
OVOL2	289
CXXC4	263
E2F1	259
HES6	252
E2F7	215
TIGD3	207
CBX2	190
OSR2	183
E2F2	180
TFCP2	179
YBX2	173
ZSCAN2	173
NKX1-2	162
OTX1	142
DLX1	141
FOXO6	141
ZNF280B	141
VAX2	137
TLX2	132
ZNF300	131
SOX4	130
CDX2	125
GRHL2	122
PRDM12	121
TBR1	120
FOXD3	119
ZNF195	118
DLX6	117
SOX12	117
HOXC8	110
FOXE3	106
ZNF572	105
POU6F2	103
PAX9	101
HNF1A	100
ZNF229	100
ZNF783	100
ZFP69B	96
ZNF367	94
FOXA1	93
SP8	90
PITX2	87
DLX2	85
MAZ	85
ZBTB39	85
DMRTC2	84
ZNF648	81
ZSCAN21	81
PA2G4	80
FOXA3	78
ZNF84	78
HMGA1	76
ZNF384	76
HOXC10	75
HOXD4	73
ADNP	72
CHCHD3	72
TET1	72
ZNF3	72
ZKSCAN1	71
ZNF507	70
NKRF	69
ZNF292	69
AIRE	68
SOX9	68
BHLHA15	66
SOHLH2	66
GZF1	65
PATZ1	65
ZNF670	63
ZNF726	63
ZNF724P	62
ZBTB8B	61
ZNF473	61
BCL11A	60
DMRTA2	60
POU2F1	60
ARNTL2	59
HOXC9	59
ZNF286A	59
FOXH1	58
BARX1	57
NFXL1	57
ZSCAN9	57
THAP9	56
HOXA11	54
HOXB7	54
HOXC11	52
PITX1	51
E2F6	50
HOXA10	50

## Sheet: S5D Table
S5D Table. List of top activated transcriptional regulator genes in BRCA
Name	Number of linked probes
SPDEF	869
GATA3	864
FOXA1	853
MYBL2	660
CENPA	608
ESR1	593
ZNF695	458
MYB	359
CBX2	293
OTX1	284
FOXM1	275
E2F1	266
SOX11	219
ZNF552	200
MAFA	191
DMRT1	190
ASCL5	185
LMX1B	176
E2F8	173
OVOL2	160
HMGA1	148
CXXC5	142
HOXC13	140
E2F2	135
RBPJL	127
MSANTD3	120
TCF24	119
HOXC11	115
TLX3	110
E2F3	109
KLF1	106
GBX2	93
CREB3L4	89
HOXC12	89
ZBTB42	88
ZNF726	84
GATAD2A	79
ONECUT2	77
FOXD1	75
OTP	71
GRHL2	70
FOXD3	64
ZBTB9	64
HOXC10	62
FOXE3	61
TLX1	58
E2F7	53
LHX9	52
LIN28B	50

## Sheet: S5E Table
S5E Table. Order of transcriptional regulator genes and enhancer probes as rows/columns for Figure 4A
TR genes		enhancer probes
CENPA		cg09850478
FOXM1		cg08613327
MYBL2		cg03130292
TCF24		cg05591126
POU4F1		cg04551967
ZNF695		cg16575444
E2F1		cg04458317
ZBTB12		cg22186503
SOX2		cg15690853
HES6		cg00707814
TIGD3		cg04953535
ATOH7		cg02418793
CXXC4		cg25643644
CBX2		cg04703318
ZSCAN2		cg09315662
BHLHA15		cg18016139
OVOL2		cg13298691
GRHL2		cg17419660
ZNF3		cg06795634
PATZ1		cg18305652
VAX2		cg19356629
ZNF195		cg16499947
FOXO6		cg14956836
NKX1-2		cg16352527
PITX2		cg10611331
BARX1		cg05366024
PAX9		cg04682911
FOXA1		cg07088770
DMRTC2		cg21877010
THAP9		cg15783703
ZNF572		cg16149138
NKRF		cg00389036
ZNF783		cg08109681
ZSCAN9		cg26351951
TFCP2		cg25539505
ZNF280B		cg27196131
PRDM12		cg05485379
CDX2		cg04147741
POU6F2		cg08323238
TLX2		cg09488200
FOXE3		cg19599165
HOXD4		cg26105956
DMRTA2		cg15990451
ZNF648		cg13802490
BCL11A		cg03957235
SOX9		cg12615205
ZNF507		cg03448635
ZNF670		cg04346637
AIRE		cg26014413
GZF1		cg05520109
ZNF726		cg25849029
ZNF300		cg06258549
ZNF229		cg16011907
DLX1		cg03401034
FOXD3		cg00701856
SP8		cg17940849
PA2G4		cg13427179
HMGA1		cg17104202
CHCHD3		cg19158549
NFXL1		cg09119863
ARNTL2		cg01800445
PITX1		cg19706803
HOXA11		cg03942086
HOXA10		cg01203812
HOXB7		cg25745135
DLX6		cg13392571
OSR2		cg07367222
OTX1		cg21107944
YBX2		cg15121959
SOHLH2		cg04343690
FOXH1		cg17938607
HNF1A		cg18108009
FOXA3		cg26658039
E2F8		cg22233512
E2F2		cg02200944
ZFP69B		cg05113373
E2F7		cg18965213
DLX2		cg05036013
ZNF292		cg00801068
E2F6		cg03173528
ZNF367		cg11594260
ZNF724P		cg25130831
ZNF473		cg23556205
SOX12		cg05856173
MAZ		cg08436756
ZBTB39		cg10486439
ZNF84		cg12053971
TET1		cg16978910
ZBTB8B		cg07933035
ADNP		cg23877683
ZNF286A		cg23310253
SOX4		cg13466725
POU2F1		cg01898553
TBR1		cg00766322
ZNF384		cg20100006
ZSCAN21		cg06071824
ZKSCAN1		cg19210349
HOXC8		cg03376481
HOXC9		cg18574219
HOXC10		cg21091226
HOXC11		cg19848118
		cg03517837
		cg10107248
		cg10186395
		cg20181739
		cg14075211
		cg03853274
		cg17466474
		cg10555744
		cg13854423
		cg03313659
		cg08333063
		cg13810457
		cg24571086
		cg04432275
		cg23591139
		cg03718627
		cg08439890
		cg03535253
		cg26446593
		cg13807343
		cg10223989
		cg19198993
		cg04586748
		cg08824220
		cg27000233
		cg10652915
		cg03585084
		cg09820865
		cg01040361
		cg20794351
		cg06522915
		cg01119700
		cg08428266
		cg19968179
		cg02470008
		cg09729395
		cg05653646
		cg04135385
		cg00861207
		cg14414501
		cg16529686
		cg21001273
		cg14171460
		cg06526522
		cg09663655
		cg02769687
		cg21438602
		cg24428653
		cg23300509
		cg07342752
		cg18050634
		cg09580922
		cg09075268
		cg02599385
		cg23105474
		cg10950441
		cg21747628
		cg01818634
		cg19960165
		cg17374433
		cg18105709
		cg10017260
		cg02635875
		cg17290943
		cg03023681
		cg04468380
		cg23509665
		cg26211126
		cg18425586
		cg22974337
		cg17549725
		cg27050407
		cg21069500
		cg09083359
		cg18302637
		cg18813390
		cg02909206
		cg15867626
		cg06280965
		cg19003183
		cg04681845
		cg04982052
		cg21568206
		cg26574325
		cg20863673
		cg00962000
		cg11325950
		cg07971745
		cg23608075
		cg22289815
		cg25239095
		cg13164164
		cg11805401
		cg24509916
		cg19314882
		cg16770774
		cg12401003
		cg23155625
		cg03655884
		cg03935448
		cg25768632
		cg09969528
		cg19358568
		cg20948271
		cg08451978
		cg23270712
		cg01469132
		cg11481223
		cg00073794
		cg23980314
		cg04423188
		cg25362585
		cg13087441
		cg09891226
		cg17220278
		cg27444751
		cg07348768
		cg00387551
		cg22944823
		cg15370635
		cg01905690
		cg06872019
		cg10329331
		cg15159149
		cg25932566
		cg05890154
		cg15137396
		cg17297775
		cg04710830
		cg05334053
		cg18474072
		cg24245840
		cg17171920
		cg01761362
		cg19738882
		cg10036075
		cg22049342
		cg24230355
		cg05981406
		cg05202073
		cg14523948
		cg00927134
		cg02350535
		cg05742249
		cg04742135
		cg08949428
		cg12302527
		cg14328477
		cg22279865
		cg25633284
		cg06451177
		cg18085033
		cg07759042
		cg11750962
		cg11961999
		cg08587397
		cg18502618
		cg05939149
		cg21644316
		cg12193943
		cg04923532
		cg13313339
		cg22244305
		cg24040155
		cg04452437
		cg06956006
		cg21190228
		cg11744817
		cg18745279
		cg11856036
		cg21447167
		cg03041824
		cg11699517
		cg27177415
		cg15598069
		cg09678093
		cg27512502
		cg09805889
		cg16040341
		cg18627429
		cg14034782
		cg04013561
		cg13259063
		cg08787083
		cg11211512
		cg05048685
		cg03718353
		cg25832123
		cg01861634
		cg23319218
		cg22229114
		cg18996760
		cg10799846
		cg10301879
		cg02096172
		cg16090330
		cg06755452
		cg14333520
		cg23857700
		cg08931849
		cg19044706
		cg14530444
		cg09840328
		cg16063474
		cg17842997
		cg10809134
		cg10199857
		cg21811853
		cg14263070
		cg06511312
		cg05808004
		cg01941754
		cg11391665
		cg17601209
		cg24335751
		cg17511251
		cg00889627
		cg12936238
		cg10406526
		cg00874873
		cg09215936
		cg20696050
		cg08875357
		cg13843938
		cg01252513
		cg16548201
		cg09435266
		cg08353955
		cg08112137
		cg14329644
		cg08137035
		cg26913186
		cg03207667
		cg04105547
		cg07721042
		cg16932285
		cg23201828
		cg13084569
		cg10357989
		cg13525071
		cg15260951
		cg07138217
		cg00675600
		cg15320905
		cg18139928
		cg01056242
		cg24283027
		cg04431965
		cg05180954
		cg16663025
		cg07338658
		cg27399034
		cg07663722
		cg19317333
		cg07502868
		cg18865725
		cg02960418
		cg00538888
		cg00374717
		cg02632203
		cg04798919
		cg14391345
		cg11251399
		cg11124360
		cg20358227
		cg05888583
		cg20893532
		cg08994061
		cg04503297
		cg00272484
		cg10827559
		cg18972349
		cg14824543
		cg23652814
		cg13422339
		cg14825743
		cg21078065
		cg11451039
		cg10738041
		cg01063935
		cg13799970
		cg01520309
		cg14543291
		cg11414507
		cg16915863
		cg14176804
		cg04589062
		cg06880895
		cg21387009
		cg22019806
		cg02667348
		cg08277679
		cg13751138
		cg19496479
		cg11912754
		cg07490689
		cg00203736
		cg26214431
		cg17494585
		cg07126126
		cg03552086
		cg05854427
		cg26154631
		cg01935989
		cg03817164
		cg06709610
		cg00093522
		cg16651441
		cg01553335
		cg13759229
		cg26509915
		cg21181474
		cg13618880
		cg14742802
		cg15644970
		cg06224763
		cg07138686
		cg01008680
		cg11797717
		cg01245268
		cg02080609
		cg13633625
		cg19694566
		cg04225940
		cg23639773
		cg01200965
		cg03542208
		cg06191165
		cg14330143
		cg22051925
		cg19093939
		cg21367866
		cg02650705
		cg00190545
		cg06476964
		cg14177325
		cg01886004
		cg13471521
		cg19047226
		cg10985281
		cg12076931
		cg00260911
		cg18922542
		cg15034659
		cg18587059
		cg06753057
		cg04984663
		cg02335306
		cg10281996
		cg25826721
		cg14364472
		cg14178775
		cg00068377
		cg20354485
		cg05453337
		cg07336426
		cg18188079
		cg11611932
		cg25133422
		cg11805204
		cg24673043
		cg00941824
		cg12668216
		cg17642201
		cg09395718
		cg24628314
		cg18358061
		cg20282303
		cg17219656
		cg09757859
		cg18308755
		cg22031783
		cg05613364
		cg23880198
		cg12764231
		cg22060817
		cg10542336
		cg04014805
		cg16607181
		cg10969343
		cg11119301
		cg14024937
		cg09393834
		cg08397828
		cg00497472
		cg26116112
		cg21293943
		cg17471193
		cg00233779
		cg12473257
		cg02700194
		cg15630599
		cg01922580
		cg01783730
		cg15327380
		cg23458898
		cg21922512
		cg12561474
		cg05621583
		cg03472954
		cg13295050
		cg10596537
		cg00783877
		cg23079012
		cg05173828
		cg11226042
		cg04402088
		cg02464901
		cg10980911
		cg00400948
		cg21511415
		cg04191989
		cg03861532
		cg06546521
		cg11527168
		cg11049828
		cg16226004
		cg12254300
		cg16670940
		cg23258188
		cg22875527
		cg14218053
		cg08204155
		cg01621835
		cg02550069
		cg11825070
		cg08799778
		cg09959355
		cg03799405
		cg12639279
		cg05507514
		cg08904630
		cg17291500
		cg02664177
		cg24799159
		cg12280664
		cg01854499
		cg26053881
		cg12632249
		cg10293824
		cg09865593
		cg04869949
		cg11731414
		cg16596859
		cg06826449
		cg27360727
		cg13371627
		cg26393354
		cg02851167
		cg04244855
		cg05892806
		cg17120578
		cg06360527
		cg02236679
		cg04223222
		cg14632586
		cg02352181
		cg17627921
		cg04977343
		cg04105350
		cg03724752
		cg12048508
		cg21693033
		cg03329714
		cg02380715
		cg04650238
		cg22200727
		cg18270285
		cg13355874
		cg03685562
		cg09765797
		cg15850065
		cg18345406
		cg06050631
		cg03494502
		cg09080920
		cg25383057
		cg13450266
		cg09011162
		cg15893779
		cg24121967
		cg21074413
		cg13501446
		cg02133716
		cg20469502
		cg05526341
		cg11103296
		cg08421910
		cg16509336
		cg13613180
		cg19026125
		cg01549977
		cg21501412
		cg25815893
		cg25576093
		cg11126205
		cg25709789
		cg08306614
		cg04986236
		cg27230472
		cg10900641
		cg03174768
		cg12592179
		cg08969823
		cg27291602
		cg08029299
		cg05368910
		cg17654050
		cg17567602
		cg16049367
		cg02047601
		cg02113368
		cg10192797
		cg01847206
		cg10938478
		cg13475977
		cg16568256
		cg16348742
		cg14529891
		cg00245896
		cg23313416
		cg19008877
		cg12458020
		cg08217567
		cg13370010
		cg01248385
		cg14242771
		cg01034973
		cg00484466
		cg25934824
		cg14213101
		cg08135852
		cg17701159
		cg17635294
		cg08241368
		cg02289376
		cg24043286
		cg16314733
		cg06655291
		cg15941779
		cg23540020
		cg06816077
		cg14043593
		cg26544377
		cg20035127
		cg03048162
		cg04549679
		cg18693141
		cg23941963
		cg09616608
		cg01464067
		cg18288161
		cg07994487
		cg12999120
		cg21791768
		cg25915013
		cg18351781
		cg21780711
		cg23783862
		cg07786995
		cg00705730
		cg25855768
		cg06756385
		cg15145174
		cg20071624
		cg14074878
		cg17526311
		cg09294084
		cg26134751
		cg00071210
		cg18608206
		cg14339848
		cg25771730
		cg26205026
		cg12053291
		cg17472610
		cg17844037
		cg20064459
		cg07484220
		cg08079166
		cg11317473
		cg24371155
		cg12476754
		cg18442992
		cg14947466
		cg14957660
		cg00424286
		cg10234511
		cg18497811
		cg05132118
		cg22981175
		cg07978494
		cg02656049
		cg00492784
		cg15934368
		cg19918488
		cg14791395
		cg24911388
		cg03639964
		cg00105753
		cg25090742
		cg14833024
		cg22180298
		cg22871801
		cg04494562
		cg19960891
		cg25221774
		cg13558899
		cg27384355
		cg22575966
		cg17736821
		cg26619790
		cg25183214
		cg08975850
		cg21603275
		cg04192168
		cg22408815
		cg04538473
		cg01922697
		cg08322234
		cg20769997
		cg26779330
		cg07444963
		cg21796528
		cg10226073
		cg01881688
		cg21186576
		cg17874109
		cg19083265
		cg16026813
		cg16765487
		cg19478343
		cg21293831
		cg15056772
		cg01752203
		cg00491428
		cg22702334
		cg05254946
		cg00276788
		cg21210370
		cg00766368
		cg08728302
		cg07969497
		cg10098058
		cg15994839
		cg12705171
		cg04455286
		cg26314566
		cg23338668
		cg19615711
		cg26589485
		cg04002944
		cg21245684
		cg05641123
		cg01043076
		cg26589665
		cg05060486
		cg20612875
		cg01500115
		cg05664352
		cg25809502
		cg08297616
		cg00929655
		cg18884388
		cg07772617
		cg11842953
		cg06118056
		cg15986469
		cg07673103
		cg04963607
		cg14521546
		cg18857768
		cg10072464
		cg06096452
		cg05019221
		cg06287843
		cg23548455
		cg05578056
		cg22880122
		cg14355321
		cg22134757
		cg02092807
		cg04989813
		cg00706833
		cg01156370
		cg20146105
		cg22519947
		cg18725348
		cg13972986
		cg27560781
		cg04865008
		cg09007290
		cg18665526
		cg04170174
		cg23814714
		cg16521443
		cg22709071
		cg02145002
		cg00317585
		cg21893960
		cg13456321
		cg04624458
		cg16758809
		cg24216233
		cg00019511
		cg13166748
		cg15517343
		cg12817782
		cg15889768
		cg04897431
		cg02004165
		cg27112339
		cg21763405
		cg04471045
		cg06190044
		cg13454570
		cg00988227
		cg18769733
		cg18041814
		cg20582388
		cg02877269
		cg12806681
		cg24727024
		cg17970936
		cg12111808
		cg15459887
		cg23927124
		cg00788025
		cg06024796
		cg16176837
		cg02453698
		cg18603787
		cg20427090
		cg03079698
		cg19887547
		cg13525013
		cg13696436
		cg25302730
		cg05708629
		cg25720578
		cg27101452
		cg12764611
		cg12069132
		cg12358698
		cg06955979
		cg05105646
		cg26902127
		cg20265528
		cg02617981
		cg03381604
		cg05087008
		cg13989010
		cg23720063
		cg09080553
		cg08130793
		cg02202315
		cg14231966
		cg01137792
		cg10996589
		cg25072393
		cg04882365
		cg11992783
		cg03905247
		cg12393104
		cg00733838
		cg04842790
		cg11489971
		cg09236762
		cg24716640
		cg26336213
		cg12746120
		cg13375624
		cg20452738
		cg10325668
		cg06004017
		cg16929692
		cg04340567
		cg25310559
		cg07264586
		cg05519658
		cg16294620
		cg03520448
		cg08961558
		cg19243717
		cg23922467
		cg00701051
		cg11490865
		cg26102082
		cg00292432
		cg20337698
		cg18239942
		cg27433031
		cg02911387
		cg10784273
		cg18452131
		cg10896827
		cg20609302
		cg05512482
		cg01556677
		cg01546472
		cg16614288
		cg20380470
		cg16246188
		cg22226804
		cg05813032
		cg02390715
		cg24251111
		cg21453595
		cg17752576
		cg11519710
		cg14791525
		cg16874494
		cg19033943
		cg11314598
		cg18234533
		cg09659803
		cg15790184
		cg06375328
		cg27488738
		cg02651776
		cg17805068
		cg12793314
		cg22036872
		cg14232870
		cg01438467
		cg16601904
		cg01603234
		cg12727138
		cg12602405
		cg21236655
		cg19025272
		cg08239041
		cg00976328
		cg21650295
		cg11157208
		cg01896918
		cg10816846
		cg06441024
		cg11777611
		cg17789464
		cg20814688
		cg06793484
		cg24682415
		cg02248235
		cg18083008
		cg23049079
		cg10331922
		cg05801627
		cg27064285
		cg07912144
		cg17113147
		cg07952877
		cg10888242
		cg01768868
		cg20539430
		cg08389497
		cg20781238
		cg24641417
		cg10291105
		cg16195239
		cg02014014
		cg13620490
		cg07060908
		cg15448385
		cg11160408
		cg17756521
		cg12434898
		cg13649124
		cg02327812
		cg05886453
		cg04175604
		cg09773537
		cg03598366
		cg21697252
		cg03124510
		cg19954448
		cg17876831
		cg02076964
		cg11265725
		cg06857263
		cg23627246
		cg10524687
		cg01183860
		cg12937817
		cg05670885
		cg09907439
		cg07340499
		cg09696706
		cg19380808
		cg25139963
		cg12159837
		cg15436174
		cg00660384
		cg13014866
		cg18605975
		cg20679271
		cg12564151
		cg03332903
		cg15815120
		cg17755604
		cg22402769
		cg00994936
		cg05530630
		cg27136914
		cg06555452
		cg17352462
		cg01973174
		cg18354203
		cg12412902
		cg10486974
		cg23153471
		cg10673192
		cg26328150
		cg00952822
		cg11290188
		cg05770241
		cg22145318
		cg24686957
		cg22672431
		cg27022201
		cg18008467
		cg02478731
		cg24741744
		cg05038367
		cg13349742
		cg06814469
		cg01705005
		cg04683210
		cg24883607
		cg23052527
		cg09702334
		cg12508856
		cg25644321
		cg18531351
		cg04195125
		cg17263013
		cg01121840
		cg14631576
		cg24812303
		cg19497523
		cg16558530
		cg12343881
		cg19747142
		cg03042281
		cg17022038
		cg23053537
		cg25878744
		cg10313197
		cg26534468
		cg00823110
		cg27215641
		cg26460578
		cg18503078
		cg02966661
		cg22310744
		cg24453604
		cg23207673
		cg06634596
		cg04525464
		cg14579651
		cg06934004
		cg01176720
		cg16858121
		cg10203440
		cg01736389
		cg20535966
		cg13568432
		cg26213821
		cg11449873
		cg14424770
		cg00912247
		cg10156706
		cg17224613
		cg09252301
		cg03061585
		cg17640147
		cg03538326
		cg13535416
		cg26234885
		cg22359623
		cg15171791
		cg07186730
		cg02033124
		cg02876276
		cg05624954
		cg26645494
		cg10182092
		cg08843623
		cg12793924
		cg01886570
		cg13748794
		cg10873507
		cg25213968
		cg02540220
		cg02818160
		cg09743615
		cg05425936
		cg16530491
		cg07061426
		cg17063143
		cg13080137
		cg08972916
		cg11248493
		cg25782256
		cg22550943
		cg24293689
		cg16860712
		cg23318523
		cg03345925
		cg10024484
		cg17153082
		cg26007962
		cg08645225
		cg08342966
		cg04738220
		cg07242429
		cg10585621
		cg15946337
		cg00875476
		cg16645705
		cg19341309
		cg02418175
		cg21464975
		cg15874481
		cg10371523
		cg12159995
		cg05577548
		cg12072529
		cg14829063
		cg14161369
		cg12900489
		cg01971085
		cg04217498
		cg01418645
		cg01716474
		cg03049340
		cg04703009
		cg14275445
		cg14178821
		cg20289746
		cg05347965
		cg26935328
		cg00002190
		cg03755522
		cg00907505
		cg23866403
		cg16509158
		cg10374499
		cg13814990
		cg13412357
		cg07727425
		cg14946113
		cg22654142
		cg09714100
		cg08529312
		cg03044302
		cg13178524
		cg02912129
		cg06943251
		cg26478215
		cg15939357
		cg22672282
		cg27170720
		cg24128943
		cg19605931
		cg06741399
		cg08347473
		cg14971269
		cg02451443
		cg02172028
		cg27591554
		cg02002207
		cg00022235
		cg09115960
		cg08098980
		cg27637606
		cg23036340
		cg24702713
		cg23170602
		cg08038741
		cg19777001
		cg00789960
		cg00543684
		cg19470290
		cg21386766
		cg03655049
		cg17851748
		cg22614027
		cg14908766
		cg16424082
		cg00182053
		cg07793163
		cg18280126
		cg01481251
		cg02546690
		cg06073542
		cg16636767
		cg23357150
		cg25306480
		cg16106427
		cg02872914
		cg17831791
		cg02921122
		cg07317843
		cg16327338
		cg15627145
		cg00602655
		cg17392230
		cg07117402
		cg21207320
		cg14185104
		cg14332653
		cg14235574
		cg13847898
		cg14912223
		cg02337897
		cg07226802
		cg02911270
		cg17503744
		cg07710391
		cg02721065
		cg12977135
		cg22304838
		cg10168330
		cg03775459
		cg04879211
		cg22379472
		cg09636715
		cg08204939
		cg25020969
		cg16175941
		cg03008584
		cg12549451
		cg25351588
		cg12460928
		cg03164070
		cg05514136
		cg13312976
		cg16332927
		cg19628686
		cg01693662
		cg19956292
		cg11042373
		cg03523917
		cg24408769
		cg12582616
		cg20874668
		cg08548070
		cg07899357
		cg21507078
		cg16025492
		cg11483105
		cg07283859
		cg07777344
		cg03487269
		cg12566645
		cg23746628
		cg01795199
		cg21782511
		cg17572056
		cg04855678
		cg14641596
		cg15473502
		cg10775357
		cg00244111
		cg16054280
		cg20838818
		cg01571842
		cg07620844
		cg25840378
		cg13460297
		cg25912023
		cg18524934
		cg20731257
		cg24596691
		cg26607528
		cg25754195
		cg11345976
		cg13803379
		cg17419461
		cg16516919
		cg04081218
		cg01178854
		cg06776548
		cg11524422
		cg13069920
		cg26026567
		cg11659361
		cg11397135
		cg24936179
		cg00034574
		cg15745894
		cg00974598
		cg21711876
		cg05944967
		cg18732855
		cg16503489
		cg09400607
		cg16760172
		cg03939709
		cg13894087
		cg16613990
		cg06593910
		cg07544223
		cg01028389
		cg08902205
		cg27605104
		cg01672042
		cg00764981
		cg16726374
		cg27550441
		cg04245634
		cg08888410
		cg07814414
		cg11447849
		cg05398321
		cg24128590
		cg23484159
		cg11135937
		cg24931584
		cg12337884
		cg11992426
		cg12441624
		cg06069407
		cg03178404
		cg12309938
		cg21432513
		cg14973204
		cg27177570
		cg01427750
		cg22867729
		cg17182048
		cg10441640
		cg24591824
		cg14532188
		cg03131729
		cg18390528
		cg26579578
		cg20073320
		cg24592972
		cg14188539
		cg09656274
		cg16954165
		cg20149431
		cg13537499
		cg14078157
		cg18618431
		cg02109073
		cg17002510
		cg16579144
		cg14717314
		cg16616348
		cg11757417
		cg11587609
		cg18065597
		cg24286414
		cg10149455
		cg02043342
		cg25373438
		cg20181600
		cg09083108
		cg02008828
		cg10308749
		cg24636541
		cg13447295
		cg09542997
		cg15184452
		cg07285213
		cg25582398
		cg25537797
		cg20660802
		cg10304682
		cg10930664
		cg21962115
		cg24242968
		cg16053281
		cg07599972
		cg04391800
		cg23558569
		cg15867711
		cg01365117
		cg03555299
		cg12391643
		cg04089644
		cg21626540
		cg15607445
		cg01112527
		cg26109154
		cg16245868
		cg05879527
		cg26796036
		cg13069918
		cg11194299
		cg22526705
		cg05264578
		cg19759051
		cg10548254
		cg11435225
		cg04753561
		cg22020399
		cg17977474
		cg03586564
		cg20219172
		cg22091236
		cg21550504
		cg06113801
		cg12645876
		cg25254910
		cg25703338
		cg19129687
		cg22073869
		cg17418011
		cg19849478
		cg00625949
		cg06646174
		cg17685099
		cg18318307
		cg13507563
		cg11503833
		cg22630733
		cg14282050
		cg15148513
		cg27397114
		cg24422826
		cg11625107
		cg14683143
		cg21055462
		cg22849526
		cg19897017
		cg07818141
		cg21819211
		cg13386109
		cg15689969
		cg08758727
		cg21311834
		cg14691963
		cg20088477
		cg16180552
		cg17841421
		cg22242585
		cg25753720
		cg05225012
		cg19515186
		cg11706999
		cg16517298
		cg22153407
		cg13109528
		cg10836509
		cg11747820
		cg04608004
		cg25361694
		cg04391135
		cg14076971
		cg24709511
		cg01284192
		cg08501301
		cg18282441
		cg26348521
		cg19079233
		cg24430322
		cg13739066
		cg16505953
		cg14700524
		cg04050696
		cg24852892
		cg18021203
		cg01519195
		cg04016660
		cg27161313
		cg14184715
		cg11691383
		cg05752315
		cg04197904
		cg15908877
		cg09978546
		cg21870645
		cg17153775
		cg04265672
		cg21711333
		cg02505015
		cg10824582
		cg13786236
		cg07107976
		cg01182159
		cg14515187
		cg05966394
		cg11838639
		cg04607032
		cg16299358
		cg06140152
		cg22305455
		cg11433787
		cg25210580
		cg03365267
		cg13099542
		cg14368406
		cg04222917
		cg19862782
		cg25722041
		cg17051905
		cg26394850
		cg02860255
		cg11740861
		cg09745864
		cg10905736
		cg11646638
		cg03880987
		cg24086565
		cg11552585
		cg23957742
		cg23457268
		cg01969115
		cg08191993
		cg09397293
		cg02607489
		cg23492351
		cg12133078
		cg15421321
		cg23077498
		cg25786640
		cg14935025
		cg05722439
		cg08186005
		cg09751818
		cg14209344
		cg26708724
		cg09180894
		cg01227084
		cg16010163
		cg14069622
		cg03429152
		cg18726664
		cg18762505
		cg24250374
		cg06054715
		cg26819718
		cg07737707
		cg23394510
		cg26504422
		cg25546405
		cg04530870
		cg21052025
		cg03866600
		cg13918948
		cg21024969
		cg17823004
		cg22486000
		cg14796908
		cg04603024
		cg21359950
		cg18553589
		cg20754708
		cg21205288
		cg05945030
		cg01700124
		cg10494703
		cg25027273
		cg09923656
		cg18203466
		cg04359558
		cg04083076
		cg08616182
		cg13633659
		cg04194055
		cg20303561
		cg17629796
		cg14151158
		cg01149677
		cg17337917
		cg20785313
		cg04878240
		cg02695292
		cg05704832
		cg25397849
		cg25157291
		cg00995893
		cg25959792
		cg19106893
		cg09319676
		cg14675241
		cg14851114
		cg00550082
		cg11273250
		cg02363655
		cg06198312
		cg26462130
		cg25781963
		cg20427198
		cg24420432
		cg13878066
		cg00392003
		cg14766563
		cg13407262
		cg25821781
		cg11865296
		cg19001909
		cg07651048
		cg04305319
		cg20112699
		cg23574443
		cg06410849
		cg15293063
		cg02756735
		cg01572468
		cg11020638
		cg05693530
		cg25161161
		cg08255187
		cg06932616
		cg02030454
		cg02995791
		cg13472359
		cg05735590
		cg27364780
		cg12385032
		cg08124839
		cg00333919
		cg25011252
		cg08473660
		cg16032621
		cg07747924
		cg23586440
		cg18209359
		cg04410091
		cg23812660
		cg14719959
		cg19577365
		cg25611369
		cg24394336
		cg17222046
		cg24926706
		cg23034802
		cg01256278
		cg08132940
		cg12372745
		cg06826120
		cg17377463
		cg20974822
		cg00510991
		cg18813650
		cg26469903
		cg19112357
		cg26031742
		cg02931729
		cg01769908
		cg02303651
		cg26889564
		cg07586345
		cg06890610
		cg22979083
		cg21410120
		cg23686029
		cg16794682
		cg13996750
		cg06038470
		cg14993830
		cg19514230
		cg08049745
		cg12289926
		cg03425785
		cg09667606
		cg01578875
		cg14003974
		cg18148156
		cg02669888
		cg19498239
		cg03892735
		cg18650827
		cg25369058
		cg13131455
		cg06219301
		cg01960748
		cg13626676
		cg03579474
		cg09214240
		cg15034237
		cg23600517
		cg01388437
		cg21333208
		cg14679463
		cg03284642
		cg15800010
		cg02104112
		cg27270830
		cg16278897
		cg20077042
		cg06448249
		cg04658601
		cg07305723
		cg18385824
		cg03279631
		cg18459869
		cg14711433
		cg08722883
		cg16287740
		cg15273575
		cg11507780
		cg11784243
		cg22549437
		cg07045803
		cg26837896
		cg03568039
		cg25225756
		cg10964388
		cg25483596
		cg03227338
		cg26405128
		cg26038461
		cg11751613
		cg06730678
		cg14898243
		cg19163367
		cg21099419
		cg10594837
		cg02734001
		cg09711028
		cg14249564
		cg26182780
		cg26389871
		cg13024807
		cg04124361
		cg01634758
		cg20802509
		cg26578983
		cg00446003
		cg20297053
		cg08143803
		cg21881338
		cg10441497
		cg03312059
		cg16812626
		cg05166801
		cg12658495
		cg18044113
		cg15536947
		cg11291003
		cg19970086
		cg15278798
		cg26190381
		cg08093568
		cg08842021
		cg12363903
		cg19900387
		cg21341889
		cg21520613
		cg26717418
		cg18563561
		cg06672008
		cg22822630
		cg08264297
		cg00721819
		cg26674966
		cg10564112
		cg14593536
		cg02374207
		cg00850332
		cg12272104
		cg10082963
		cg13361585
		cg11114242
		cg14646641
		cg19506849
		cg19032597
		cg13150855
		cg03563354
		cg02396797
		cg21178851
		cg20781201
		cg14080448
		cg00073713
		cg23393100
		cg11947423
		cg13828701
		cg02631196
		cg08200851
		cg23503101
		cg23431444
		cg02915215
		cg10308858
		cg12392998
		cg22335882
		cg20099968
		cg18223153
		cg06331359
		cg00088079
		cg04768557
		cg19269622
		cg09738947
		cg18697143
		cg05977072
		cg00286119
		cg15574316
		cg23790050
		cg06771664
		cg21672855
		cg27224718
		cg22767015
		cg04723449
		cg03107310
		cg06057946
		cg10163338
		cg10350828
		cg20935223
		cg17128308
		cg11232254
		cg25577090
		cg05418781
		cg26583725
		cg06894723
		cg20195046
		cg11234767
		cg20122981
		cg23331603
		cg03239665
		cg17592667
		cg21979773
		cg23445114
		cg23461741
		cg15074789
		cg19780308
		cg19951297
		cg03075156
		cg21831649
		cg16519433
		cg19707379
		cg09410317
		cg24925945
		cg14003223
		cg14289594
		cg03564453
		cg22217449
		cg02671711
		cg03530074
		cg06951646
		cg27058217
		cg02896872
		cg25921609
		cg00599914
		cg03071102
		cg07214314
		cg13015266
		cg18519988
		cg11607604
		cg11253592
		cg18755226
		cg03078819
		cg15543534
		cg27104413
		cg14406074
		cg22423984
		cg17616305
		cg00445591
		cg17470198
		cg10888461
		cg16819272
		cg17434577
		cg26389914
		cg03648908
		cg27366984
		cg21220614
		cg11779900
		cg01566593
		cg03950716
		cg25354617
		cg03647436
		cg17374727
		cg22618720
		cg12793826
		cg04089703
		cg05260714
		cg14411929
		cg07685563
		cg19300225
		cg03115019
		cg09332171
		cg24744258
		cg18184935
		cg09015921
		cg23484609
		cg09607566
		cg00284420
		cg01981596
		cg00687444
		cg01984424
		cg21715896
		cg22291711
		cg09859896
		cg24112221
		cg05314075
		cg02248514
		cg16627905
		cg02969426
		cg19641266
		cg16864999
		cg09847652
		cg10008445
		cg26134646
		cg19995641
		cg11613890
		cg09859659
		cg00454734
		cg17569154
		cg14486106
		cg19561561
		cg14369273
		cg06007850
		cg01232040
		cg00495201
		cg24566595
		cg03847435
		cg15127656
		cg11861766
		cg08848003
		cg09643027
		cg02912112
		cg12070646
		cg06748978
		cg03985555
		cg24364144
		cg21012057
		cg00341297
		cg20700740
		cg06350196
		cg22626579
		cg24604214
		cg24426778
		cg07569151
		cg05867158
		cg14119493
		cg23757825
		cg13801057
		cg11143131
		cg07704235
		cg27081821
		cg09710771
		cg04564461
		cg22614518
		cg04589649
		cg02073775
		cg22960133
		cg15409796
		cg22612330
		cg20158944
		cg17695537
		cg19185706
		cg21543346
		cg22730738
		cg08757730
		cg03975306
		cg18090631
		cg05907821
		cg26212135
		cg21266547
		cg13910071
		cg06099646
		cg06992486
		cg13467292
		cg09489470
		cg04602081
		cg13461190
		cg01020368
		cg07073096
		cg18890825
		cg03848533
		cg06790581
		cg02972941
		cg17321639
		cg20506037
		cg02253586
		cg05353290
		cg09567646
		cg20656294
		cg22462240
		cg18404811
		cg07906473
		cg02648170
		cg09523601
		cg07813747
		cg11161011
		cg20260619
		cg18207699
		cg18386489
		cg20358566
		cg19504782
		cg01040749
		cg18704363
		cg12063947
		cg16911548
		cg27645065
		cg17407813
		cg07505680
		cg01678802
		cg03187713
		cg06898306
		cg02123262
		cg10178831
		cg20971546
[truncated: 1,684 more rows]

## Sheet: S5F Table
S5F Table. Order of transcriptional regulator genes for Figure 4B
TR genes
ARNTL2
PITX1
CHCHD3
PA2G4
HMGA1
E2F8
ZNF367
E2F7
E2F1
E2F2
FOXM1
CENPA
MYBL2
BCL11A
CXXC4
OVOL2
GRHL2
SOX9
AIRE
HOXD4
CDX2
FOXA3
HNF1A
HOXB7
HOXA10
HOXA11
HOXC11
HOXC10
HOXC9
HOXC8
NKX1-2
ATOH7
ZNF648
PAX9
SOX2
POU6F2
POU4F1
YBX2
ZNF280B
DMRTC2
TCF24
BHLHA15
ZSCAN2
VAX2
PITX2
BARX1
PATZ1
FOXA1
SOX4
TIGD3
HES6
SOX12
ZBTB12
OTX1
MAZ
CBX2
PRDM12
FOXH1
ZNF783
TLX2
FOXE3
ZNF229
ZNF300
NKRF
DLX1
DLX2
SOHLH2
OSR2
FOXD3
DLX6
THAP9
GZF1
ZNF292
ZNF507
ZNF195
ZSCAN9
ZNF84
ZNF726
ZNF572
DMRTA2
FOXO6
ZBTB8B
ZNF384
POU2F1
TFCP2
ZBTB39
ZNF473
ZKSCAN1
ZNF3
ZSCAN21
TBR1
E2F6
SP8
ZNF695
ZNF670
NFXL1
ZNF724P
ADNP
ZNF286A
ZFP69B
TET1
