# Supplementary material for: TENET 2.0: Identification of key transcriptional regulators and enhancers in lung adenocarcinoma
Source: PLoS Genet. 2020 Sep 14;16(9):e1009023. doi: 10.1371/journal.pgen.1009023 (PMC7515200; doi:10.1371/journal.pgen.1009023)
Supplement: S6 Table — (XLSX) [file pgen.1009023.s016.xlsx]

## Sheet: S6 Table
S6 Table. Regression analysis of CENPA/FOXM1/MYBL2 expression in LUAD
CENPA		Beta	p-value		FOXM1		Beta	p-value		MYBL2		Beta	p-value
Intercept		13.37	<2.2*10-16		Intercept		14.47	<2.2*10-16		Intercept		15.138	<2.2*10-16
NTL/Tumor		3.252	1.58*10-15		NTL/Tumor		2.983	1.56*10-15		NTL/Tumor		3.748	3.45*10-16
Tumor					Tumor					Tumor
Gender		-0.255	0.124		Sex		-0.327	0.032		Gender		-0.213	0.252
Female					Female					Female
Age		-0.021	0.007		Age		-0.012	0.107		Age		-0.02	0.026
Year					Year					Year
Smoking History					Smoking History					Smoking History
Never Smoker					Never Smoker					Never Smoker
	Former Smoker	0.218	0.386			Former Smoker	0.082	0.722			Former Smoker	0.114	0.6851
	Current Smoker	0.738	0.016			Current Smoker	0.668	0.017			Current Smoker	0.677	0.049
Pack Years		0.004	0.274		Pack Years		0.003	0.262		Pack Years		0.007	0.082
Race					Race					Race
White					White					White
	Black or	0.047	0.856			Black or	-0.146	0.545			Black or	0.244	0.407
	African American					African American					African American
	Asian	0.093	0.899			Asian	0.239	0.723			Asian	1.016	0.219
n	R2	Adj-R2	p-value		n	R2	Adj-R2	p-value		n	R2	Adj-R2	p-value
342	0.234	0.216	<2.2*10-16		342	0.239	0.221	<2.2*10-16		342	0.241	0.222	<2.2*10-16
