# Supplementary material for: TENET 2.0: Identification of key transcriptional regulators and enhancers in lung adenocarcinoma
Source: PLoS Genet. 2020 Sep 14;16(9):e1009023. doi: 10.1371/journal.pgen.1009023 (PMC7515200; doi:10.1371/journal.pgen.1009023)
Supplement: S7 Table — (XLSX) [file pgen.1009023.s017.xlsx]

## Sheet: S7 Table
S7 Table. Lists of CENPA/FOXM1/MYBL2-linked enhancer probes in LUAD or BRCA
LUAD_specific	BRCA_specific	Common
cg00002190	cg00016406	cg00758797
cg00019511	cg00033490	cg01043076
cg00030432	cg00038131	cg01469132
cg00068377	cg00100538	cg01818634
cg00071210	cg00132769	cg01847206
cg00073794	cg00216061	cg01886004
cg00089512	cg00255135	cg02104112
cg00093522	cg00268149	cg02453698
cg00105753	cg00281273	cg02540220
cg00190545	cg00308659	cg02617981
cg00203736	cg00308792	cg02700194
cg00233779	cg00331183	cg03042281
cg00245896	cg00352652	cg03164800
cg00260911	cg00379559	cg03329714
cg00272484	cg00393470	cg03381604
cg00276788	cg00404436	cg04105547
cg00292432	cg00405939	cg04458317
cg00317585	cg00438071	cg05641123
cg00374717	cg00464927	cg06375328
cg00387551	cg00550082	cg06753057
cg00389036	cg00567872	cg06755452
cg00393546	cg00573623	cg06857263
cg00400948	cg00577950	cg06894723
cg00424166	cg00592695	cg06903325
cg00424286	cg00648452	cg07061426
cg00445591	cg00705805	cg08079166
cg00484466	cg00758701	cg08297616
cg00491428	cg00759803	cg08961558
cg00492784	cg00764093	cg09080920
cg00497472	cg00774149	cg10017260
cg00513100	cg00846769	cg10199857
cg00538888	cg00886770	cg10357989
cg00660384	cg00908120	cg10816846
cg00675600	cg00927503	cg11143131
cg00701051	cg00946921	cg11912754
cg00701856	cg00946979	cg12900489
cg00705730	cg01037989	cg13454570
cg00706833	cg01065161	cg13525071
cg00707814	cg01075095	cg13618880
cg00733838	cg01075553	cg13649124
cg00748427	cg01094108	cg13972986
cg00766322	cg01150411	cg14161369
cg00766368	cg01156844	cg14330143
cg00783877	cg01186595	cg14350544
cg00785620	cg01189256	cg14406074
cg00797500	cg01214587	cg14956836
cg00801068	cg01233518	cg16596859
cg00823110	cg01277126	cg17736821
cg00861207	cg01312316	cg17997207
cg00874873	cg01340310	cg19243717
cg00875476	cg01360281	cg19780308
cg00889627	cg01362115	cg20067338
cg00907505	cg01370213	cg20358227
cg00912247	cg01467592	cg20677019
cg00927134	cg01496759	cg21922512
cg00929655	cg01506855	cg23492351
cg00941824	cg01512719	cg24453604
cg00962000	cg01532187	cg26159735
cg00976328	cg01557907	cg26314566
cg00994936	cg01559912	cg26534468
cg01034973	cg01603456	cg26645494
cg01040361	cg01705036
cg01056242	cg01707127
cg01063935	cg01740606
cg01096640	cg01747926
cg01119700	cg01779934
cg01121840	cg01790144
cg01137792	cg01879870
cg01156370	cg01893629
cg01176720	cg01935405
cg01183860	cg01953399
cg01188562	cg01969433
cg01203812	cg01975934
cg01248385	cg01987065
cg01252513	cg02043895
cg01284192	cg02052797
cg01388437	cg02071579
cg01418645	cg02109073
cg01464067	cg02145137
cg01471203	cg02193355
cg01500115	cg02319466
cg01519195	cg02333960
cg01520309	cg02368577
cg01546472	cg02381767
cg01549977	cg02407762
cg01553335	cg02557110
cg01556677	cg02576440
cg01561259	cg02577788
cg01578875	cg02592416
cg01592258	cg02599006
cg01603234	cg02604225
cg01621835	cg02609850
cg01670896	cg02635033
cg01705005	cg02696201
cg01716474	cg02709178
cg01736389	cg02731917
cg01752203	cg02777191
cg01761362	cg02783314
cg01768868	cg02788441
cg01783730	cg02827029
cg01788910	cg02831900
cg01800445	cg02832322
cg01854499	cg02848329
cg01861634	cg02892755
cg01881688	cg02931729
cg01886570	cg02951883
cg01896918	cg02963624
cg01898553	cg02969688
cg01905690	cg02970735
cg01922580	cg03080043
cg01922697	cg03225208
cg01930242	cg03316628
cg01935989	cg03338968
cg01941754	cg03355204
cg01960748	cg03355370
cg01971085	cg03367643
cg01973174	cg03378525
cg02004165	cg03460745
cg02014014	cg03490460
cg02033124	cg03559389
cg02047601	cg03562788
cg02076964	cg03573961
cg02092807	cg03586564
cg02096172	cg03627637
cg02113368	cg03653726
cg02133716	cg03654588
cg02145002	cg03657064
cg02200944	cg03660377
cg02202315	cg03676624
cg02248235	cg03728898
cg02289376	cg03906846
cg02303651	cg03926983
cg02327812	cg03961401
cg02335306	cg03970086
cg02350535	cg03971023
cg02366519	cg03972656
cg02380715	cg04023742
cg02380914	cg04045327
cg02390715	cg04086394
cg02418175	cg04105597
cg02418793	cg04107539
cg02464901	cg04160201
cg02470008	cg04198323
cg02550069	cg04216796
cg02599385	cg04222297
cg02632203	cg04239562
cg02635875	cg04330057
cg02650705	cg04346861
cg02651776	cg04383154
cg02656049	cg04387175
cg02664177	cg04430780
cg02667348	cg04449523
cg02705758	cg04458281
cg02769687	cg04470060
cg02818160	cg04494197
cg02851167	cg04495299
cg02876276	cg04496250
cg02888744	cg04504004
cg02909206	cg04558049
cg02911387	cg04599041
cg02960418	cg04618903
cg02966661	cg04658841
cg02995791	cg04720116
cg03023681	cg04740939
cg03041824	cg04869269
cg03048162	cg04878902
cg03049340	cg04893402
cg03061585	cg04983687
cg03075156	cg05007180
cg03079698	cg05023415
cg03124510	cg05040348
cg03130292	cg05058069
cg03173528	cg05113898
cg03174768	cg05191217
cg03207667	cg05225593
cg03239665	cg05268122
cg03284642	cg05279149
cg03313659	cg05291588
cg03332903	cg05323448
cg03345925	cg05350939
cg03376481	cg05363574
cg03401034	cg05423712
cg03425785	cg05434602
cg03448635	cg05445348
cg03472954	cg05480110
cg03494502	cg05499880
cg03517837	cg05500919
cg03520448	cg05524152
cg03535253	cg05525798
cg03538326	cg05566777
cg03542208	cg05567408
cg03552086	cg05596468
cg03579474	cg05693814
cg03585084	cg05745100
cg03598366	cg05784951
cg03639964	cg05854207
cg03655884	cg05867158
cg03661570	cg05999828
cg03685562	cg06067477
cg03718353	cg06095047
cg03718627	cg06103624
cg03724752	cg06142743
cg03745316	cg06199907
cg03755522	cg06210871
cg03799405	cg06244306
cg03817164	cg06245181
cg03853274	cg06246199
cg03861532	cg06257052
cg03905247	cg06314184
cg03935448	cg06350196
cg03942086	cg06352912
cg03953832	cg06358792
cg03957235	cg06359492
cg03980408	cg06394058
cg04002944	cg06397264
cg04013561	cg06412759
cg04014805	cg06416110
cg04016113	cg06418652
cg04016660	cg06428425
cg04050696	cg06466757
cg04135385	cg06775420
cg04141129	cg06796120
cg04147741	cg06811778
cg04170174	cg06848775
cg04175604	cg06861375
cg04191989	cg06912272
cg04192168	cg06913345
cg04195125	cg06942637
cg04197904	cg06989074
cg04208312	cg06994572
cg04217498	cg07046030
cg04244855	cg07235885
cg04340567	cg07252871
cg04343690	cg07356861
cg04346637	cg07454154
cg04402088	cg07479615
cg04423188	cg07524348
cg04431965	cg07554408
cg04432275	cg07558283
cg04452437	cg07606899
cg04455286	cg07771477
cg04468380	cg07790747
cg04494562	cg07824649
cg04503297	cg07835437
cg04525464	cg07840143
cg04538473	cg07897309
cg04549679	cg07917808
cg04551967	cg07957458
cg04586748	cg08016138
cg04589062	cg08030078
cg04624458	cg08034816
cg04650238	cg08056778
cg04658601	cg08083757
cg04681845	cg08086385
cg04682911	cg08095931
cg04683210	cg08132072
cg04703009	cg08146111
cg04703318	cg08162892
cg04710830	cg08187843
cg04738220	cg08190125
cg04742135	cg08235984
cg04798919	cg08246029
cg04842790	cg08462108
cg04865008	cg08464093
cg04869949	cg08466082
cg04882365	cg08478121
cg04897431	cg08486160
cg04923532	cg08486432
cg04953535	cg08489478
cg04963607	cg08498475
cg04982052	cg08523848
cg04984663	cg08528000
cg04986236	cg08592163
cg04989813	cg08606493
cg05019221	cg08607446
cg05036013	cg08619669
cg05038367	cg08663152
cg05048685	cg08667998
cg05060486	cg08675544
cg05087008	cg08781257
cg05105646	cg08784950
cg05113373	cg08834938
cg05132118	cg08877512
cg05173828	cg08897952
cg05180954	cg08934799
cg05202073	cg09011038
cg05254946	cg09021712
cg05307439	cg09044868
cg05334053	cg09150733
cg05347965	cg09164574
cg05366024	cg09165041
cg05418508	cg09203029
cg05418781	cg09212372
cg05425936	cg09227277
cg05453337	cg09245302
cg05461420	cg09248613
cg05485379	cg09293559
cg05507514	cg09311778
cg05512482	cg09314301
cg05519658	cg09354487
cg05520109	cg09452147
cg05526341	cg09475741
cg05530630	cg09476006
cg05577548	cg09502435
cg05578056	cg09535526
cg05587394	cg09590852
cg05591126	cg09607915
cg05601199	cg09635866
cg05613364	cg09758689
cg05621583	cg09789939
cg05624954	cg09883851
cg05653646	cg09914182
cg05664352	cg09919982
cg05670885	cg09965045
cg05708629	cg09970680
cg05742249	cg09976876
cg05752315	cg09982671
cg05770241	cg10068403
cg05801627	cg10075476
cg05808004	cg10097977
cg05813032	cg10102897
cg05827089	cg10106935
cg05854427	cg10122103
cg05856173	cg10142500
cg05886453	cg10144104
cg05888583	cg10224088
cg05890154	cg10238603
cg05892806	cg10278297
cg05907821	cg10374962
cg05939149	cg10435454
cg05981406	cg10448692
cg06004017	cg10458734
cg06024796	cg10460643
cg06038470	cg10518295
cg06050631	cg10524161
cg06071824	cg10534659
cg06096452	cg10569188
cg06118056	cg10586087
cg06191165	cg10594510
cg06219301	cg10597661
cg06224763	cg10615271
cg06258549	cg10727935
cg06280965	cg10766282
cg06287843	cg10807105
cg06311906	cg10832107
cg06357549	cg10940545
cg06441024	cg10991689
cg06448249	cg11071687
cg06451177	cg11099375
cg06476964	cg11105884
cg06511312	cg11168432
cg06522915	cg11207127
cg06526522	cg11248812
cg06546521	cg11267480
cg06555452	cg11275685
cg06634596	cg11411865
cg06655291	cg11447573
cg06678137	cg11494444
cg06709610	cg11514338
cg06756385	cg11524642
cg06784232	cg11635101
cg06793484	cg11681462
cg06795634	cg11707796
cg06814469	cg11758127
cg06816077	cg11796095
cg06826120	cg11833938
cg06826449	cg11837965
cg06872019	cg11850508
cg06880895	cg11867461
cg06890610	cg11895696
cg06934004	cg11948988
cg06955979	cg11989257
cg06956006	cg12054976
cg07060908	cg12097441
cg07071379	cg12149986
cg07088770	cg12189196
cg07126126	cg12220376
cg07138217	cg12246608
cg07186730	cg12382557
cg07242429	cg12421814
cg07264586	cg12449716
cg07336426	cg12450012
cg07338658	cg12455309
cg07340499	cg12495069
cg07342752	cg12548899
cg07348768	cg12554051
cg07367222	cg12573727
cg07444963	cg12615770
cg07484220	cg12653146
cg07490689	cg12670943
cg07502868	cg12737854
cg07663722	cg12874792
cg07673103	cg12924302
cg07721042	cg12983196
cg07759042	cg13089906
cg07772617	cg13137809
cg07786995	cg13144059
cg07834314	cg13173305
cg07881496	cg13216124
cg07888246	cg13223510
cg07912144	cg13308350
cg07918933	cg13335709
cg07933035	cg13347784
cg07952877	cg13400969
cg07969497	cg13406860
cg07971745	cg13422136
cg07978494	cg13455623
cg07994487	cg13475638
cg08049745	cg13479401
cg08109681	cg13524328
cg08112137	cg13567404
cg08130793	cg13621836
cg08137035	cg13623638
cg08200851	cg13672160
cg08204155	cg13674662
cg08217567	cg13691567
cg08239041	cg13709882
cg08241368	cg13715319
cg08277679	cg13732302
cg08306614	cg13750214
cg08322234	cg13766497
cg08323238	cg13771624
cg08333063	cg13776718
cg08342966	cg13783764
cg08353955	cg13834539
cg08389497	cg13848291
cg08397828	cg13850063
cg08415156	cg13850893
cg08421910	cg13861527
cg08428266	cg13872774
cg08436756	cg13893566
cg08439890	cg13911768
cg08451978	cg13915752
cg08501301	cg13999143
cg08587397	cg14011077
cg08613327	cg14037346
cg08645225	cg14041701
cg08728302	cg14049807
cg08787083	cg14092010
cg08791953	cg14161165
cg08799778	cg14204677
cg08808042	cg14213430
cg08821937	cg14333237
cg08824220	cg14372570
cg08843623	cg14386311
cg08875357	cg14390580
cg08876437	cg14392181
cg08904630	cg14410503
cg08915171	cg14415956
cg08931849	cg14435059
cg08949428	cg14475554
cg08972916	cg14485103
cg08975850	cg14547028
cg08994061	cg14574905
cg09007290	cg14593536
cg09011162	cg14608454
cg09075268	cg14642259
cg09080553	cg14649566
cg09083359	cg14655700
cg09119863	cg14737507
cg09214240	cg14755549
cg09215936	cg14793764
cg09236762	cg14906355
cg09252301	cg14954740
cg09278904	cg14994639
cg09294084	cg14997942
cg09314135	cg15012580
cg09315662	cg15052246
cg09393834	cg15054873
cg09395718	cg15086884
cg09435266	cg15091946
cg09447786	cg15100947
cg09488200	cg15138382
cg09556940	cg15193198
cg09580922	cg15441416
cg09591886	cg15463563
cg09616608	cg15486183
cg09659803	cg15540341
cg09663655	cg15541384
cg09667606	cg15545942
cg09678093	cg15634474
cg09696706	cg15735954
cg09702334	cg15809077
cg09729395	cg15828915
cg09743615	cg15829423
cg09757859	cg15842568
cg09765797	cg15907392
cg09773537	cg16032621
cg09805889	cg16104263
cg09820865	cg16125397
cg09840328	cg16174644
cg09850478	cg16248311
cg09865593	cg16249340
cg09891226	cg16306644
cg09907439	cg16336066
cg09959355	cg16358576
cg09969528	cg16385878
cg09978546	cg16386488
cg10024484	cg16391646
cg10036075	cg16405235
cg10070104	cg16455376
cg10072464	cg16481046
cg10098058	cg16495016
cg10107248	cg16550854
cg10155101	cg16552153
cg10156706	cg16553757
cg10182092	cg16568314
cg10186395	cg16745091
cg10192797	cg16789129
cg10203440	cg16795535
cg10223989	cg16904399
cg10226073	cg16925003
cg10234511	cg16929318
cg10281996	cg17004711
cg10291105	cg17005222
cg10293824	cg17040483
cg10301879	cg17041861
cg10308858	cg17148755
cg10313197	cg17201542
cg10325668	cg17214699
cg10329331	cg17290636
cg10331922	cg17334762
cg10371523	cg17389150
cg10406526	cg17426146
cg10486439	cg17485141
cg10524687	cg17494838
cg10542336	cg17498476
cg10555744	cg17515767
cg10585621	cg17610889
cg10596537	cg17667773
cg10611331	cg17815797
cg10652915	cg17907628
cg10673192	cg17918796
cg10738041	cg17923565
cg10784273	cg17954724
cg10799846	cg17956530
cg10809134	cg18002947
cg10827559	cg18008221
cg10845147	cg18017627
cg10873507	cg18065597
cg10888242	cg18120825
cg10896827	cg18184785
cg10900641	cg18190372
cg10938478	cg18217346
cg10942690	cg18238763
cg10950441	cg18245268
cg10969343	cg18305818
cg10980911	cg18365383
cg10985281	cg18400751
cg10996589	cg18405765
cg11010976	cg18417061
cg11020333	cg18453320
cg11049828	cg18469148
cg11103296	cg18602928
cg11119301	cg18651659
cg11124360	cg18705067
cg11126205	cg18707845
cg11157208	cg18811093
cg11160408	cg18818267
cg11211512	cg18923188
cg11226042	cg18995558
cg11234767	cg19005033
cg11248493	cg19050892
cg11251399	cg19129668
cg11265725	cg19195419
cg11314598	cg19407454
cg11325950	cg19423175
cg11391665	cg19438966
cg11408900	cg19472590
cg11414507	cg19525546
cg11449873	cg19536922
cg11451039	cg19565382
cg11456145	cg19600368
cg11481223	cg19615228
cg11489971	cg19619807
cg11490865	cg19622138
cg11519710	cg19681357
cg11527168	cg19694850
cg11594260	cg19711578
cg11611932	cg19740707
cg11691383	cg19777001
cg11699517	cg19846609
cg11731414	cg19917639
cg11744817	cg19930652
cg11750962	cg19937572
cg11777611	cg19942213
cg11805204	cg19997606
cg11805401	cg20014495
cg11825070	cg20082096
cg11842953	cg20230340
cg11856036	cg20268537
cg11876566	cg20280672
cg11961999	cg20359930
cg11992783	cg20449048
cg12048508	cg20462191
cg12053971	cg20474144
cg12069132	cg20487932
cg12072529	cg20516763
cg12076931	cg20582388
cg12159837	cg20706776
cg12159995	cg20712980
cg12193943	cg20715048
cg12226006	cg20726575
cg12254300	cg20781847
cg12256705	cg20787201
cg12280664	cg20796999
cg12289926	cg20840783
cg12302527	cg20853370
cg12311806	cg20892743
cg12343881	cg20940024
cg12358698	cg21005054
cg12392998	cg21010202
cg12393104	cg21023520
cg12401003	cg21035843
cg12415318	cg21038418
cg12434898	cg21042749
cg12458020	cg21055576
cg12473257	cg21109666
cg12476754	cg21181498
cg12508856	cg21215436
cg12561474	cg21226491
cg12564151	cg21372107
cg12602405	cg21379546
cg12615205	cg21394273
cg12632249	cg21452471
cg12639279	cg21501163
cg12668216	cg21526778
cg12677163	cg21528944
cg12705171	cg21876001
cg12727138	cg21913853
cg12746120	cg21938845
cg12764231	cg21984793
cg12764611	cg22023879
cg12793314	cg22046121
cg12793681	cg22050792
cg12793924	cg22122342
cg12817782	cg22149471
cg12871534	cg22182451
cg12936238	cg22197092
cg12937817	cg22212560
cg12939797	cg22270863
cg12999120	cg22399555
cg13014866	cg22484397
cg13080137	cg22525069
cg13084569	cg22533406
cg13087441	cg22655195
cg13131455	cg22673070
cg13164164	cg22753962
cg13166748	cg22772300
cg13259063	cg22871144
cg13295050	cg22914507
cg13298691	cg22921888
cg13313339	cg22939113
cg13347354	cg23036385
cg13349742	cg23047415
cg13355874	cg23096682
cg13370010	cg23178186
cg13371627	cg23199327
cg13375624	cg23222057
cg13392571	cg23235067
cg13422339	cg23241141
cg13427179	cg23322996
cg13450266	cg23344220
cg13456321	cg23366234
cg13466725	cg23450399
cg13471521	cg23479778
cg13475977	cg23515921
cg13482814	cg23535322
cg13501446	cg23553957
cg13525013	cg23580024
cg13535416	cg23591152
cg13558899	cg23625341
cg13568432	cg23657707
cg13613180	cg23660866
cg13620490	cg23671626
cg13626676	cg23748172
cg13696436	cg23761497
cg13725340	cg23796329
cg13739066	cg23835377
cg13748794	cg23874145
cg13751138	cg23874606
cg13759229	cg23884924
cg13799970	cg23951171
cg13802490	cg23952578
cg13807343	cg24136937
cg13810457	cg24150528
cg13814990	cg24183566
cg13843938	cg24416232
cg13854423	cg24471576
cg13918206	cg24476165
cg13946929	cg24554151
cg13989010	cg24586376
cg13996750	cg24695071
cg14024937	cg24711094
cg14034782	cg24728180
cg14043593	cg24830367
cg14074878	cg24870231
cg14075211	cg24886083
cg14127567	cg25034478
cg14171460	cg25118879
cg14176804	cg25204742
cg14177325	cg25297146
cg14178775	cg25301103
cg14178821	cg25338994
cg14184715	cg25404074
cg14218053	cg25478712
cg14231966	cg25623174
cg14242771	cg25655324
cg14263070	cg25849086
cg14275445	cg26031875
cg14323873	cg26039482
cg14328477	cg26063629
cg14329644	cg26097391
cg14333520	cg26143338
cg14339848	cg26202697
cg14355321	cg26295559
cg14364472	cg26344024
cg14391345	cg26415437
cg14414501	cg26426437
cg14424770	cg26472802
cg14521546	cg26488999
cg14523948	cg26517140
cg14529891	cg26579578
cg14530444	cg26595256
cg14543291	cg26631979
cg14579651	cg26663123
cg14631576	cg26714388
cg14661281	cg26806791
cg14679463	cg26826077
cg14700524	cg26869501
cg14742802	cg26921250
cg14791395	cg26932693
cg14791525	cg27074355
cg14824543	cg27173677
cg14825743	cg27196194
cg14829063	cg27226538
cg14833024	cg27273140
cg14905665	cg27413290
cg14907310	cg27429220
cg14947466	cg27490017
cg14957660	cg27511289
cg14993830	cg27535341
cg15034659	cg27543578
cg15056772	cg27578227
cg15074789	cg27625562
cg15121959	cg27659478
cg15137396
cg15145174
cg15159149
cg15171791
cg15260951
cg15320905
cg15327380
cg15370635
cg15393025
cg15436174
cg15448385
cg15517343
cg15536947
cg15543534
cg15574316
cg15598069
cg15630599
cg15644970
cg15690853
cg15783703
cg15790184
cg15813095
cg15815120
cg15850065
cg15867626
cg15874481
cg15889768
cg15893779
cg15908877
cg15934368
cg15941779
cg15946337
cg15986469
cg15990451
cg15994839
cg16011907
cg16026813
cg16040341
cg16049367
cg16063474
cg16090330
cg16149138
cg16176837
cg16222896
cg16226004
cg16234274
cg16240750
cg16246188
cg16278897
cg16294620
cg16314733
cg16348742
cg16352527
cg16459952
cg16499947
cg16505953
cg16509158
cg16509336
cg16521443
cg16529686
cg16530491
cg16548201
cg16558530
cg16568256
cg16575444
cg16601904
cg16607181
cg16614288
cg16645705
cg16651441
cg16663025
cg16670940
cg16758809
cg16765487
cg16770774
cg16794682
cg16860712
cg16874494
cg16915863
cg16929692
cg16932285
cg16978910
cg17022038
cg17063143
cg17104202
cg17113147
cg17128308
cg17153082
cg17153775
cg17171920
cg17219656
cg17220278
cg17224613
cg17258537
cg17263013
cg17290943
cg17291500
cg17297775
cg17352462
cg17374433
cg17419660
cg17466474
cg17470198
cg17471193
cg17494585
cg17511251
cg17523840
cg17526311
cg17549725
cg17567602
cg17575314
cg17592667
cg17601209
cg17616305
cg17640147
cg17642201
cg17654050
cg17752576
cg17755604
cg17756521
cg17789464
cg17805068
cg17842997
cg17874109
cg17876831
cg17905188
cg17938607
cg17940849
cg18016139
cg18021203
cg18050634
cg18059383
cg18083008
cg18085033
cg18105709
cg18108009
cg18139928
cg18170100
cg18188079
cg18223153
cg18234533
cg18239942
cg18265118
cg18270285
cg18282441
cg18288161
cg18302637
cg18305652
cg18308755
cg18319398
cg18345406
cg18351781
cg18354203
cg18358061
cg18425586
cg18442992
cg18452131
cg18474072
cg18497811
cg18502618
cg18503078
cg18531351
cg18574219
cg18587059
cg18603787
cg18605975
cg18608206
cg18627429
cg18650827
cg18665526
cg18693141
cg18725348
cg18745279
cg18770758
cg18813390
cg18857768
cg18865725
cg18884388
cg18904855
cg18922542
cg18947676
cg18965213
cg18972349
cg18996760
cg19001909
cg19003183
cg19008877
cg19025272
cg19026125
cg19033943
cg19044706
cg19047226
cg19056700
cg19079233
cg19083265
cg19093939
cg19158549
cg19182035
cg19198993
cg19210349
cg19281677
cg19312314
cg19314882
cg19317333
cg19341309
cg19356629
cg19358568
cg19368103
cg19380808
cg19496479
cg19497523
cg19514230
cg19599165
cg19615711
cg19706803
cg19738882
cg19747142
cg19848118
cg19861078
cg19887547
cg19896142
cg19897979
cg19918488
cg19951297
cg19954448
cg19960165
cg19960891
cg19968179
cg20028483
cg20035127
cg20042612
cg20071624
cg20099968
cg20100006
cg20146105
cg20181739
cg20195046
cg20265528
cg20282303
cg20289746
cg20337698
cg20354485
cg20380470
cg20382028
cg20384325
cg20427090
cg20452738
cg20469502
cg20535966
cg20539430
cg20594982
cg20609302
cg20612875
cg20679271
cg20696050
cg20769997
cg20781238
cg20794351
cg20814688
cg20828897
cg20847762
cg20863673
cg20871346
cg20893532
cg20935223
cg20948271
cg20974822
cg21001273
cg21052025
cg21069500
cg21074413
cg21078065
cg21091226
cg21107944
cg21181474
cg21186576
cg21190228
cg21210370
cg21220614
cg21236655
cg21245684
cg21293831
cg21293943
cg21333208
cg21367866
cg21387009
cg21410120
cg21438602
cg21445764
cg21447167
cg21453595
cg21464674
cg21464975
cg21501412
cg21511415
cg21568206
cg21644316
cg21650295
cg21693033
cg21695475
cg21697252
cg21747628
cg21763405
cg21780711
cg21791768
cg21796528
cg21811853
cg21870645
cg21877010
cg21893960
cg21979773
cg22019806
cg22031783
cg22036872
cg22047766
cg22049342
cg22051925
cg22060817
cg22134757
cg22141696
cg22180298
cg22186503
cg22200727
cg22226804
cg22229114
cg22233512
cg22244305
cg22279865
cg22289815
cg22310744
cg22335882
cg22359623
cg22402769
cg22408815
cg22423984
cg22519947
cg22550943
cg22575966
cg22618720
cg22672431
cg22702334
cg22709071
cg22767015
cg22871801
cg22875527
cg22880122
cg22944823
cg22974337
cg22979083
cg22981175
cg23049079
cg23052527
cg23053537
cg23079012
cg23079522
cg23105474
cg23155625
cg23201828
cg23258188
cg23270712
cg23291145
cg23300509
cg23310253
cg23313416
cg23318523
cg23319218
cg23330051
cg23331603
cg23338668
cg23431444
cg23445114
cg23458898
cg23461741
cg23503101
cg23509665
cg23540020
cg23548455
cg23556205
cg23591139
cg23608075
cg23627246
cg23652814
cg23686029
cg23720063
cg23726178
cg23783862
cg23814714
cg23830590
cg23857700
cg23866403
cg23877683
cg23880198
cg23922467
cg23941963
cg23980314
cg24040155
cg24043286
cg24121967
cg24140574
cg24216233
cg24230355
cg24245840
cg24251111
cg24283027
cg24293689
cg24335751
cg24371155
cg24428653
cg24430322
cg24509916
cg24525461
cg24571086
cg24641417
cg24673043
cg24682415
cg24686957
cg24716640
cg24741744
cg24799159
cg24812303
cg24852892
cg24883607
cg24911388
cg24926706
cg25072393
cg25072880
cg25090742
cg25123881
cg25130831
cg25133422
cg25139963
cg25143247
cg25183214
cg25213968
cg25221774
cg25239095
cg25302730
cg25310559
cg25354617
cg25362585
cg25366639
cg25369058
cg25383057
cg25527325
cg25539505
cg25576093
cg25633284
cg25643644
cg25644321
cg25661931
cg25709789
cg25720578
cg25745135
cg25768632
cg25771730
cg25782256
cg25809502
cg25815893
cg25826721
cg25832123
cg25849029
cg25855768
cg25878744
cg25915013
cg25920857
cg25932566
cg25934824
cg25938891
cg26007962
cg26014413
cg26053881
cg26059977
cg26102082
cg26105956
cg26116112
cg26134751
cg26154631
cg26190381
cg26211126
cg26212135
cg26213821
cg26214431
cg26328150
cg26336213
cg26348521
cg26351951
cg26393354
cg26446593
cg26460578
cg26509915
cg26544377
cg26574325
cg26578983
cg26583725
cg26589485
cg26589665
cg26619790
cg26658039
cg26706187
cg26779330
cg26902127
cg26903053
cg26913186
cg26935328
cg26974444
cg27000233
cg27022201
cg27050407
cg27064285
cg27067575
cg27101452
cg27104413
cg27112339
cg27136914
cg27161313
cg27177415
cg27196131
cg27215641
cg27230472
cg27286011
cg27297558
cg27360727
cg27384355
cg27399034
cg27403388
cg27422807
cg27433031
cg27444751
cg27488738
cg27512502
cg27560781
