# Supplementary material for: TENET 2.0: Identification of key transcriptional regulators and enhancers in lung adenocarcinoma
Source: PLoS Genet. 2020 Sep 14;16(9):e1009023. doi: 10.1371/journal.pgen.1009023 (PMC7515200; doi:10.1371/journal.pgen.1009023)
Supplement: S8 Table — A) GO analysis of genes linked to CENPA/FOXM1/MYBL2 linked enhancer probes in LUAD. B) GO analysis of genes linked to CENPA/FOXM1/MYBL2 linked enhancer probes in BRCA. C) GO analysis of genes significantly downregulated after siFOXM1 treatment in A549 LUAD cells. D) GO analysis of genes significantly downregulated after siMYBL2 treatment in A549 LUAD cells. E) GO analysis of genes significantly downregulated after double siFOXM1 and siMYBL2 treatment in A549 LUAD cells. (XLSX) [file pgen.1009023.s018.xlsx]

## Sheet: S8A Table
S8A Table. GO analysis of genes linked to CENPA/FOXM1/MYBL2-linked enhancer probes in LUAD
GO terms	FDR
nucleobase-containing compound metabolic process (GO:0006139)	7.51e-16
nucleic acid metabolic process (GO:0090304)	9.99e-16
cellular nitrogen compound metabolic process (GO:0034641)	1.38e-15
heterocycle metabolic process (GO:0046483)	1.92e-15
cellular aromatic compound metabolic process (GO:0006725)	1.34e-13
nitrogen compound metabolic process (GO:0006807)	1.48e-11
organic cyclic compound metabolic process (GO:1901360)	4.28e-11
DNA metabolic process (GO:0006259)	4.49e-11
macromolecule metabolic process (GO:0043170)	4.86e-11
DNA repair (GO:0006281)	3.41e-10
gene expression (GO:0010467)	2.51e-09
ribonucleoprotein complex biogenesis (GO:0022613)	5.51e-09
RNA processing (GO:0006396)	1.34e-08
primary metabolic process (GO:0044238)	1.7e-08
cellular metabolic process (GO:0044237)	2.45e-08
cellular response to DNA damage stimulus (GO:0006974)	3.64e-08
system process (GO:0003008)	4.56e-08
ribosome biogenesis (GO:0042254)	4.79e-08
cellular macromolecule metabolic process (GO:0044260)	7.65e-08
organic substance metabolic process (GO:0071704)	8.04e-08
ncRNA metabolic process (GO:0034660)	8.44e-08
signaling (GO:0023052)	8.82e-08
chromosome organization (GO:0051276)	2.5e-07
ncRNA processing (GO:0034470)	3.8e-07
signal transduction (GO:0007165)	3.87e-07
metabolic process (GO:0008152)	4.24e-07
cell communication (GO:0007154)	7.47e-07
cellular macromolecule biosynthetic process (GO:0034645)	1.29e-06
inflammatory response (GO:0006954)	1.33e-06
regulation of localization (GO:0032879)	1.73e-06
immune response (GO:0006955)	1.78e-06
regulation of locomotion (GO:0040012)	4.29e-06
regulation of cellular component movement (GO:0051270)	4.59e-06
movement of cell or subcellular component (GO:0006928)	4.69e-06
regulation of multicellular organismal process (GO:0051239)	5.67e-06
regulation of cell motility (GO:2000145)	5.68e-06
RNA metabolic process (GO:0016070)	5.69e-06
regulation of cell migration (GO:0030334)	6.71e-06
macromolecule biosynthetic process (GO:0009059)	6.8e-06
immune system process (GO:0002376)	1.47e-05
multicellular organismal process (GO:0032501)	1.49e-05
mitotic cell cycle (GO:0000278)	2.18e-05
locomotion (GO:0040011)	2.57e-05
rRNA processing (GO:0006364)	3.38e-05
circulatory system process (GO:0003013)	5.02e-05
G protein-coupled receptor signaling pathway (GO:0007186)	7.17e-05
mitotic cell cycle process (GO:1903047)	8.7e-05
DNA conformation change (GO:0071103)	8.79e-05
cell cycle (GO:0007049)	8.89e-05
cellular biosynthetic process (GO:0044249)	9.28e-05
regulation of cellular response to growth factor stimulus (GO:0090287)	9.36e-05
DNA replication (GO:0006260)	0.000103
rRNA metabolic process (GO:0016072)	0.000105
blood circulation (GO:0008015)	0.000128
response to molecule of bacterial origin (GO:0002237)	0.000131
response to lipopolysaccharide (GO:0032496)	0.000139
divalent inorganic cation homeostasis (GO:0072507)	0.000145
DNA-dependent DNA replication (GO:0006261)	0.000169
cellular response to stress (GO:0033554)	0.000195
response to external stimulus (GO:0009605)	0.000197
positive regulation of multicellular organismal process (GO:0051240)	0.000229
biosynthetic process (GO:0009058)	0.000239
double-strand break repair (GO:0006302)	0.000242
DNA recombination (GO:0006310)	0.000245
regulation of transport (GO:0051049)	0.000255
positive regulation of ERK1 and ERK2 cascade (GO:0070374)	0.000283
cell cycle process (GO:0022402)	0.000358
regulation of cell adhesion (GO:0030155)	0.00037
cellular nitrogen compound biosynthetic process (GO:0044271)	0.00044
cellular chemical homeostasis (GO:0055082)	0.000469
cellular cation homeostasis (GO:0030003)	0.00049
calcium ion homeostasis (GO:0055074)	0.000531
inorganic ion homeostasis (GO:0098771)	0.000531
cation homeostasis (GO:0055080)	0.000543
cellular ion homeostasis (GO:0006873)	0.000571
positive regulation of locomotion (GO:0040017)	0.000572
negative regulation of multicellular organismal process (GO:0051241)	0.000576
organic substance biosynthetic process (GO:1901576)	0.00065
cellular divalent inorganic cation homeostasis (GO:0072503)	0.000742
mitochondrial gene expression (GO:0140053)	0.000748
telomere organization (GO:0032200)	0.000766
response to stimulus (GO:0050896)	0.000768
regulation of DNA metabolic process (GO:0051052)	0.000775
cellular response to chemical stimulus (GO:0070887)	0.000791
actin filament-based process (GO:0030029)	0.000792
chemical homeostasis (GO:0048878)	0.000857
lipid metabolic process (GO:0006629)	0.000894
cellular metal ion homeostasis (GO:0006875)	0.000949
positive regulation of cell migration (GO:0030335)	0.000957
regulation of signaling (GO:0023051)	0.00102
cell development (GO:0048468)	0.00114
ion homeostasis (GO:0050801)	0.00122
chromosome segregation (GO:0007059)	0.00124
positive regulation of cell motility (GO:2000147)	0.00132
metal ion homeostasis (GO:0055065)	0.00132
regulation of cell communication (GO:0010646)	0.00132
negative regulation of transport (GO:0051051)	0.00133
telomere maintenance (GO:0000723)	0.00133
cellular calcium ion homeostasis (GO:0006874)	0.00134
nuclear division (GO:0000280)	0.00154
cell motility (GO:0048870)	0.00166
regulation of biological quality (GO:0065008)	0.00167
localization of cell (GO:0051674)	0.00168
nervous system process (GO:0050877)	0.00169
nuclear export (GO:0051168)	0.00185
regulation of developmental process (GO:0050793)	0.00202
positive regulation of MAPK cascade (GO:0043410)	0.00209
cell adhesion (GO:0007155)	0.00224
mitochondrial translation (GO:0032543)	0.00237
response to chemical (GO:0042221)	0.00259
regulation of MAPK cascade (GO:0043408)	0.00265
RNA localization (GO:0006403)	0.00274
biological adhesion (GO:0022610)	0.0028
translational termination (GO:0006415)	0.00281
cell surface receptor signaling pathway (GO:0007166)	0.00282
response to lipid (GO:0033993)	0.00288
defense response (GO:0006952)	0.00289
response to external biotic stimulus (GO:0043207)	0.00292
RNA export from nucleus (GO:0006405)	0.00293
response to oxygen-containing compound (GO:1901700)	0.00293
mitochondrial translational elongation (GO:0070125)	0.00311
organelle fission (GO:0048285)	0.00311
response to other organism (GO:0051707)	0.00322
ribonucleoprotein complex localization (GO:0071166)	0.00339
regulation of ERK1 and ERK2 cascade (GO:0070372)	0.00406
protein export from nucleus (GO:0006611)	0.00407
plasma membrane bounded cell projection organization (GO:0120036)	0.00408
anatomical structure development (GO:0048856)	0.00422
regulation of DNA repair (GO:0006282)	0.00444
response to biotic stimulus (GO:0009607)	0.00458
ribonucleoprotein complex export from nucleus (GO:0071426)	0.00467
positive regulation of developmental process (GO:0051094)	0.00469
regulation of multicellular organismal development (GO:2000026)	0.00474
positive regulation of cellular component movement (GO:0051272)	0.00484
regulation of immune system process (GO:0002682)	0.00545
cellular homeostasis (GO:0019725)	0.00548
regulation of blood vessel endothelial cell migration (GO:0043535)	0.00565
regulation of lipase activity (GO:0060191)	0.00569
system development (GO:0048731)	0.00569
regulation of anatomical structure morphogenesis (GO:0022603)	0.0057
DNA biosynthetic process (GO:0071897)	0.00572
regulation of interleukin-6 production (GO:0032675)	0.00574
positive regulation of chemokine production (GO:0032722)	0.00582
regulation of chromosome organization (GO:0033044)	0.00601
regulation of cell differentiation (GO:0045595)	0.00603
regulation of cytokine secretion (GO:0050707)	0.00604
cellular response to oxygen-containing compound (GO:1901701)	0.00659
regulation of cytosolic calcium ion concentration (GO:0051480)	0.00662
regulation of cytokine production (GO:0001817)	0.00666
cellular response to organic substance (GO:0071310)	0.00666
positive regulation of cell differentiation (GO:0045597)	0.00681
nuclear transport (GO:0051169)	0.00683
regulation of vesicle-mediated transport (GO:0060627)	0.00703
RNA splicing (GO:0008380)	0.00706
mitochondrial translational termination (GO:0070126)	0.00707
positive regulation of transport (GO:0051050)	0.00718
mRNA processing (GO:0006397)	0.00723
regulation of anatomical structure size (GO:0090066)	0.00746
negative regulation of signaling (GO:0023057)	0.00747
cell projection organization (GO:0030030)	0.00764
regulation of chemokine production (GO:0032642)	0.00767
translation (GO:0006412)	0.00772
regulation of supramolecular fiber organization (GO:1902903)	0.00772
nucleocytoplasmic transport (GO:0006913)	0.0078
nuclear chromosome segregation (GO:0098813)	0.00809
negative regulation of cell communication (GO:0010648)	0.00817
response to bacterium (GO:0009617)	0.00844
regulation of epithelial cell proliferation (GO:0050678)	0.00889
cell migration (GO:0016477)	0.00894
chemotaxis (GO:0006935)	0.00896
taxis (GO:0042330)	0.00902
cell-cell adhesion (GO:0098609)	0.00941
circulatory system development (GO:0072359)	0.00966
heterocycle biosynthetic process (GO:0018130)	0.00984
developmental process (GO:0032502)	0.0101
translational elongation (GO:0006414)	0.0108
regulation of vasculature development (GO:1901342)	0.0108
peptidyl-lysine modification (GO:0018205)	0.011
DNA geometric change (GO:0032392)	0.0113
regulation of response to stimulus (GO:0048583)	0.0121
anatomical structure morphogenesis (GO:0009653)	0.0122
regulation of cell cycle process (GO:0010564)	0.0122
cellular protein-containing complex assembly (GO:0034622)	0.0123
meiotic cell cycle process (GO:1903046)	0.0127
actin cytoskeleton organization (GO:0030036)	0.0127
tRNA metabolic process (GO:0006399)	0.0128
vascular process in circulatory system (GO:0003018)	0.0129
mRNA metabolic process (GO:0016071)	0.0129
positive regulation of cell adhesion (GO:0045785)	0.0131
protein-containing complex subunit organization (GO:0043933)	0.0131
response to organic substance (GO:0010033)	0.0132
nucleic acid phosphodiester bond hydrolysis (GO:0090305)	0.0132
nucleic acid transport (GO:0050657)	0.0137
RNA transport (GO:0050658)	0.0137
RNA 3'-end processing (GO:0031123)	0.0138
regulation of ion transport (GO:0043269)	0.0139
cell cycle phase (GO:0022403)	0.0144
mitotic cell cycle phase (GO:0098763)	0.0144
biological phase (GO:0044848)	0.0145
establishment of RNA localization (GO:0051236)	0.0145
DNA duplex unwinding (GO:0032508)	0.0145
RNA splicing, via transesterification reactions (GO:0000375)	0.0149
action potential (GO:0001508)	0.0153
response to endogenous stimulus (GO:0009719)	0.0154
protein-DNA complex assembly (GO:0065004)	0.0154
regulation of double-strand break repair (GO:2000779)	0.0154
peptide biosynthetic process (GO:0043043)	0.0155
DNA packaging (GO:0006323)	0.0155
multicellular organism development (GO:0007275)	0.0156
regulation of tumor necrosis factor production (GO:0032680)	0.0156
generation of neurons (GO:0048699)	0.0158
adaptive immune response (GO:0002250)	0.0158
regulation of signal transduction (GO:0009966)	0.0166
mitochondrion organization (GO:0007005)	0.0167
nucleobase-containing compound biosynthetic process (GO:0034654)	0.0168
RNA splicing, via transesterification reactions with bulged adenosine as nucleophile (GO:0000377)	0.0168
cellular protein complex disassembly (GO:0043624)	0.0168
mRNA splicing, via spliceosome (GO:0000398)	0.0169
cell division (GO:0051301)	0.017
cell morphogenesis (GO:0000902)	0.017
camera-type eye morphogenesis (GO:0048593)	0.0193
regulation of epithelial cell migration (GO:0010632)	0.0196
nuclear DNA replication (GO:0033260)	0.0197
negative regulation of epithelial cell proliferation (GO:0050680)	0.0203
eye morphogenesis (GO:0048592)	0.0204
regulation of phagocytosis (GO:0050764)	0.0205
cellular response to molecule of bacterial origin (GO:0071219)	0.021
regulation of mitotic cell cycle (GO:0007346)	0.0215
positive regulation of phosphate metabolic process (GO:0045937)	0.0225
positive regulation of cytokine production (GO:0001819)	0.0226
positive regulation of phosphorus metabolic process (GO:0010562)	0.0226
negative regulation of developmental process (GO:0051093)	0.0227
negative regulation of cell differentiation (GO:0045596)	0.0227
cell cycle DNA replication (GO:0044786)	0.0227
regulation of inflammatory response (GO:0050727)	0.0228
regulation of gene silencing (GO:0060968)	0.0228
regulation of response to external stimulus (GO:0032101)	0.0228
mitotic M phase (GO:0000087)	0.0229
M phase (GO:0000279)	0.023
regulation of cellular response to transforming growth factor beta stimulus (GO:1903844)	0.0237
positive regulation of cell communication (GO:0010647)	0.0237
regulation of system process (GO:0044057)	0.0241
sensory organ development (GO:0007423)	0.0245
mRNA-containing ribonucleoprotein complex export from nucleus (GO:0071427)	0.0246
regulation of tumor necrosis factor superfamily cytokine production (GO:1903555)	0.0246
outflow tract morphogenesis (GO:0003151)	0.0246
mRNA export from nucleus (GO:0006406)	0.0247
regulation of cell cycle (GO:0051726)	0.0247
regulation of cell-cell adhesion (GO:0022407)	0.0249
nervous system development (GO:0007399)	0.0258
regulation of DNA recombination (GO:0000018)	0.0258
cell activation (GO:0001775)	0.0259
positive regulation of signaling (GO:0023056)	0.0259
camera-type eye development (GO:0043010)	0.026
ribosomal small subunit biogenesis (GO:0042274)	0.026
animal organ morphogenesis (GO:0009887)	0.0261
cellular lipid metabolic process (GO:0044255)	0.0266
sensory perception (GO:0007600)	0.0266
cellular response to lipopolysaccharide (GO:0071222)	0.0266
regulation of blood circulation (GO:1903522)	0.0278
cellular component biogenesis (GO:0044085)	0.0281
aromatic compound biosynthetic process (GO:0019438)	0.0282
cholesterol homeostasis (GO:0042632)	0.0297
neuron differentiation (GO:0030182)	0.03
cellular component organization or biogenesis (GO:0071840)	0.0305
regulation of secretion (GO:0051046)	0.0305
sterol homeostasis (GO:0055092)	0.0306
muscle system process (GO:0003012)	0.0306
regulation of transforming growth factor beta receptor signaling pathway (GO:0017015)	0.0306
muscle structure development (GO:0061061)	0.032
positive regulation of blood vessel endothelial cell migration (GO:0043536)	0.033
meiosis I cell cycle process (GO:0061982)	0.0331
recombinational repair (GO:0000725)	0.0335
visual system development (GO:0150063)	0.0343
positive regulation of tumor necrosis factor production (GO:0032760)	0.0346
regulation of cell population proliferation (GO:0042127)	0.0349
cardiovascular system development (GO:0072358)	0.0355
peptide metabolic process (GO:0006518)	0.0355
regulation of immune response (GO:0050776)	0.0357
organelle organization (GO:0006996)	0.0367
cellular response to endogenous stimulus (GO:0071495)	0.0367
meiotic cell cycle (GO:0051321)	0.0368
sensory system development (GO:0048880)	0.0369
postreplication repair (GO:0006301)	0.037
cardiac muscle cell contraction (GO:0086003)	0.0371
cell differentiation (GO:0030154)	0.0371
response to cytokine (GO:0034097)	0.0372
regulation of cell cycle G2/M phase transition (GO:1902749)	0.0377
regulation of tube size (GO:0035150)	0.0386
response to wounding (GO:0009611)	0.0386
regulation of secretion by cell (GO:1903530)	0.0387
meiotic nuclear division (GO:0140013)	0.0387
positive regulation of cytokine secretion (GO:0050715)	0.0388
plasma membrane bounded cell projection morphogenesis (GO:0120039)	0.0389
cellular response to stimulus (GO:0051716)	0.039
mRNA transport (GO:0051028)	0.0391
eye development (GO:0001654)	0.0391
homeostatic process (GO:0042592)	0.0392
negative regulation of vasculature development (GO:1901343)	0.0392
regulation of transmembrane receptor protein serine/threonine kinase signaling pathway (GO:0090092)	0.0394
mitotic anaphase (GO:0000090)	0.0397
anaphase (GO:0051322)	0.0398
meiosis I (GO:0007127)	0.0398
posttranscriptional regulation of gene expression (GO:0010608)	0.0414
double-strand break repair via homologous recombination (GO:0000724)	0.0422
vasculature development (GO:0001944)	0.0432
positive regulation of phagocytosis (GO:0050766)	0.0432
positive regulation of epithelial cell proliferation (GO:0050679)	0.0442
protein-DNA complex subunit organization (GO:0071824)	0.0465
positive regulation of response to stimulus (GO:0048584)	0.0465
regulation of nucleobase-containing compound metabolic process (GO:0019219)	0.0466
muscle organ development (GO:0007517)	0.0466
regulation of actin filament organization (GO:0110053)	0.0467
spindle organization (GO:0007051)	0.0468
negative regulation of locomotion (GO:0040013)	0.0469
cell projection morphogenesis (GO:0048858)	0.0469
regulation of cell morphogenesis (GO:0022604)	0.047
regulation of cell cycle phase transition (GO:1901987)	0.047
negative regulation of response to stimulus (GO:0048585)	0.0473
regulation of tube diameter (GO:0035296)	0.0483
regulation of blood vessel diameter (GO:0097746)	0.0484
negative regulation of signal transduction (GO:0009968)	0.0485
cellular response to biotic stimulus (GO:0071216)	0.0489
heart development (GO:0007507)	0.0489
lipid localization (GO:0010876)	0.0499
negative regulation of cellular component movement (GO:0051271)	0.05

## Sheet: S8B Table
S8B Table. GO analysis of genes linked to CENPA/FOXM1/MYBL2-linked enhancer probes in BRCA
GO terms	FDR
homophilic cell adhesion via plasma membrane adhesion molecules (GO:0007156)	0.00197
multicellular organismal process (GO:0032501)	0.00206
system process (GO:0003008)	0.00211
DNA metabolic process (GO:0006259)	0.003
DNA repair (GO:0006281)	0.00717
developmental process (GO:0032502)	0.0161
cellular protein-containing complex assembly (GO:0034622)	0.0166
organelle organization (GO:0006996)	0.018
cellular response to DNA damage stimulus (GO:0006974)	0.0182
protein-containing complex subunit organization (GO:0043933)	0.0236
mitotic cell cycle (GO:0000278)	0.0311
cellular protein complex disassembly (GO:0043624)	0.0315
anatomical structure development (GO:0048856)	0.0323
system development (GO:0048731)	0.0328
chromosome organization (GO:0051276)	0.0353
cell-cell adhesion via plasma-membrane adhesion molecules (GO:0098742)	0.0499
nucleic acid metabolic process (GO:0090304)	0.0514

## Sheet: S8C Table
S8C Table. GO analysis of significant downregulated genes after siFOXM1 treatment in A549 LUAD cells
GO terms	FDR
cell cycle G2/M phase transition (GO:0044839)	0.00166
cell cycle phase transition (GO:0044770)	0.00198
cell division (GO:0051301)	0.00223
G2/M transition of mitotic cell cycle (GO:0000086)	0.00246
mitotic cell cycle process (GO:1903047)	0.00361
mitotic cell cycle phase transition (GO:0044772)	0.00587
mitotic cell cycle (GO:0000278)	0.0062
mitotic prometaphase (GO:0000236)	0.0453

## Sheet: S8D Table
S8D Table. GO analysis of significant downregulated genes after siMYBL2 treatment in A549. LUAD cells
GO terms	FDR
cell cycle (GO:0007049)	6.2e-10
mitotic cell cycle process (GO:1903047)	1.8e-09
mitotic cell cycle (GO:0000278)	2e-09
cell cycle process (GO:0022402)	1.03e-07
cell division (GO:0051301)	2.12e-06
regulation of cell cycle (GO:0051726)	2.62e-06
regulation of cellular macromolecule biosynthetic process (GO:2000112)	5.04e-05
regulation of macromolecule biosynthetic process (GO:0010556)	8.63e-05
regulation of transcription, DNA-templated (GO:0006355)	0.000141
regulation of nucleic acid-templated transcription (GO:1903506)	0.000141
regulation of RNA biosynthetic process (GO:2001141)	0.000153
regulation of mitotic cell cycle (GO:0007346)	0.000178
regulation of cellular biosynthetic process (GO:0031326)	0.000181
regulation of nucleobase-containing compound metabolic process (GO:0019219)	0.000386
regulation of RNA metabolic process (GO:0051252)	0.000517
regulation of biosynthetic process (GO:0009889)	0.000546
regulation of cellular process (GO:0050794)	0.000565
mitotic cell cycle phase transition (GO:0044772)	0.000622
negative regulation of cellular process (GO:0048523)	0.000647
negative regulation of transcription by RNA polymerase II (GO:0000122)	0.000936
cell cycle phase transition (GO:0044770)	0.000941
microtubule cytoskeleton organization involved in mitosis (GO:1902850)	0.00172
negative regulation of macromolecule biosynthetic process (GO:0010558)	0.0018
positive regulation of mitotic cell cycle (GO:0045931)	0.00185
negative regulation of cellular biosynthetic process (GO:0031327)	0.00189
cellular response to DNA damage stimulus (GO:0006974)	0.00191
positive regulation of mitotic cell cycle phase transition (GO:1901992)	0.00193
negative regulation of cellular macromolecule biosynthetic process (GO:2000113)	0.00212
regulation of gene expression (GO:0010468)	0.00268
regulation of transcription by RNA polymerase II (GO:0006357)	0.00271
negative regulation of biosynthetic process (GO:0009890)	0.00275
regulation of cell cycle process (GO:0010564)	0.003
positive regulation of cellular process (GO:0048522)	0.00313
negative regulation of transcription, DNA-templated (GO:0045892)	0.00554
negative regulation of RNA biosynthetic process (GO:1902679)	0.00562
negative regulation of biological process (GO:0048519)	0.00564
negative regulation of nucleic acid-templated transcription (GO:1903507)	0.0057
regulation of cell cycle phase transition (GO:1901987)	0.0064
positive regulation of cell cycle phase transition (GO:1901989)	0.00652
regulation of mitotic cell cycle phase transition (GO:1901990)	0.00752
cell cycle G1/S phase transition (GO:0044843)	0.00761
regulation of biological process (GO:0050789)	0.00791
positive regulation of macromolecule biosynthetic process (GO:0010557)	0.00847
regulation of macromolecule metabolic process (GO:0060255)	0.00942
regulation of cellular metabolic process (GO:0031323)	0.00975
positive regulation of transcription, DNA-templated (GO:0045893)	0.00992
negative regulation of cell cycle (GO:0045786)	0.0104
positive regulation of RNA biosynthetic process (GO:1902680)	0.0105
positive regulation of nucleic acid-templated transcription (GO:1903508)	0.0107
positive regulation of gene expression (GO:0010628)	0.0107
positive regulation of cell cycle (GO:0045787)	0.0116
positive regulation of nucleobase-containing compound metabolic process (GO:0045935)	0.0122
negative regulation of nucleobase-containing compound metabolic process (GO:0045934)	0.0125
mitotic cytokinesis (GO:0000281)	0.0126
regulation of nitrogen compound metabolic process (GO:0051171)	0.0134
cellular response to stress (GO:0033554)	0.0136
negative regulation of RNA metabolic process (GO:0051253)	0.0138
response to gonadotropin (GO:0034698)	0.0161
positive regulation of oxidative phosphorylation (GO:1903862)	0.0175
positive regulation of RNA metabolic process (GO:0051254)	0.0178
G1/S transition of mitotic cell cycle (GO:0000082)	0.0178
chromosome condensation (GO:0030261)	0.0181
regulation of primary metabolic process (GO:0080090)	0.0202
biological regulation (GO:0065007)	0.0222
mitotic nuclear division (GO:0140014)	0.0226
positive regulation of cellular biosynthetic process (GO:0031328)	0.0257
positive regulation of cell cycle process (GO:0090068)	0.0281
cytoskeleton-dependent cytokinesis (GO:0061640)	0.0329
positive regulation of biological process (GO:0048518)	0.0331
establishment of mitotic spindle localization (GO:0040001)	0.0408
positive regulation of biosynthetic process (GO:0009891)	0.0452
regulation of chromosome segregation (GO:0051983)	0.0477
sister chromatid segregation (GO:0000819)	0.0498

## Sheet: S8E Table
S8E Table. GO analysis of significant downregulated genes after double siFOXM1 and siMYBL2 treatment in A549 LUAD cells
GO terms	FDR
cell cycle (GO:0007049)	6.89e-16
mitotic cell cycle (GO:0000278)	4.56e-15
cell division (GO:0051301)	1.03e-14
mitotic cell cycle process (GO:1903047)	1.28e-14
cell cycle process (GO:0022402)	3.17e-14
regulation of cell cycle (GO:0051726)	9.44e-09
microtubule cytoskeleton organization involved in mitosis (GO:1902850)	2.91e-08
microtubule cytoskeleton organization (GO:0000226)	4.19e-07
nuclear division (GO:0000280)	5.97e-07
chromosome segregation (GO:0007059)	8.02e-07
mitotic nuclear division (GO:0140014)	8.33e-07
regulation of cellular process (GO:0050794)	1.06e-06
spindle organization (GO:0007051)	1.13e-06
organelle fission (GO:0048285)	1.29e-06
microtubule-based process (GO:0007017)	1.75e-06
regulation of cell cycle process (GO:0010564)	3.56e-06
nuclear chromosome segregation (GO:0098813)	6.54e-06
regulation of biological process (GO:0050789)	7.36e-06
mitotic spindle organization (GO:0007052)	7.68e-06
regulation of mitotic cell cycle (GO:0007346)	9.66e-06
regulation of chromosome segregation (GO:0051983)	1.12e-05
sister chromatid segregation (GO:0000819)	1.99e-05
mitotic sister chromatid segregation (GO:0000070)	2.02e-05
regulation of nitrogen compound metabolic process (GO:0051171)	5.92e-05
mitotic prometaphase (GO:0000236)	6.54e-05
regulation of primary metabolic process (GO:0080090)	6.95e-05
mitotic cell cycle phase transition (GO:0044772)	8.17e-05
biological regulation (GO:0065007)	9.68e-05
cell cycle phase transition (GO:0044770)	0.000129
regulation of cellular metabolic process (GO:0031323)	0.00013
regulation of macromolecule biosynthetic process (GO:0010556)	0.000195
regulation of nucleobase-containing compound metabolic process (GO:0019219)	0.000256
regulation of nucleic acid-templated transcription (GO:1903506)	0.000266
regulation of RNA biosynthetic process (GO:2001141)	0.000267
cell cycle phase (GO:0022403)	0.000271
mitotic cell cycle phase (GO:0098763)	0.000279
biological phase (GO:0044848)	0.000287
regulation of cell cycle phase transition (GO:1901987)	0.000293
regulation of cellular macromolecule biosynthetic process (GO:2000112)	0.000445
regulation of macromolecule metabolic process (GO:0060255)	0.000447
establishment of mitotic spindle localization (GO:0040001)	0.000486
regulation of metabolic process (GO:0019222)	0.000487
mitotic M phase (GO:0000087)	0.000487
M phase (GO:0000279)	0.000499
chromosome organization (GO:0051276)	0.000501
regulation of transcription, DNA-templated (GO:0006355)	0.000563
regulation of cellular biosynthetic process (GO:0031326)	0.000677
regulation of mitotic nuclear division (GO:0007088)	0.000696
regulation of biosynthetic process (GO:0009889)	0.000981
spindle localization (GO:0051653)	0.001
regulation of mitotic sister chromatid separation (GO:0010965)	0.00104
regulation of nuclear division (GO:0051783)	0.00115
regulation of mitotic cell cycle phase transition (GO:1901990)	0.00143
regulation of RNA metabolic process (GO:0051252)	0.00146
regulation of chromosome separation (GO:1905818)	0.00174
DNA packaging (GO:0006323)	0.00177
establishment of spindle localization (GO:0051293)	0.0022
regulation of mitotic metaphase/anaphase transition (GO:0030071)	0.00306
chromosome condensation (GO:0030261)	0.00309
regulation of metaphase/anaphase transition of cell cycle (GO:1902099)	0.00349
immune response (GO:0006955)	0.0036
negative regulation of cell cycle (GO:0045786)	0.00365
reproductive process (GO:0022414)	0.00365
DNA conformation change (GO:0071103)	0.00373
regulation of mitotic sister chromatid segregation (GO:0033047)	0.00379
leukocyte mediated immunity (GO:0002443)	0.00383
mitotic anaphase (GO:0000090)	0.00391
anaphase (GO:0051322)	0.00397
negative regulation of macromolecule biosynthetic process (GO:0010558)	0.00422
reproduction (GO:0000003)	0.00449
establishment of mitotic spindle orientation (GO:0000132)	0.00506
cellular response to DNA damage stimulus (GO:0006974)	0.00619
signal transduction in response to DNA damage (GO:0042770)	0.00643
negative regulation of sister chromatid segregation (GO:0033046)	0.00721
meiotic nuclear division (GO:0140013)	0.00724
regulation of gene expression (GO:0010468)	0.00725
positive regulation of mitotic cell cycle (GO:0045931)	0.0073
negative regulation of chromosome segregation (GO:0051985)	0.0073
negative regulation of cellular biosynthetic process (GO:0031327)	0.00732
regulation of cell motility (GO:2000145)	0.00899
positive regulation of cell cycle process (GO:0090068)	0.00938
regulation of sister chromatid segregation (GO:0033045)	0.0108
cell population proliferation (GO:0008283)	0.0114
establishment of spindle orientation (GO:0051294)	0.0114
regulation of cellular component movement (GO:0051270)	0.0118
regulation of locomotion (GO:0040012)	0.0118
negative regulation of cell cycle process (GO:0010948)	0.0125
positive regulation of cell cycle (GO:0045787)	0.0127
cell cycle G1/S phase transition (GO:0044843)	0.0133
negative regulation of biosynthetic process (GO:0009890)	0.0138
negative regulation of chromosome separation (GO:1905819)	0.0146
negative regulation of mitotic sister chromatid separation (GO:2000816)	0.0147
meiotic cell cycle process (GO:1903046)	0.0153
cytoskeleton organization (GO:0007010)	0.0154
meiotic cell cycle (GO:0051321)	0.0159
regulation of cell cycle G2/M phase transition (GO:1902749)	0.016
protein localization to chromosome, centromeric region (GO:0071459)	0.0169
negative regulation of cellular macromolecule biosynthetic process (GO:2000113)	0.0205
animal organ development (GO:0048513)	0.0213
negative regulation of cellular process (GO:0048523)	0.0216
regulation of cell migration (GO:0030334)	0.0221
regulation of cellular component organization (GO:0051128)	0.0227
negative regulation of mitotic sister chromatid segregation (GO:0033048)	0.0233
protein localization to chromosome (GO:0034502)	0.0236
chromatin remodeling (GO:0006338)	0.0238
regulation of cell junction assembly (GO:1901888)	0.0283
G1/S transition of mitotic cell cycle (GO:0000082)	0.0317
regulation of attachment of spindle microtubules to kinetochore (GO:0051988)	0.0341
positive regulation of biological process (GO:0048518)	0.0346
regulation of transferase activity (GO:0051338)	0.036
chromosome localization (GO:0050000)	0.0376
establishment of chromosome localization (GO:0051303)	0.0379
regulation of G2/M transition of mitotic cell cycle (GO:0010389)	0.0382
myeloid leukocyte mediated immunity (GO:0002444)	0.0384
positive regulation of chromosome segregation (GO:0051984)	0.0416
protein localization to kinetochore (GO:0034501)	0.0419
microtubule polymerization or depolymerization (GO:0031109)	0.0443
mitotic cytokinesis (GO:0000281)	0.0446
