# Supplementary material for: TENET 2.0: Identification of key transcriptional regulators and enhancers in lung adenocarcinoma
Source: PLoS Genet. 2020 Sep 14;16(9):e1009023. doi: 10.1371/journal.pgen.1009023 (PMC7515200; doi:10.1371/journal.pgen.1009023)
Supplement: S9 Table — A) List of differentially expressed genes by siFOXM1 in A549 LUAD cells. B) List of differentially expressed genes by siMYBL2 in A549 LUAD cells. C) List of differentially expressed genes by double siFOXM1 and siMYBL2 in A549 LUAD cells. D) Potential genes regulated by CENPA/FOXM1/MYBL2-linked enhancers confirmed by siRNA experiment in A549 LUAD cell line. (XLSX) [file pgen.1009023.s019.xlsx]

## Sheet: S9A Table
S9A Table. List of differentially expressed genes by siFOXM1 in A549 LUAD cells
gene_name	-Log10(adj P-value)	log2(Fold Change)
FOXM1	134.766	-3.42264
THOC7	99.2278	-2.1249
CDKN3	63.0071	-1.52146
SNIP1	37.7973	-1.37151
NEURL1B	36.7814	-2.90704
SUZ12	35.3033	-1.31555
GPSM2	32.492	-1.07367
SMIM13	29.9441	-1.05603
WWTR1	29.7782	-1.68413
STAT5B	23.0688	-0.857796
RMND5A	22.5635	-1.36298
OTUD6B	22.264	-0.947164
GPR180	22.0951	-1.2913
LRRC8B	21.1669	-0.738457
LZIC	21.055	-0.836618
FKBP5	20.5232	-1.13525
FYTTD1	19.6569	-1.19216
KHSRP	19.5022	-0.966214
ZDHHC20	19.3624	-1.01971
MTMR9	19.2967	-0.975262
RAB7A	18.1879	-0.739784
NEK2	18.1749	-0.904029
CUL4A	17.0215	-0.416189
ATP13A3	16.4126	-0.797391
AVL9	15.6021	-0.825575
RNF149	15.2873	-0.801166
MDFIC	14.5076	-0.950284
TROAP	14.331	-1.26648
CREBL2	13.8417	-0.647151
SH3BP4	13.3594	-0.643409
TNFAIP8L1	13.2032	-1.08718
EIF3L	12.8144	-0.630372
DGKD	12.5599	-0.928052
AMMECR1	12.3906	0.696378
LYRM7	11.8322	-0.817775
CCDC47	11.8313	-0.711975
TFAM	11.8313	-0.696931
TBCEL	11.4297	-0.846431
CHIC1	11.1122	-0.894187
MAP2K4	11.0448	-0.514829
NECAP1	10.6514	-1.24403
MIS12	10.6434	-0.634207
AZIN1	10.5571	-0.93402
BAK1	10.4637	-0.90491
CENPA	10.0278	-0.727345
SPRYD7	10.0116	-0.571962
SLC25A24	9.9869	-0.716816
NUCKS1	9.76991	-0.403151
CDK1	9.60636	-0.667362
FAM110A	9.3182	-0.870857
CCDC88A	9.26998	-0.674136
BTBD3	9.22123	-0.623767
SLC35C1	9.10747	-1.05893
FAM49B	9.00674	-0.56024
NEK7	8.55413	-0.556022
B3GNT5	8.36838	-1.52432
TAF2	8.30736	-0.430381
PAIP2	8.29687	-0.589639
STRN	8.25912	-0.439247
ARL6IP1	7.82585	-0.685287
SRI	7.78076	-0.536353
PALM3	7.70636	-1.0643
RBPMS2	7.60192	-0.620135
KLHL15	7.29285	-0.57113
TMEM2	7.29285	-0.695924
SMC1A	7.21659	-0.400546
POM121C	7.12768	0.382917
NDE1	7.1111	-0.616186
ABHD10	7.04916	-0.503148
TWISTNB	7.00699	-0.582987
GAN	6.87997	-0.642623
KPNA3	6.76854	-0.632985
FAM73A	6.69595	-0.560346
KCTD20	6.67082	-0.549901
PSKH1	6.67082	0.657904
ZNF678	6.59824	-0.626556
TOB2	6.59315	-0.453101
PI15	6.5806	4.26689
CAPZA2	6.45799	-0.552097
CCNB1	6.38211	-0.647731
SLC4A7	6.38076	-0.694426
MTFR1	6.37304	-0.35773
PHEX	6.23575	-1.08353
PANX1	6.17371	-0.456495
MSRB3	6.07843	-0.739242
TCTA	6.07359	0.503613
SEC63	6.04394	-0.517893
ASB1	6.01004	-0.439873
RAP2A	6.00001	-0.492247
MAPK6	5.99728	-0.779993
ARL5B	5.95194	-0.573267
TBC1D13	5.92299	0.531544
SLC35A4	5.86652	0.27614
KIF20A	5.80901	-0.784582
DCTN6	5.77388	-0.753051
ETNK2	5.75329	-0.588893
PREPL	5.74893	-0.80783
SEPHS1	5.74893	-0.425781
TMEFF1	5.72674	-3.60562
LPIN2	5.67318	-0.591246
CNTRL	5.67023	-0.695395
VKORC1L1	5.67023	-0.277672
KCND1	5.54273	0.812274
CCNF	5.5327	-0.785618
TECPR2	5.51836	-0.367022
TMEM33	5.50807	-0.457254
WNT10B	5.38055	-0.911273
TRPM7	5.37747	-0.484294
GAS2L3	5.37227	-0.591621
ARMC1	5.36651	-0.328389
GLIS2	5.31753	0.450029
FAM189B	5.23644	-0.404771
GTF2A1	5.2125	-0.389131
ANKRD39	5.18797	-0.649334
UBA3	5.15952	-0.333668
HRSP12	5.15873	-0.45113
MED14	5.15873	-0.477197
NXPE3	5.15873	-0.457063
PCGF3	5.15873	-0.344494
BNIP2	5.15689	-0.320794
ZER1	5.15689	0.499026
IL3RA	5.10837	0.924864
RAD21	5.10837	-0.294042
WDR47	5.09182	-0.72029
CD47	5.08268	-0.569683
RNF182	5.04165	-1.21384
KB-1732A1.1	5.02976	0.508851
BRIX1	4.97909	-0.490934
ZNF45	4.97159	-0.458891
RP2	4.90485	-0.599879
BAZ2A	4.89365	0.329893
TUSC2	4.8562	0.301099
AP1S3	4.84129	-0.737572
ZBED4	4.82941	-0.42058
PTTG1	4.81456	-0.490233
ACTR6	4.77823	-0.658227
NAP1L1	4.7766	-0.46926
TMEM245	4.6258	-0.374605
MZT1	4.62085	-0.548982
TOMM20	4.61924	-0.319862
SBNO1	4.61898	-0.255164
FAM81A	4.58976	-0.399939
PLEKHA3	4.58462	-0.442055
POM121	4.54273	0.439345
MEAF6	4.50436	-0.314255
PIK3IP1	4.50436	0.786592
CEP55	4.49645	-0.611226
FAM86HP	4.4749	1.13548
NMU	4.46002	-1.51853
BLCAP	4.40507	0.430263
SLC1A4	4.23503	-0.447515
MIDN	4.19435	0.384334
STK38	4.12878	0.284424
FAHD2A	4.11076	0.351482
ITCH	4.10099	-0.351261
BTG2	4.09605	0.549526
RP4-740C4.5	4.09605	1.02251
VPS36	4.0956	0.291221
SPSB1	4.02912	-0.677847
MEST	4.02472	-0.491613
UBE2D3	3.98502	-0.337843
EIF3K	3.96498	-0.215295
BRSK1	3.87633	-0.565364
C1GALT1	3.83892	-0.335438
BTRC	3.81184	0.385908
CHSY1	3.80412	-0.295952
CKAP2L	3.79872	-0.640948
UBTD2	3.78997	-0.395408
UAP1	3.78604	-0.364932
RNF11	3.73778	-0.302771
WEE1	3.73756	0.601651
SCML2	3.72686	-0.492912
SNX12	3.69536	0.436354
PHGDH	3.65684	-0.553163
TRMT10A	3.64682	-0.472005
PTPN20A	3.64368	-0.530404
ABT1	3.64007	0.303836
FAM83H	3.64007	0.402192
PIK3R1	3.64007	-0.408793
WDFY2	3.64007	-0.370887
HHIP	3.61008	-1.05427
NAB1	3.58973	-0.51786
KDM5D	3.57976	0.340693
XK	3.56787	0.417681
AKAP1	3.5495	-0.296567
DUSP14	3.52774	-0.533503
PHTF2	3.52377	-0.477985
DPY19L3	3.51161	-0.344242
SYPL1	3.50975	-0.289991
SPAG1	3.50875	0.362144
NEK10	3.46309	0.785862
DLEU2	3.46241	-0.910841
SLC11A2	3.43134	-0.335773
RAC3	3.42528	-0.464707
PWAR5	3.39309	-0.669896
PBRM1	3.38329	-0.361929
BORA	3.3739	-0.617298
OSBPL11	3.34953	-0.296426
ANKRD52	3.34716	0.542831
PRR19	3.34055	-0.599046
SLC39A14	3.33354	-0.214528
KIF2C	3.32482	-0.441029
RP11-156E6.1	3.32482	-0.451506
CRLF3	3.32314	-0.456549
RASSF3	3.25162	-0.490416
C9orf69	3.23864	0.293044
PSAT1	3.20725	-0.348159
SLC4A8	3.20516	-0.761663
ATF6	3.18491	-0.381262
TMEM123	3.18491	-0.299899
PCDHA12	3.183	0.380367
FAM46C	3.18174	-1.26899
UBE2Q2	3.16744	-0.333657
TTC9	3.13918	0.394087
POLR2M	3.12345	-0.449248
RHEBL1	3.12345	-0.644391
PEX2	3.1041	-0.334995
ALG10B	3.08879	-0.446058
GTPBP3	3.08879	-0.33266
PRKRA	3.07833	-0.235391
THEMIS2	3.07833	-1.16384
RAD51AP1	3.06219	-0.569029
RP11-54H7.4	3.05514	0.543536
SLC16A13	3.0526	0.46378
FAM83D	3.04381	-0.619513
DPYSL4	3.02318	-0.279441
RP3-508I15.21	3.02318	0.999222
ZMYND11	3.016	-0.188075
CLCN5	3.01362	-0.476374
DNAH3	3.0121	1.08115
DNAJC16	3.0121	0.371186
EVA1B	3.00701	-0.424298
TUB	3.00701	0.411127
IPO9	2.97561	-0.239161
PIP5K1C	2.97561	0.27758
RP11-551L14.1	2.97561	-1.71134
LRRC58	2.97553	-0.333046
ABHD13	2.95294	-0.31285
SEPT5	2.93364	-0.406629
CBFB	2.93038	-0.309774
XRCC5	2.92437	-0.157224
ICE2	2.91541	-0.284764
HDGFRP3	2.91153	-0.203503
RMI1	2.90275	-0.400535
CLDN4	2.87277	0.539752
TOMM70A	2.87277	-0.204893
BRCC3	2.86719	-0.259306
MARK2	2.85461	0.301083
REXO1	2.8434	0.334113
COL13A1	2.80756	-1.25856
DLG4	2.80756	-0.4127
AIFM3	2.77891	0.500533
AMMECR1L	2.77891	-0.295245
MORN1	2.77891	0.417847
NTMT1	2.77891	-0.298933
RP11-159D12.2	2.77891	-0.589765
STK3	2.77638	-0.632013
THY1	2.76935	-0.717794
CASKIN1	2.75929	-0.560767
H3F3B	2.75929	-0.352319
HP1BP3	2.75929	-0.201021
KDM1B	2.75929	-0.351362
SLC27A3	2.75929	0.573238
UBE2Z	2.73542	0.295998
CCNA2	2.6984	-0.539374
PMS2P3	2.69049	0.447294
HARS2	2.68453	0.204436
ACAP2	2.67465	-0.229345
NCBP2	2.67465	-0.20653
MYH6	2.66846	-0.00796182
RP6-65G23.3	2.66846	0.52686
IQCJ-SCHIP1	2.65689	0.377234
RP13-890H12.2	2.63236	0.550001
TM4SF18	2.63225	-0.397548
SIGIRR	2.6227	-0.379235
CPNE1	2.6022	-0.300719
SDCCAG8	2.60121	-0.32848
RBMS1	2.59435	-0.462552
RNASEH1	2.57556	-0.38864
NACC2	2.56893	0.447574
RP11-352M15.2	2.54393	-0.472376
PTPN1	2.53652	-0.366459
POLR2B	2.53561	-0.150871
SLC45A3	2.53363	-0.399865
TMEM19	2.53363	0.274864
ACTA2	2.53229	0.451542
TMEM59L	2.52699	-0.519018
ELOVL4	2.52006	-0.536686
DHRS1	2.51388	0.433369
LYSMD2	2.49616	-0.401054
BTN2A1	2.4892	-0.293428
C21orf58	2.48519	0.462709
CMPK1	2.48519	-0.29314
IQCE	2.48519	0.234061
AKR1E2	2.481	0.384528
HAVCR1	2.4726	-0.676818
TMEM139	2.46465	0.717508
MKRN2	2.44426	-0.317399
AFAP1	2.44158	-0.55389
KNSTRN	2.44122	-0.521574
DROSHA	2.44081	0.201157
RHEB	2.44081	-0.230384
OAZ1	2.43704	-0.305138
SF3B1	2.43475	-0.155973
MYO1E	2.43015	-0.467858
NAPB	2.42358	-0.365874
PXYLP1	2.42236	-0.364114
NFIB	2.41853	-0.342397
CSTF3	2.41786	-0.220633
FSCN1	2.41786	-0.32633
P3H3	2.41786	-0.377564
SLC17A5	2.41061	-0.537518
CACNB3	2.39042	-0.330786
MAP3K9	2.39042	0.339904
TANGO6	2.39042	-0.273679
LMLN	2.37921	0.40976
MED13	2.37633	-0.283066
EDEM3	2.37491	-0.519043
JAG2	2.36859	-0.380671
RP11-443P15.2	2.36859	0.2974
TFCP2	2.36472	-0.359926
GK5	2.3637	0.209319
ZNF107	2.34342	-0.495683
CBY1	2.34126	0.344154
PNMAL1	2.33935	-0.197312
TMEM80	2.33401	0.407149
SFT2D2	2.33032	-0.326546
STK40	2.29763	0.446103
RBPMS	2.29561	0.221798
INTS3	2.29502	0.204352
SMARCD2	2.29318	0.21251
CDS1	2.28943	0.567858
SFXN1	2.28943	-0.24444
TFRC	2.28943	-0.232266
ZDHHC9	2.28943	-0.309006
LCN12	2.28547	0.823702
CCNT1	2.27267	-0.3042
SOCS6	2.26871	-0.346817
NEIL2	2.26731	-0.2607
SNHG14	2.26731	-0.321829
TIMM10B	2.26113	0.231988
PSPC1	2.2598	-0.379139
RPS8	2.2598	-0.169374
HSPA13	2.24614	-0.501643
SNAI3-AS1	2.24569	0.57789
CDC34	2.22031	0.200693
LETMD1	2.22031	0.304821
PRKAR2B	2.21804	-0.63296
CNOT6	2.20748	0.243664
FBXL2	2.20748	0.287654
XPOT	2.20491	-0.285383
SNX18	2.20422	-0.315193
WIPI2	2.192	0.202707
PLEKHH1	2.18889	0.542239
HTATSF1	2.18803	-0.242798
FUBP1	2.18009	0.212894
C4orf46	2.17488	-0.343147
SMAP2	2.17488	-0.324858
WDR75	2.17488	-0.347127
KIAA1467	2.1745	0.474205
ADCY6	2.17182	0.451428
PTPN2	2.17182	-0.25723
PDPR	2.16967	0.362291
USP13	2.16761	-0.256716
CNOT7	2.16179	-0.18566
PM20D2	2.14932	-0.242873
RPF1	2.14932	-0.327238
DHX15	2.14302	-0.189005
EFNB3	2.13836	-0.772284
ABI2	2.1371	0.225482
CREB3L2	2.11789	-0.341485
CTB-193M12.5	2.11789	-0.599276
PHF10	2.11789	-0.247691
SGPL1	2.11789	0.271376
SLC24A1	2.11789	0.339427
CCND1	2.11592	-0.517327
ZFYVE26	2.11077	0.335086
SRRM3	2.10647	-0.428576
DNAJB4	2.10387	-0.324726
HPS5	2.09645	-0.258661
HIF1AN	2.09611	0.245546
NRAS	2.09588	-0.244835
CKAP2	2.09119	-0.363468
NOTUM	2.07975	-1.07196
COPS7B	2.07446	0.264535
NECAB2	2.07446	0.891858
CSNK1G1	2.06408	0.192499
PIM3	2.06376	-0.389196
RC3H2	2.05986	0.227351
EPAS1	2.05745	-0.254087
HIRIP3	2.05745	-0.322497
SLC16A8	2.05745	0.738743
CABYR	2.04735	0.422414
NUDCD1	2.04347	-0.295405
IRF7	2.04115	-0.544203
PPP2CB	2.03844	-0.271805
URM1	2.03568	0.264805
SRSF12	2.03369	-0.47773
AMOTL1	2.03134	-0.569516
PLEKHG6	2.02687	0.364355
KCNH2	2.01701	-0.687045
CLTC	2.00904	-0.196819
MORC2	2.00882	-0.240121
PURA	2.00178	-0.210414
SLC36A4	2.0013	-0.300121
MTHFD2	2.00088	-0.366883
PGAP1	2.00088	-0.285876
SIAH1	1.99628	-0.328098
RIN2	1.99475	-0.249298
TICAM1	1.99094	-0.355404
CCM2	1.98928	0.224588
PYCR1	1.98928	-0.380354
ZBTB4	1.98116	0.215447
ZNRF2	1.98066	-0.348462
VEZF1	1.97511	-0.185175
RPAP1	1.97427	0.262139
DMXL1	1.97372	-0.302543
PSD3	1.97372	-0.419422
RP11-378J18.8	1.97372	-0.674868
GNA13	1.96781	-0.232663
FASTK	1.96057	0.184197
TEAD1	1.93571	-0.270976
KCTD9	1.93551	-0.240848
NLRX1	1.9336	0.311673
ARHGEF19	1.93132	-0.414733
ENC1	1.93132	-0.402839
ZNF286B	1.93132	-0.434568
CDK16	1.92716	0.161658
HAPLN1	1.92716	0.0374609
LGI2	1.92716	-0.0938577
THG1L	1.92716	-0.211247
DSTYK	1.92593	-0.314426
ACCS	1.9181	0.270582
ARL8B	1.9181	-0.24948
OTUD4	1.9181	-0.289945
SERPINH1	1.90451	0.194783
GTF3C6	1.90086	-0.16727
KBTBD2	1.9006	-0.23101
FAM217B	1.89427	-0.320098
SMARCB1	1.8851	-0.177789
CCSER2	1.88343	-0.189719
RP11-288C18.1	1.88343	-0.488563
ATL2	1.87287	-0.171994
ELK4	1.86634	-0.199466
SPRYD4	1.85746	0.228341
S100PBP	1.85636	-0.215981
YME1L1	1.84688	-0.162983
LRRC3	1.84309	-0.564998
EPB41L4B	1.84169	-0.274903
NHLRC3	1.84078	0.456085
MOB1A	1.8391	-0.224423
PHF7	1.83899	0.45816
ZFP1	1.83899	-0.266933
MAP2K5	1.83748	0.236869
SPRYD3	1.83107	-0.27579
ATP6V0D1	1.82671	0.306605
RIT1	1.82405	-0.320342
TSPYL5	1.82314	0.225556
ZNF714	1.82101	-0.460682
TAS1R3	1.81961	0.91021
STX1B	1.81567	0.404115
UBAC1	1.81284	-0.283087
PPFIBP1	1.80195	-0.43173
USP46	1.79002	-0.216467
TCAF1	1.78549	0.258632
GCNT4	1.78227	-1.03227
NEURL1	1.78227	-0.718938
SEMA3C	1.77571	-0.313147
CTBP1-AS2	1.76464	0.322953
EPRS	1.76154	-0.186873
ALS2CL	1.75987	0.50832
RHBDD1	1.74622	-0.546497
RGS17	1.74407	-0.339418
CD164	1.73747	-0.379422
ADAM9	1.73044	-0.192247
BBS2	1.73044	0.267574
UBE2R2	1.73044	-0.236531
C1QL1	1.72855	-0.386057
C4orf3	1.7173	-0.667237
TIMM17A	1.7173	-0.213359
USP16	1.70241	-0.204243
NCEH1	1.70026	0.320604
C20orf194	1.69989	0.383958
FAM104B	1.69989	-0.389616
HOXD8	1.69833	-0.509283
OGFRL1	1.69787	-0.514227
PPP4R2	1.69413	-0.162207
C21orf91	1.68908	-0.393913
C17orf58	1.68335	-0.240321
CLSTN1	1.67811	0.223513
HOXC8	1.67811	-0.337865
TEKT4P2	1.67152	0.535033
KIAA0556	1.67106	0.178403
C17orf75	1.66957	-0.167309
EPHA1	1.66957	1.13171
UBALD2	1.66342	-0.323492
SEPT3	1.64195	-0.548964
CIPC	1.64195	0.192542
LDLRAP1	1.6292	-0.286241
RP5-882C2.2	1.6292	0.618166
KPNA6	1.62834	0.224175
AC016747.3	1.62122	0.231995
SHISA8	1.62049	-0.080689
AKTIP	1.61828	-0.226121
AKT3	1.61358	0.22095
H1FX	1.61033	-0.229045
TAF11	1.61033	0.18454
PTPN14	1.60897	-0.604443
UBE2V2	1.60897	-0.167283
CHEK1	1.60573	-0.176244
GLYR1	1.60573	0.213565
IGFBP1	1.60573	-0.574071
BCL7A	1.60366	0.201902
WDTC1	1.60265	0.294697
ZNF280A	1.5986	-0.352823
TRIM73	1.59312	1.1334
RP13-516M14.1	1.58727	0.490459
RP11-21L23.4	1.58375	0.770126
BRI3BP	1.57974	-0.386101
LENG1	1.57795	-0.295416
ZBTB8A	1.57749	-0.381129
AC006273.5	1.57665	0.302561
TLCD1	1.57622	-0.296534
STAT3	1.57144	0.198698
ANKRD10-IT1	1.56977	0.382849
WDR36	1.56977	-0.212996
GALR2	1.56527	-0.949077
TMEM147-AS1	1.56527	0.243482
SRGAP2B	1.55658	-0.357251
DDX52	1.55507	0.192153
ZNF717	1.54443	0.364574
SYNGR3	1.54407	-0.394972
OBSCN	1.5387	-0.32375
RP11-143J12.3	1.5387	-0.88974
RP5-968P14.2	1.5387	0.756017
STK38L	1.5387	0.281499
HABP4	1.53855	-0.286693
RP11-793H13.11	1.53855	0.70454
RP11-12A20.7	1.53743	0.964086
WDYHV1	1.53743	-0.238802
RP11-359B12.2	1.532	0.461717
SLC22A31	1.532	-0.744835
GGT5	1.53045	-0.0950743
IER5	1.52554	-0.406967
TNNT2	1.52153	-0.00895245
KATNA1	1.51831	-0.263028
POLR1D	1.51605	-0.213975
CDK17	1.51597	-0.329201
GATAD1	1.51188	0.240451
RP11-284F21.9	1.51188	0.459562
RP11-5O17.1	1.51188	0.641989
KIAA1324	1.50926	0.836046
SGTB	1.50926	-0.212121
PRELID1	1.50706	-0.210038
SFRP1	1.50268	-0.54306
RP11-982M15.8	1.49743	0.861711
RP11-76C10.6	1.4965	0.524315
SH3RF1	1.49159	-0.234744
LEPROT	1.48727	0.186462
SCLT1	1.48727	-0.351604
SMARCD1	1.48411	0.193776
SEC23A	1.48306	-0.255947
KIF3B	1.48045	0.207664
SLC39A10	1.48045	-0.399303
AZI2	1.47678	-0.209589
HMGCS1	1.47678	0.369369
NT5E	1.47206	-0.286172
NUF2	1.47206	-0.269909
VEZT	1.47206	-0.240982
TBC1D22B	1.47141	0.317812
ATF7IP	1.47001	0.21334
SMCHD1	1.46364	-0.234877
ORMDL3	1.4518	0.225792
SLCO4A1	1.45091	-0.415046
TLX2	1.44629	-0.0954682
KLHL5	1.44143	-0.172473
CYP27C1	1.43976	-0.407185
KIAA0319L	1.43976	0.317628
RNF139	1.43876	-0.213175
TRA2B	1.43876	-0.228107
CSNK1E	1.43533	-0.189809
ZMAT4	1.43533	-0.426985
PANK3	1.43481	-0.260804
EPN3	1.43148	0.668397
RP11-161M6.2	1.43148	-0.623722
TIAM1	1.42998	-0.276569
KIF7	1.42825	-0.2824
MYL7	1.42825	-0.00460689
RRN3	1.42774	-0.17023
RTF1	1.42746	0.194377
LINC00205	1.42725	0.335185
MREG	1.42707	-0.317852
SEC23IP	1.42654	0.113873
AP000439.3	1.42566	0.431985
HOTAIR	1.42566	0.544946
CLASP2	1.42405	0.207367
NOVA2	1.42405	-0.667294
TNFAIP8	1.42405	-0.409934
TMPO	1.42331	-0.2649
ZNF789	1.42213	0.378826
APTR	1.41915	0.28071
NDRG4	1.41915	-0.392456
PYGO2	1.41915	0.161286
RP11-1018J11.1	1.41915	0.750898
CNTNAP1	1.41668	-0.326152
PSTK	1.41668	-0.33378
CDC14B	1.41556	0.239844
ARHGAP1	1.41537	0.168247
DSCR3	1.41537	-0.245542
RTN4RL1	1.41389	-0.567491
DMRTA2	1.41385	-0.675257
LAMC1	1.40889	0.141486
FXYD5	1.40675	-0.193509
NUDT5	1.40429	-0.137793
ERLIN1	1.40342	0.165633
LYSMD4	1.40326	0.332155
SGOL1	1.40326	-0.225497
LAYN	1.39903	-0.804115
TNFAIP1	1.39903	-0.204353
PALD1	1.39734	-0.300858
CDC7	1.39679	-0.24292
CASC3	1.38771	-0.169073
SLC38A7	1.38321	0.334714
SMCR8	1.38235	0.162618
KNOP1	1.37968	-0.232673
ATP6V1B2	1.37882	-0.192536
GPX4	1.37882	-0.19511
RP11-809O17.1	1.37882	0.508059
MBNL1	1.37647	-0.212817
GLI4	1.36864	0.228269
JRK	1.36864	0.224295
LAMB4	1.36864	-0.09818
MGRN1	1.36864	0.188819
RP5-1039K5.12	1.36864	0.475665
YRDC	1.36864	-0.282897
TMEM120A	1.36742	-0.31322
RP11-88E10.5	1.35865	0.924235
PPP3CB-AS1	1.35794	0.374669
SNX29	1.3553	-0.265671
ALDH1L2	1.35134	-0.3725
FUOM	1.35132	-0.429495
CHST2	1.35079	-0.648862
MLXIP	1.34596	0.258519
ABHD4	1.34464	0.195485
MSMO1	1.34237	0.367921
SLC34A3	1.34237	0.695416
AK5	1.33963	-0.416661
BX322557.10	1.33963	0.3407
CLN8	1.33963	-0.286062
ICT1	1.33963	-0.183709
RDH5	1.33963	0.46899
XRCC4	1.33963	-0.240297
VEGFB	1.33642	-0.256445
GNA12	1.33519	-0.271048
ANO10	1.33132	-0.19007
EIF1B	1.33091	-0.227849
OIP5-AS1	1.32904	-0.374192
AIFM2	1.32898	-0.161208
PAFAH1B3	1.32484	-0.209605
HYAL3	1.32325	0.325307
LRRC8D	1.32138	-0.165736
TMEM70	1.32138	-0.240183
LARS	1.31971	-0.179642
ZNF606	1.31805	0.307851
ZBTB39	1.31768	-0.296009
ANKRD9	1.31725	0.277964
BAI1	1.31373	-0.492521
KLHL28	1.31373	-0.412538
PTMA	1.31373	-0.167193
FAM214B	1.31245	0.377367
MIER2	1.31245	0.182666
SUN2	1.30187	-0.235264

## Sheet: S9B Table
S9B Table. List of differentially expressed genes by siMYBL2 in A549 LUAD cells
gene_name	-Log10(adj P-value)	log2(Fold Change)
MYBL2	141.201	-4.61959
EXTL3	119.805	-2.06974
VANGL1	96.9153	-2.12132
UHMK1	72.0754	-1.44595
RDH11	62.576	-1.45064
THUMPD1	60.4328	-0.855429
PRR14	59.0383	-1.45785
H1F0	50.1004	-1.11465
SAPCD2	47.8842	-1.54175
TMEM59L	47.2272	1.96897
LAMP1	47.1068	-1.30937
MIA3	45.3815	-1.14528
SLC7A1	44.142	-1.51833
PNMAL1	44.0072	0.78406
RCC2	43.5016	-1.12669
POM121C	43.228	-0.926903
ZNF765	42.8157	-1.72249
SLAIN2	42.0106	-1.37821
YWHAG	42.0073	-1.21493
JARID2	41.2467	-1.28874
LIPA	40.1371	-1.51086
EIF4EBP2	39.736	-1.30935
DAP	39.4463	-2.67195
SLC4A8	39.0121	2.48092
REXO1	38.7584	-1.21618
MYO1C	37.2955	-1.39267
NGRN	36.5654	-0.922342
VPS4A	36.3024	-0.788836
TSHZ1	35.5037	-1.13239
MTX3	33.6239	-0.779524
PCBP4	33.548	-1.2733
EHD2	32.3172	-1.34846
ZBTB38	32.2566	-0.840617
CERK	32.1533	-0.88399
TSPAN9	31.2682	-1.53495
ABCC1	31.151	-0.852064
MCM9	30.6057	-1.20924
ZNF845	30.0359	-1.74716
CDKN3	29.405	-1.02657
ZNF768	29.2851	-1.02248
MED16	28.0062	-0.883428
ITGAX	27.9802	2.25032
FAM168B	27.5483	-1.06879
IMMT	27.3323	-1.6136
ASPH	27.1358	-1.60722
COG2	27.0462	-0.967698
ICMT	26.4626	-1.00109
SLC39A14	26.4046	-0.569617
ZNF766	26.0233	-1.25754
ADPGK	25.8012	-0.581828
MAP1S	25.7368	-1.08008
NPRL3	25.7002	-0.782179
OTUD4	25.7002	-1.0441
USF2	25.6014	-0.51104
ALG3	25.4413	-0.72371
TDP1	25.3558	-0.860432
PTPN23	25.3558	-1.18079
ABHD2	24.4288	-0.66926
ABAT	24.2712	2.05023
DLGAP5	24.0289	-1.06265
NLRP1	24.017	2.02239
PTP4A1	23.8194	-2.12903
BTN2A1	23.8194	-0.884008
SLC2A4RG	23.8107	-1.47034
RRBP1	23.734	-1.37066
CKS1B	23.6302	-1.48106
ATP2B4	23.4547	-1.15216
FAM122B	23.3807	-1.23764
TIAM1	23.3367	1.03741
SPRED3	23.2841	1.71012
POGK	23.2798	-0.757283
FAM120A	23.2179	-0.640931
MTA1	23.1738	-1.0644
FAM168A	23.1556	-1.38948
KCTD12	22.9981	-1.15787
ABL1	22.7866	-0.97828
S100PBP	22.6649	-0.733125
CENPA	22.2379	-1.06254
SHISA5	22.2362	-1.76508
PUM1	22.187	-0.767169
JMJD6	22.153	-0.738909
MED14	22.0232	-0.956174
MAF1	21.8934	-0.512656
NAPG	21.8833	-1.01545
ZSWIM6	21.6707	-0.901087
LRFN1	21.6502	-1.4052
TBC1D13	21.4433	-0.996637
CENPE	21.3904	-1.14144
MMP24	21.214	-0.84491
ARHGAP1	21.1466	-0.615558
LINC00641	21.1462	-1.33101
RHPN1	21.1357	0.672066
VAPA	21.0944	-0.900172
POM121	20.4989	-0.91172
ZNF761	20.239	-1.10313
DAPK2	20.1442	1.33337
DEPDC1B	20.0871	-1.48691
ALDH1A1	19.8718	-1.52775
DEPDC1	19.7369	-1.00167
BRD4	19.6767	-0.654788
ADRBK1	19.6108	-0.76953
NUMB	19.5964	-1.22894
PPM1A	19.5689	-0.680923
UBE2C	19.4198	-1.21795
CEP41	19.2554	-0.825187
SPTB	19.2495	1.3188
PRR12	19.0126	-0.671799
UBALD2	19.0033	-1.0848
F2R	18.9891	-0.898276
ZNF480	18.9891	-1.08144
FBXW5	18.9347	-0.66612
PHF6	18.8156	-1.08273
AMMECR1	18.8117	-0.8558
NPAS2	18.7506	-1.11851
SCAMP4	18.7168	-0.629668
AVPI1	18.5245	-0.789348
ATP6V0E2	18.3614	0.641621
FAM131B	18.3577	1.93625
RYK	18.3482	-0.717102
NUDT19	18.3482	-0.793914
TMEM130	18.3377	3.04781
PAXIP1	18.3358	-1.16531
RSPRY1	18.3335	-0.636127
EGF	18.2636	1.29688
SPR	18.2058	-1.52025
ZDHHC5	18.2058	-0.780464
SNCB	18.1199	2.59969
ABCF2	18.0779	-1.50663
FARS2	17.9767	-1.01505
MFAP3L	17.8953	-1.06246
MXD3	17.879	-1.15968
UBE2Q1	17.878	-1.30798
UQCR10	17.7143	-1.00874
FMR1	17.6319	-0.448481
SOCS6	17.5678	-0.905928
PPP6R1	17.4718	-1.14795
C9orf3	17.4718	-0.451479
ATG9A	17.4528	-0.884766
GLRX5	17.3638	-1.03039
C11orf24	17.3011	-1.0281
GNA13	17.2651	-0.664272
MAK16	17.11	-1.15604
NUTF2	17.1051	-1.13028
NELFA	17.0665	-0.811033
XPOT	17.0636	-0.765718
PIF1	17.0239	-1.58974
BAI2	16.9707	0.818556
BAHD1	16.8965	-0.809214
AP1AR	16.8505	-0.586478
HSF1	16.8274	-0.648841
E2F8	16.8176	-1.28478
HLTF	16.7549	-1.49149
QPCT	16.711	0.773693
CYB5R3	16.5591	-0.799535
ARID1B	16.5165	-0.77466
SYT11	16.3535	2.03022
MAP6	16.3419	1.67193
NFIC	16.2223	-0.61326
DVL2	16.2064	-0.702342
BRMS1L	16.1422	-0.864939
SMPD1	16.1422	0.848697
TSC22D4	15.9008	-0.912017
TSPAN14	15.8623	-0.766277
TRERF1	15.835	-0.94948
NELFCD	15.7638	-0.555874
PAK4	15.7583	-0.787287
AKT1S1	15.7583	-0.748371
CDK17	15.7396	-1.07296
TMOD2	15.7396	1.17659
TMEM98	15.6703	0.698324
TNFRSF10B	15.3147	-1.3033
SMC5	15.2903	-0.537671
PIGCP1	15.2483	-1.3215
CUL5	15.2469	-0.946495
REEP4	15.1688	-0.642027
TSPAN4	15.0316	-0.977014
ARAF	14.94	-0.561814
GTF2A1	14.9202	-0.636991
RNPEPL1	14.8053	-0.66888
KIF11	14.8029	-0.953449
RGAG4	14.8029	0.987527
TTBK1	14.7886	3.70292
SYNGR3	14.7194	1.20287
PIK3IP1	14.6712	1.35311
CRTC3	14.6509	-0.496796
GLE1	14.5305	-0.872051
ZNF714	14.4894	-1.32035
RANBP3	14.3543	-0.660439
PNPO	14.3286	-0.823916
PRRC2A	14.3233	-0.388193
ADIPOR2	14.3107	-0.306214
FBRSL1	14.302	-1.10241
SMAD5	14.286	-0.523765
QSER1	14.2472	-0.803652
TBL2	14.2271	-0.517682
SERTAD2	14.1897	-1.01057
YAP1	14.1357	-0.538665
ETNK2	14.0897	0.835871
PTPLAD1	14.0374	-0.503841
CEND1	13.9859	2.28065
CBX7	13.9779	1.32052
TLCD1	13.9609	-0.880257
CABP1	13.9591	2.19088
SZRD1	13.9538	-0.857765
MICAL1	13.9538	0.812228
C17orf62	13.9125	-0.702214
LAT2	13.8483	1.55568
CHD1	13.6568	-0.559317
JUND	13.6115	-0.639088
CCNF	13.5596	-1.18746
GNA11	13.5444	-0.948434
SF1	13.4663	-0.720918
EPAS1	13.3573	-0.62449
SIK2	13.3083	-0.706849
TTLL3	13.1185	0.876957
CNOT3	13.1139	-0.590283
CDC25B	13.0839	-0.830586
REPIN1	13.0433	-0.579893
STAM	12.9931	-0.892292
POLG	12.9765	-0.58539
ANAPC13	12.9385	-1.10815
TPM3	12.9385	-1.03893
PRRT3	12.8495	0.994828
FAM76B	12.8188	-0.781215
LTBP1	12.7818	0.562747
CMPK1	12.7768	-0.63766
AATF	12.7708	-1.52582
KIF7	12.729	0.822762
WIPF2	12.6936	-0.543774
ZBTB7A	12.6916	-0.631354
ZNF148	12.6802	-0.880865
ABHD4	12.6743	0.576685
OTUD6B	12.6262	-0.697008
HSDL2	12.6194	-0.466912
TUFM	12.5557	-0.492395
DSG2	12.5485	-0.551176
KIF5C	12.5449	1.96172
TIMM10B	12.5246	-0.531854
C1QBP	12.5236	-0.369438
SHOX2	12.5049	1.00234
MTRF1L	12.4733	-0.723893
ELOVL4	12.4451	1.0879
UGP2	12.4144	-1.04429
SRPX2	12.3736	0.961959
TBCCD1	12.3723	-0.833549
MEF2D	12.3033	-0.748322
NR1H2	12.2555	-0.618824
YARS	12.1861	-0.659341
THAP11	12.1685	-0.511777
STAT3	12.1573	0.523509
RAB11FIP5	12.0933	-0.947251
GRK6	12.0342	-0.962421
ARF6	12.0125	-0.412235
FAM64A	11.9791	-0.910543
KATNAL1	11.9778	-0.892729
CRLF2	11.963	2.00036
DENND2A	11.9522	1.96991
LSM14A	11.9111	-0.337484
MAML1	11.91	-0.496678
PPP2R5D	11.9097	-0.467358
UBE2E2	11.9044	-0.874663
GLTSCR1	11.8772	-0.538424
NCOR2	11.8522	-0.937667
UIMC1	11.8482	-0.492212
RAI14	11.8294	-1.611
FBXO17	11.766	-0.462076
PHF5A	11.7101	-0.746511
ARHGEF16	11.7101	0.739333
ZNF721	11.666	-0.690194
ZNF609	11.6444	-0.548376
CBX6	11.6428	-0.750386
DYNLL2	11.5954	0.470666
FSCN1	11.5819	-0.677043
KAT6B	11.4722	-0.519632
HNRNPUL1	11.4666	-0.716505
NDUFB8	11.4407	-0.595986
KPNA6	11.3293	-0.557227
RAI1	11.2966	-0.543213
PIP5K1C	11.24	-0.522984
HKR1	11.1923	-0.568586
ERAL1	11.1239	-0.56733
INCENP	11.1234	-0.867585
TSKU	11.1146	-0.877573
SAMD1	11.0897	-1.01525
RAB39B	11.0697	1.91709
ZBED6	11.057	-0.96853
SPC25	11.0442	-0.75116
JAM3	11.0434	1.05345
NUSAP1	11.0354	-0.809737
GTSE1	11.0227	-0.860112
CCSAP	11.0144	-0.700649
HMGN4	10.9901	-0.625423
ZNF106	10.9866	-0.8892
CCDC136	10.986	1.33097
NMNAT2	10.9762	0.960902
VKORC1L1	10.9669	-0.37243
MR1	10.9623	0.883699
SPTLC2	10.9154	-0.553966
SIN3A	10.9093	-0.510272
TAF4	10.8914	-0.782266
KLF16	10.8503	-0.834873
IMPA2	10.84	-0.945516
PPM1K	10.8112	1.4525
MAP3K7	10.8068	-0.556348
EMC9	10.7053	-0.466341
SRPR	10.6883	-0.449765
GMEB1	10.6809	-0.496115
VPS25	10.6574	0.390361
MAP3K9	10.6017	-0.699685
NFASC	10.5663	1.42725
TMX1	10.4762	-0.355931
KIF18A	10.4742	-0.469703
CCND3	10.4588	-1.1988
DUS1L	10.4557	-1.03
SLC30A6	10.4362	-0.56083
MARCH9	10.4299	0.859306
YES1	10.4289	-0.418983
GK	10.3934	0.907908
HNRNPH3	10.3857	-0.600866
APOL1	10.3786	-1.12258
TCF3	10.3624	-0.776571
RP11-288C18.1	10.3471	-1.18866
PRICKLE3	10.3193	-0.532652
ZDHHC16	10.2881	-0.677649
ZNF160	10.2878	-0.645479
TAB2	10.2776	-0.572701
TMEM229B	10.2776	1.61447
SIX3	10.2629	1.47889
MTHFSD	10.2604	-0.657915
TBC1D2B	10.2604	0.726297
SSX2IP	10.2561	-0.518195
C1QTNF1	10.2133	1.00237
GRB2	10.202	-0.93578
SLC35F6	10.1815	-0.336762
SNRPB	10.1803	-0.490596
XYLT2	10.1607	-0.711306
NOTCH1	10.158	-0.643754
PRICKLE1	10.1335	-0.924581
ANKRD46	10.1033	1.27126
SGOL1	10.0561	-0.593076
PRR11	10.0551	-0.956195
RBM15B	10.0518	-0.463639
SFXN1	10.0502	-0.489076
INTS12	10.0117	-0.508439
SRCIN1	9.9861	1.12602
GRIN2D	9.96493	-0.748557
BTG2	9.95664	0.821528
KIAA1467	9.9211	0.987632
HNRNPK	9.89289	-0.414212
CASKIN2	9.83946	-0.62725
FAM45A	9.83843	-0.435093
ATXN2	9.83431	-0.595295
EBI3	9.83198	1.722
IFT80	9.82922	-0.672923
GFAP	9.8278	1.38728
LMO4	9.82173	-0.728914
TCF20	9.81504	-0.415529
ENPP4	9.73765	1.21366
TNRC18	9.72452	-0.925453
SAMD14	9.71291	1.7316
LINC00294	9.71068	-1.09761
RAD21	9.68595	-0.391262
CH17-360D5.1	9.66033	-1.13408
NUMBL	9.65941	-0.774975
C19orf48	9.6585	-1.17922
NDUFA8	9.63503	-0.65096
STX10	9.63161	-0.463354
THEM6	9.6107	-0.99209
ETF1	9.6105	-0.724122
TOPBP1	9.58852	-0.632283
ACAT2	9.58814	-0.516979
NOVA2	9.57723	1.75499
RP11-479G22.8	9.56563	-1.2927
ZNF473	9.56105	-0.62716
PVRL1	9.56076	-0.858749
SPCS3	9.55118	-0.535892
GAS2L1	9.54149	-0.640048
GPATCH3	9.45656	-0.680955
LMBR1L	9.40426	0.715217
MAP3K3	9.39178	-0.745668
HEATR1	9.37239	-0.792123
ADHFE1	9.36794	1.87877
VBP1	9.36506	-0.643403
ZMAT3	9.34106	0.672249
MICU3	9.33493	0.677549
AIFM2	9.31377	0.405714
IFI27L2	9.31377	0.667697
ATP6V0A2	9.30236	-0.521174
LIN7C	9.30016	-0.51409
PI15	9.29936	4.82112
ARHGAP35	9.27875	-0.41447
KLHDC3	9.26272	-0.455887
RP11-517B11.7	9.22608	-1.1075
FCF1	9.22474	-0.765414
NACAD	9.224	2.56852
RND1	9.224	0.943061
CCNB1	9.2084	-0.749406
OPA1	9.19798	-0.296108
ULBP2	9.17545	1.01323
SNX18	9.16225	-0.616046
ZNF414	9.14441	-0.542422
ADORA1	9.12889	1.31038
CHERP	9.11793	-0.719446
UBQLN4	9.1084	-0.461785
NUDT15	9.10657	-0.760955
UQCC3	9.09305	-0.581273
MAZ	9.07652	-0.583892
CDK2AP1	9.07384	-0.746998
STAC2	9.07118	2.15194
FOXJ2	9.05359	-0.45055
CNIH2	9.05133	1.37249
VPS37C	9.04707	-0.495846
FAM110A	9.00892	-0.823337
LSM14B	9.00892	-0.661741
JOSD1	8.97726	-0.518126
SLC25A11	8.97726	-0.524264
RER1	8.97709	-0.565987
UBAC2	8.97669	-0.756709
C11orf30	8.9736	-0.568714
EBP	8.96028	-0.368983
KLHDC8A	8.9572	1.84297
PINK1	8.95078	-0.674625
CA12	8.94471	-1.60313
HFE	8.93776	-1.4501
SORD	8.93441	-0.633912
BROX	8.9163	-0.560184
ABCA5	8.91246	0.77946
CPLX1	8.90446	-2.50035
WWTR1	8.89947	-0.899178
SLC7A11	8.89947	0.400948
SRP72	8.88811	-0.392082
PDCD6IP	8.86789	-0.306927
CIC	8.85662	-0.460752
GBP2	8.84579	1.03377
CD82	8.79252	1.44149
FKBP11	8.79247	-0.458808
HOXA10	8.7794	0.859442
MRPS12	8.77684	-0.865304
PYCR1	8.7395	-0.773983
PPP2R5E	8.72891	-0.479873
NAP1L2	8.72437	0.845461
NCK2	8.72368	-0.696326
SMC6	8.71656	-0.424196
ZFYVE26	8.67454	-0.671647
KLRC2	8.65395	1.20371
MAP3K10	8.63958	-0.437736
SPATA2	8.62035	-0.68173
HEYL	8.61606	-0.659755
C11orf84	8.60321	-0.623286
RNF26	8.60164	-0.389443
TMEM70	8.58254	-0.606811
ALKBH5	8.57533	-0.985875
CDK1	8.5636	-0.609564
TMEM86A	8.55756	1.84555
NLRX1	8.53528	-0.641044
FAF1	8.52173	-0.878652
ACADVL	8.51703	0.341876
MTHFD1L	8.50996	-0.684935
NDUFAF3	8.50877	-0.457759
KCNAB2	8.50159	0.446274
ERF	8.50127	-0.587437
ASB9	8.49245	0.462082
TMEM179	8.48989	2.13492
MINK1	8.48848	-0.623248
RNF14	8.48386	-0.570196
RPRD2	8.47959	-0.461452
GSTO1	8.45357	-0.64103
TEAD4	8.44367	-0.923098
DHCR24	8.44201	-1.16002
MYOCD	8.44201	-1.61693
GIPR	8.43704	1.48249
HK1	8.43342	0.641202
ZNF687	8.40228	-0.515775
TUBA1B	8.38538	-0.909243
GMEB2	8.36136	-0.577967
MRPL21	8.34174	-0.730711
IFIT2	8.34075	0.701506
SH3GL1	8.32825	-0.643197
CC2D1A	8.32652	-0.58545
FGD1	8.3058	-0.611296
TNXB	8.3028	1.57442
JUNB	8.26174	0.530834
ANKRD13B	8.26174	-0.421922
RUNDC3A-AS1	8.25886	1.24081
HVCN1	8.2443	1.42876
KIF2C	8.2443	-0.664565
CDCA7	8.23865	-0.709522
NCLN	8.2217	-0.419671
DYNC1I2	8.21932	-0.407978
JAG1	8.21166	-0.473137
NEIL2	8.21166	-0.475017
GALNT16	8.19749	1.20539
PLCD4	8.1796	0.8064
NUCKS1	8.16647	-0.356685
EFCAB2	8.16647	-0.764924
GSTCD	8.16084	-0.56947
TEAD2	8.13964	-0.613658
KIF5A	8.12968	1.35538
TRO	8.11148	1.54053
RSAD2	8.07014	-1.61482
ZNF511	8.07006	-0.527117
AKAP6	8.05805	0.978614
THY1	8.05307	1.1376
MARVELD1	8.04482	-0.585164
SOCS5	8.02845	-0.691625
MAP9	8.01813	0.455434
ZNF254	8.01633	-0.668967
SNHG17	7.97688	-0.86227
ACACB	7.95659	0.443941
BCL2L12	7.90636	-0.704517
ORMDL3	7.89738	0.506892
USP40	7.86924	-0.464082
GPR162	7.86357	1.64221
FEZ1	7.86089	2.18103
ZNF468	7.84973	-1.85703
SGK223	7.84973	-0.773426
SYNE3	7.84945	1.31135
PPM1F	7.83349	-0.773968
PALM3	7.81407	0.942872
BEND3	7.81147	-0.930438
IGF1R	7.80882	-0.847115
MED21	7.80103	-0.469931
HOMER1	7.79907	-0.456807
LIG3	7.77815	-0.617788
WNK4	7.76367	0.985432
HERC2P2	7.7521	0.446386
TMEM26	7.73885	2.41059
ZNF678	7.73859	-0.648567
MELK	7.72289	-0.646535
FBXO31	7.71985	-0.547885
TBC1D24	7.70611	-0.516869
HMG20B	7.69519	-0.722339
SLC2A11	7.68313	0.671432
RDH5	7.67943	1.14572
SPRY2	7.67787	-0.83311
ST13	7.67615	-0.292117
STC2	7.67234	-0.962709
P2RX6	7.6685	1.66809
THBS1	7.6685	-0.6233
ACTR2	7.64208	-0.293311
LMBR1	7.60698	-0.397998
GPR56	7.60323	0.508545
HPCAL4	7.59467	2.17108
MAPRE3	7.58809	0.455975
INTS10	7.58101	-0.30436
KLC2	7.55998	-0.389693
VSTM2L	7.5354	1.014
EBF1	7.5354	0.713581
ZFP64	7.52155	-0.493809
SSU72	7.51648	-0.578656
RPL17	7.513	-0.396995
ZMPSTE24	7.5103	-0.475936
KAT6A	7.50829	-0.328666
GDPD5	7.50828	0.825735
SLC35B4	7.50659	-0.510372
USPL1	7.50028	-0.571478
AARS	7.48311	-0.537576
TMEM55A	7.47961	0.6571
RMDN3	7.46019	0.492854
RRP1B	7.41234	-0.854394
CTD-2510F5.4	7.38919	-0.968578
TFG	7.38393	-0.322626
GGA2	7.3574	-0.412213
MORC2	7.35224	-0.441979
CIZ1	7.35224	-0.786143
USP54	7.35224	-0.462926
NADK2	7.34783	-0.51886
KIRREL2	7.34075	1.57308
FBXO46	7.34009	-0.565587
SUN2	7.33452	-0.552066
DENND4B	7.33192	-0.359531
ZNF202	7.32768	-0.528766
NCOA6	7.31386	-0.429461
GABRA5	7.30431	-0.791924
FNDC4	7.30085	1.16467
DANCR	7.29249	-0.452558
FOXK2	7.28644	-0.38113
NONO	7.28482	-0.410299
ITGB1	7.28023	-0.78709
CYB5R1	7.27375	0.537415
HMGN2	7.26599	-0.412421
TTC3	7.24667	-0.557138
ADCY9	7.22814	0.519155
MYO19	7.22614	-0.643859
CCNK	7.21805	-0.572
MPDU1	7.21805	-0.472655
ZNF138	7.21633	-0.899842
CCDC181	7.17686	1.40883
PDE4D	7.17533	-0.618393
DOCK3	7.17374	1.12452
ADO	7.1733	-0.41611
CGN	7.15947	1.34757
SVIL	7.15535	0.364189
RAB22A	7.14053	-0.397671
C15orf39	7.0986	-0.686776
ENSA	7.09009	0.269083
TM4SF1	7.09009	0.538206
S1PR3	7.07677	-0.770082
CREBBP	7.07027	-0.525097
RBM38	7.06966	-0.68685
NCAPG	7.03821	-0.768208
NRXN2	7.03816	3.17972
FURIN	7.03816	0.721874
ANO9	7.03816	1.40012
COLGALT1	7.03681	-0.427093
NPY4R	7.02712	-1.09233
PAPSS1	7.01157	0.320633
C4orf46	7.00406	-0.594974
RBBP8	6.99793	-0.604747
TOP2A	6.97849	-0.852843
ILF3-AS1	6.9576	-0.882729
RP11-196G11.5	6.95326	-0.744224
ATXN2L	6.93318	-0.546104
RP11-253E3.3	6.89814	-1.0008
SMC1A	6.89785	-0.380857
MPRIP	6.88731	-0.66292
TFAP2A	6.88171	-0.577065
SF3B5	6.86667	-0.284237
GOT2	6.86443	-0.301721
SELT	6.85733	0.334223
HIF1AN	6.85295	0.423209
IRG1	6.84384	-1.51595
TRADD	6.82749	-0.612208
PSMB8	6.82749	0.560212
MIS18BP1	6.82671	-0.524797
DISC1	6.82577	1.28233
RP11-378J18.8	6.82577	-1.30299
ANP32E	6.82151	-0.457161
PGM3	6.81783	-0.64131
CIDEC	6.80565	1.63623
KIF20A	6.80151	-0.820147
C1QL1	6.78536	0.737949
NDC1	6.78052	-0.391992
LRRC8D	6.7803	-0.353462
TTF2	6.77591	-0.672282
MECP2	6.7685	-0.369307
ZNF592	6.74461	-0.422745
NUDCD2	6.74088	-0.437964
AP000479.1	6.73651	-1.26511
DGCR2	6.71305	-0.476641
SRGAP2C	6.68726	-0.512275
NME4	6.68138	-0.68753
PSAT1	6.6812	-0.474905
ACTR3B	6.67651	-0.726949
PJA1	6.67262	0.567707
ZER1	6.66017	0.538706
WNK2	6.65838	-0.746859
MYO9B	6.65704	-0.501214
TMEM248	6.65179	-0.454101
FRMD4A	6.64902	0.573483
KIAA0895L	6.64345	0.382878
SMAD2	6.62347	-0.469678
LRRC20	6.62333	-0.426566
CNTNAP1	6.61831	0.70378
MAP1A	6.61255	0.930553
TK1	6.60106	-0.718373
LPIN2	6.58499	0.603607
EIF1	6.5758	-0.542032
RHOA	6.57357	-0.282581
TIMM22	6.53941	-0.626578
KIF25-AS1	6.53776	1.03479
BORA	6.53725	-0.818715
DDX41	6.51646	-0.427471
DGKA	6.51316	0.682888
BAIAP3	6.51193	1.32909
RP11-267M23.1	6.50156	-1.1634
ERICH5	6.49751	0.729995
P2RY6	6.49123	1.17494
C11orf86	6.48394	0.812713
CTA-989H11.1	6.48133	-3.19807
H2AFX	6.45927	-0.890157
CSGALNACT2	6.45914	-0.720244
LRRC4B	6.45391	1.80012
ANKRD24	6.43795	2.08483
GRHL1	6.43554	1.082
FAM229B	6.43147	0.764353
FRY	6.41945	1.73721
RCAN1	6.41766	-0.712533
ACER2	6.40345	0.729415
MYD88	6.40127	-0.549655
CDCA7L	6.39857	-0.753076
CREB3L2	6.39021	-0.558221
CHPF2	6.37818	0.54214
RPP25	6.37032	-0.605214
NAP1L5	6.36197	0.874168
AGO4	6.34431	0.80101
MFAP3	6.33862	-0.545125
KIF14	6.3378	-0.57185
BRSK1	6.30774	0.657217
LRRC75A	6.30365	0.847694
LRRC49	6.29508	0.559839
MN1	6.29412	-0.908074
ZC3H3	6.2841	-0.38269
BCL7C	6.28122	-0.564505
TULP4	6.2686	-0.506033
CEP55	6.26168	-0.685212
SGK1	6.25771	-0.958878
CTD-2267D19.3	6.25553	-0.699558
KCTD3	6.25394	-0.444582
GPSM2	6.2492	-0.454359
C11orf58	6.24853	-0.381761
TICRR	6.24853	-0.846436
COL6A2	6.24853	1.04864
CYFIP2	6.24717	0.535999
PDCD6	6.24293	-0.453082
ILF3	6.2404	-0.525461
FAM160A2	6.23931	-0.552036
SEPHS1	6.2237	-0.423954
BCL2L13	6.21874	0.364281
PLEKHB2	6.20614	0.434534
TPM3P9	6.20085	-0.734657
PLK1	6.1897	-0.69727
CCDC88C	6.18907	-0.449444
FXYD5	6.18901	0.384796
SMARCD1	6.18032	0.373705
C1D	6.1798	0.443709
B4GALT5	6.16427	-0.807918
NANP	6.16167	-0.597135
MRPS11	6.15786	-0.589984
OBSCN	6.15648	0.628301
UGGT1	6.15631	-0.600574
KDM2B	6.15284	-0.485368
EP300	6.15284	-0.41312
PRKX	6.14998	-0.458273
ITFG3	6.13975	-0.873777
TOM1L2	6.13975	0.564824
POLR1D	6.1323	-0.409996
CREB3L3	6.13055	2.3454
LINC01559	6.12555	-1.8861
FOXF2	6.11814	-1.05401
AIDA	6.11814	-0.404309
TANGO6	6.10898	-0.417905
ZNF689	6.08731	-0.634385
TUBA1C	6.08406	-1.01738
WHSC1	6.08244	-0.664526
PRSS23	6.07584	-0.601722
SLC43A2	6.07584	0.605546
CAMTA2	6.07034	0.327392
ZNF532	6.06463	-0.363487
MORN3	6.06209	1.71245
SH3TC1	6.04449	0.605211
LTBP3	6.04416	0.533617
OLFML2B	6.03038	1.15466
CLDN4	6.02548	0.739495
NLGN3	6.01033	0.777493
ZFPM1	6.0003	-0.5068
AMD1	5.99354	-0.448613
MRPL17	5.98926	-0.484025
DIS3	5.98763	-0.315329
CNEP1R1	5.97767	0.470462
DNAJB1	5.97258	-0.557846
ECE1	5.97226	-0.287034
RNF114	5.9648	-0.564844
DNAJB4	5.95592	0.523421
SGPL1	5.95592	-0.42645
PAPPA	5.95358	-0.797133
GUCD1	5.95184	-0.471247
TFAP4	5.94517	-0.549939
TTYH2	5.94257	0.938352
UBA7	5.94253	1.37918
RBM39	5.92926	-0.34743
DPY19L2P2	5.92836	0.743464
TRIM23	5.91558	0.544547
TBRG4	5.91516	-0.366975
DLD	5.89681	0.208505
BMF	5.89467	1.51733
DUOX2	5.89121	2.44722
HAX1	5.87285	-0.278471
LFNG	5.85226	0.612385
NELFE	5.84773	-0.402095
SCML2	5.84061	-0.587622
AKT2	5.82933	-0.257743
TCN2	5.82375	0.625265
PEX19	5.80627	0.298178
ORC1	5.80537	-0.820532
LCOR	5.79122	0.563019
FAM173B	5.79118	-0.472691
TDRD7	5.79118	0.368031
SLC9A7	5.78884	0.310741
ZBED1	5.78583	-0.418203
RP11-129M16.4	5.77924	-1.22594
ATG4A	5.76791	0.567887
GPR124	5.76243	0.901075
PAICS	5.75552	-0.323755
PCNXL4	5.75502	-0.348049
GOLGA2P5	5.75395	0.791434
TPI1	5.73971	-0.439299
RILPL2	5.73839	0.497323
NFYC	5.72879	-0.449162
IARS	5.72179	-0.329961
BLCAP	5.71095	-0.471768
SCO1	5.7073	-0.314525
EFNB3	5.70228	1.18072
RUVBL1	5.69324	-0.299773
ARFIP2	5.69086	-0.421458
NAPB	5.68883	0.517784
FAM217B	5.68529	0.531626
TRANK1	5.68156	0.757172
DDX46	5.6779	-0.427211
TSPAN17	5.6725	-0.344733
RHOQ	5.66514	-0.510558
ZNF598	5.66174	-0.531872
SHPK	5.66038	-0.798672
LARS	5.65137	-0.356773
FBXO41	5.64887	0.476886
TMEM9B	5.64626	0.348747
HECW1	5.64145	0.608611
ZCCHC24	5.64122	0.694674
FOXM1	5.62837	-0.674174
CYC1	5.62494	-0.298685
IFIT5	5.62275	0.426008
ACY3	5.61827	1.39783
SMN1	5.616	-0.545887
NEDD4L	5.61067	-0.587559
MFSD11	5.61004	0.472363
METAP1	5.60345	-0.360243
ATP6V1E2	5.60175	-0.425335
KIAA1524	5.60132	-0.664009
SURF4	5.59247	-0.481596
IGFBP4	5.56663	-0.651757
METTL13	5.56523	-0.468159
ZXDC	5.56234	-0.417973
TATDN2P2	5.56234	0.911632
PCNXL2	5.51807	0.410558
COASY	5.5136	-0.438937
MPP2	5.5	0.683243
TMEM263	5.5	-0.710094
TMCO1	5.49599	-0.349298
CD74	5.48493	1.34903
NAGK	5.48484	0.550817
RSPH1	5.47907	1.17347
DDX56	5.47345	-0.601981
AP5B1	5.47227	-0.572183
IFRD2	5.46425	-0.603488
CPSF2	5.46246	-0.342026
MTSS1L	5.45875	-0.775845
DTX1	5.45874	1.56378
RLTPR	5.45874	0.902413
SYTL2	5.45705	1.02259
CNPPD1	5.45128	-0.321939
ZNF628	5.44194	-0.580113
GRAMD1C	5.4334	1.2324
MAPKAP1	5.4286	-0.32778
TUBGCP3	5.42217	-0.371801
TRMU	5.42119	-0.389983
HNRNPA1	5.41739	-0.318549
RHOB	5.41739	-0.557502
AUNIP	5.41661	-1.01805
DARS2	5.41198	-0.344223
PURB	5.41186	-0.457092
KLHDC8B	5.40755	0.559956
MLLT1	5.39969	-0.450685
TFAP2C	5.39913	-0.656279
ZNF706	5.39161	0.319374
KIAA1147	5.39048	0.651754
PPP6R3	5.38744	-0.253166
UROS	5.38497	-0.377986
ARMC9	5.3844	0.446008
ARMC10	5.37156	-0.305915
UHRF1	5.36773	-1.10256
MCM7	5.36708	-0.632805
SLX4	5.35887	-0.629476
TNRC6B	5.3549	0.560971
GSTO2	5.3405	0.889944
RILPL1	5.3405	-0.375044
TNS4	5.33773	-0.86568
ITGB3	5.33359	1.36747
PPP2R1A	5.32448	-0.256702
ZNF646	5.3135	-0.291785
WBP2	5.31138	-0.311966
TMEM194A	5.30147	-0.407524
ASF1A	5.29231	0.331325
SRSF8	5.29213	-0.484955
WDR59	5.28152	-0.423047
NME7	5.27651	0.333076
KITLG	5.27091	-0.430666
GAS2L3	5.27009	-0.556851
KIF13A	5.26878	-0.309876
CROT	5.26599	-0.437502
QRSL1	5.26573	-0.355985
KIAA1191	5.26567	-0.33828
DDX58	5.26415	0.588196
SAMHD1	5.2561	0.610248
TMEM184B	5.2561	-0.334072
COL6A1	5.25446	0.917781
ACAD8	5.25202	0.488594
SLC46A3	5.24861	0.877538
MAP3K11	5.24828	-0.396963
ATL2	5.24741	-0.271784
MAP2K3	5.22725	-0.76507
LIN9	5.22139	-0.432565
DUS4L	5.2127	-0.584368
XPO4	5.2127	-0.636192
LRRC59	5.19428	-0.405211
ZDHHC12	5.19428	-0.378558
D4S234E	5.18828	1.51263
WWC2	5.18709	-0.340878
RUSC1	5.17995	-0.398924
C5orf30	5.17399	-0.420606
SLC10A7	5.1694	0.542535
MRS2	5.1694	-0.401054
MED12L	5.1694	1.09528
FZD8	5.1694	-1.13743
PKD1L2	5.16602	0.767282
CATSPER1	5.16461	1.31539
ABCC8	5.16343	1.43722
HAP1	5.16174	0.889551
E2F2	5.154	-0.640295
TMPO	5.15381	-0.470476
PKP4	5.14756	-0.4539
DNAH1	5.14407	1.00354
CLCN4	5.13996	0.471565
KCND1	5.13693	0.734527
RP11-363E7.4	5.13449	0.923248
MCFD2	5.13053	0.287995
HNF1A	5.10471	-0.7507
VPS9D1-AS1	5.10287	-0.749466
PRPF3	5.09675	-0.302208
CCDC151	5.09533	1.60877
PNMA2	5.09151	0.503247
MTR	5.09139	-0.432504
SMG7	5.08559	-0.379315
SH2B3	5.08119	0.87942
LMX1B	5.08119	0.725662
AC108676.1	5.08119	2.09292
MTFR2	5.07668	-0.76544
ZNF213	5.07598	-0.652697
FLAD1	5.07549	-0.497426
MPHOSPH9	5.07089	-0.33129
SNX12	5.07089	0.482975
DLL1	5.07089	1.64365
TMEM209	5.07085	-0.431552
POLD3	5.06344	-0.52133
RP11-334C17.5	5.0515	0.691183
TCTA	5.04593	-0.447842
BSDC1	5.04549	-0.440145
MORF4L2	5.03819	-0.37048
CHUK	5.03819	-0.295586
MRI1	5.03786	-0.384049
BTBD9	5.03568	0.395018
FAM155B	5.03547	-0.941342
TROAP	5.03547	-0.709648
RPIA	5.03105	-0.660454
SPTLC1	5.02953	-0.301816
MKI67	5.02912	-0.856145
ABHD11-AS1	5.02883	2.0177
BACE1	5.02554	0.452519
USP10	5.01875	-0.287269
ITGA7	5.01875	1.13554
PNRC2	5.01875	-0.655331
C21orf58	5.00855	-0.627697
MPZ	5.00715	1.50189
ZMYM6NB	5.00547	0.574293
NUP205	4.99601	-0.392456
SMC2	4.9959	-0.418164
MARCH1	4.98618	-0.684171
NECAB3	4.98519	0.484024
GFPT1	4.98409	0.464383
MED24	4.97802	-0.261515
FAM83H	4.97617	-0.446361
ZNF616	4.97216	-0.891978
RAB30	4.96987	0.602698
OAT	4.96646	0.369791
CIAPIN1	4.96087	0.25003
SUSD1	4.9586	0.696984
IFIT1	4.95759	0.928222
DDX54	4.95646	-0.366148
THOC3	4.95591	-0.411789
PDZD4	4.94888	0.994807
ATP11C	4.94874	-0.479164
HNRNPA2B1	4.94831	-0.236686
RBSN	4.94793	-0.32058
XK	4.94207	-0.482037
SCPEP1	4.93814	0.526328
ARG2	4.93319	1.17132
BCL9	4.92541	-0.466447
VPS33A	4.92377	-0.35007
MAN2A2	4.92049	0.277565
ADD3	4.91872	0.51234
MST1	4.91794	0.99227
ZNF107	4.91443	-0.685425
FBXO5	4.91317	-0.738901
TRIM65	4.90813	-0.35395
SLC15A4	4.90773	-0.309809
GPRIN2	4.90028	-0.536873
RINL	4.89251	1.10062
SMIM5	4.88847	0.986789
CDR2L	4.88444	-0.257459
ATP6V1D	4.87185	0.318819
ECM1	4.86921	1.16287
UBOX5	4.86505	-0.445218
TOPORS	4.86233	-0.362282
HJURP	4.86215	-0.702786
TFR2	4.85886	0.72048
GTPBP6	4.85886	-0.355835
KRT222	4.85031	1.13259
SMAD6	4.84127	-0.336796
DACT3	4.8384	1.74103
KSR2	4.83829	0.705689
NEURL1B	4.83829	-0.948787
DFNA5	4.83177	0.467712
RP11-54H7.4	4.82957	-0.648739
ZNF585A	4.82865	0.641455
METTL5	4.82847	-0.443855
COQ10B	4.81723	0.469131
DNAJC14	4.81642	-0.443351
DENR	4.81339	-0.531064
ZNF28	4.81339	-1.29984
F8A1	4.81339	-0.46352
BAK1	4.80459	0.570889
PRR19	4.80391	-0.675412
DOHH	4.80012	-0.428381
TRIM14	4.79898	-0.489713
YY1	4.79519	-0.292109
AHDC1	4.79519	-0.521888
FBLIM1	4.79419	0.467357
PLAGL2	4.79224	-0.700551
PCSK9	4.7899	-1.32349
LRP8	4.78949	-0.437506
EML3	4.78792	0.379219
ADAMTS6	4.78457	1.26945
EVA1B	4.78457	0.488084
PPID	4.78457	-0.402624
PGF	4.78455	0.992191
SCAF4	4.7838	-0.432921
GGT7	4.78009	0.833071
KCNJ8	4.77483	1.234
PPP4R1	4.77438	-0.318149
DNAH5	4.77317	0.748519
RFC3	4.77003	-0.526973
EFTUD1	4.76948	0.266464
TMEM136	4.76911	0.550985
WBSCR27	4.76196	0.693786
CRY2	4.75524	0.639654
PRDM2	4.75291	-0.363802
RP11-43F13.1	4.74621	0.412675
SPC24	4.74229	-0.570147
ATF4	4.73572	-0.527317
ZCCHC14	4.71821	-0.461339
JPH2	4.71468	0.939192
ST3GAL2	4.71387	0.358318
AASS	4.71263	1.8392
CNPY3	4.70551	-0.402816
ZNF33B	4.70229	0.410507
RWDD4	4.6992	-0.425941
PSORS1C1	4.69522	1.01869
MAPKAPK2	4.69152	0.36826
TRIM21	4.69131	0.45575
VEGFB	4.68882	-0.476119
XRCC6	4.68838	-0.354306
MRPL39	4.67954	-0.290656
MSRB1	4.66788	0.393394
NPAS1	4.66769	0.743985
SKI	4.66715	-0.413982
DOPEY1	4.66201	0.521762
NDE1	4.65854	-0.470821
METTL3	4.65854	-0.26328
PPARA	4.6583	0.998976
RBM22	4.65473	0.337076
SLC25A42	4.65269	0.901605
C6orf136	4.64759	-0.556383
HAPLN1	4.645	3.74399
IFT27	4.64278	0.432994
SNHG3	4.64249	-0.796541
CCDC69	4.63874	0.692244
PIANP	4.63617	0.953166
RTTN	4.6323	-0.515927
HNRNPC	4.63037	-0.241489
SLC9A1	4.61614	0.370075
CLPTM1	4.6154	-0.357493
KHSRP	4.61516	-0.453814
EZR	4.60969	-0.464955
UNC119B	4.60969	0.259299
RFFL	4.60682	-0.511825
SPRYD3	4.60682	-0.419384
ZFYVE1	4.60073	0.50227
MAN1C1	4.59233	1.07235
PLEK	4.59133	-1.28318
CSGALNACT1	4.58887	-1.01599
DBNDD1	4.58495	-0.355847
TAF5L	4.57764	-0.475024
SALL2	4.57156	0.986515
SDPR	4.57156	-0.80489
CAPS	4.56538	0.927207
KLHL15	4.56538	0.422766
RPL10	4.55633	-0.195371
ENTPD1	4.555	-0.419766
ESCO2	4.555	-0.600716
Z83851.4	4.555	-1.53802
RNF31	4.54413	-0.380181
MID1IP1	4.54317	-0.453363
CCNA2	4.54181	-0.657467
RP11-834C11.4	4.54181	0.97571
LENG9	4.54085	-0.94084
CDIP1	4.53003	0.491856
PIGM	4.52856	-0.359456
PRDM1	4.52593	-0.737106
CBX2	4.52293	-0.410888
METTL8	4.52009	-0.423607
FAM199X	4.5164	-0.398293
NEIL3	4.5156	-0.566424
MIDN	4.5149	-0.379415
STX12	4.5129	0.373284
ST6GALNAC6	4.51198	0.410983
CMIP	4.50469	-0.448896
PLAT	4.48588	1.23299
TK2	4.48541	0.439607
SHISA4	4.47529	0.438995
LPXN	4.46447	0.676745
FLG	4.45894	0.742291
GGA3	4.45216	-0.424379
MEIS3P2	4.45036	0.82325
CECR5	4.44928	-0.420368
UGT1A6	4.44928	-1.08274
BAI1	4.44751	0.861613
TCEAL8	4.44332	0.356575
SPSB2	4.44224	-0.495053
PTTG1	4.4414	-0.44536
PATL1	4.439	-0.36628
FAM134B	4.43865	0.943694
FUCA1	4.43822	0.570474
NNMT	4.43124	-1.036
GTF2E2	4.4296	-0.313462
RPL29	4.4239	-0.225503
SLFN5	4.42018	0.801316
MGARP	4.41965	1.56493
TRIM7	4.41895	-0.534631
SPIDR	4.41843	-0.509774
TUBGCP2	4.41255	-0.222026
MRPL4	4.41071	-0.428746
ICA1L	4.40073	0.517277
ARHGEF10L	4.39971	0.618217
SNRPA	4.39971	-0.261844
KIAA0513	4.39971	0.886388
MAP7D2	4.39971	0.41851
METRN	4.39933	0.42998
ZBTB45	4.3958	-0.407852
SAMD9L	4.3943	0.928066
FAM105A	4.39361	0.791217
ATP2A1	4.39028	0.934027
HIST1H1D	4.3902	-0.819351
SMIM15	4.39008	-0.341832
RAVER2	4.38435	-0.51466
GPR137B	4.38301	0.618107
AURKB	4.38301	-0.815611
AC005795.1	4.38007	-0.948152
ELOF1	4.37723	-0.556901
XRCC3	4.37229	-0.65985
GMPR	4.36574	1.50357
ZNF101	4.35671	-0.486157
NCAPG2	4.35658	-0.395146
TMEM126B	4.35621	-0.284076
CENPBD1P1	4.35077	-0.326425
PTBP1	4.34875	-0.355008
RBMS1	4.34875	0.552387
OASL	4.34545	1.24636
AKR7A2	4.33945	0.350332
COL13A1	4.33825	1.36115
PPP1R16A	4.33455	-0.424834
IL27RA	4.33153	0.461004
AIM1L	4.32853	1.20082
FZD5	4.32826	-0.98387
ZNF611	4.32298	-0.664036
SLC25A5	4.32232	-0.199663
IFT52	4.32062	0.377278
CEBPG	4.3134	-0.39356
FLT4	4.31304	0.658513
LRRC8A	4.3026	-0.424963
IGF2BP3	4.30111	0.61508
PAQR4	4.29951	-0.660445
CD40	4.29705	1.01645
SLC35F5	4.29233	-0.430243
SAMD9	4.28245	0.634599
DOCK11	4.27659	0.58477
KLHL11	4.27513	0.543046
FOCAD	4.26829	0.359841
SMARCA2	4.26438	0.321684
MAP4	4.2592	-0.510653
ZSWIM3	4.2592	0.774921
FOXJ1	4.25868	2.00659
DSTYK	4.25868	0.446127
TBPL1	4.25376	-0.406815
H2AFZ	4.251	-0.354049
RALBP1	4.24835	-0.239657
ZDHHC6	4.24044	-0.344433
ZMAT2	4.23941	-0.238869
HAUS1	4.2361	-0.545426
DPY19L2	4.2361	0.70417
MARK4	4.23553	-0.364919
ANKRD32	4.22992	-0.485006
DUSP9	4.22949	0.9031
FAR1	4.22892	-0.290142
RNFT1	4.22863	0.479539
FAM167A	4.22618	0.867065
NECAP1	4.22435	0.723431
GTF3C2	4.22389	-0.307166
RP11-161M6.2	4.22389	0.994281
LPAR5	4.22098	0.875318
SEPT4	4.20775	1.03871
RP11-305E6.4	4.20409	-1.00627
CD70	4.20284	0.799762
RP11-1094M14.11	4.20205	-0.602856
MINA	4.19469	-0.376652
RNF40	4.1945	-0.256471
FAM72D	4.1945	-0.670926
H2AFJ	4.19335	-0.419
MCM5	4.18604	-0.575824
SYNPO	4.17984	-0.696695
POLR2B	4.16656	-0.181455
DENND1A	4.16519	-0.471583
GSDMD	4.1635	0.298628
VASH1	4.15813	0.564666
E2F6	4.15813	-0.421241
SRGAP2	4.1577	-0.353014
SLC19A1	4.15463	-0.526643
BCKDK	4.15002	-0.361434
MRPL3	4.15002	-0.353768
ESYT1	4.14837	-0.466716
ABCC5	4.14592	0.490551
TMEM245	4.14454	-0.337884
RP3-508I15.21	4.1387	1.07101
C1orf174	4.13839	-0.491146
SPAG5	4.13239	-0.36159
C1orf228	4.12281	1.41933
STX1A	4.12176	0.4567
KIAA0319L	4.12153	0.522191
SP2	4.11463	-0.30945
PVRL3	4.11305	-0.483905
MMADHC	4.11262	0.293553
MCL1	4.10263	-0.321203
SPEG	4.10218	1.03872
BCL9L	4.09747	-0.471359
MAN2B2	4.09554	-0.360301
RRAGD	4.08872	0.719851
CTCF	4.08872	-0.384681
B3GNT7	4.08872	0.948652
PLEKHA2	4.08698	0.354513
ARL2BP	4.08285	0.386846
C1orf216	4.08005	-0.444168
BCO1	4.07403	0.718566
EEF1A1	4.07332	-0.208732
B4GAT1	4.07208	0.528042
BHLHB9	4.06981	0.421079
TSPAN10	4.06704	0.807379
KANK2	4.06375	-0.585675
LINC00920	4.06297	0.555751
VPS35	4.05968	-0.243753
TNRC6C	4.05827	0.826745
CREBRF	4.0578	0.798777
ECSIT	4.05761	-0.43363
PTEN	4.05761	-0.270295
PLEKHA4	4.05089	1.27038
MIOS	4.05089	-0.420871
RP11-802E16.3	4.05089	-0.623662
MRPL57	4.05079	-0.279228
SLC22A18AS	4.05079	0.882607
DFFA	4.05052	-0.377134
LNX2	4.05001	-0.521479
SOX12	4.0492	-0.437556
ASAP3	4.04482	0.444068
TAF8	4.04203	-0.290064
ARNT2	4.03703	0.474789
CHEK1	4.03617	-0.2614
RPP38	4.03267	-0.30398
AP4S1	4.03009	-0.412036
PHB	4.02932	-0.386638
GSTM2	4.02687	0.728111
PAPOLA	4.02325	-0.250826
RP11-575F12.3	4.01968	-0.680799
RP11-16P6.1	4.00893	-1.39618
CFB	4.00523	1.16017
ZNF267	4.00431	-0.543976
ANK1	4.00056	0.483925
RP11-424C20.2	4.00056	-1.00511
TMEM79	3.99618	-0.534004
NT5C3B	3.99611	-0.349981
HRNR	3.99174	1.04087
SMARCC1	3.99014	-0.396103
PGBD2	3.99014	-0.504873
PLXNB3	3.98904	0.740597
PCTP	3.98776	0.547786
R3HDM1	3.98024	-0.305606
NDRG4	3.97918	0.647527
FERMT1	3.977	-0.49081
UBE3C	3.97489	-0.300233
YBX1	3.97489	-0.387751
RP11-100G15.7	3.97489	1.67945
SLIT2	3.97281	-1.1537
SENP2	3.96677	0.285839
GNPNAT1	3.96031	-0.335796
ANKRD16	3.95693	-0.389213
GTF3C5	3.95223	-0.272615
COQ2	3.94894	-0.43078
ZPR1	3.94876	-0.463503
NMD3	3.9434	0.275678
MYO1E	3.93712	-0.564275
TRNP1	3.93519	-0.857812
EIF4G1	3.93506	-0.431538
PTCD3	3.9339	-0.244981
SIDT1	3.93204	0.97926
STIP1	3.93087	-0.32935
GBP3	3.92985	0.782191
PRR29	3.92798	0.829531
INTS9	3.92711	-0.35065
ZFHX4	3.92687	0.653333
ADCY6	3.92687	0.586964
RUNDC1	3.92687	0.240374
HDHD2	3.92583	0.360434
WSCD1	3.92502	0.654974
MAP3K12	3.9174	0.440116
RABL2B	3.91511	-0.575763
LSM5	3.91291	-0.399599
THAP4	3.91234	-0.505933
KPNA1	3.91014	-0.314825
ACTR10	3.90736	0.268144
PANX2	3.9061	-0.591406
SGTA	3.90536	-0.459315
FOXRED2	3.9004	-0.329825
GCDH	3.90023	0.306192
STAT2	3.90023	0.473325
NCAPH	3.90003	-0.497161
ARHGAP39	3.90003	-0.423519
MORN4	3.90003	0.512534
FANCG	3.89505	-0.540666
SLC25A6	3.88992	-0.258927
LTB	3.88992	1.57747
NAV2	3.8898	0.645407
RNF4	3.88977	-0.396619
DNTTIP1	3.8889	0.309164
USP14	3.88072	-0.231127
SEPT3	3.87443	0.797852
FAM214A	3.87329	0.734085
MTHFD2L	3.86952	-0.473741
CDK13	3.86885	-0.234535
ACTA2	3.86756	0.51251
PIK3AP1	3.86756	0.73427
DIAPH3	3.86704	-0.477436
NYNRIN	3.86556	1.28869
UBLCP1	3.85754	0.285411
GTF2H2C	3.85578	-0.444734
CSTF3	3.85474	-0.263013
CD109	3.85474	-0.410837
TAB3	3.8534	-0.335539
HRH2	3.85132	0.955828
AMIGO1	3.85102	0.633403
ODF2	3.84619	-0.353512
ITGA3	3.84389	-0.825728
ENHO	3.83965	1.46854
MARCKSL1	3.8393	-0.644622
EPS15	3.83791	-0.304132
SORBS1	3.83359	0.730516
ARHGAP11A	3.82855	-0.559788
KIF22	3.82746	-0.456814
SATB2	3.82746	-0.594448
ITGA11	3.82628	0.872201
CAMKK2	3.82544	-0.276373
SNCG	3.82005	0.833769
TMEM63C	3.81796	1.10547
APBB1	3.81464	0.531719
ARV1	3.8099	-0.290669
TOR1AIP2	3.80982	-0.294402
NFYB	3.80379	-0.371599
MAPRE2	3.80047	0.524692
GPRC5C	3.80047	0.419324
NELL2	3.79787	2.37054
SNHG19	3.79622	-0.606983
ARAP3	3.79005	-0.435381
SLC4A3	3.78764	0.614803
CSNK2A1	3.78587	-0.212361
ANKRD20A5P	3.7805	0.428964
WIPI1	3.77612	0.577682
ARHGAP31	3.7753	0.711883
SRM	3.77418	-0.510074
PRRT2	3.76833	0.923883
AGBL5	3.76415	-0.32719
GPR161	3.75995	0.413522
GALNT5	3.75692	0.524815
ORC6	3.75668	-0.669551
ZRANB1	3.75256	-0.342401
QSOX1	3.75073	-0.466417
TUSC2	3.74613	0.254167
ZNF641	3.74294	0.699445
PRKACB	3.74118	0.431142
NAT6	3.73052	-0.563207
MCMBP	3.72746	-0.450324
KCNQ3	3.72252	1.00977
FAM219A	3.71745	0.361391
CXCL10	3.71201	-1.47742
GTF3C3	3.70812	0.295492
BCAT1	3.7079	-0.698865
FAM104A	3.7079	-0.339406
GSTM4	3.70171	0.695446
SLFN11	3.69984	-0.721147
DTWD2	3.69912	-0.384339
XRRA1	3.69711	-0.477205
MCM2	3.69514	-0.61882
PEX10	3.69514	-0.382701
APOBEC3B	3.69355	0.471545
ZC3H11A	3.69291	-0.340646
ZNF81	3.69182	0.435601
PTPN2	3.6912	-0.315717
RAB23	3.6887	-0.423798
OIP5	3.68676	-0.530053
CYTH4	3.68153	0.764775
LINC00997	3.68119	-0.53971
RBMX	3.67423	-0.395446
PTMA	3.67423	-0.264967
H1FX-AS1	3.67423	1.10198
FAM47E	3.67095	1.41057
MRPL36	3.66983	-0.326836
OPN1SW	3.66801	-0.678123
SIRT2	3.66762	0.433234
TMCC2	3.66762	0.707248
TIMM50	3.66727	-0.442248
TPRG1L	3.66659	0.514286
TMEM128	3.66446	0.594578
CLMN	3.6611	0.440633
TUBB	3.65842	-0.457237
CDC37	3.64983	-0.414936
ANTXR2	3.64521	0.484438
CENPO	3.64418	-0.485902
KIF3B	3.64172	0.30827
CDCA3	3.64172	-0.871683
TALDO1	3.64172	0.265336
ARL4A	3.63911	-0.30524
POLR1B	3.63911	-0.358113
RFT1	3.6328	-0.294888
NTMT1	3.63163	-0.3228
CTD-2270P14.1	3.63163	0.5157
TCP1	3.63008	-0.273636
CACNA1I	3.62977	0.864993
PLXNB2	3.6283	-0.350095
CISD1	3.62462	0.301595
MASTL	3.62042	-0.506721
ZMYM2	3.62042	-0.43183
TRAIP	3.62042	-0.744517
DNAJC16	3.61634	-0.384136
CDCA2	3.61634	-0.551628
SLC4A11	3.61426	0.58684
VARS2	3.61426	0.433387
RGL1	3.61426	0.674047
DPH2	3.61312	-0.505454
FAM72C	3.61312	-0.734698
FTH1P16	3.60975	-1.17941
TBC1D19	3.60425	0.527532
ATPAF2	3.60139	0.255863
WTAP	3.60031	-0.51487
CA8	3.59993	1.22769
APEX2	3.59402	-0.480754
MCM3	3.59361	-0.460645
UBE2W	3.59281	0.323958
ZNF233	3.58906	0.847116
ZBTB4	3.58906	-0.275145
MAPK15	3.58906	0.969234
DUSP15	3.58752	1.10708
TBL1X	3.58591	-0.343253
NCBP1	3.58591	-0.305624
ZNF860	3.58591	-0.919152
PFKM	3.58343	0.324449
ZNF226	3.58022	0.316804
ERCC6	3.57516	0.510981
NCOA5	3.57314	-0.446191
TNFRSF10C	3.57155	0.642113
TP53INP2	3.56615	0.643287
SELM	3.56615	0.554462
MAP2K7	3.56349	-0.239739
DIRC2	3.56294	0.392824
PRR5L	3.56274	0.481586
RGL2	3.56016	0.442894
GEMIN4	3.55838	-0.470856
CAMK2G	3.5571	-0.529997
CHAF1B	3.55687	-0.552192
C10orf88	3.556	-0.316158
RP11-474O21.5	3.556	0.634116
CIB2	3.55511	0.554728
MRE11A	3.55065	-0.273735
PHF8	3.55065	-0.278045
ADAM23	3.55035	0.684838
SSC5D	3.55016	1.22043
POLR2A	3.55016	-0.515712
THYN1	3.5496	0.416156
DCHS1	3.54852	0.892991
NUP88	3.54063	-0.241691
PELO	3.54055	0.280096
ZFHX2	3.53915	0.561347
DCTN4	3.53	0.273355
SETD1A	3.52964	-0.341037
ATP6V1H	3.5279	0.305733
FAM149B1	3.527	-0.246207
DESI2	3.52493	-0.257415
AP5M1	3.52189	-0.463999
SULF2	3.5178	0.530335
CHST12	3.51726	0.378641
DDIT4L	3.51644	-0.92384
FRRS1L	3.51442	0.798096
IREB2	3.51148	-0.235337
PI4KA	3.50993	0.313763
CLDN12	3.50687	0.39079
SEC22C	3.50517	-0.233149
WNK1	3.49782	-0.398474
SCCPDH	3.49682	0.253297
IL33	3.49505	0.941665
UBE2H	3.49172	0.345059
CASP7	3.48319	0.364787
ETFB	3.48255	0.456051
ABALON	3.48228	0.637508
PRRT3-AS1	3.48095	-0.759351
AP1S1	3.47852	0.304056
TMOD1	3.46969	1.22456
GNPAT	3.46942	-0.184107
DCAF4	3.4645	-0.436109
ARHGAP32	3.46235	-0.344269
PRSS35	3.46235	1.79963
KIF23	3.46215	-0.625234
MX1	3.46193	1.1356
RAD52	3.46024	-0.455928
RAN	3.45862	-0.403146
GARS	3.45305	-0.345073
SEPT6	3.45195	0.333311
RMND5A	3.45195	0.49921
SPATA6	3.45078	0.694878
PTPN9	3.44792	0.27879
GNB2L1	3.44792	-0.201204
ZNF503-AS2	3.44792	0.501782
SNAP23	3.44701	-0.539865
PCGF5	3.44646	-0.304529
MAN2B1	3.44475	0.358233
MTA2	3.44289	-0.245826
SLC16A8	3.44212	0.884851
CCNB2	3.44087	-0.49411
FLNC	3.44007	1.05037
ANPEP	3.44007	0.759658
SCAF1	3.43903	-0.370571
FBXW7	3.43627	0.397576
PIP4K2A	3.42884	-0.402328
AURKA	3.42718	-0.419256
STAT5B	3.42707	0.316749
C20orf194	3.42557	0.518641
CSDC2	3.42152	1.07694
ZNF587B	3.42152	-0.560197
EML6	3.41966	0.710372
PPT2	3.41966	0.60263
CKAP5	3.41822	-0.315838
PLEKHG2	3.41819	-0.540526
R3HDM4	3.41813	-0.409894
COPS4	3.41393	-0.361786
LDB1	3.41392	-0.316267
HNRNPDL	3.41246	-0.408942
FBXO45	3.41097	-0.365178
STK38L	3.40952	0.39997
P3H3	3.40667	0.417344
ZBED5	3.40562	0.570261
MRPS15	3.39803	-0.271842
BUB1B	3.39727	-0.377542
SLC25A24	3.39664	-0.393476
USP39	3.39558	-0.282057
CCDC184	3.3954	0.869184
PRKCQ	3.39321	0.394946
PAFAH1B1	3.3927	-0.178847
ECE2	3.39052	-0.401199
PHF2	3.39052	-0.231906
IER5L	3.38987	-0.567099
AC092066.1	3.38861	-0.500812
PAPD7	3.38719	-0.527596
MYC	3.38644	-0.589669
ZNF595	3.38308	-0.319955
FASN	3.37946	-0.48167
NINJ1	3.3794	0.261184
CENPJ	3.37923	-0.444193
BAG5	3.3751	-0.314727
AC093616.4	3.37113	-0.831317
SSH3	3.36588	-0.441873
WIZ	3.36197	-0.46146
CTD-2537I9.18	3.35995	-0.907154
PLEKHG1	3.35948	0.747312
TBC1D16	3.35864	-0.396569
CUL4A	3.35807	-0.182009
MAN1B1-AS1	3.35807	-0.660831
OSTF1	3.35461	0.3049
PAX2	3.3541	1.34156
POLR3G	3.35338	-0.491011
ZNF500	3.35277	-0.395837
TMF1	3.35188	0.358934
COL4A3BP	3.35124	0.248328
RP11-47A8.5	3.35124	0.660951
NUP85	3.34846	-0.387527
SLC5A10	3.3453	1.34526
TRIM31	3.34231	1.21169
CACHD1	3.33931	0.491526
INPP5E	3.33914	-0.490659
NT5E	3.33759	0.410884
ARL1	3.33696	0.292591
GMPS	3.33696	-0.304153
ZBTB42	3.33652	0.547743
ZNF282	3.3334	-0.243133
LITAF	3.33273	-0.388825
TMEM8A	3.33052	0.286641
ADAMTS13	3.33052	1.17485
GPR113	3.33052	1.36963
FOXK1	3.32846	-0.494424
HMOX1	3.32809	-0.648139
GSPT1	3.32801	-0.297332
SCARF2	3.32756	0.738996
RP5-1092A3.4	3.32756	1.04381
TG	3.32591	1.52676
LINC01152	3.32591	0.868629
MTMR8	3.32425	0.775572
C10orf2	3.32425	-0.300093
LRRC6	3.32425	0.740527
RP11-53O19.3	3.32425	-0.716951
CHIC1	3.32408	0.45011
SNX10	3.32321	0.439777
DGKG	3.32263	0.30005
TRPM4	3.32263	-0.658361
MST1P2	3.32198	0.985615
ARFGEF1	3.31896	0.214156
TBK1	3.31839	-0.248191
PHF10	3.31431	0.29103
LYPLA2	3.3136	0.271192
CCDC171	3.3108	0.562478
HPDL	3.3048	-1.03258
EYA2	3.30471	0.411158
GCAT	3.30459	0.67708
RAB40B	3.30229	0.573019
BRI3	3.29801	0.356961
ZDHHC2	3.2974	0.330875
PDS5A	3.29732	-0.248956
NUP153	3.29732	-0.391323
APOL3	3.29732	1.96757
SLC35G2	3.29369	0.407431
CALML4	3.29214	-0.721991
SLC25A29	3.29146	0.499608
HIPK2	3.29093	-0.414283
TPST1	3.28999	0.394002
ASPM	3.28809	-0.528459
MKS1	3.28463	0.332038
IDH3A	3.2828	-0.259741
C6orf211	3.27699	-0.411216
ZNF618	3.27647	-0.429389
CHST1	3.27647	1.32302
HMGB1	3.27581	-0.318865
LINC01278	3.27581	-0.337578
SORL1	3.27502	0.494429
C1QB	3.27398	-1.32226
NOB1	3.26827	-0.279429
PARP10	3.26572	0.901161
GPSM3	3.26481	1.16421
VPS36	3.26426	0.2483
PNPLA7	3.26372	0.699584
CCR10	3.26013	0.892344
PICALM	3.25936	-0.269455
SRGAP2B	3.25936	-0.496039
CENPH	3.25899	-0.361102
DUSP16	3.2565	-0.311745
RREB1	3.25345	-0.436883
TYMS	3.25073	-0.42979
RBM42	3.24947	-0.233594
GPC1	3.24922	-0.346754
RP11-793H13.11	3.24172	0.970012
NHLRC3	3.24138	0.570084
PCSK1N	3.24056	0.547956
RAB12	3.23934	0.262246
OSBPL11	3.23881	-0.27486
SLC29A2	3.23805	-0.658822
TPD52L2	3.23724	-0.58227
C15orf57	3.23724	0.38928
TMEM120B	3.23549	-0.432546
ASNS	3.23426	-0.663958
FRMD8	3.23397	-0.48694
SLC7A6	3.23382	-0.574822
CDC14B	3.22852	0.34176
PGBD4	3.22676	0.364847
WDYHV1	3.22651	-0.327747
PIAS2	3.22571	-0.305401
REEP3	3.22202	-0.462089
PAX9	3.22029	-0.451153
RFWD2	3.2177	0.233515
DHX33	3.2176	-0.380656
ZBTB14	3.2176	-0.314019
UFM1	3.21637	-0.481039
CSPG4	3.21606	0.91234
EFNA2	3.21336	0.805723
ZNF263	3.21227	-0.330636
RMND5B	3.21014	0.275319
ARRDC4	3.20978	0.763225
VANGL2	3.20972	0.821085
CACTIN	3.2095	-0.310522
HELZ2	3.20907	0.408058
WARS2	3.20874	-0.380502
FAM83D	3.20853	-0.578386
FAM46C	3.20455	0.965101
RP11-493L12.4	3.20455	-1.20361
ZNF774	3.20402	0.60941
CCDC88B	3.20177	0.479336
ENO1	3.19668	-0.191482
AKNA	3.19388	-0.622402
GINS4	3.19388	-0.535284
RP11-297L17.6	3.19378	-1.10441
PEX3	3.19149	0.307352
ESPL1	3.19149	-0.629712
FDPS	3.19149	-0.328918
ISG15	3.19149	0.96706
ZNF680	3.19132	-0.479819
GLIPR2	3.19069	1.08752
SEC16A	3.19069	-0.293
ARHGEF25	3.19069	0.370232
TUBB4B	3.18425	-0.488434
TRIM73	3.18327	1.49676
HERC3	3.18145	0.599867
CHML	3.18118	-0.680178
TMX3	3.18061	-0.208241
CHN1	3.17949	-0.345105
CLK3	3.1792	-0.323054
INTS7	3.1738	-0.323687
NXT1	3.16982	-0.458079
MAP3K4	3.16978	-0.299951
ANAPC10	3.16964	0.36206
SNX2	3.16964	0.20831
SLCO2B1	3.16053	1.18659
SNX4	3.15941	0.28225
SMPD4	3.15717	-0.464415
MID2	3.15417	0.453701
ADD1	3.15302	-0.303059
CALR	3.15302	-0.225587
SESN3	3.14912	0.534852
CPT1A	3.14877	0.526432
TAMM41	3.14867	-0.317573
CYCS	3.14867	-0.319647
CARD6	3.14661	0.429691
FKBP4	3.14629	-0.39194
RP11-35N6.6	3.14186	-2.07131
ZNF865	3.13918	-0.30819
NUPL1	3.13867	-0.323976
MAPKAPK5	3.13855	-0.334301
KNSTRN	3.13651	-0.556214
SP100	3.13436	0.354692
ATP2A3	3.13436	0.95394
KIF15	3.13436	-0.393057
GOLGA7	3.13019	0.224345
EFNB2	3.12736	-1.08415
JMJD1C	3.12536	0.3487
TUSC1	3.12342	-0.384089
CACNG7	3.12274	0.961917
SGK2	3.12236	0.466351
KANSL2	3.12138	-0.383659
RNASEL	3.11943	0.671013
NEU3	3.11609	0.437343
FAM72B	3.11609	-0.473651
ZCCHC3	3.11609	0.390731
GAN	3.11463	0.39625
BRD3	3.11402	-0.324073
ZNF813	3.11133	-0.914774
CTD-3065J16.9	3.11133	0.583254
RP4-740C4.5	3.10821	0.798164
RAB18	3.10563	0.229876
COPZ1	3.10538	-0.35491
AAK1	3.10538	-0.447099
C19orf40	3.10538	-0.293549
PMM2	3.10227	-0.416331
HDAC2	3.10225	-0.177018
HCFC1	3.10195	-0.404186
EEF1B2	3.10173	-0.280266
HEATR5B	3.09505	0.337708
NR2C2AP	3.09416	-0.335171
SPACA6P-AS	3.0938	0.74408
RASGRP2	3.09374	1.19077
DLG3	3.09341	0.652587
DHX15	3.08985	-0.212358
PRADC1	3.08921	0.397779
MARS	3.08921	-0.404359
TSPYL4	3.08817	0.408654
HIST1H1E	3.08754	-0.899903
GSK3B	3.08749	0.246041
FCHSD1	3.08749	0.335239
CTD-2517O10.6	3.08747	1.19776
SLC44A5	3.08682	0.646932
KIF16B	3.08622	0.275175
SMARCC2	3.08622	-0.267359
RPS6KA6	3.08574	0.34488
XKR8	3.08367	0.3675
GCLM	3.0836	-0.464537
TROVE2	3.08105	-0.198609
IL17RC	3.08091	-0.367009
SHC2	3.06988	1.10784
SLC9A9	3.06819	0.950068
PTGES2	3.06306	-0.271519
GATAD2A	3.06212	-0.454198
MTHFD2	3.05815	-0.424076
ZBTB24	3.05635	-0.438508
INO80	3.0523	-0.226736
H2AFV	3.05081	-0.287593
ABHD13	3.04961	-0.302284
ZNF483	3.04961	0.762856
KIAA0753	3.04961	-0.294756
FAM3C	3.04753	0.401186
MMS22L	3.04665	-0.560708
RANBP9	3.04378	-0.292201
IMPDH2	3.04369	-0.371274
ZDHHC11B	3.04368	0.884048
ARID1A	3.04189	-0.339729
TCTEX1D4	3.04189	1.32545
GAMT	3.04145	0.37988
KIF18B	3.04145	-0.581957
AHCY	3.04105	-0.210543
FAM57B	3.04105	0.91651
PHC3	3.04105	-0.375335
FAM43A	3.04105	0.924183
MTSS1	3.03996	0.604926
HIST1H2BC	3.03878	0.758279
C18orf25	3.03592	-0.253029
CCDC144A	3.03457	-0.462922
PMPCB	3.03113	0.238794
ZFAND4	3.03078	0.366674
HEG1	3.03075	0.922042
SSBP2	3.02777	0.379438
ACAP2	3.02761	0.228042
RP11-147L13.13	3.02645	-0.757645
ITGA2	3.02535	0.54837
SLC26A11	3.02453	0.397196
PLCB3	3.02075	-0.334048
SUCO	3.01919	0.399323
SECISBP2	3.01746	0.349594
DHX40	3.01215	0.325677
TIMP4	3.00921	0.485266
AFF4	3.00619	-0.252184
DTYMK	3.00384	-0.365021
GDI1	3.00276	0.342429
HLA-DRB1	3.00136	1.48438
CAMK2N2	2.99813	0.847377
SEC24A	2.99768	0.423173
CARD11	2.99768	1.02111
KLRC3	2.99352	1.03714
TMEM54	2.9914	0.379194
PEX12	2.99093	0.501145
NUDT3	2.99017	-0.265274
BTBD2	2.98926	-0.367115
SUSD6	2.98918	0.54362
CABP7	2.9878	1.4368
RP11-11N9.4	2.98027	0.536269
ERCC1	2.97936	-0.319031
ANKDD1A	2.97852	0.618158
PDE11A	2.97848	0.514312
INPPL1	2.97075	-0.242073
TMEM51-AS1	2.97075	1.08903
ADAMTS7	2.96855	0.463175
C2orf16	2.9682	0.630616
SARM1	2.96595	0.579489
RIN3	2.96166	-0.620267
MTFR1L	2.95665	0.339023
C14orf80	2.95167	-0.5197
MPV17	2.95031	0.299422
IRS1	2.94938	-0.463979
PCBP2	2.9493	-0.186027
KCTD20	2.94656	-0.341433
CDK5RAP2	2.94551	-0.311515
C17orf53	2.9444	-0.56457
ADRA2C	2.94212	-0.389505
UBE2S	2.93536	-0.382733
FRK	2.93483	0.511871
SHPRH	2.93348	-0.373301
TMEM64	2.93259	-0.332008
MESDC2	2.93258	-0.227375
PNISR	2.93258	0.266549
MYO10	2.93245	-0.497449
SMN2	2.93168	-0.557029
C8orf58	2.92936	-0.439036
HOXA7	2.92672	-0.706306
EPB41L4B	2.92569	0.325537
RP11-706O15.5	2.92563	-0.484052
FITM2	2.92129	-0.474833
ZBTB2	2.91975	-0.538399
NRP1	2.91962	0.359319
FBXL19	2.91914	-0.257564
IQSEC1	2.91595	-0.418745
CINP	2.91539	-0.258934
SYS1	2.91531	0.269177
CKS1BP7	2.91103	-1.07946
VASN	2.91091	0.622941
FBXL12	2.90938	-0.416199
LINC01569	2.9086	0.772563
SGMS1-AS1	2.90837	0.493104
TTLL5	2.90761	-0.256119
ACADSB	2.90752	0.389257
EIF2S2	2.90686	-0.278692
NAAA	2.90656	-0.381189
PROX1	2.90611	1.30987
SLC6A8	2.90587	-0.550423
PRDM8	2.90574	1.2074
NIPA2	2.90331	-0.200008
CTR9	2.90241	0.253139
DLST	2.9006	0.179539
FAM86JP	2.90052	-0.47998
VMA21	2.89955	-0.327054
ORAI2	2.8995	0.41603
SPINK13	2.89948	1.1718
EPDR1	2.89938	0.394564
KRAS	2.89904	-0.317528
PRDX6	2.89539	-0.162835
ANP32B	2.89498	-0.24315
GIT1	2.89358	-0.25317
MCM10	2.89266	-0.632714
PER3	2.8919	-0.669463
CCDC113	2.89178	0.477802
NFE2L1	2.88794	-0.290811
FAM66C	2.88667	0.664546
SPATA5	2.885	-0.380967
HERC2P3	2.88483	0.361417
TRIM66	2.88418	0.356024
CIT	2.88227	-0.479836
ZFP41	2.88227	-0.337595
CLASP1	2.87917	-0.269481
TTC8	2.87879	0.236271
HOXA1	2.87759	0.449802
IRGQ	2.87693	0.354899
RP13-104F24.3	2.87693	0.506618
N6AMT2	2.87557	0.449615
RAD51C	2.87358	-0.343775
GRWD1	2.87238	-0.462107
LARP1B	2.8706	-0.348481
CHST2	2.87046	0.899481
GALT	2.86959	0.388324
TMEM242	2.86799	0.304065
GLYR1	2.86748	0.264592
ZNF219	2.86485	-0.347199
HAUS6	2.86092	-0.396941
NUDT16P1	2.85969	0.891817
ACVRL1	2.85884	1.2534
PCDHGB1	2.85884	0.474891
C2orf42	2.85874	0.291396
INTS6	2.85788	-0.244412
SLC25A20	2.85786	0.549184
RNF130	2.85565	0.226723
AFTPH	2.85466	-0.451756
MRPS33	2.85428	0.272159
PRPF40A	2.85343	-0.179038
UBE2Z	2.8534	0.284356
RBM12B	2.8522	-0.258031
LAMTOR1	2.85145	-0.228713
GAB2	2.84908	0.441566
RP11-690D19.3	2.8481	-1.07541
STARD10	2.84596	0.601006
BBS2	2.8448	0.323454
TGS1	2.84464	-0.326032
LTN1	2.84404	-0.293849
DCAF12	2.84071	0.313148
GLIS2	2.84064	-0.311006
C16orf45	2.83929	0.565738
CTC-246B18.8	2.83792	-1.01439
RPL7L1	2.8365	-0.294259
IRX2	2.83464	-0.647659
ZNF883	2.83353	0.567176
INPP1	2.8293	0.370701
NRIP1	2.82885	-0.35864
GREB1L	2.82802	0.70885
ITGB1P1	2.82594	-0.661966
DISP1	2.82567	0.617932
TOMM40	2.82537	-0.494277
AP1S3	2.82207	0.506552
KCNK6	2.82022	0.397275
BFSP1	2.82022	0.534046
C10orf76	2.82002	-0.199532
ANKMY1	2.82002	-0.333934
CNPY4	2.81904	-0.356083
RBMS2	2.81763	-0.403287
MYBBP1A	2.81742	-0.473294
GNAZ	2.81441	0.57209
MXRA8	2.81355	0.692093
TCEANC2	2.81069	-0.354821
HLA-DQB1	2.81058	1.29026
USP19	2.80792	-0.250562
SNHG21	2.80725	-0.471533
BIN2	2.80665	1.27123
LOXL1	2.80662	1.50485
CCDC74B	2.80544	0.569784
ISLR	2.80476	1.00103
SCN1B	2.80459	0.602356
GLUL	2.80459	0.294866
ADA	2.80459	0.367296
LINC01125	2.80459	0.980493
AC131263.1	2.80459	-0.741246
RHBDF1	2.80402	0.438215
UXT	2.80312	-0.25863
TOMM70A	2.80297	-0.19107
TAF6	2.80196	-0.226151
CALY	2.80015	1.63413
RETSAT	2.79986	0.287757
THEM4	2.79939	0.375688
CES2	2.79939	0.237474
METTL25	2.7992	0.474053
OAF	2.79817	0.396266
GJC2	2.79598	1.1449
FAM174B	2.79332	0.525647
PRCC	2.7919	-0.261488
LINC00888	2.79132	0.366536
VPS51	2.78931	-0.199926
ZMIZ2	2.78859	-0.51928
C11orf70	2.78602	0.493148
MCF2L2	2.78291	1.01631
[truncated: 2,103 more rows]

## Sheet: S9C Table
S9C Table. List of differentially expressed genes by double siFOXM1 and siMYBL2 in A549 LUAD cells
gene_name	-Log10(adj P-value)	log2(Fold Change)
MYBL2	135.694	-4.34142
DAP	97.16	-2.5858
FOXM1	96.0206	-3.39091
VANGL1	96.0206	-2.13583
WWTR1	67.7927	-1.98346
ASPH	58.8989	-1.7448
EXTL3	56.5888	-1.85682
CCNF	45.1714	-2.03052
KIF20A	45.1714	-2.21221
TROAP	44.2781	-1.6598
MKI67	39.5016	-1.5024
YWHAG	39.2975	-1.25402
ABCF2	38.2171	-1.30124
ALDH1A1	36.7278	-1.58832
THOC7	36.7083	-1.70886
ZNF845	35.9703	-2.09023
CDK17	35.7864	-1.48768
CENPA	35.408	-1.8687
PIF1	35.1417	-2.08467
CDKN3	33.0769	-2.16601
OTUD4	31.2512	-1.18623
PRR11	30.5812	-1.4581
GLE1	29.5043	-1.16897
SLC7A1	29.1936	-1.41472
CCNA2	28.6481	-1.47618
HLTF	28.1778	-1.95907
CENPE	27.9343	-1.51193
SHISA5	27.2895	-1.42296
AATF	27.0417	-1.26453
ZNF765	27.0417	-1.87688
RAI14	27.0162	-1.80272
IMMT	26.9095	-1.44195
CEP55	26.4072	-1.19619
MAK16	25.652	-1.29908
PTP4A1	25.2388	-2.18641
SNIP1	24.7028	-1.43034
EBI3	24.036	2.1273
UHMK1	23.9437	-1.54299
TMEM245	23.4882	-1.02765
SLAIN2	21.548	-1.28048
DEPDC1B	21.4883	-1.34056
KIF23	21.365	-1.01977
RCC2	21.0091	-1.32834
NEURL1B	20.7138	-2.54714
ITGAX	20.6531	2.31463
NEK2	20.6302	-1.191
LIPA	20.3199	-1.64432
SPRED3	20.3113	1.20758
UBE2C	20.2303	-1.25251
KIF14	20.0302	-0.998408
CTD-2510F5.4	20.0043	-1.65381
HFE	19.8228	-1.53922
CENPF	19.4563	-1.01099
BRI3BP	19.3442	-0.957998
CCNB1	19.3442	-1.22916
DLGAP5	19.1579	-1.11292
EHD2	18.7386	-1.36017
RDH11	18.612	-1.17227
NCAPG	18.1282	-1.08158
TPM3	18.0109	-0.893538
ZNF761	18.0109	-1.21796
RRBP1	17.996	-1.39135
SLC4A8	17.7521	1.61328
TSPAN9	17.6053	-1.15595
GRB2	17.4659	-1.00703
CHD7	17.4092	-0.881604
INCENP	17.4054	-1.06793
RRM2	17.3905	-1.07563
ZNF721	17.2196	-1.14838
VAPA	17.1748	-1.15362
SNX18	16.536	-1.04764
AVL9	16.3609	-0.789673
ALKBH5	16.3066	-0.907401
TIMM10B	16.0506	-1.17212
SPR	15.7971	-1.09289
KATNAL1	15.6916	-1.1401
DHCR24	15.6351	-0.950562
GNA13	15.6045	-1.05619
CDCA2	15.5128	-0.980829
MED14	15.4518	-1.40415
EPAS1	15.4135	-0.785908
CDK1	15.3426	-1.10706
ZNF480	15.2647	-0.986014
KHSRP	15.1888	-0.952124
LAMP1	15.1054	-0.847597
ITGB1	15.0554	-0.814006
FAF1	15.0144	-0.905709
EIF4EBP2	14.9391	-1.08433
ASPM	14.8465	-1.21919
ZNF678	14.8465	-1.36228
LINC00294	14.8447	-1.40605
PPM1A	14.8447	-0.895252
MIA3	14.695	-1.15897
FAM168B	14.4992	-0.877737
NAPG	14.3991	-1.00177
ABAT	14.2528	1.97056
GAS2L3	14.2365	-1.17097
ZNF714	13.871	-1.45184
HAVCR1	13.8705	-1.02763
TUBA1C	13.8316	-0.938461
UBE2Q1	13.8316	-0.912433
ZBED6	13.8316	-0.930575
QSER1	13.8265	-1.17399
BTG2	13.804	1.2898
GTSE1	13.7662	-1.29304
BORA	13.6862	-1.48799
HEATR1	13.6862	-0.850169
TOP2A	13.6206	-1.01494
MYO1C	13.5381	-1.03159
ZNF148	13.4642	-0.984278
CMPK1	13.3941	-1.05595
PTPN23	13.3012	-0.85263
KCTD20	13.2935	-0.856239
ICMT	13.2462	-0.988518
LZIC	13.1679	-1.08479
PRR14	13.1236	-1.05339
GLRX5	13.1146	-0.938805
ETF1	13.0294	-0.796771
ZNF106	13.0208	-0.950628
KIF2C	12.9622	-0.961276
RRP1B	12.9559	-0.815658
ZDHHC5	12.8928	-0.796613
JARID2	12.8766	-1.16483
GPSM2	12.799	-1.0761
FAM83D	12.7894	-1.12132
FAM168A	12.7855	-1.135
PAXIP1	12.7721	-0.967084
E2F8	12.7668	-1.26332
MCM9	12.5052	-1.03469
KNSTRN	12.3489	-1.01944
ATP2B4	12.2601	-1.34436
PUM1	12.2295	-0.895681
OTUD6B	12.1521	-1.01677
KIF11	12.0523	-1.0734
ANO9	11.795	1.93603
PLK1	11.793	-0.79075
NUTF2	11.7253	-0.870845
TNFRSF10B	11.7253	-1.02842
RSPRY1	11.6637	-0.840647
CUL5	11.6569	-1.08751
ITGA3	11.6216	-0.920333
SERTAD2	11.5806	-1.03895
B3GNT5	11.5609	-1.11431
KPNA2	11.5267	-0.798772
SOCS5	11.2902	-0.929737
TMEM59L	11.2656	1.53943
TMEM263	11.2532	-1.01109
TICRR	11.2527	-0.953537
ZNF766	11.2498	-1.34883
PLAT	11.2472	1.44176
PAPPA	11.2057	-0.865729
ESPL1	11.1946	-0.832448
NUMB	11.1934	-0.966546
AURKB	11.0442	-0.967356
CERS6	11.0013	-1.0123
SAPCD2	10.9371	-1.74529
NDE1	10.8953	-0.772612
CCNB2	10.8304	-0.83183
MDFIC	10.7918	-1.0082
CKS1B	10.6666	-0.985218
EDEM3	10.6171	-0.809903
ARHGAP11A	10.5822	-0.774213
ZBTB38	10.4258	-1.07214
SLC35C1	10.4247	-0.969707
SLC25A24	10.4129	-0.836713
C11orf24	10.4078	-0.755394
GLIPR2	10.268	1.22541
ANAPC13	10.2411	-0.938123
COG2	10.1693	-0.736922
MORC2	10.1693	-0.721548
MAP6	10.1499	1.36575
RP11-479G22.8	10.1328	-1.14666
GTF2A1	10.1304	-0.967842
DCBLD1	10.1173	-0.790167
CX3CL1	9.90609	2.14245
XPO4	9.80207	-0.912653
GPC6	9.79674	-0.780176
KCTD12	9.74617	-1.42203
STAM	9.72523	-0.827885
CD109	9.70934	-0.752953
PSKH1	9.68798	0.710645
BTN2A1	9.65758	-0.948118
HIST2H2BE	9.65758	0.885114
UGP2	9.61669	-0.980348
TUBA1B	9.60039	-0.745717
EFNB2	9.54845	-1.04626
YAP1	9.44799	-0.696352
SOCS6	9.42768	-0.912241
ABHD2	9.42384	-0.727046
PAPD7	9.40917	-0.649383
SUZ12	9.40594	-0.822787
GRK6	9.38835	-0.896183
S100PBP	9.38835	-0.940496
MEST	9.37143	-0.916052
CCDC47	9.36026	-0.596079
CHD1	9.35232	-0.741669
ADCY6	9.24427	0.744007
ERRFI1	9.19463	-0.871024
WNK4	9.15052	1.22562
BEND3	9.13637	-0.939772
SRCIN1	9.13637	1.14377
NPHS1	9.11735	1.61798
DEPDC1	9.11098	-1.04723
LRRC8B	9.11085	-0.972727
PVRL1	9.07777	-0.834278
RMND5A	9.07777	-0.728102
SF1	9.07073	-0.635503
SKA3	9.05405	-0.918107
IL11	9.05364	0.857174
COL11A2	9.04532	1.29574
IGF1R	9.03501	-1.05188
TRNP1	9.03501	-1.027
PIGCP1	8.86704	-1.18562
CSGALNACT1	8.81967	-0.956685
CEP41	8.771	-0.78698
KCTD3	8.74947	-0.741116
DCBLD2	8.73792	-0.796865
CCDC88A	8.73717	-0.745378
KIAA1524	8.71454	-0.845783
GPR180	8.67746	-0.783091
IFFO1	8.5534	1.84913
PCBP4	8.53728	-1.01543
SPCS3	8.52172	-0.746316
ZNF107	8.50025	-1.03611
POM121C	8.49965	-0.690982
CREB3L2	8.47097	-0.962836
CERK	8.44992	-0.930308
HJURP	8.42616	-0.715373
MFAP3L	8.42616	-1.11901
ANKRD46	8.40091	0.797476
TTF2	8.38877	-0.672196
CCDC136	8.36786	1.23563
COL7A1	8.36786	0.897534
CKAP2	8.31054	-0.894456
BRMS1L	8.28106	-0.931545
CDCA3	8.253	-0.90547
RAD21	8.2264	-0.649132
HIPK2	8.20331	-0.7748
PDGFB	8.19498	1.46352
PNRC2	8.13237	-0.756876
MYO1E	8.11347	-0.894011
UQCR10	8.08417	-0.743969
THEM6	8.07228	-0.859723
RINL	8.05717	1.47264
LPHN2	8.04893	-0.739905
TMEM70	8.03283	-0.863968
FOXK1	8.02794	-0.625253
THUMPD1	8.00336	-0.811809
ZNF138	7.98587	-0.946823
MFAP3	7.97119	-0.777636
EIF3L	7.96694	-0.558393
TTBK1	7.96694	4.17731
XPOT	7.96694	-0.688434
NTNG2	7.96244	1.42234
TMEM130	7.93286	2.65367
AZIN1	7.92896	-0.768096
CBX7	7.91116	1.24442
RNF14	7.86166	-0.597838
NPAS2	7.85897	-0.792038
SHPRH	7.85284	-0.763377
WHSC1	7.82307	-0.747279
SPTLC2	7.79998	-0.671975
ZNF473	7.78273	-0.733548
RAB11FIP5	7.73724	-0.724825
MTX3	7.70674	-0.943436
FCF1	7.70633	-0.62223
VPS4A	7.68824	-0.557169
UCN2	7.68752	0.949839
PPP2R5E	7.68433	-0.711383
SFXN1	7.67139	-0.632445
CD70	7.65778	1.07643
C11orf30	7.65352	-0.656197
TOB2	7.65218	-0.71062
ABCC8	7.59116	1.06254
SAMD1	7.57216	-0.838673
ATP13A3	7.56198	-0.609048
TULP4	7.54864	-0.727797
BAHD1	7.54817	-0.768672
LBH	7.51222	0.945156
EMR1	7.50324	0.786641
TDP1	7.44579	-0.740473
ANP32E	7.41765	-0.765278
ZNF774	7.40427	1.15389
MARCKSL1	7.28751	-0.70962
ZNF254	7.27955	-0.918419
RPRD2	7.20548	-0.737849
MYO10	7.18673	-0.597536
BCRP3	7.17809	1.16579
UBAC2	7.16156	-0.627547
CDK2AP1	7.1582	-0.578188
SLCO2B1	7.1582	1.31417
ZNF618	7.1582	-0.803722
NUDT19	7.14728	-0.688188
ZFP36L2	7.13162	-0.920181
TAF4	7.12887	-0.647376
TBC1D2B	7.08481	0.805057
UGGT1	7.08481	-0.646321
LRRC4B	7.07077	1.81479
SLC25A45	7.0698	0.808724
BAI2	7.01045	0.812651
CORO1C	6.97961	-0.67272
BMF	6.96452	1.09961
C6orf1	6.93164	0.739312
TEAD1	6.91735	-0.673578
CADM4	6.91728	0.698738
NFIC	6.90009	-0.597381
SMIM13	6.89004	-0.768819
NUPL1	6.84393	-0.589555
CBFB	6.81778	-0.648362
CEND1	6.81755	1.96823
DUSP3	6.81755	-0.61918
NAB1	6.79481	-0.613462
DAPK2	6.79399	0.967564
KLF6	6.74642	-0.674327
NUSAP1	6.74106	-0.827566
TPX2	6.73004	-0.599592
ZSWIM6	6.72389	-0.892544
NEIL2	6.72349	-0.638732
PNPO	6.71964	-0.769849
GMCL1	6.71719	-0.965616
SEPHS1	6.71425	-0.555696
DRD1	6.71395	-1.26228
SPTB	6.66068	1.23563
UGCG	6.62557	-0.798053
ARID1B	6.62426	-0.606544
EGF	6.59362	1.23229
TBC1D13	6.59192	-0.576093
FAM64A	6.57218	-0.80531
PIK3IP1	6.51943	1.25955
SMPD1	6.51943	0.896152
KCNAB2	6.50196	0.879454
CCDC184	6.4413	0.926184
SACS	6.39482	-0.689308
REXO1	6.38586	-0.801225
ZDHHC20	6.38295	-0.708778
ARHGAP35	6.3801	-0.520062
ARL6IP1	6.34069	-0.692102
KIF25-AS1	6.29696	1.52113
FKBP5	6.28992	-0.766413
IGFBP4	6.28992	-0.592297
TCP11L1	6.28992	-0.617108
SPRY2	6.2653	-0.70738
SIN3A	6.26113	-0.523745
SATB2	6.249	-0.811826
PREPL	6.24427	-0.574967
SLC2A4RG	6.24352	-0.952391
ATP6V0E2	6.2339	0.620656
DENR	6.2339	-0.574554
AC005682.5	6.22548	-1.18655
NRIP1	6.21702	-0.660809
TCF20	6.21623	-0.546499
WIPF2	6.20227	-0.598001
MET	6.18632	-0.720746
DHX33	6.18423	-0.510282
STRN	6.18324	-0.608716
KCNH1	6.17967	-1.40782
KIF3A	6.16063	-0.617605
PTTG1	6.14226	-0.7296
TNFAIP8L1	6.13922	-1.04734
NUDT15	6.12918	-0.801312
POU2F1	6.12918	-0.677422
ERMP1	6.1248	-0.815694
FZD5	6.10222	-1.06022
DENND2A	6.05994	1.77135
REEP3	6.05791	-0.649934
COL15A1	6.05482	1.48739
FUT11	6.04544	-0.614393
CDK18	6.01319	0.939293
SEC23A	6.01063	-0.54406
PARPBP	6.00419	-0.797831
ING4	5.99462	0.670182
FAM66C	5.9808	1.13247
MORN4	5.97862	0.689395
TMEM64	5.97862	-0.66953
MR1	5.97782	0.899216
KPNA3	5.9632	-0.545679
LMBR1L	5.95846	0.622452
RAP2A	5.95558	-0.790447
POLR1B	5.9488	-0.652898
MAP3K9	5.94824	-0.593149
SAMD8	5.94267	-0.671213
POM121	5.92947	-0.573468
CD40	5.9029	1.07834
TECPR2	5.86888	-0.560693
TMOD2	5.86584	0.778846
KIAA2018	5.83411	-0.875837
SNTB2	5.82824	-0.663444
CABP1	5.82624	2.19304
ZFHX3	5.82624	-0.670794
ALG3	5.82555	-0.586136
NUCKS1	5.79886	-0.737022
SIRT2	5.79399	0.533654
H1FX-AS1	5.78915	1.55018
TMEM86A	5.7774	1.37187
IFIT1	5.77054	2.09878
CCSAP	5.76479	-0.959763
VKORC1L1	5.76133	-0.564109
RBBP8	5.75215	-0.625551
CBX6	5.74757	-0.581744
TGFBI	5.74168	-0.497463
KIF18B	5.73415	-0.773537
EVI5L	5.72509	0.849329
TTC3	5.71831	-0.636896
CTD-2228K2.7	5.70782	0.93525
NEK7	5.70603	-0.619067
TENM3	5.68605	-1.05111
VSTM2L	5.67635	1.04172
AFAP1	5.66943	-0.518568
FAM76B	5.61433	-0.730343
SCML2	5.60762	-0.856288
ICE2	5.59793	-0.601354
PHLDB2	5.59732	-0.636316
ABL1	5.59339	-0.61677
DGKA	5.56267	0.873226
ITGAM	5.56118	1.13858
RHBDF1	5.55808	0.768687
BBS2	5.55688	0.557181
EBF4	5.54911	0.972036
MTHFD1L	5.54911	-0.515372
CCND3	5.52882	-0.612151
KIF13A	5.49921	-0.534206
AMPD3	5.49177	1.12825
IPO9	5.48516	-0.544143
ZNF689	5.46939	-0.661567
NIPA1	5.4627	-0.484487
GGT7	5.46229	0.787428
RMDN3	5.43045	0.6199
ARHGEF16	5.42687	0.770395
CREBBP	5.42018	-0.494946
PTCH2	5.39287	1.44496
PTPN14	5.39287	-0.690215
SLC35F5	5.39248	-0.642677
FAM43A	5.37983	1.25183
MTR	5.37867	-0.612639
SLC39A14	5.37867	-0.577525
XYLT2	5.37382	-0.537276
HNRNPK	5.35804	-0.437607
KIF15	5.35038	-0.615653
CDH19	5.33164	-0.838881
IFT27	5.33164	0.588639
C19orf48	5.32623	-0.760032
KIF20B	5.31951	-0.671042
GNB4	5.31159	-0.693768
NATD1	5.31159	0.597399
ZNF468	5.30921	-1.83542
SPEG	5.30065	1.11775
ZNF28	5.29512	-1.97471
HNRNPH3	5.28196	-0.541521
LRFN1	5.27922	-1.25385
NUDT3	5.2748	-0.576399
POLR2M	5.27012	-0.713568
FERMT1	5.26705	-0.720057
C16orf45	5.26488	0.699177
KLHDC7A	5.26166	0.832645
SEC63	5.25643	-0.573999
MED13	5.25206	-0.500083
NCOA5	5.2337	-0.485747
ABCC1	5.23046	-0.651468
POGK	5.23046	-0.571609
CALCOCO1	5.2164	0.541539
CLUHP3	5.2091	0.626259
TGM2	5.19087	-0.816688
MN1	5.18367	-0.843945
TTL	5.18172	-0.470412
ATXN1	5.14788	-0.5792
ICAM1	5.1139	1.04862
MRPL21	5.10295	-0.607364
COL16A1	5.08764	0.806001
CTB-193M12.5	5.08764	-0.823765
MAP1S	5.08764	-0.638263
PPP2R3A	5.08764	-0.686327
RHPN1	5.08764	0.819229
SPC25	5.08764	-0.842315
ZDHHC17	5.08764	-0.701776
ALMS1	5.08317	-0.664366
ZBTB7A	5.08317	-0.599253
CHPF2	5.07906	0.548486
PPP6R1	5.05634	-0.603444
AHCTF1	5.05326	-0.530208
SMC4	5.05326	-0.608166
SLC16A2	5.04155	0.754458
UBE2Q2	5.03858	-0.479605
ZNF213	5.02833	-0.559457
SUSD1	5.02559	0.466042
FAM122B	5.02536	-0.967653
RAB7A	5.00917	-0.439953
TOPBP1	5.00765	-0.606206
PKD1L2	5.00471	0.87685
OSBPL7	5.00071	0.675419
PRDM8	4.99403	1.44603
NDRG4	4.98865	0.624803
FLRT2	4.98652	-1.25847
RP11-47A8.5	4.98134	1.20768
DOCK3	4.97875	1.00159
IFI27L2	4.96633	0.727577
HMGN4	4.94761	-0.480448
SGPP1	4.94761	-0.638158
TMPO	4.94761	-0.626788
POF1B	4.90528	-1.08132
GPRIN3	4.90049	-1.0638
C1QTNF1	4.89387	0.678796
RP11-334C17.5	4.88507	0.870873
MTA1	4.87897	-0.701336
RBP1	4.87726	1.24112
CNTRL	4.87561	-0.535813
BROX	4.86371	-0.670573
IRAK2	4.85614	0.745866
SSX2IP	4.85079	-0.606639
OLFML2B	4.84467	1.42169
CHML	4.84442	-0.864665
ATG9A	4.8351	-0.481361
DDIAS	4.8351	-0.722049
GSTCD	4.83434	-0.677421
SLC35B4	4.83434	-0.592313
POLR1D	4.82804	-0.471769
GOLT1A	4.82555	0.866562
IRS1	4.80918	-0.507719
MOXD1	4.80694	0.891947
FYTTD1	4.80654	-0.54414
NEIL3	4.7883	-0.721667
CAPZA2	4.78641	-0.448037
ACBD3	4.77076	-0.524154
PURB	4.76971	-0.680407
MICAL1	4.75504	0.579905
RNF26	4.75504	-0.46308
NLRP1	4.74627	1.71536
FSD1L	4.74192	-0.71225
RASAL2	4.74146	-0.50533
SLC25A29	4.73748	0.682342
GPR137B	4.73461	0.552217
UHRF1	4.73461	-1.0513
CGN	4.73252	1.03442
C1orf228	4.72963	1.64284
SMAD5	4.70772	-0.562231
TNFRSF1B	4.70772	1.49301
MPDU1	4.70504	-0.469654
ANAPC1	4.70485	-0.454141
CASC5	4.70485	-0.68322
DLC1	4.70485	-0.921774
HSDL2	4.70485	-0.519626
ZFYVE1	4.70485	0.54279
PDLIM5	4.7019	-0.781129
LINC00641	4.70179	-0.830491
TRIM22	4.68187	1.65252
FAM131B	4.67935	1.34321
S1PR3	4.67343	-0.634381
ZNF587B	4.65659	-0.546708
KIF18A	4.65208	-0.859888
TGFB2	4.65192	-0.583476
C5orf30	4.6434	-0.529842
NEURL3	4.6434	1.0419
SNX12	4.64147	0.573971
SLFN11	4.63045	-0.638751
MASTL	4.62096	-0.559359
NGRN	4.62096	-0.656364
PLEKHA8	4.61517	-0.533739
PIP4K2A	4.61257	-0.569055
TMEM229B	4.60313	1.58818
FST	4.58625	-0.93651
REEP4	4.57014	-0.596596
AAK1	4.56979	-0.600998
NAGK	4.56935	0.482189
ORC1	4.56925	-0.648083
FAM208A	4.55709	-0.563376
ADAMTS13	4.548	1.21039
PHF6	4.54502	-0.886446
MARCH9	4.53931	0.645184
ZER1	4.53384	0.536342
KLF16	4.53197	-0.781379
SLC4A7	4.53031	-0.763746
CTCF	4.52994	-0.54094
SRP72	4.51826	-0.478554
FAM20B	4.49526	-0.500352
KIRREL2	4.48859	1.35264
NFIB	4.48859	-0.474269
LMBR1	4.48775	-0.637526
METTL8	4.48536	-0.576086
UCP2	4.48486	-0.648119
BCO1	4.47962	0.954383
PER3	4.47279	-1.14067
FAM120A	4.47005	-0.499023
AP5M1	4.46713	-0.616333
USP20	4.46713	0.604452
USPL1	4.46295	-0.554096
PDE4D	4.45828	-0.863685
SNAI2	4.4562	-1.38523
RP5-875H18.9	4.44296	-1.1907
SIPA1L2	4.44267	-0.610897
SLC25A42	4.43759	1.20885
TUBB	4.43615	-0.441248
NADK2	4.43402	-0.681762
TIMM22	4.43353	-0.477532
MCCC1	4.42931	0.528818
PGM3	4.42931	-0.533994
SNPH	4.42931	0.557296
ZNF569	4.42208	-0.742286
LIG3	4.41621	-0.512256
CLDN3	4.40903	1.5351
PTP4A3	4.40061	1.33265
IL1RAP	4.38608	-0.716463
MELK	4.37861	-0.521396
SLC4A11	4.37708	0.651556
RGL1	4.37385	0.774081
HNRNPUL1	4.36498	-0.401243
TEAD4	4.36317	-0.563088
ZNF267	4.36133	-0.687924
LINC00997	4.35532	-0.729516
CDC20	4.35439	-0.560292
ESYT1	4.35381	-0.432798
GABRA5	4.35336	-0.639234
SPATA5	4.35303	-0.573255
RP11-253E3.3	4.35103	-0.686261
RPRD1A	4.3479	-0.501221
SMC2	4.34355	-0.497208
MRPS12	4.33223	-0.576146
HIGD1A	4.32967	-0.530912
STIL	4.32967	-0.534558
TMEM51-AS1	4.32574	1.36146
TSHZ1	4.32123	-0.770645
ROCK1	4.31535	-0.442315
NAP1L3	4.31298	2.59976
TNRC6C	4.30418	0.613213
CYB5D2	4.30295	0.537519
PRKDC	4.30295	-0.623434
SHC2	4.30181	0.897358
GEMIN4	4.29737	-0.499553
MLK4	4.29525	-0.593759
PANK3	4.28488	-0.524831
LRIG1	4.27816	0.539832
CCDC80	4.2781	-0.753559
GNA11	4.25441	-0.582398
ORMDL3	4.24957	0.543091
ASB9	4.24539	0.577038
DIAPH3	4.24316	-0.543709
RHBDF2	4.24084	0.47959
GALT	4.23302	0.506439
PARP10	4.22716	1.26729
GJA1	4.21345	-0.803957
NUF2	4.21274	-0.516662
RAD18	4.19994	-0.588991
MYO9A	4.19764	-0.583166
TFRC	4.18527	-0.460557
PLEKHB1	4.1819	1.8799
NR1H3	4.17284	0.592245
NELFCD	4.17259	-0.481601
RIF1	4.16877	-0.540635
TOPORS	4.16186	-0.486893
KIF7	4.16144	0.918397
MZT1	4.16083	-0.640851
AMD1	4.15877	-0.524646
FBXO45	4.15666	-0.5655
CBY1	4.15429	0.561522
FBXO5	4.14966	-0.644435
RGS2	4.14697	-0.712779
HOOK3	4.14384	-0.514372
MST1P2	4.14196	1.17892
CPSF2	4.14098	-0.44394
SLC7A6	4.1345	-0.569744
CHUK	4.12635	-0.462968
RP11-88E10.5	4.11894	2.11361
IFIT2	4.11872	1.24161
PDS5B	4.11233	-0.513448
SLC26A11	4.11203	0.546533
NCAPG2	4.10465	-0.457111
DYRK1B	4.10345	0.488737
SH3BP5-AS1	4.10039	0.935542
KPNA6	4.09994	-0.480489
SLC43A2	4.09621	0.663752
DCAF6	4.09618	-0.469026
RPL22L1	4.09367	-0.54356
KCTD9	4.08955	-0.632234
RHBDD1	4.08955	-0.555149
RLF	4.08597	-0.550091
ACCS	4.08065	0.575554
TUSC2	4.0804	0.478385
ZNF37A	4.07872	-0.474775
CD82	4.06574	1.198
TSPAN2	4.06369	2.25165
BAG5	4.06091	-0.439074
SLC6A6	4.06091	-0.471476
AKT1S1	4.05819	-0.473853
LMAN1	4.05264	-0.465632
PTPLAD1	4.05021	-0.463961
KLF2	4.0494	-1.09159
FZD8	4.04688	-0.626235
MMS22L	4.0454	-0.632101
CABLES1	4.04174	-0.64718
ANKRD30A	4.0404	-0.838747
GPR124	4.0404	1.10907
NR2F2	4.0404	-0.609967
P2RY6	4.0404	1.1937
HNF1A	4.03587	-0.693522
EIF1	4.02922	-0.431237
ERICH5	4.02228	0.80935
INSR	4.01974	-0.599368
WNK1	4.01886	-0.450807
GNPNAT1	4.0183	-0.526842
ACTR2	4.01342	-0.490375
ABHD4	4.00715	0.565073
ABTB1	4.00715	0.557646
TNXB	3.99154	1.23369
MINA	3.98641	-0.448357
ZNF611	3.9831	-0.852624
SLC39A10	3.9778	-0.661248
TMEM63C	3.9778	1.33231
WDR63	3.9778	1.5128
TSPAN14	3.977	-0.447939
MMP25-AS1	3.97596	0.636085
GNG2	3.97589	0.912883
pk	3.97332	-0.438182
IL4I1	3.97076	1.38712
BZW1	3.96559	-0.453232
NEU1	3.96295	0.438445
H1F0	3.96233	-0.66542
CCDC163P	3.96025	0.752443
ERVMER34-1	3.95227	-1.15579
RAB11FIP4	3.94851	0.708132
TBC1D24	3.94706	-0.551943
MSRB3	3.94357	-0.6476
ZNF768	3.93565	-0.452675
ADAMTS7	3.93435	0.826395
IMPA2	3.93381	-0.740404
NOVA2	3.93333	1.43443
PBXIP1	3.93218	0.48575
HDAC5	3.92623	0.564588
SNHG17	3.91836	-0.516958
TTK	3.91824	-0.58866
SCN9A	3.90709	-0.522692
NAP1L1	3.90323	-0.444313
NDUFA8	3.90323	-0.452273
STK36	3.90323	0.543657
NUP188	3.8997	-0.463682
FADS1	3.89632	-0.592371
ATP2A3	3.895	0.887794
AMN1	3.89389	-0.658934
HMMR	3.89052	-0.522771
KIAA2026	3.89052	-0.570724
RCAN1	3.89051	-0.672983
ZBTB24	3.88522	-0.538164
TEAD2	3.88053	-0.441536
MSC	3.86675	0.482929
TFCP2L1	3.86488	0.65521
NEK10	3.85876	0.94403
MIS18BP1	3.85254	-0.633733
SSR1	3.84229	-0.500078
SGCB	3.84102	-0.515245
LINC00707	3.83043	-0.832304
FUCA1	3.83038	0.563561
SGOL1	3.82228	-0.621347
TMEM173	3.82228	1.32021
TANGO6	3.81901	-0.523112
RILPL2	3.81241	0.56783
CIZ1	3.80132	-0.449596
C10orf88	3.79964	-0.611557
TMEM98	3.79773	0.717411
NCAPH	3.79735	-0.513416
PLEKHA4	3.79147	1.20429
LRRC58	3.7865	-0.610915
CD14	3.7815	0.973447
CDC25B	3.77603	-0.543707
FBLIM1	3.76418	0.578208
ATP6V0D1	3.75434	0.390169
BTBD3	3.75203	-0.677241
USP46	3.75203	-0.487237
ACTA2	3.75036	1.09578
PLAGL2	3.75007	-0.466096
LIN7C	3.74741	-0.519365
ELL2	3.74616	-0.717917
FBRSL1	3.7406	-0.607782
GSTO1	3.72791	-0.583182
TMX1	3.7274	-0.466055
IFT80	3.72724	-0.613951
PRR12	3.72077	-0.489988
SH3BP4	3.72026	-0.466962
C2orf81	3.71897	0.812172
SLC26A2	3.71897	-0.732812
MTHFD2	3.71844	-0.608566
DBF4	3.70581	-0.606184
FBXO8	3.69686	0.600289
RPL17	3.69531	-0.434543
USP34	3.695	-0.43808
NNMT	3.69063	-0.714652
RP11-53O19.3	3.68908	-0.922657
CCBE1	3.687	-0.802925
BACE1	3.68542	0.474205
SURF1	3.6816	0.472471
BCAT1	3.6716	-0.847284
SRGAP2	3.6716	-0.425354
LARS	3.65069	-0.429813
LTB4R	3.64709	0.615444
MARCKS	3.64709	-0.642242
NANP	3.64709	-0.521686
TRIM59	3.64342	-0.656973
NAA15	3.64221	-0.470718
TM4SF18	3.63681	-0.764203
TRPM7	3.63681	-0.487993
TSPAN10	3.63681	1.21682
SAMHD1	3.63163	0.471596
SLC25A11	3.63116	-0.431768
E2F7	3.63065	-0.556148
ARHGAP32	3.62672	-0.521215
FAM84B	3.62276	-0.711907
SCNN1D	3.62181	0.894941
CNTNAP1	3.61724	0.440101
GIPR	3.60501	1.21351
CSTF3	3.6006	-0.433827
ARHGAP21	3.60022	-0.508524
PKP4	3.59671	-0.419487
DESI2	3.59611	-0.475145
WDTC1	3.593	0.447826
MAPRE3	3.59223	0.708016
SLC2A11	3.59223	0.678963
SMC5	3.59223	-0.540388
C11orf80	3.59151	-0.611615
CIT	3.58976	-0.492918
MEIS3	3.58482	0.527918
CKAP2L	3.58263	-0.611418
FAM63B	3.58263	-0.526649
SLC52A1	3.57964	1.57099
TTLL11	3.57721	0.734375
TTLL3	3.57487	0.672184
KIAA0922	3.57479	-0.653804
TRAFD1	3.57431	0.398359
CDCA7L	3.56189	-0.550983
LTB	3.56189	1.76402
OSBPL11	3.56008	-0.517055
AP1AR	3.55957	-0.470315
CKAP5	3.55122	-0.385442
PRKAG2	3.54858	-0.471578
RRN3P3	3.54858	0.651637
DTL	3.54769	-0.578486
POLR3G	3.54487	-0.721975
SGOL2	3.5445	-0.628672
SRPX	3.54394	0.611272
APBB1	3.54385	0.544487
ADIRF-AS1	3.54342	1.00277
PHIP	3.54055	-0.49395
PTEN	3.53967	-0.497029
SNAP23	3.53575	-0.479361
PHLDB3	3.53501	0.653154
AFF4	3.52743	-0.547459
DCTN6	3.52671	-0.451667
RP11-274H2.5	3.52184	-1.76322
HAUS1	3.51338	-0.512511
SSR4P1	3.51193	1.24059
RP11-95D17.1	3.50892	-0.708069
ARHGAP1	3.50788	-0.464983
ATP2A1	3.49953	0.798295
CPM	3.49843	-0.506299
BRI3	3.49635	0.421166
ENGASE	3.48851	0.509872
ZCCHC24	3.48799	0.557337
CSF3	3.48544	1.68306
RAB27B	3.466	-0.886741
USP24	3.466	-0.38794
CATSPER1	3.46481	1.39429
ASIC3	3.45981	0.514743
BMI1	3.45981	-0.635288
EHD4	3.45981	-0.599437
PRRC2A	3.45981	-0.390732
EML4	3.45562	-0.6376
TAF2	3.45436	-0.470796
PAPOLA	3.4524	-0.471897
STK38L	3.45212	0.441099
MTRF1L	3.45067	-0.529579
STX2	3.4484	-0.428458
LRP8	3.44159	-0.537227
GNAO1	3.44111	1.5496
EML2	3.43227	0.479033
NUP153	3.41503	-0.450079
C10orf11	3.4119	0.59662
PNMAL1	3.40788	0.584742
PUS7L	3.40788	-0.668653
FOXF2	3.40122	-0.63482
HMGCL	3.40122	0.473126
CYB5R1	3.39067	0.598384
FBXO10	3.38651	0.562368
GCLM	3.38272	-0.410195
KRAS	3.37948	-0.453736
ESCO2	3.37282	-0.570318
B4GALT5	3.37198	-0.583735
ELK4	3.37147	-0.429468
DNAJB5	3.3713	0.550735
VBP1	3.37016	-0.661643
HAP1	3.36364	0.88576
BHLHE41	3.35012	0.823256
OIP5-AS1	3.34856	-0.478357
RP11-129M16.4	3.34463	-0.990544
DDX46	3.34225	-0.354411
SLX4	3.34041	-0.452374
ME2	3.33878	-0.482667
NHLRC3	3.3357	0.5908
PEAK1	3.33464	-0.433687
UPF2	3.33459	-0.42496
CFAP97	3.33354	-0.589351
ZBTB41	3.33291	-0.755623
VPS9D1-AS1	3.33031	-0.500607
EFCAB14	3.32815	-0.507935
FBXL2	3.32542	0.503487
ANKRD24	3.32502	1.29982
DCAF10	3.32098	-0.472369
SIAH1	3.31455	-0.642126
ZNF273	3.31455	-0.626119
C21orf2	3.31214	0.54328
TFAM	3.31047	-0.654619
AP000479.1	3.30985	-1.14342
APOL3	3.30759	2.86655
MXD3	3.30759	-0.931059
P4HA1	3.30721	-0.655305
ARID3A	3.30517	-0.550628
NPR3	3.30311	-0.751204
NDUFB8	3.30052	-0.485189
RP11-566E18.1	3.30016	-0.782129
SYNPO2	3.29179	-0.561273
AIDA	3.29157	-0.491169
TMEM106C	3.2841	0.371063
PKD2	3.28199	-0.488352
TOMM20	3.27887	-0.41169
TSPYL4	3.27858	0.584623
SRGAP2C	3.2774	-0.64575
TMEM136	3.26901	0.535531
C5orf45	3.26879	0.423344
CH17-360D5.1	3.26879	-0.735754
AGO4	3.26549	0.4423
CLPTM1	3.26549	-0.41435
TMEM260	3.25053	-0.47929
PDE4C	3.24711	1.58159
LENG9	3.2408	-0.68039
NACAD	3.2356	1.70884
FAM105A	3.23348	0.521191
CYFIP2	3.23212	0.707946
TNRC18	3.23031	-0.558387
SPRYD3	3.22296	-0.441592
ARF6	3.21951	-0.378657
NIPBL	3.21685	-0.402885
WBSCR16	3.20924	-0.438685
SMC6	3.20723	-0.53536
USP40	3.2035	-0.388182
SZRD1	3.20233	-0.423153
PAQR6	3.2009	0.690944
PYROXD2	3.2009	0.748755
DNAL4	3.19957	0.47407
TMEM209	3.19797	-0.496964
NPY4R	3.19669	-0.576095
ACOT8	3.19506	0.455906
EFEMP1	3.19224	-0.755946
HDAC4	3.18354	-0.412474
INTS12	3.18006	-0.495154
NUMBL	3.17639	-0.510708
MAP3K3	3.1727	-0.511377
ACVR2B	3.16582	-0.430278
PIK3R1	3.15836	-0.580927
IQCD	3.15504	0.760386
F2RL1	3.14825	-0.823872
RP11-69E11.4	3.14825	0.614214
CSE1L	3.14418	-0.456715
TMEM2	3.14339	-0.485543
RP11-288C18.1	3.14069	-1.19365
FBXO28	3.13895	-0.410669
TBC1D4	3.13837	-0.408124
FAM193B	3.13524	0.42065
PDS5A	3.13524	-0.392196
XRCC1	3.13427	0.416317
TBL2	3.13208	-0.4
LENG8	3.13043	0.491881
NCBP1	3.13043	-0.371879
PI4K2A	3.13043	0.445271
PTK6	3.1301	0.758531
PAICS	3.12984	-0.438387
PTBP1	3.12743	-0.373764
DKK3	3.12661	0.56237
FAM35A	3.12654	-0.408988
TOR1AIP2	3.12417	-0.391686
SMARCC1	3.12074	-0.375252
UTP20	3.12062	-0.415534
ZNF24	3.12062	-0.371727
ZC3H11A	3.11105	-0.362068
TAGLN	3.10461	0.911988
SELM	3.10307	0.698502
SEH1L	3.103	-0.458323
SH2B3	3.10228	0.603073
MAPKAPK2	3.10217	0.389622
UBP1	3.10045	-0.386324
RMI1	3.0986	-0.604574
ZMYM6NB	3.09708	0.742043
NPRL3	3.09468	-0.400935
CANX	3.09444	-0.406305
FARP1	3.09	-0.404394
SYNGR3	3.09	0.634378
PRSS27	3.08984	1.03082
PHEX	3.08715	-1.25342
SESN2	3.08416	0.667871
HAUS6	3.08057	-0.501615
HECW1	3.07973	0.498651
IL10RB	3.07736	0.448539
C6orf141	3.07241	0.607848
MTMR9	3.0719	-0.405126
MAPK13	3.06913	0.860183
RIPK1	3.06913	-0.410259
RALGAPA2	3.05571	-0.713172
KIAA1467	3.05366	0.469537
ZFHX2	3.05366	0.602559
DDX6	3.05354	-0.385045
C9orf3	3.0532	-0.420414
AFTPH	3.04994	-0.519855
AASS	3.04889	1.76407
RAB40B	3.04888	0.781361
SPAST	3.04691	-0.458521
RSPH1	3.03773	1.19145
ZDHHC1	3.03626	0.445746
SGPL1	3.03406	-0.358341
CCDC151	3.03286	1.29987
CYTH1	3.03286	0.494908
LDLRAP1	3.03286	-0.413913
RP11-818F20.5	3.03247	1.24494
ILF3	3.03212	-0.368624
DICER1-AS1	3.0307	0.887149
PRSS35	3.02973	2.46912
SRGAP1	3.02931	-0.465607
NDRG1	3.0279	-0.732903
CDKL1	3.02638	-0.855114
ENDOV	3.02537	0.463234
CLMP	3.02381	-0.893762
PLCD4	3.0214	0.727752
MKNK2	3.02127	0.48617
MCM6	3.02089	-0.54538
ZNF641	3.01722	0.564981
STEAP3	3.01103	-0.479442
SNCG	3.00954	1.11607
RMND5B	2.99638	0.4287
ARNT2	2.99602	0.485385
DYNC1I2	2.99602	-0.381435
POLR1A	2.99276	-0.36939
RUNDC3A-AS1	2.99172	1.20134
SLC30A6	2.99018	-0.499513
ADAM8	2.98707	0.635116
PIR	2.98703	0.526502
DNAJC4	2.98397	0.459076
RP11-834C11.4	2.98397	0.801346
ZCCHC3	2.98209	0.382458
SCPEP1	2.98176	0.437984
FBXO31	2.98136	-0.4183
MTSS1L	2.98136	-0.488743
ZBTB2	2.98136	-0.56119
RAN	2.97699	-0.383593
ZNF609	2.97699	-0.373717
CNOT1	2.97628	-0.337692
NUP205	2.97389	-0.379658
GMPR	2.97223	1.26558
C15orf59	2.97008	0.864057
FBXL4	2.96742	-0.494478
IMPAD1	2.96741	-0.485377
JAG1	2.96694	-0.574896
FGF2	2.96503	-0.556358
PRKCZ	2.9643	0.544061
TMEM9B-AS1	2.95826	0.659169
APOBEC3B	2.95464	0.551244
CEP78	2.9534	-0.501035
AP001258.4	2.95332	0.888261
DCP2	2.95294	-0.415567
MDGA1	2.95172	0.525157
SMC1A	2.95051	-0.528676
LPGAT1	2.95034	-0.564351
TNFRSF9	2.94999	0.864682
CRY2	2.94367	0.491156
ZFP62	2.9424	-0.572113
PYCR1	2.94204	-0.552256
ASXL2	2.9372	-0.401972
ARHGAP26	2.93429	-0.51766
CDCP1	2.93429	-0.563024
RANBP3	2.93429	-0.38989
NCOR2	2.934	-0.474151
LARP1B	2.93015	-0.448168
SMARCD1	2.92952	0.339252
CBLN3	2.92796	0.846794
CENPL	2.92796	-0.506941
COQ4	2.92796	0.438208
FILIP1	2.92655	-0.672602
ASAP1	2.92645	-0.442969
AKAP8L	2.92302	0.38158
DDIT4L	2.91969	-1.00629
FEZ1	2.91644	1.24158
SYPL1	2.91613	-0.481374
MCOLN3	2.91516	0.647107
FAR1	2.90841	-0.406291
C7orf61	2.90761	2.10336
LMX1B	2.90469	0.531164
PPM1K	2.90061	0.75654
MYO19	2.89985	-0.449422
RUNX1	2.89985	-0.575159
BTN2A2	2.89968	0.48756
NOTCH1	2.89968	-0.566208
SLC5A3	2.89968	-0.465503
TNFSF12	2.89968	0.576354
ADD2	2.8986	-0.418291
PTPN2	2.8986	-0.38013
INTS6	2.89786	-0.450865
KCND1	2.89786	0.863552
YBX1	2.8911	-0.369168
ISLR	2.89078	0.814403
PFKFB4	2.88696	0.637839
MAD2L1	2.88653	-0.447845
YY1	2.87845	-0.357923
USP1	2.87615	-0.502053
PHF5A	2.87561	-0.506984
CLIP1	2.86962	-0.437709
FAM98A	2.86962	-0.382053
MMD	2.86962	-0.676578
SMG1	2.86781	-0.409716
APLP1	2.86461	0.571435
RHOA	2.86461	-0.331129
ITGA7	2.86324	0.762832
INTS7	2.86269	-0.426109
RPIA	2.86243	-0.553538
DSEL	2.86104	-1.1798
RER1	2.86081	-0.391367
AP5B1	2.85893	-0.357469
ATL2	2.85661	-0.51207
VAV3	2.85383	-1.13457
CPNE3	2.84848	-0.489752
C16orf93	2.84757	0.932244
C9orf172	2.84757	-0.617279
BBC3	2.84627	0.717508
ITCH	2.8399	-0.394643
TBCCD1	2.8399	-0.492785
SLC25A20	2.8371	0.515892
MAP7	2.835	-0.469767
DLL1	2.8297	1.06702
QDPR	2.8297	0.450062
TRIM8	2.8297	0.635334
METTL7B	2.82348	0.534034
SEPT4	2.82079	0.874475
TLCD1	2.81749	-0.641207
FHL3	2.81488	0.480216
ZMYM2	2.81478	-0.435238
CHST12	2.81347	0.437903
HCFC1	2.81347	-0.372901
SPC24	2.81137	-0.455007
LRRC3	2.80725	-0.628996
RP5-1028K7.2	2.80672	0.957802
ATP6V1H	2.80596	0.353458
OLFML3	2.80254	0.9777
SMCHD1	2.80254	-0.463632
YPEL2	2.80254	0.472777
DNTTIP1	2.80066	0.388075
RHOQ	2.80066	-0.521396
XPO1	2.80066	-0.453775
DPYSL5	2.80002	0.655334
PITHD1	2.79937	0.455113
CDKN1A	2.79606	0.639037
GMPS	2.79503	-0.372588
BRCA2	2.79476	-0.606496
SGK223	2.79476	-0.619959
YES1	2.79175	-0.396627
STT3B	2.78898	-0.453125
SUMF1	2.78627	0.435607
FIGN	2.78531	-0.607146
TK1	2.78497	-0.451197
PLA2G12A	2.78304	-0.533308
PRC1	2.78296	-0.39871
RP11-1024P17.1	2.78221	-1.19503
ZBTB5	2.78221	-0.38777
ZNF202	2.78006	-0.482936
VGLL3	2.77892	-0.543382
HK2	2.77854	-0.618066
MIOS	2.77632	-0.456872
PSAT1	2.77632	-0.493187
GOLGA8A	2.77339	0.549799
JPH2	2.77051	0.983502
PBRM1	2.76688	-0.402679
TMOD1	2.76314	1.22315
ZNF430	2.76046	-0.612545
ANKRA2	2.7563	0.468021
ENC1	2.7563	-0.366351
RAB39B	2.75542	0.853232
RP11-100G15.7	2.7535	1.67256
ETNK2	2.75186	0.728631
CHERP	2.74927	-0.386222
NECAB3	2.74383	0.453103
TUBB3	2.74311	-0.529158
BDH2	2.7429	0.584365
CA12	2.74231	-1.39644
GMEB1	2.73999	-0.449886
FADS3	2.73977	0.593151
SIK2	2.73977	-0.520274
H2AFX	2.73946	-0.641679
SEMA4F	2.73769	0.394977
KIAA0368	2.73739	-0.355454
SNHG14	2.73722	-0.435938
FARS2	2.73364	-0.511002
CAMSAP2	2.73172	-0.402636
UNC13D	2.73092	0.832503
LETM1	2.72726	-0.366242
RBL1	2.72183	-0.413027
HNRNPDL	2.7204	-0.341754
G3BP2	2.71682	-0.407781
AKAP1	2.7167	-0.34952
TUBG1	2.71533	-0.370716
CACFD1	2.71436	0.632764
F11R	2.71272	-0.463084
IL11RA	2.70507	0.661733
CRLF3	2.705	-0.445814
SET	2.705	-0.403325
SKA2	2.70281	-0.406589
KIAA1958	2.70203	-0.451587
PPM1F	2.70203	-0.518704
SDSL	2.70036	0.63256
FANK1	2.69609	0.882144
JUP	2.69607	0.621715
DUOX2	2.69527	1.77435
COA7	2.69523	-0.429335
DMXL1	2.69247	-0.354397
SPAG5	2.68987	-0.339166
DDX56	2.6843	-0.32887
NLN	2.68108	-0.35302
CNN2	2.67758	0.435881
SOX9	2.67758	-0.427208
RAB8A	2.67753	-0.365446
VWA5B2	2.67753	0.922252
MED16	2.6774	-0.513735
MECP2	2.67633	-0.44729
SUV420H2	2.67404	0.482249
BRIX1	2.67356	-0.479811
THBD	2.67356	-0.45306
UBALD2	2.67046	-0.539156
TUBG2	2.66957	0.41538
ZNF639	2.66876	-0.510905
ATAD2	2.66787	-0.40524
SMKR1	2.66787	0.546858
ZFYVE26	2.66787	-0.355458
ODF2	2.66571	-0.382298
C3orf80	2.66491	-0.77508
HIF1A-AS1	2.66491	-1.01418
OPA1	2.66481	-0.45689
TBC1D22B	2.66309	0.420908
UBA7	2.66309	1.32751
RGAG4	2.66195	0.595334
WWC2	2.66195	-0.366412
AMMECR1	2.66187	-0.519812
LINC00677	2.66187	1.19108
SLC17A5	2.66009	-0.474333
PTPN1	2.65453	-0.338125
AC006262.4	2.65298	1.19978
TNK1	2.6508	0.711778
IGFBP7	2.64965	0.459312
WBSCR27	2.64854	0.888173
FAM73A	2.64698	-0.447798
MORN3	2.64698	1.87114
POLQ	2.64698	-0.409533
TMTC3	2.64698	-0.519789
DXO	2.64626	0.442981
C6orf136	2.64275	-0.437026
GDPD5	2.64201	0.790828
ARMC9	2.64158	0.432094
WBSCR22	2.64146	0.343506
PPAT	2.64121	-0.429462
ASCL5	2.63893	1.79367
OGFRL1	2.63864	-0.647747
UPK2	2.63741	1.54707
CYCS	2.63278	-0.392104
DHFR	2.63267	-0.419503
MYL5	2.63267	0.592296
TMEM194A	2.63267	-0.451081
DLGAP1-AS2	2.63067	0.491558
PNMA2	2.63067	0.346911
RSPO3	2.63067	-0.487026
ZMPSTE24	2.62481	-0.486559
LTN1	2.62451	-0.420232
FGGY	2.62264	0.62756
MYOCD	2.62252	-1.02553
C10orf35	2.62242	0.432874
CHD9	2.62242	-0.396273
PRKCG	2.62242	0.721142
LACTB	2.61954	-0.375568
SS18	2.61691	-0.349793
RP11-433J8.1	2.61635	1.85622
MSRB1	2.6152	0.381012
DPY19L3	2.61303	-0.516209
HPS3	2.60832	-0.520173
C3orf52	2.60715	0.572863
TNPO1	2.60497	-0.381867
TMEM198B	2.60472	0.58688
EP300	2.60421	-0.515704
KDELC1	2.60289	0.401446
IFNGR2	2.60268	0.424
IKBIP	2.60268	-0.395347
ZNF512B	2.60268	0.435589
FOXN3	2.60125	-0.500646
FCGRT	2.60107	0.670835
CRYL1	2.60039	0.638471
NFATC3	2.59739	-0.422055
SOWAHC	2.59739	-0.512745
IL34	2.59666	2.30765
LOXL1-AS1	2.59656	0.873377
STK17A	2.59631	-0.394966
CENPI	2.58933	-0.49272
COQ6	2.58933	0.416581
DICER1	2.58342	-0.355006
MAPK9	2.58288	-0.391711
AHSA2	2.5801	0.413469
LBP	2.57876	-0.845421
KLHDC8B	2.57758	0.653308
NPC1	2.57484	-0.428361
SLC38A1	2.57445	-0.384361
PCYOX1L	2.57255	0.603455
RP11-21L23.2	2.57255	-0.803627
RBM20	2.57106	0.427731
KPNB1	2.5706	-0.334958
C6orf211	2.56937	-0.488513
UBXN11	2.56299	0.432253
RUFY3	2.56261	-0.43136
SRI	2.56023	-0.419111
IARS	2.5585	-0.367058
SMAD2	2.55812	-0.436651
SP4	2.5581	-0.629997
CPNE1	2.55707	0.30673
DUSP7	2.55564	-0.575711
PIGZ	2.55442	0.889834
MED21	2.55432	-0.403694
SLC27A4	2.55432	-0.361122
FKBP11	2.55366	-0.427406
RALGPS2	2.55232	-0.418767
NEK6	2.5498	-0.397305
DSG2	2.54825	-0.556488
CECR7	2.54537	0.660372
DLEU2	2.54456	-0.998998
MPHOSPH9	2.544	-0.378535
ZWILCH	2.54166	-0.44798
FAM13B	2.54068	0.369461
KIAA1919	2.53878	-0.491463
PWAR6	2.53711	-0.839688
SLC20A1	2.53711	-0.325415
ALDH1L2	2.53463	-0.453205
IPO11	2.53463	-0.389781
LINC00467	2.53463	0.480845
GRSF1	2.53437	-0.335797
PER2	2.53437	-0.58212
BCKDK	2.53416	-0.343486
ID1	2.53416	-0.52399
PCMTD1	2.533	-0.47436
GSG2	2.53225	-0.450385
USP13	2.53008	-0.358758
BAZ1B	2.52979	-0.36798
AUNIP	2.5265	-0.777618
SRM	2.5265	-0.3461
YPEL3	2.52314	0.590683
CRLF2	2.52256	1.10303
HOMER1	2.52256	-0.510499
LINC00665	2.51448	0.861107
AVPI1	2.51432	-0.452965
TPI1	2.51432	-0.396611
PPP1CB	2.51305	-0.425102
LRRN2	2.51282	0.436146
RP11-104N10.1	2.51282	1.15651
TFAP4	2.5102	-0.44225
ZNF680	2.50997	-0.613277
BRSK1	2.50782	0.589625
COPZ1	2.50685	-0.316407
PRRC2B	2.50598	-0.317781
KAT6B	2.50321	-0.643028
MBNL1	2.5031	-0.390377
MCL1	2.50261	-0.39992
PLEKHG2	2.50037	-0.476871
C18orf54	2.50031	-0.598598
NEAT1	2.50031	0.425935
DGKD	2.4995	-0.448716
MST1	2.4993	0.638049
GPRC5C	2.49789	0.395166
PGPEP1	2.49438	0.409342
GPR162	2.4932	1.18922
MRPL3	2.4932	-0.378281
SP1	2.49311	-0.359417
PLA2G4C	2.4916	0.787998
FDXR	2.49148	0.694747
TBC1D7	2.48757	0.358914
GBGT1	2.48566	0.917835
FAM198B	2.48549	-0.916806
ID2	2.48549	-0.757503
MDK	2.48483	0.635379
SNHG15	2.48392	-0.449407
IDUA	2.48237	0.552246
ATP2B1	2.48168	-0.466939
EGFR	2.48168	-0.505866
MYO9B	2.48058	-0.390366
TTC28	2.48058	-0.440207
R3HDM1	2.47909	-0.403507
SCARF1	2.47885	1.26428
SURF4	2.47885	-0.307161
AADAC	2.47885	0.426064
PCNT	2.4718	-0.35759
STX1A	2.47065	0.41421
LDHD	2.46995	1.04751
PSMG3-AS1	2.46583	0.580813
UPK1B	2.46488	-0.618735
ASS1	2.46257	0.536419
HSD17B11	2.46257	-0.435949
ZCCHC14	2.46257	-0.329329
DUS1L	2.45835	-0.410481
ASB16-AS1	2.45805	0.4617
CLDN4	2.45796	0.841058
NDRG2	2.45796	0.62195
PVRL3	2.45796	-0.525325
RHOD	2.45796	0.57055
SP3	2.45796	-0.334236
BMP2K	2.45779	-0.401345
KIAA1324	2.45779	0.882954
SARM1	2.45779	0.546173
SYT11	2.45654	1.39692
PPTC7	2.45513	-0.439799
FLRT3	2.45289	-0.834962
OASL	2.44877	1.04574
GABPB2	2.44825	-0.475927
IFT20	2.44825	0.370314
MAP4	2.44825	-0.352259
KLHL26	2.44767	0.53525
FPGT	2.44622	-0.49454
GINS2	2.44522	-0.494961
PIP5KL1	2.44467	0.857187
MRPL17	2.44453	-0.348392
AC006128.2	2.44448	0.753649
CNOT6L	2.44448	-0.51792
RREB1	2.44372	-0.452152
CTC-246B18.8	2.4433	-1.34372
FSD1	2.44287	0.745259
ARHGAP11B	2.44266	-0.401076
CAV1	2.44266	-0.454302
UBA6	2.44266	-0.381959
ZNF226	2.44266	0.372243
HSPA13	2.44255	-0.383885
RP11-244O19.1	2.43962	0.878671
CDK6	2.43847	-0.526825
ONECUT2	2.43793	-0.782195
ZNF431	2.43793	-0.514432
RGS11	2.43772	0.621578
HNRNPH1	2.43652	-0.314798
ATF7	2.43527	-0.394108
ACTL6A	2.43522	-0.32527
ARHGEF10L	2.42659	0.545343
TUBA1A	2.42659	0.316308
B4GALT4	2.42526	-0.435083
ZBTB8A	2.42526	-0.619152
IGSF9	2.4223	1.0225
TSPAN4	2.42168	-0.528403
NRG1	2.42098	-0.424001
STAT5A	2.42098	0.744331
METTL15	2.41772	-0.409122
PCYOX1	2.41772	-0.47764
SHOX2	2.41772	0.583435
LCN12	2.41769	0.870076
NUP50	2.4173	-0.356945
EIF4G2	2.41586	-0.35361
PGAM5	2.41586	-0.38547
TMED8	2.41554	-0.369873
ARID2	2.41456	-0.421572
LBR	2.41456	-0.389231
TIPIN	2.414	-0.534964
FAM208B	2.4139	-0.335725
TRERF1	2.4139	-0.574472
ZNF365	2.4139	0.929414
MPP6	2.41355	-0.480547
PQLC2	2.41259	0.375968
TRMU	2.41259	-0.384075
LYRM7	2.41239	-0.461743
HERC4	2.41015	-0.32082
RILP	2.40913	0.457652
ADAMTS6	2.40655	0.776252
DHRS1	2.40627	0.434388
NECAP2	2.40389	0.441788
ANKRD18B	2.40375	-0.506529
SUN2	2.40193	-0.494426
RAP2B	2.39749	-0.409216
RBM15B	2.39749	-0.372085
SPEN	2.39454	-0.374036
C8orf58	2.39101	-0.42995
COL5A2	2.39033	-0.324663
ERO1L	2.38747	-0.481391
MCM10	2.38475	-0.563542
MYC	2.37775	-0.368596
STAT2	2.37572	0.440826
WBP1	2.37458	0.462404
PSD3	2.37311	-0.433697
RNF114	2.37205	-0.338243
PLXNB3	2.37162	0.670571
LRRC56	2.37064	0.940531
RELL2	2.36844	0.514172
ACP6	2.36718	0.429008
COX6B2	2.36718	1.14213
CTC-203F4.2	2.36523	1.44047
C10orf12	2.36259	-0.434133
SIX3	2.36259	1.41347
STX3	2.36141	0.319271
EZR	2.35705	-0.423266
GLB1L	2.35705	0.51868
WDR75	2.35705	-0.38158
AP3M1	2.3557	-0.344088
IRF5	2.3557	0.386272
L3MBTL1	2.35495	0.752935
LAT2	2.35495	0.695884
SLC22A18	2.35495	0.612295
IFT43	2.35245	0.358489
ARSB	2.34913	-0.411964
PSORS1C1	2.34745	0.96159
TRO	2.34579	0.989617
LSM11	2.34432	-0.429089
PDZD7	2.34199	0.990153
FYN	2.34199	0.603333
ETNK1	2.34066	-0.454119
CRTC3	2.3402	-0.333804
DTWD1	2.33953	-0.548135
C4orf3	2.33795	-0.53597
AOC2	2.33572	0.567055
EIF4G1	2.33541	-0.315036
GPR113	2.33527	1.32882
MCM5	2.33405	-0.498027
EFCAB2	2.33379	-0.671677
LMO4	2.33379	-0.4294
KCMF1	2.32762	-0.359362
ICE1	2.32663	-0.319124
NDC1	2.32579	-0.446732
WSCD1	2.32545	0.742892
OIP5	2.32426	-0.603387
PHLDB1	2.32084	0.485948
MCMBP	2.31906	-0.400243
UBXN7	2.31778	-0.418188
ARVCF	2.31688	0.694558
BAIAP2	2.31614	0.379454
GTDC1	2.31593	-0.500416
NMNAT2	2.31471	0.715817
ANKRD32	2.31364	-0.504123
DKC1	2.31364	-0.359481
HEYL	2.31364	-0.496141
PML	2.31364	0.606325
TSNAXIP1	2.31364	1.02111
TMEM39A	2.31261	-0.379316
HOXB8	2.31187	-0.555982
GNG12	2.31015	-0.396493
ATG16L2	2.30911	0.465323
SSC5D	2.30548	1.14963
MYH15	2.30101	0.694578
ZNF184	2.30076	-0.637391
STAG1	2.3003	-0.348529
ENTPD1	2.3002	-0.414562
ASXL1	2.29968	-0.299397
UBE2E2	2.29951	-0.37267
ARL16	2.29465	0.327923
RAB3D	2.29465	-0.496347
HIPK3	2.29161	-0.321207
DISC1	2.28888	0.838031
HEXIM1	2.28849	-0.389216
ARL2	2.28815	0.324615
UBE3A	2.28582	-0.331546
PRDM2	2.2858	-0.414514
HDAC10	2.2855	0.672905
CLCN7	2.28302	0.346993
BMPR1B	2.28286	-0.364855
TMEM175	2.28079	0.497843
HNRNPAB	2.27967	-0.337416
CCDC88C	2.27935	-0.374165
DNMT3B	2.27923	-0.375605
JAK2	2.27636	-0.495239
KDM2B	2.27624	-0.382
CPNE2	2.27378	0.368624
NHLRC2	2.27362	-0.318965
PAX2	2.27362	1.37041
CYP1A1	2.27296	0.89556
PCGF5	2.27246	-0.417762
SHISA4	2.27223	0.408421
QPCT	2.26852	0.519318
LPHN3	2.26779	-0.764206
DIS3	2.2667	-0.351244
TMEM26	2.26411	1.05104
NACC2	2.26138	0.488501
IBTK	2.26116	-0.388445
COLGALT1	2.2606	-0.372434
PABPC1L	2.25875	0.428151
POLD3	2.25604	-0.43423
IL1R1	2.25361	-0.443832
RDH13	2.24915	-0.378459
STX1B	2.24818	0.530451
CDADC1	2.24581	-0.637497
VAMP2	2.24424	0.332132
RFPL2	2.2436	1.45447
MAN1A2	2.24348	-0.414264
TPST1	2.24348	0.374854
ZNF674	2.23962	-0.598591
AJ006998.2	2.23882	0.928604
SYNPO	2.23783	-0.489481
KAT6A	2.23583	-0.342218
RAB23	2.23454	-0.380001
THYN1	2.23454	0.410815
PVRL2	2.2339	0.326104
ATXN2L	2.23238	-0.347468
COL12A1	2.23238	-0.452774
CDH4	2.23179	-0.702023
CERS5	2.23179	0.305743
FAM212B	2.23179	0.548762
PCBP1-AS1	2.23179	0.477306
RP11-350J20.12	2.23179	1.77792
TSKU	2.23179	-0.467877
KB-1269D1.8	2.23158	-1.09774
VPS25	2.23146	0.370272
ASUN	2.22779	-0.307436
YTHDC2	2.22592	-0.341472
FKBP4	2.22485	-0.334697
MEIS1	2.22485	-0.552526
PEX6	2.22422	0.34286
DOK7	2.22318	1.83898
PARD6A	2.22148	0.720346
SLC16A1	2.2203	-0.351958
FAM175A	2.21913	-0.583962
ATF5	2.2177	-0.434392
IFT52	2.21738	0.32296
IPO5	2.2167	-0.347764
SLTM	2.2157	-0.305767
CRNDE	2.21509	-0.402336
TPRG1L	2.21439	0.335339
GRIN2B	2.21329	-0.610849
HN1L	2.20953	-0.399613
IQSEC1	2.20953	-0.33821
SUSD6	2.20844	0.431497
MPV17	2.20734	0.343883
AHNAK	2.20441	-0.7102
HYAL1	2.20441	-0.898962
WDFY2	2.20336	-0.360474
FAT4	2.20292	-0.569936
MAN2A2	2.20292	0.346548
SPOCD1	2.20292	1.33091
NOXA1	2.2027	0.629268
ACADS	2.20101	0.515664
NAV1	2.20037	-0.403538
ABT1	2.20002	0.370955
SMG7	2.19876	-0.372778
P4HTM	2.19752	0.352651
CHSY1	2.19639	-0.353234
ARMC1	2.19517	-0.430045
ARFGAP2	2.19422	0.34455
MIS12	2.19422	-0.320333
PCNXL4	2.19245	-0.350877
CARD11	2.19194	0.973542
CITED2	2.19071	-0.710202
NFKB2	2.18956	0.472521
EFNA1	2.18366	0.563
FYB	2.18355	-0.477377
ZFP3	2.18194	0.570175
IFNE	2.18162	0.764052
USP53	2.18133	-0.40621
WARS2	2.1811	-0.409374
FXYD2	2.1779	-0.978203
HMGB1	2.1779	-0.329657
PPOX	2.1779	0.397521
SAMD14	2.1779	0.898885
FBXL5	2.17651	-0.311077
RHOB	2.17641	-0.464007
ASIC1	2.17627	0.39972
COL6A1	2.17627	0.666239
STARD10	2.1759	0.48777
GBAP1	2.17331	0.470518
OSBPL9	2.17278	-0.384473
HPN	2.17176	2.25189
LATS2	2.17006	-0.383818
ENOX2	2.16878	-0.422901
CALML6	2.16765	1.56142
NCL	2.1672	-0.336763
RYK	2.16393	-0.386539
MXI1	2.16355	-0.546965
ZNF720	2.1635	-0.390628
PGAP3	2.16077	0.492498
SLC25A25-AS1	2.16077	0.434452
SORD	2.16077	-0.436676
C1GALT1	2.16045	-0.43364
KITLG	2.15955	-0.596941
TMEM80	2.15945	0.408625
PDE3B	2.15646	-0.479273
PARP3	2.15588	0.43243
YIPF3	2.15588	0.305961
ARMC12	2.15489	1.00386
C12orf76	2.15489	0.472456
RAD23B	2.15472	-0.316413
PDE6D	2.15407	0.399396
TOMM70A	2.15407	-0.359242
PTPRVP	2.15291	1.68208
FANCM	2.15266	-0.439284
HOXC6	2.15184	0.455506
KLHL11	2.15155	-0.438161
UBE3C	2.15123	-0.293644
FITM2	2.14898	-0.363193
ACBD4	2.14729	0.447337
ZNF547	2.14683	0.740576
SCAMP4	2.14633	-0.288345
SDC4	2.1438	0.499944
TAB2	2.14292	-0.364532
CSF2RA	2.14243	0.863528
LINC00888	2.14	0.47617
CTC-205M6.5	2.13847	-0.744536
TPBG	2.13436	-0.393148
URB2	2.13436	-0.317364
ZDHHC8P1	2.13436	-0.814066
ZFP64	2.13436	-0.367278
SPRY4	2.13248	0.405023
STK19	2.13194	0.495971
EPRS	2.1307	-0.327201
NRD1	2.1307	-0.287091
SETD1B	2.12711	-0.380992
SMIM15	2.12711	-0.380107
GFAP	2.12643	0.759318
HNF4A	2.1236	-0.476176
ACHE	2.12324	1.05073
MAP1LC3A	2.12324	0.594021
SEMA7A	2.12317	0.718154
ADAMTS1	2.12258	-1.16613
PRRT2	2.12258	0.722831
COQ10A	2.12246	0.390019
EFR3B	2.12166	0.442766
GRIN2D	2.11958	-0.440824
CLCN5	2.1177	-0.647873
ZNF425	2.11746	0.643652
SCD	2.11694	-0.609466
LMO1	2.11396	0.83762
DCLRE1C	2.11076	-0.375526
C20orf194	2.10935	0.425825
SLC16A3	2.10935	-0.580083
TNFSF9	2.10886	0.443432
PISD	2.10562	0.336441
TP53BP2	2.1033	-0.370718
PPIC	2.10214	0.361021
ZNF251	2.10148	0.42479
IPO4	2.1002	-0.419145
BDP1	2.09562	-0.311721
LIMS2	2.09478	1.09837
CEMIP	2.09386	-0.63083
BST1	2.09358	0.491504
NFKBIL1	2.09358	0.561799
MARVELD1	2.09135	-0.371034
ZBTB39	2.08895	-0.308487
NOP14	2.08725	-0.321204
IL6ST	2.08695	-0.381509
TNKS	2.08695	-0.323601
PCLO	2.08633	-0.632073
PIK3AP1	2.08633	0.506571
RP11-848P1.5	2.08633	0.976215
BLCAP	2.08368	-0.330499
PPP2R5D	2.08368	-0.299623
BRCA1	2.08157	-0.343773
KPNA1	2.08157	-0.295509
MAN1C1	2.08157	0.913969
RBSN	2.08097	-0.353654
WTAP	2.08097	-0.387583
ZRANB3	2.08097	-0.463677
TTC21A	2.08095	0.571453
RP11-268J15.5	2.0797	0.802468
PFKM	2.07828	0.299157
CAMK2G	2.07445	-0.35062
MAPK8IP3	2.07434	0.403826
SMYD3	2.07295	0.535919
HMOX1	2.07162	-0.587883
ANKDD1A	2.07055	0.649591
ZNF839	2.06587	0.358224
RBM14	2.06461	-0.418887
IFIT3	2.06138	0.736321
TMEM8B	2.06138	0.578116
ZNF860	2.06102	-0.990562
EVPL	2.06062	0.400578
DAK	2.06022	0.312185
KIAA0319L	2.05986	0.348612
SDC3	2.05986	0.313621
ZMYND15	2.05986	0.967271
GREM1	2.05965	-0.612854
LINC01138	2.05909	0.654766
SEPT6	2.05832	0.448856
PDE12	2.05832	-0.351021
TMEM123	2.05832	-0.356589
CDC42BPG	2.05827	0.792079
G3BP1	2.05683	-0.298228
ERBB2IP	2.05637	-0.350174
OLFM1	2.05488	0.393331
AC245100.1	2.05038	1.00371
MLLT4	2.05038	-0.309175
WDR24	2.05038	0.484709
RNF216P1	2.04923	0.31273
C1orf21	2.04891	-0.514528
STK17B	2.04845	-0.473445
LDHA	2.04637	-0.450746
TP53TG1	2.04385	0.540373
LRRC59	2.04357	-0.35003
CD164	2.04342	-0.399532
CCSER2	2.0385	-0.406192
RP11-513I15.6	2.03782	0.951424
LARP1	2.03761	-0.285634
EZH2	2.03744	-0.357685
KIAA0513	2.03744	0.479795
ARHGAP30	2.03705	0.912982
TTLL1	2.03698	0.619975
CYGB	2.03683	1.05313
PCNXL2	2.03683	0.361747
LYPD1	2.03651	0.476496
CCDC113	2.03525	0.45279
KLHL22	2.03345	0.349483
CITF22-49E9.3	2.03322	1.63055
CUL4A	2.03294	-0.30002
PPP2R2A	2.03294	-0.327482
SNX29	2.03294	-0.338056
DARS2	2.0314	-0.307987
GYG2P1	2.0314	0.923941
LARP4	2.0314	-0.327252
SPTBN5	2.02871	0.783345
WDR36	2.02833	-0.33587
OPN3	2.02668	-0.409072
RBMX	2.02668	-0.345709
TNFRSF10C	2.02618	0.569362
ZNF532	2.02555	-0.371478
CCNT1	2.02444	-0.320051
ZFYVE19	2.02444	0.406603
ADIPOR2	2.02366	-0.300003
YIPF2	2.02328	0.405895
NLK	2.02322	0.334258
NF2	2.01914	-0.477601
PLEKHG4	2.01914	0.420335
RP11-9E17.1	2.01725	-0.545859
FHL2	2.0168	0.478966
FOSL2	2.01624	-0.333993
GEMIN5	2.0113	-0.346179
GLRB	2.01091	0.535883
HHLA3	2.0103	0.457204
XRCC6	2.0103	-0.274233
NRF1	2.00917	-0.313517
NTSR1	2.00862	-1.23522
ZNF101	2.00862	-0.421585
CRYBG3	2.00783	-0.372537
TRA2B	2.00783	-0.323701
ARSA	2.0076	0.398786
RNF213	2.00592	-0.38009
MALL	2.00579	-0.583165
ACRBP	2.00395	1.12891
FAT1	2.00395	-0.310761
ADAMTS10	2.00346	0.500641
CEP57L1	2.00226	-0.415049
MEF2D	2.00207	-0.300956
FANCC	2.00154	-0.353869
CTB-171A8.1	2.00061	0.687029
BCAP29	1.99872	-0.343609
TUBB4B	1.99853	-0.413768
RP11-284F21.9	1.99804	0.455299
ATP8B2	1.9964	0.356354
CENPO	1.9964	-0.407563
MIR17HG	1.9942	-0.737911
SRGAP2B	1.99276	-0.567727
PRKG2	1.99199	-0.836259
FAHD1	1.99118	-0.312464
VRK2	1.99097	-0.299043
ANLN	1.98965	-0.358733
SPATA20	1.98953	0.352865
MSLN	1.98474	0.762131
ANK1	1.98391	0.656043
PAK4	1.98287	-0.375066
KLF13	1.98077	-0.316454
MCAM	1.9805	0.504714
H2AFZ	1.9774	-0.33655
EXOC3L4	1.97583	0.749795
A1CF	1.9757	-1.28899
ZNF595	1.97438	-0.410463
RP11-166P13.3	1.97298	0.797542
PHC3	1.97253	-0.38811
ELOF1	1.97229	-0.308039
PRDM11	1.97099	0.362665
CAPRIN1	1.96932	-0.310548
TRAK1	1.96794	0.319678
SDCBP2-AS1	1.9677	0.530293
PAWR	1.9668	-0.340863
RP11-38M8.1	1.96584	0.47538
PA2G4	1.9639	-0.313013
MAF1	1.96386	-0.325335
PDCD11	1.96386	-0.294658
PON2	1.96386	-0.460644
YIF1B	1.96386	0.278816
PMPCB	1.96204	0.273703
HIF1AN	1.96197	0.280056
LSM5	1.96197	-0.404064
RTN4	1.96013	-0.31716
ROS1	1.95955	-0.625009
SYNCRIP	1.95955	-0.306773
XRRA1	1.95955	-0.435246
RASGRP3	1.95888	1.09631
SMIM3	1.95812	0.487181
CLNS1A	1.95529	0.308643
CASP9	1.9552	0.392925
MFSD11	1.9552	0.387206
TTLL7	1.9552	0.421782
ANGPT1	1.95402	-0.947735
BRD4	1.9534	-0.322456
ADH6	1.95251	-0.835091
HSP90B1	1.95251	-0.349754
METTL5	1.95242	-0.314483
SMYD5	1.95242	-0.297999
DUSP15	1.95027	1.3986
NLGN3	1.95007	0.70402
DENND6B	1.94952	0.443807
TSPAN33	1.94952	0.394702
JADE1	1.94898	-0.487277
ATE1	1.94874	-0.369436
PRPF4	1.94874	-0.294208
USF2	1.94874	-0.331426
ST5	1.9471	0.37527
MOAP1	1.94524	0.300675
PYGL	1.94524	-0.424616
PRODH	1.94361	-0.762692
CH17-340M24.3	1.94273	0.680318
CSNK1G3	1.94154	-0.347143
CTD-2270L9.4	1.94069	0.522457
CLSPN	1.94013	-0.425199
LL21NC02-21A1.1	1.93997	0.885243
COL13A1	1.9397	0.768618
HHAT	1.93637	0.451652
NOL10	1.93592	-0.33305
BRWD1	1.93458	-0.330219
LPPR2	1.93377	-0.397408
FBXW5	1.93107	-0.374985
AC007773.2	1.93098	0.746425
PIGW	1.93056	-0.424939
LHFPL2	1.92872	-0.342122
LYPLA2	1.92815	0.357697
RP11-488C13.1	1.92617	0.796519
PREX1	1.92505	0.462305
FANCG	1.92472	-0.373627
GATS	1.92472	0.486423
TXK	1.92472	1.20437
CAT	1.92402	0.295885
HMGB2	1.92202	-0.316878
PBX1	1.92171	-0.523624
ZSCAN30	1.92171	0.447015
RP1-152L7.5	1.92093	0.600208
FLNC	1.92052	0.796151
CCDC181	1.91965	0.809058
TFCP2	1.91736	-0.310993
TTC9	1.91643	0.54786
ROBO3	1.91637	0.66188
BAG4	1.91555	-0.393224
TTLL5	1.91344	-0.291633
SOX12	1.91266	-0.443485
ERCC6L	1.91255	-0.463601
RP11-517B11.7	1.91255	-0.833311
SAMD9L	1.91188	0.793583
SPATS2	1.91188	-0.42366
LTBP1	1.91051	0.405855
NIPAL3	1.91037	0.450654
RBM12	1.91037	-0.328494
UBE2L6	1.91037	0.486074
ZNF252P	1.91037	-0.323201
EPT1	1.90613	-0.36482
DFFA	1.90564	-0.362706
IDH3A	1.90564	-0.329763
LRRC27	1.90564	0.437232
MAZ	1.90564	-0.344823
NCMAP	1.90564	0.77699
GAS2L1	1.90498	-0.385769
LMBRD2	1.90498	-0.490821
PKIG	1.90498	0.347632
TOM1L2	1.90459	0.370733
UAP1L1	1.90358	0.342646
YWHAB	1.90352	-0.272751
IP6K2	1.90284	0.287794
C12orf49	1.90276	-0.315614
HNRNPA1	1.90276	-0.275526
SUPT16H	1.90276	-0.316469
KIF3C	1.90004	0.31151
MEIS3P2	1.89951	0.700504
CLOCK	1.89729	-0.378785
ZBTB20	1.89624	-0.629179
UBL3	1.89438	-0.434176
AMIGO1	1.89239	0.482691
ITFG3	1.89239	-0.35072
CMTM8	1.89233	0.392925
PTGIR	1.8907	1.06305
SMEK1	1.8907	-0.291953
CHRD	1.88795	0.791425
TIGD3	1.88768	0.748547
KSR1	1.88712	0.372114
METTL4	1.88687	-0.385747
NFKBIE	1.88687	0.621039
TCF3	1.88599	-0.443608
TMEM8A	1.88534	0.368536
RP13-870H17.3	1.88447	1.03661
ZXDC	1.88311	-0.380659
DHFRL1	1.87873	-0.550291
RFX7	1.87819	-0.409219
LINC01573	1.87709	0.746432
AC144652.1	1.87648	0.529677
IZUMO4	1.8749	0.9687
MBP	1.8749	-0.301127
NOTCH3	1.8749	-0.403536
RP11-424C20.2	1.87408	-0.933482
ANXA1	1.87398	-0.348845
SMARCAL1	1.87341	-0.314673
URB1	1.87274	-0.292802
NYNRIN	1.87214	0.713404
ARL4A	1.87079	-0.459543
CTSH	1.86949	0.425473
TCF7L2	1.86947	-0.365906
OPN1SW	1.86871	-0.661227
[truncated: 1,060 more rows]

## Sheet: S9D Table
S9D Table. Potential genes regulated by CENPA/FOXM1/MYBL2-linked enhancers confirmed by siRNA experiments in A549 LUAD cells
gene_name	Survival analysis (p-value); higher expression associated with poorer survival: blue, lower expression associated with poorer survival: red, unclear:black	CENPA linked enhancer probes	FOXM1 linked enhancer probes	MYBL2 linked enhancer probes	CENPA linked enhancer probes in A549 TAD	CENPA linked enhancer probes in GM12878 TAD	FOXM1 linked enhancer probes in A549 TAD	FOXM1 linked enhancer probes in GM12878 TAD	MYBL2 linked enhancer probes in A549 TAD	MYBL2 linked enhancer probes in GM12878 TAD
A1CF	0.103015				cg00748427,cg01549977,cg02033124,cg04551967,cg08875357,cg08961558,cg08972916,cg10325668,cg10888242,cg12159837,cg14177325,cg14178821,cg15941779,cg19083265,cg20612875,cg23591139,cg26589485,cg27297558,cg00424166,cg06311906,cg13748794,cg14231966,cg18502618,cg27422807	cg15320905	cg01549977,cg01905690,cg08501301,cg10325668,cg11314598,cg12159837,cg14178821,cg14330143,cg15941779,cg19083265,cg19954448,cg23591139,cg00758797,cg01621835,cg13748794,cg14231966,cg18502618	cg15320905,cg25644321	cg00785620,cg01549977,cg01905690,cg02033124,cg08875357,cg08961558,cg08972916,cg09580922,cg12159837,cg14178821,cg18059383,cg18947676,cg19083265,cg19954448,cg26589485,cg00424166,cg01621835,cg13748794,cg14231966,cg18502618,cg21438602,cg26935328	cg00962000,cg04589062,cg05770241,cg15320905
AAK1	0.404529				cg03239665,cg27360727	cg26974444,cg15630599	cg04016113,cg03239665,cg27360727	cg11777611	cg00783877,cg03239665,cg17736821,cg27360727	cg06890610,cg15630599
AATF	0.16092	cg26534468		cg26534468
ABCC1	0.296756
ABCF2	0.0365868	cg09969528,cg24251111	cg05890154,cg24251111	cg00491428,cg05890154,cg09969528,cg24251111,cg27101452	cg09969528,cg24251111		cg05890154,cg24251111,cg13131455		cg00491428,cg05890154,cg09969528,cg24251111,cg27101452,cg13131455
ABCF2P1	0.445739
ABHD2	0.439067	cg18587059	cg18587059		cg18587059,cg14231966,cg09215936,cg18745279,cg20609302		cg18587059,cg00758797,cg14231966,cg00929655,cg13375624,cg18745279,cg20609302		cg14231966,cg09215936,cg18745279,cg20609302
ABL1	0.00335932	cg14424770
AC005624.2	0.0863798	cg19047226,cg19497523,cg22672431	cg19047226,cg19497523,cg22672431	cg19497523	cg19047226,cg19497523	cg02133716	cg19047226,cg19497523	cg02133716	cg19497523,cg24428653	cg20067338
AC005682.5	0.22436				cg04525464,cg22408815,cg19968179,cg08306614,cg09696706,cg11611932,cg16149138		cg19079233,cg19968179,cg26154631,cg08306614,cg09696706,cg11611932,cg12476754,cg13814990,cg26645494		cg04525464,cg06634596,cg22408815,cg09080553,cg12069132,cg12705171,cg18021203,cg18425586,cg22974337,cg26154631,cg08306614,cg12476754,cg13814990,cg26314566,cg26645494
AC005795.1	0.0592062			cg06448249					cg06448249
AC007743.1	0.167261	cg23922467		cg23922467	cg23922467	cg15941779		cg01905690,cg15941779	cg23922467	cg01905690,cg18947676
AC008440.10	0.107605	cg11456145
AC010890.1	0.0394923	cg09252301,cg19496479	cg09252301	cg09252301,cg19496479	cg09252301,cg19496479	cg14231966,cg00374717	cg09252301	cg00758797,cg14231966	cg09252301,cg19496479	cg14231966
AC019117.2	0.90245				cg04525464,cg22408815,cg19968179,cg08306614,cg09696706,cg11611932,cg16149138		cg19079233,cg19968179,cg26154631,cg08306614,cg09696706,cg11611932,cg12476754,cg13814990,cg26645494		cg04525464,cg06634596,cg22408815,cg09080553,cg12069132,cg12705171,cg18021203,cg18425586,cg22974337,cg26154631,cg08306614,cg12476754,cg13814990,cg26314566,cg26645494
AC073254.1	0.479917	cg06555452,cg20539430,cg23548455	cg06555452,cg23548455	cg06555452,cg23548455	cg06555452,cg23548455		cg06555452,cg23548455		cg06555452,cg23548455
AC092835.2	0.84821
AC093616.4	0.617218	cg04195125		cg04195125
AC108463.2	0.457323
AC131263.1	0.0194669				cg18345406,cg18497811,cg07978494,cg08306614,cg10182092,cg10542336,cg10784273,cg11611932,cg16149138,cg03935448,cg08972916,cg07088770,cg20794351,cg22134757,cg23155625,cg13620490,cg14631576,cg08322234,cg13482814,cg13558899,cg15813095,cg01418645,cg01922697,cg18354203	cg11481223,cg12727138,cg22359623,cg11856036,cg00019511,cg06955979,cg18085033,cg18627429,cg02464901,cg10293824,cg13739066	cg18497811,cg08306614,cg10182092,cg10784273,cg11611932,cg13814990,cg17805068,cg26645494,cg12508856,cg20794351,cg22134757,cg24911388,cg25072880,cg13620490,cg14350544,cg14631576,cg05347965,cg08322234,cg13558899,cg22233512,cg23331603,cg01418645,cg01922697,cg18354203	cg06872019,cg12727138,cg14330143,cg22359623,cg06756385,cg11856036,cg00019511,cg06955979,cg18085033,cg18627429,cg02464901,cg10293824,cg13739066,cg18239942	cg18345406,cg18497811,cg07978494,cg08306614,cg10182092,cg10542336,cg10784273,cg13814990,cg15056772,cg23509665,cg26211126,cg26314566,cg26645494,cg03935448,cg08972916,cg19861078,cg00766368,cg04050696,cg10673192,cg17290943,cg22134757,cg23155625,cg24911388,cg26328150,cg14631576,cg19960165,cg05347965,cg08322234,cg13558899,cg15813095,cg23331603,cg01922697,cg18354203	cg06872019,cg11481223,cg12727138,cg22359623,cg11856036,cg06955979,cg18085033,cg18627429,cg02464901,cg10293824,cg18239942
ACTL8	0.327284		cg21693033		cg22871801,cg01960748,cg14529891,cg21811853,cg18972349		cg21693033,cg22871801,cg08876437,cg10555744,cg14529891,cg21811853	cg14406074	cg22871801,cg01960748,cg07971745,cg19897979,cg21811853,cg18972349
ACTR3B	0.0293303	cg09969528,cg24251111	cg05890154,cg24251111	cg00491428,cg05890154,cg09969528,cg24251111	cg09969528,cg24251111		cg05890154,cg24251111,cg13131455		cg00491428,cg05890154,cg09969528,cg24251111,cg27101452,cg13131455
ACTR6	0.439359				cg01464067,cg12764231,cg17470198,cg20035127,cg07673103,cg10873507,cg03042281,cg04738220,cg05613364,cg16614288,cg17022038,cg14043593,cg16860712,cg02632203,cg11126205,cg16663025,cg21501412,cg22244305	cg16575444,cg27384355,cg08451978,cg17113147,cg08931849,cg09007290,cg25709789	cg17470198,cg24741744,cg07673103,cg03042281,cg04738220,cg05613364,cg16614288,cg17022038,cg16860712,cg04175604,cg05886453,cg09773537,cg11126205,cg16663025,cg21501412,cg22244305	cg27384355,cg17113147,cg08931849,cg09007290,cg25709789	cg17470198,cg17997207,cg20535966,cg24741744,cg10873507,cg23338668,cg03042281,cg04738220,cg05613364,cg16614288,cg17022038,cg16860712,cg06448249,cg21568206,cg04175604,cg05886453,cg11119301,cg11126205,cg16663025,cg21501412,cg23866403,cg22244305	cg21445764,cg27384355,cg08451978,cg08931849,cg09007290,cg23079522,cg25709789
ADAMTS1	0.49239					cg03905247,cg10996589,cg18693141,cg19341309		cg03905247,cg10996589,cg19341309		cg10996589,cg18693141,cg19341309
ADH6	0.463133				cg10873507		cg03376481,cg09757859		cg10873507,cg09757859,cg03164800
ADRBK1	0.769845	cg24283027	cg24283027	cg24283027	cg12727138,cg14231966,cg16294620,cg18587059,cg05485379,cg25938891	cg03130292,cg00874873,cg00994936,cg04897431,cg07759042,cg10357989,cg15260951,cg15517343,cg15908877,cg16601904,cg18857768,cg19047226,cg19497523,cg22279865,cg22672431,cg25633284	cg00758797,cg12727138,cg14231966,cg17654050,cg18587059,cg00445591,cg08200851,cg24686957,cg25938891	cg02453698,cg21464975,cg04897431,cg07759042,cg07912144,cg07952877,cg10357989,cg13456321,cg15260951,cg15517343,cg15908877,cg16601904,cg17938607,cg18108009,cg18857768,cg19047226,cg19497523,cg22279865,cg22672431,cg25633284	cg12727138,cg14231966,cg16294620,cg00445591,cg04208312,cg08200851	cg02453698,cg14127567,cg21464975,cg00994936,cg01520309,cg04897431,cg07342752,cg07759042,cg10357989,cg10406526,cg14323873,cg15260951,cg15517343,cg15908877,cg19497523,cg22279865,cg23300509,cg24428653,cg25633284
AHNAK	0.173358	cg24673043	cg24673043	cg24673043	cg05801627,cg13972986,cg20071624		cg05801627,cg13972986,cg17128308,cg18665526,cg25366639		cg09083359,cg10845147,cg13972986
AKNA	0.0192498	cg21236655			cg13918206,cg21236655
AKT1S1	0.0909851	cg11992783		cg16234274	cg06857263,cg14043593,cg16860712,cg03041824,cg04798919,cg08241368		cg16860712,cg03041824		cg16860712,cg03041824,cg04798919
ALDH1A1	0.287833
ALG3	0.0864861			cg04208312	cg12999120	cg19047226	cg03517837	cg19047226	cg04208312,cg16278897,cg12999120
ALKBH5	0.885049	cg17876831	cg17876831	cg17876831	cg13164164,cg20358227	cg13313339,cg14791395,cg14825743	cg20358227	cg14825743	cg13164164,cg20358227	cg13313339,cg14825743
ALMS1	0.758988		cg04016113		cg03239665,cg27360727	cg15630599	cg04016113,cg03239665,cg27360727		cg00783877,cg03239665,cg17736821,cg27360727	cg15630599
AMMECR1	0.217598
AMN1	0.76328			cg04141129	cg13014866,cg22244305,cg21791768	cg23445114	cg13014866,cg14579651,cg22244305,cg21791768	cg23445114	cg04141129,cg09083359,cg13014866,cg14579651,cg22244305	cg23445114
ANAPC13	0.646086			cg18358061	cg11160408,cg14339848,cg16670940,cg20893532,cg25661931,cg07061426,cg08931849,cg09007290,cg05507514,cg26134751,cg08451978,cg21644316,cg27104413,cg27384355		cg00445591,cg11160408,cg14339848,cg16670940,cg20893532,cg21511415,cg08931849,cg09007290,cg20677019,cg05507514,cg21644316,cg27384355		cg18358061,cg00445591,cg14339848,cg16670940,cg20893532,cg21511415,cg25213968,cg07061426,cg08931849,cg09007290,cg05507514,cg23079522,cg26134751,cg08451978,cg07881496,cg21445764,cg27384355
ANGPT1	0.111342				cg03381604,cg10938478,cg14355321,cg07264586		cg01854499,cg10938478,cg14355321,cg25302730		cg01854499,cg03381604,cg01886570,cg03023681,cg14355321,cg07264586
ANKRD1	0.417237				cg01188562,cg03041824,cg04798919,cg06857263,cg08241368,cg14043593,cg16663025,cg16860712,cg21501412,cg22244305,cg26116112,cg03332903,cg04197904,cg06050631,cg13525013,cg16314733,cg21447167,cg04984663,cg09850478,cg15171791,cg16026813,cg18531351,cg20028483,cg23461741,cg24716640,cg08389497,cg08904630,cg14956836,cg16352527,cg16509336,cg17575314,cg23049079,cg26589665,cg06096452,cg08975850,cg10596537,cg1…	cg17494585,cg05132118,cg11527168,cg13370010,cg08949428,cg15690853,cg20769997,cg01137792,cg00748427,cg02033124,cg10888242,cg15941779,cg27297558	cg03041824,cg04175604,cg05886453,cg09773537,cg16663025,cg16860712,cg21501412,cg21922512,cg22244305,cg03332903,cg04197904,cg16049367,cg16314733,cg21447167,cg04984663,cg05453337,cg09395718,cg15171791,cg16026813,cg18531351,cg20289746,cg21220614,cg23461741,cg24716640,cg03639964,cg08904630,cg16509336,cg17575314,cg19008877,cg23049079,cg23877683,cg06096452,cg10107248,cg10596537	cg17494585,cg03173528,cg05132118,cg06872019,cg11527168,cg12939797,cg13370010,cg08949428,cg20769997,cg01137792,cg01905690,cg15941779	cg00276788,cg03041824,cg04175604,cg04798919,cg05254946,cg05886453,cg11876566,cg16663025,cg16860712,cg21501412,cg21922512,cg22244305,cg23866403,cg25720578,cg26116112,cg03332903,cg04197904,cg06050631,cg16049367,cg21447167,cg05453337,cg15171791,cg16026813,cg18531351,cg20289746,cg23461741,cg03639964,cg08904630,cg16509336,cg17575314,cg06096452,cg08975850,cg10596537,cg17263013,cg19615711,cg23608075,cg2…	cg03284642,cg06872019,cg11527168,cg13370010,cg08949428,cg20769997,cg01137792,cg02888744,cg01905690,cg02033124,cg18947676
ANKRD30A	0.797513
ANKRD39	0.289439		cg02202315	cg02202315,cg10155101
ANP32E	0.0295436
AP000479.1	0.445059				cg10873507,cg10896827,cg11248493,cg03079698,cg08421910,cg10301879,cg10585621,cg12434898,cg15946337,cg16770774,cg20427090,cg23652814,cg25934824,cg25938891,cg03381604,cg03935448,cg04682911,cg07888246,cg10938478	cg13748794,cg01886004,cg07340499,cg08137035,cg12937817,cg18265118,cg22550943,cg19968179,cg20265528	cg02911387,cg03376481,cg10896827,cg04217498,cg11248493,cg01561259,cg03079698,cg08421910,cg10301879,cg10585621,cg12434898,cg14024937,cg15815120,cg15946337,cg18605975,cg20427090,cg23431444,cg25934824,cg25938891,cg01854499,cg03598366,cg07888246,cg10938478,cg20354485,cg26460578	cg13748794,cg07340499,cg08137035,cg12937817,cg22550943,cg19968179,cg02911387	cg02911387,cg10873507,cg10896827,cg09083359,cg11248493,cg08421910,cg08821937,cg10301879,cg10585621,cg14024937,cg15815120,cg15946337,cg16770774,cg18605975,cg23652814,cg01854499,cg03381604,cg03598366,cg03935448,cg13568432,cg20354485,cg26460578	cg13748794,cg07340499,cg08137035,cg12937817,cg22550943,cg18021203,cg22974337,cg20265528,cg02911387
AP001505.10	0.225919	cg06311906,cg18502618	cg18502618	cg18502618,cg21438602	cg06311906,cg18502618		cg18502618		cg21438602,cg18502618
AP1AR	0.00427779				cg10873507		cg03376481,cg09757859		cg09757859,cg10873507,cg03164800
AP1S3	0.00129789				cg18139928	cg13164164,cg20358227	cg18139928	cg20358227	cg18139928	cg13164164,cg20358227
AP5M1	0.582455			cg18947676	cg10888242,cg15941779,cg00748427,cg02033124,cg27297558,cg01549977,cg10325668,cg14178821		cg01905690,cg15941779,cg01549977,cg10325668,cg14178821,cg14330143		cg01905690,cg18947676,cg00785620,cg02033124,cg01549977,cg14178821
APOL1	0.00808171				cg04197904,cg09850478,cg21447167		cg16049367,cg05038367,cg04197904,cg21220614,cg21447167		cg16049367,cg04197904,cg21447167
ARHGAP1	0.765964	cg15813095	cg23331603	cg15813095,cg23331603	cg00976328,cg01469132,cg02464901,cg09840328,cg18139928,cg23270712,cg23830590,cg03332903,cg05507514,cg06050631,cg14231966,cg18587059,cg21387009,cg25920857,cg26134751,cg01553335,cg15813095,cg27230472,cg00190545,cg03048162,cg03075156,cg04525464,cg08306614,cg12256705,cg22408815,cg26619790,cg13918206,cg14631576,cg21236655,cg21245684,cg08322234,cg13482814,cg13558899,cg01418645,cg01922697,cg18354203	cg13164164,cg14661281,cg17876831,cg20358227,cg03041824,cg08241368,cg11992783,cg14043593,cg16860712,cg01549977,cg10969343,cg02464901,cg10293824,cg13739066	cg00976328,cg02464901,cg04869949,cg09840328,cg18139928,cg23331603,cg00758797,cg03332903,cg05507514,cg14231966,cg18587059,cg01553335,cg27230472,cg03075156,cg08306614,cg26645494,cg14350544,cg14631576,cg05347965,cg08322234,cg13558899,cg22233512,cg01418645,cg01922697,cg18354203	cg17876831,cg20358227,cg03041824,cg16860712,cg01549977,cg10969343,cg05036013,cg02464901,cg10293824,cg13739066,cg18239942	cg01469132,cg02464901,cg04869949,cg09840328,cg14905665,cg18139928,cg19003183,cg23270712,cg23331603,cg03332903,cg05507514,cg06050631,cg14231966,cg21387009,cg23079522,cg26134751,cg01553335,cg15813095,cg27230472,cg03075156,cg04525464,cg06634596,cg08306614,cg22408815,cg26314566,cg26619790,cg26645494,cg14631576,cg21245684,cg05347965,cg08322234,cg13558899,cg19960165,cg01922697,cg18354203	cg13164164,cg17876831,cg20358227,cg03041824,cg05770241,cg16860712,cg01549977,cg10969343,cg06826120,cg02464901,cg10293824,cg18239942
ARHGAP11A	0.000185707		cg14161369	cg12900489
ARID1B	0.37399	cg03061585		cg03061585
ARL6IP1	0.0132671
ASNS	0.540367
ASPH	0.033522		cg03598366,cg26460578	cg03598366,cg13568432,cg26460578	cg04682911,cg03935448		cg03598366,cg26460578		cg03598366,cg13568432,cg26460578,cg03935448
ASPM	0.00106969					cg00538888,cg08787083,cg25826721,cg16932285		cg00538888,cg08787083,cg25826721,cg16932285		cg00538888,cg08787083,cg25826721,cg16932285
ATG9A	0.602528				cg08975850,cg25183214	cg26534468			cg06280965,cg08975850,cg25183214,cg27403388	cg26534468
ATP13A3	0.00253957	cg10985281	cg10985281,cg12311806	cg02909206,cg17063143,cg18770758
ATP2B4	0.0882189					cg14424770,cg08904630		cg03639964,cg08904630		cg03639964,cg08904630
ATXN2	0.153682		cg01252513		cg03130292,cg27560781	cg01469132,cg09840328,cg23270712,cg15171791	cg01252513,cg17805068,cg21464975,cg27560781	cg09840328,cg15171791	cg14127567,cg21464975,cg27560781,cg15056772	cg01469132,cg09840328,cg14905665,cg19003183,cg23270712,cg15171791
AUNIP	0.0232292	cg21811853	cg08876437,cg10555744,cg21811853	cg19897979,cg21811853	cg01960748,cg21811853,cg14529891,cg22871801,cg18972349	cg02076964	cg10555744,cg08876437,cg21811853,cg14529891,cg21693033,cg22871801		cg19897979,cg01960748,cg21811853,cg07971745,cg22871801,cg18972349
AURKB	0.0187075	cg15598069	cg15598069	cg15598069	cg15598069	cg01861634,cg25915013	cg15598069	cg01861634	cg15598069	cg01861634,cg25915013
AVL9	0.164954				cg19968179,cg04525464,cg22408815,cg08306614,cg09696706,cg11611932,cg16149138		cg19968179,cg26154631,cg19079233,cg08306614,cg09696706,cg11611932,cg12476754,cg13814990,cg26645494		cg12069132,cg18021203,cg18425586,cg22974337,cg26154631,cg09080553,cg12705171,cg04525464,cg06634596,cg22408815,cg08306614,cg12476754,cg13814990,cg26314566,cg26645494
AVPI1	0.159578	cg13525013,cg16314733	cg16314733		cg00823110,cg01137792,cg04650238,cg10313197,cg16575444,cg27230472,cg00190545,cg10325668,cg11160408,cg12159837,cg13525013,cg14177325,cg14178821,cg14339848,cg16314733,cg19083265,cg20612875,cg20893532,cg23591139,cg00400948,cg00889627,cg10331922,cg15034659,cg17592667,cg18972349,cg22871801,cg24453604,cg01960748,cg10199857,cg14529891,cg21811853,cg09978546,cg11691383,cg16651441,cg20696050,cg26336213,cg2…	cg04525464,cg09850478,cg12193943,cg13525071,cg13620490,cg14424770,cg13843938,cg08949428,cg15690853,cg20769997,cg01137792,cg00748427,cg02033124,cg10888242,cg15941779,cg27297558	cg00823110,cg01137792,cg04650238,cg10313197,cg27230472,cg00445591,cg06191165,cg10325668,cg11160408,cg11314598,cg12159837,cg14178821,cg14330143,cg14339848,cg16314733,cg19083265,cg20893532,cg21511415,cg23591139,cg00400948,cg00889627,cg04624458,cg06357549,cg06814469,cg10331922,cg15034659,cg17592667,cg21693033,cg22871801,cg24453604,cg26903053,cg08876437,cg10199857,cg10555744,cg14529891,cg21811853,cg2…	cg12193943,cg26154631,cg13525071,cg13620490,cg19210349,cg13725340,cg08949428,cg20769997,cg01137792,cg01905690,cg15941779	cg00823110,cg01137792,cg02888744,cg27230472,cg00445591,cg12159837,cg14178821,cg14339848,cg19083265,cg19281677,cg20893532,cg21511415,cg25213968,cg27050407,cg00400948,cg00889627,cg06357549,cg06814469,cg07969497,cg07971745,cg14993830,cg17592667,cg18972349,cg19243717,cg22871801,cg24453604,cg01960748,cg10199857,cg19897979,cg21811853,cg21922512,cg09978546,cg11691383,cg16651441,cg20696050,cg26913186,cg0…	cg04525464,cg06634596,cg09080553,cg12193943,cg12069132,cg18425586,cg26154631,cg10098058,cg13525071,cg13843938,cg08949428,cg20769997,cg01137792,cg02888744,cg01905690,cg02033124,cg18947676
AZIN1	0.354372	cg10938478	cg10938478		cg10938478,cg03381604,cg14355321,cg07264586		cg01854499,cg10938478,cg14355321,cg25302730		cg01854499,cg03381604,cg01886570,cg03023681,cg14355321,cg07264586
B3GNT5	0.0395351				cg12999120	cg19047226	cg03517837	cg19047226	cg04208312,cg16278897,cg12999120
B4GALT5	0.668625
BAHD1	0.499074	cg15171791,cg18531351	cg09395718,cg15171791,cg18531351	cg15171791,cg18531351	cg15171791,cg18531351	cg08421910,cg10301879,cg23652814	cg09395718,cg15171791,cg18531351,cg17171920	cg08421910,cg10301879,cg13084569	cg15171791,cg18531351,cg17171920,cg20384325	cg10845147,cg08421910,cg08821937,cg10301879,cg23652814,cg13084569
BAK1	0.164825		cg01156370	cg01156370,cg26159735	cg14218053,cg17471193,cg17755604,cg18188079,cg21293943,cg21697252,cg22402769,cg24216233,cg26351951		cg01156370,cg14218053,cg15137396,cg17755604,cg18188079,cg21697252,cg22402769,cg22709071,cg22880122,cg23814714,cg24216233,cg25369058		cg26159735,cg01156370,cg14218053,cg15137396,cg17471193,cg17755604,cg18188079,cg21293943,cg22402769,cg22709071,cg22880122,cg25369058
BCAT1	0.253428				cg26619790,cg00317585,cg01546472,cg02550069,cg10896827,cg15850065,cg25072393,cg25123881,cg27196131,cg04738220,cg08975850,cg25183214,cg03075156,cg05939149,cg12256705,cg03935448,cg13014866,cg18139928,cg22244305,cg21791768	cg17263013,cg03718353,cg05105646,cg17640147,cg22335882,cg01043076,cg27230472,cg12159837,cg20612875,cg23591139,cg04551967,cg08875357,cg08961558,cg14177325,cg26589485	cg00317585,cg01546472,cg02550069,cg10896827,cg21367866,cg24245840,cg25072393,cg25302730,cg03376481,cg04738220,cg09757859,cg03075156,cg05939149,cg12508856,cg13014866,cg14579651,cg18139928,cg22244305,cg21791768	cg03718353,cg05105646,cg12564151,cg22335882,cg27230472,cg11314598,cg12159837,cg23591139,cg08501301	cg26619790,cg09080553,cg12705171,cg00317585,cg01546472,cg02550069,cg03023681,cg10896827,cg15850065,cg25072393,cg25123881,cg04738220,cg08975850,cg09757859,cg25183214,cg27403388,cg03075156,cg05939149,cg23330051,cg03935448,cg09083359,cg13014866,cg14579651,cg18139928,cg04141129,cg22244305	cg17263013,cg03718353,cg05105646,cg12564151,cg17640147,cg22979083,cg01043076,cg27230472,cg12159837,cg08875357,cg08961558,cg18059383,cg26589485
BCL2L12	0.0522477	cg11992783		cg16234274	cg06857263,cg14043593,cg16860712,cg03041824,cg04798919,cg08241368		cg16860712,cg03041824		cg16860712,cg03041824,cg04798919
BEND3	0.702689
BHLHA15	0.159332	cg02540220,cg14825743	cg14825743	cg02540220,cg14825743
BHLHE40-AS1	0.516111				cg21387009		cg04842790		cg21387009
BMI1	0.421724				cg00748427,cg02033124,cg04192168,cg14231966,cg18587059,cg27297558,cg20609302	cg14218053,cg17471193,cg17755604,cg21293943,cg21697252,cg22402769,cg26351951	cg00758797,cg00929655,cg08079166,cg14231966,cg18587059,cg18965213,cg03517837,cg13375624,cg20609302	cg01156370,cg14218053,cg15137396,cg16758809,cg17755604,cg21697252,cg22402769,cg22709071,cg23814714,cg25369058	cg00785620,cg02033124,cg02599385,cg04192168,cg08079166,cg14231966,cg04208312,cg16278897,cg20609302	cg01156370,cg14218053,cg15137396,cg17471193,cg17755604,cg21293943,cg22402769,cg22709071,cg25369058
BMP2	0.410292	cg24716640	cg24716640		cg24716640		cg24716640
BORA	0.00228851				cg08975850,cg25183214,cg20035127,cg23783862	cg14043593,cg16860712,cg00538888,cg08787083,cg25826721,cg01546472,cg04989813,cg10652915,cg11992783,cg13696436,cg19356629,cg20380470,cg27000233		cg13725340,cg16860712,cg00538888,cg08787083,cg25826721,cg01546472,cg04989813,cg07933035,cg10652915,cg13696436,cg16978910,cg20380470,cg27000233	cg08975850,cg25183214,cg27403388,cg20535966,cg23783862,cg19896142	cg16860712,cg00538888,cg08787083,cg25826721,cg01546472,cg04989813,cg13696436,cg20380470
BRCA2	0.0447189	cg05132118,cg13370010	cg05132118,cg12939797,cg13370010	cg13370010	cg01847206,cg02705758,cg05132118,cg08342966,cg13370010,cg14424770	cg13525013,cg16314733	cg01847206,cg05132118,cg08342966,cg12939797,cg13370010	cg16314733	cg08342966,cg13370010,cg27112339
BRD4	0.288798				cg04738220,cg03042281,cg05613364,cg16614288,cg17022038	cg03718353,cg05105646,cg17640147,cg22335882	cg04738220,cg03042281,cg05613364,cg16614288,cg17022038	cg25302730,cg03718353,cg05105646,cg12564151,cg22335882	cg04738220,cg03042281,cg05613364,cg16614288,cg17022038	cg03023681,cg03718353,cg05105646,cg12564151,cg17640147,cg22979083
BRI3BP	0.00964309	cg03905247,cg10996589,cg18693141,cg19341309,cg23313416	cg03905247,cg10996589,cg19341309,cg23313416,cg23556205,cg27488738	cg10996589,cg18693141,cg19341309	cg03905247,cg10996589,cg18693141,cg19341309,cg22408815,cg23313416	cg04192168,cg06096452,cg19615711	cg03905247,cg10996589,cg19341309,cg23313416,cg23556205	cg06096452	cg10996589,cg18693141,cg19341309,cg22408815	cg00002190,cg04192168,cg06096452,cg06784232,cg19615711
BRINP1	0.756572
BRMS1L	0.831763				cg01137792		cg01137792	cg18665526	cg01137792,cg02888744
BROX	0.090952
BTBD3	0.224757				cg16294620				cg16294620
BTN2A1	0.0213877	cg16558530	cg16558530	cg16558530	cg16558530		cg16558530		cg16558530
BX470102.3	0.851334	cg26105956			cg26105956,cg10199857		cg10199857		cg10199857
C10orf88	0.249286				cg00748427,cg02033124,cg02248235,cg03130292,cg03552086,cg03661570,cg04014805,cg04105547,cg04147741,cg04431965,cg04432275,cg04538473,cg04551967,cg05180954,cg05485379,cg05507514,cg05578056,cg05742249,cg05752315,cg06096452,cg06287843,cg07061426,cg07336426,cg07338658,cg07502868,cg07663722,cg07918933,cg07994487,cg08322234,cg08333063,cg08389497,cg08415156,cg08421910,cg08439890,cg08451978,cg08799778,cg0…	cg00233779,cg00706833,cg01553335,cg02092807,cg03174768,cg03425785,cg03861532,cg03905247,cg04738220,cg10996589,cg12473257,cg13422339,cg14661281,cg15813095,cg16596859,cg17219656,cg18693141,cg19341309,cg20282303,cg20382028,cg21078065,cg23291145,cg23313416,cg25878744,cg26214431	cg00445591,cg00758797,cg00929655,cg01284192,cg01854499,cg01905690,cg02200944,cg03517837,cg03552086,cg03639964,cg04105547,cg04170174,cg04431965,cg04432275,cg04538473,cg04683210,cg04842790,cg05113373,cg05180954,cg05347965,cg05507514,cg05578056,cg05742249,cg06096452,cg06287843,cg07336426,cg07338658,cg07502868,cg07663722,cg08322234,cg08333063,cg08415156,cg08421910,cg08439890,cg08799778,cg08904630,cg0…	cg00706833,cg01553335,cg01578875,cg02092807,cg03174768,cg03425785,cg03861532,cg03905247,cg04738220,cg10996589,cg13422339,cg15393025,cg16596859,cg17219656,cg17466474,cg19341309,cg20282303,cg21078065,cg22423984,cg23313416,cg23331603,cg23556205,cg25878744,cg26214431	cg00445591,cg00785620,cg01854499,cg01905690,cg02033124,cg03639964,cg04014805,cg04105547,cg04170174,cg04208312,cg04538473,cg04589062,cg04683210,cg05180954,cg05347965,cg05507514,cg05578056,cg05742249,cg05752315,cg06096452,cg06287843,cg07061426,cg07336426,cg07338658,cg07502868,cg07663722,cg07881496,cg07918933,cg08322234,cg08421910,cg08451978,cg08799778,cg08821937,cg08875357,cg08904630,cg08931849,cg0…	cg00233779,cg00706833,cg01096640,cg01553335,cg01578875,cg02092807,cg03174768,cg03284642,cg03425785,cg03861532,cg04738220,cg10996589,cg12473257,cg13422339,cg15813095,cg16596859,cg17219656,cg18693141,cg19341309,cg21078065,cg21438602,cg22618720,cg23291145,cg23331603,cg25878744
C11orf24	0.184324	cg07444963,cg21052025,cg24040155,cg24283027	cg07444963,cg10486439,cg12289926,cg24040155,cg24283027	cg07444963,cg12289926,cg24040155,cg24283027,cg26213821	cg03239665,cg08931849,cg09007290,cg13626676,cg24040155,cg24283027,cg27360727	cg01716474,cg16529686	cg03239665,cg08931849,cg09007290,cg12289926,cg13626676,cg20677019,cg24040155,cg24283027,cg27360727	cg01716474,cg16529686	cg03239665,cg08931849,cg09007290,cg10024484,cg12289926,cg13626676,cg17736821,cg24040155,cg24283027,cg27360727
C11orf30	0.64843				cg05507514,cg07061426,cg08415156,cg08451978,cg08931849,cg09007290,cg11160408,cg14339848,cg16670940,cg16765487,cg20893532,cg21644316,cg25661931,cg26134751,cg03661570,cg07918933,cg13613180,cg21387009,cg27104413,cg27384355,cg10873507,cg00071210,cg00424166,cg00941824,cg03332903,cg06050631,cg12668216,cg13748794,cg15327380,cg19358568,cg22060817,cg27422807	cg25878744,cg04197904,cg09850478,cg21447167,cg02632203	cg00445591,cg05507514,cg08415156,cg08931849,cg09007290,cg11160408,cg12793314,cg14339848,cg16670940,cg16765487,cg20677019,cg20893532,cg21511415,cg21644316,cg04842790,cg13613180,cg27384355,cg00941824,cg01621835,cg01705005,cg03332903,cg06071824,cg12668216,cg13349742,cg13748794,cg18282441	cg15393025,cg17466474,cg25878744,cg02380914,cg04197904,cg21447167	cg00445591,cg05507514,cg07061426,cg08451978,cg08931849,cg09007290,cg14339848,cg16670940,cg16765487,cg18358061,cg20893532,cg21511415,cg23079522,cg25213968,cg26134751,cg07918933,cg13613180,cg21387009,cg21445764,cg27384355,cg10873507,cg00071210,cg00424166,cg01621835,cg03332903,cg06050631,cg13748794,cg15327380,cg19358568,cg22060817,cg26935328	cg25878744,cg04197904,cg21447167,cg00785620,cg21568206
C11orf80	0.942982				cg12727138,cg14231966,cg16294620,cg18587059,cg05485379,cg25938891	cg03130292,cg00874873,cg00994936,cg04897431,cg07759042,cg10357989,cg15260951,cg15517343,cg15908877,cg16601904,cg18857768,cg19047226,cg19497523,cg22279865,cg22672431,cg25633284	cg00758797,cg12727138,cg14231966,cg17654050,cg18587059,cg00445591,cg08200851,cg24686957,cg25938891	cg02453698,cg21464975,cg04897431,cg07759042,cg07912144,cg07952877,cg10357989,cg13456321,cg15260951,cg15517343,cg15908877,cg16601904,cg17938607,cg18108009,cg18857768,cg19047226,cg19497523,cg22279865,cg22672431,cg25633284	cg12727138,cg14231966,cg16294620,cg00445591,cg04208312,cg08200851	cg02453698,cg14127567,cg21464975,cg00994936,cg01520309,cg04897431,cg07342752,cg07759042,cg10357989,cg10406526,cg14323873,cg15260951,cg15517343,cg15908877,cg19497523,cg22279865,cg23300509,cg24428653,cg25633284
C11orf84	0.112569	cg19960891,cg24673043	cg04683210,cg19960891,cg24673043	cg04683210,cg19960891,cg24673043	cg03239665,cg08975850,cg09488200,cg10156706,cg16294620,cg18139928,cg19960891,cg25183214,cg27360727,cg04014805,cg04432275,cg05507514,cg07061426,cg08451978,cg08931849,cg09007290,cg11160408,cg12999120,cg14339848,cg16670940,cg20893532,cg21644316,cg24673043,cg25661931,cg26134751,cg27104413,cg27384355	cg08972916,cg19083265	cg03239665,cg04683210,cg18139928,cg19960891,cg27360727,cg00445591,cg03517837,cg04432275,cg05507514,cg08931849,cg09007290,cg11160408,cg14339848,cg16670940,cg20677019,cg20893532,cg21511415,cg21644316,cg24673043,cg27384355	cg16568256,cg19083265	cg02004165,cg03239665,cg04683210,cg06280965,cg08975850,cg10156706,cg16294620,cg17736821,cg18139928,cg19960891,cg25183214,cg27360727,cg27403388,cg00445591,cg04014805,cg04208312,cg05507514,cg07061426,cg07881496,cg08451978,cg08931849,cg09007290,cg12999120,cg14339848,cg15867626,cg16278897,cg16670940,cg18358061,cg19281677,cg20893532,cg21445764,cg21511415,cg23079522,cg24673043,cg25213968,cg26134751,cg2…	cg08972916,cg19083265,cg03284642
C15orf39	0.73013				cg10596537,cg26589665		cg10596537		cg10596537
C17orf62	0.746737	cg09959355,cg11248493,cg11699517,cg12392998,cg12602405,cg14521546,cg21186576,cg25383057	cg09959355,cg11248493,cg11699517,cg12392998,cg12602405,cg14521546,cg25383057,cg26658039	cg09959355,cg11248493,cg11699517,cg12392998,cg18050634,cg21186576,cg25383057	cg11248493	cg19968179	cg11248493	cg19968179	cg11248493	cg18021203,cg22974337
C18orf54	0.00744689
C19orf48	0.0716596	cg11992783		cg16234274	cg11992783				cg16234274
C1QB	0.586925			cg07971745	cg14529891,cg01960748,cg21811853,cg22871801,cg18972349	cg02076964	cg14529891,cg08876437,cg10555744,cg21811853,cg21693033,cg22871801	cg14350544	cg07971745,cg01960748,cg19897979,cg21811853,cg22871801,cg18972349
C21orf58	0.748654	cg06311906,cg13422339,cg18502618,cg20382028	cg13422339,cg18502618	cg13422339,cg18502618
C3AR1	0.846056	cg16932285	cg16932285	cg16932285	cg04503297,cg19047226,cg19497523,cg20794351,cg22134757	cg04432275,cg02133716	cg04503297,cg13347354,cg19047226,cg19497523,cg20794351,cg22134757,cg24911388,cg25072880	cg04432275,cg07060908,cg02133716	cg03755522,cg04503297,cg19497523,cg22134757,cg24911388	cg06280965,cg07060908,cg07881496,cg20067338
C3orf80	0.275585			cg23079522	cg05507514,cg26134751,cg07061426,cg08931849,cg09007290,cg11160408,cg14339848,cg16670940,cg20893532,cg25661931,cg08451978,cg21644316,cg27104413,cg27384355		cg05507514,cg00445591,cg08931849,cg09007290,cg11160408,cg14339848,cg16670940,cg20677019,cg20893532,cg21511415,cg21644316,cg27384355		cg23079522,cg05507514,cg26134751,cg00445591,cg07061426,cg08931849,cg09007290,cg14339848,cg16670940,cg18358061,cg20893532,cg21511415,cg25213968,cg08451978,cg07881496,cg21445764,cg27384355
C4orf3	0.927855		cg09757859	cg09757859	cg10873507		cg09757859,cg03376481		cg09757859,cg10873507,cg03164800
C4orf46	0.407367			cg03685562	cg18345406,cg17905188,cg19780308		cg01578875,cg19780308		cg03685562,cg18345406,cg01578875,cg17905188,cg19780308
C9orf172	0.126246	cg02076964,cg12076931,cg13501446,cg13996750,cg14178775,cg14364472,cg21181474	cg12076931,cg13501446,cg13996750,cg14178775,cg14364472,cg14406074,cg21181474	cg13996750,cg14178775,cg14364472,cg21181474	cg02076964,cg12076931,cg13501446,cg13996750,cg14178775,cg14364472,cg21181474		cg14406074,cg12076931,cg13501446,cg13996750,cg14178775,cg14364472,cg21181474		cg13996750,cg14178775,cg14364472,cg21181474
CA12	0.359997		cg18965213	cg02599385	cg04192168	cg25938891	cg18965213,cg08079166,cg09393834	cg25938891	cg02599385,cg04192168,cg08079166,cg09393834
CABLES1	0.213014
CALCRL	0.242851	cg02464901	cg02464901	cg02464901	cg02464901	cg08415156	cg02464901,cg04869949	cg08415156	cg02464901,cg04869949
CALML4	0.266772		cg08079166	cg08079166	cg04192168		cg08079166,cg18965213,cg09393834		cg08079166,cg04192168,cg02599385,cg09393834
CASC5	0.000406652	cg15171791,cg18531351	cg09395718,cg15171791,cg18531351	cg15171791,cg18531351	cg15171791,cg18531351	cg08421910,cg10301879,cg23652814	cg09395718,cg15171791,cg18531351,cg17171920	cg08421910,cg10301879,cg13084569	cg15171791,cg18531351,cg17171920,cg20384325	cg08421910,cg08821937,cg10301879,cg23652814,cg13084569
CASKIN2	0.623595	cg08972916		cg08972916	cg08972916,cg19083265		cg19083265,cg19954448		cg08972916,cg09580922,cg19083265,cg19954448	cg04589062
CBFB	0.38927									cg12705171
CBLN2	0.659483
CBS	0.431456		cg19312314	cg19312314			cg19312314	cg01252513	cg19312314
CBX6	0.449645				cg04197904,cg09850478,cg21447167	cg04494562,cg22575966,cg25221774	cg16049367,cg05038367,cg04197904,cg21220614,cg21447167	cg04494562,cg22575966,cg25221774	cg16049367,cg04197904,cg21447167	cg04494562,cg22575966,cg25221774
CC2D1A	0.140523				cg03042281,cg04738220,cg05613364,cg16614288,cg17022038		cg03042281,cg04738220,cg05613364,cg16614288,cg17022038		cg03042281,cg04738220,cg05613364,cg16614288,cg17022038
CCBE1	0.56609		cg24741744	cg24741744		cg20035127	cg24741744		cg24741744	cg20535966
CCDC150P1	0.0245023	cg00707814							cg17523840
CCDC47	0.974683				cg03130292,cg08322234,cg13558899		cg21464975,cg05347965,cg08322234,cg13558899,cg22233512		cg14127567,cg21464975,cg05347965,cg08322234,cg13558899
CCDC80	0.21319	cg08451978		cg08451978	cg21644316,cg08451978,cg05507514,cg07061426,cg08931849,cg09007290,cg11160408,cg14339848,cg16670940,cg20893532,cg25661931,cg26134751,cg27104413,cg27384355		cg21644316,cg00445591,cg05507514,cg08931849,cg09007290,cg11160408,cg14339848,cg16670940,cg20677019,cg20893532,cg21511415,cg27384355		cg08451978,cg00445591,cg05507514,cg07061426,cg08931849,cg09007290,cg14339848,cg16670940,cg18358061,cg20893532,cg21511415,cg23079522,cg25213968,cg26134751,cg07881496,cg21445764,cg27384355
CCDC85A	0.318333	cg23922467		cg23922467	cg23922467	cg15941779		cg01905690,cg15941779	cg23922467	cg01905690,cg18947676
CCDC88A	0.133054	cg23922467		cg23922467	cg23922467				cg23922467
CCL4	0.962038
CCNA2	0.00185211				cg10873507		cg09757859,cg03376481		cg09757859,cg10873507,cg03164800
CCNB1	0.0344909
CCNB2	0.000856036
CCND3	0.725076				cg01553335		cg01553335		cg01553335
CCNF	0.0762116	cg07994487			cg03552086,cg04105547,cg04431965,cg04538473,cg05180954,cg05578056,cg05742249,cg06287843,cg07338658,cg07502868,cg07994487,cg08333063,cg08439890,cg08799778,cg09011162,cg09080920,cg09616608,cg09805889,cg27512502		cg02200944,cg03552086,cg04105547,cg04170174,cg04431965,cg04538473,cg05113373,cg05180954,cg05578056,cg05742249,cg06287843,cg07338658,cg07502868,cg08333063,cg08439890,cg08799778,cg09011162,cg09080920,cg09805889,cg27512502		cg04105547,cg04170174,cg04538473,cg05180954,cg05578056,cg05742249,cg06287843,cg07338658,cg07502868,cg08799778,cg09011162,cg09075268,cg09080920,cg09805889,cg27512502
CCSAP	0.087178	cg05888583	cg05888583	cg05888583	cg05888583,cg11226042,cg14523948,cg18865725,cg22875527		cg05888583,cg11226042,cg14523948,cg18865725,cg22875527	cg16509158	cg05888583,cg11226042,cg14523948,cg18865725,cg22875527	cg16509158
CD109	3.16095e-07	cg03661570			cg03661570,cg07918933,cg15327380		cg06071824		cg07918933,cg15327380
CDA	0.0327256				cg14529891,cg01960748,cg21811853,cg22871801,cg18972349	cg02076964	cg14529891,cg08876437,cg10555744,cg21811853,cg21693033,cg22871801		cg07971745,cg01960748,cg19897979,cg21811853,cg22871801,cg18972349
CDADC1	0.00499231				cg03935448,cg03381604,cg02133716,cg01063935,cg10234511,cg11750962,cg24293689,cg24453604,cg27067575	cg06451177,cg06546521,cg11699517,cg12392998,cg12602405,cg13759229,cg21186576,cg27177415,cg17905188	cg02133716,cg01063935,cg05708629,cg10234511,cg11750962,cg24293689,cg24453604,cg00445591	cg11777611,cg06451177,cg06546521,cg11699517,cg12392998,cg12602405,cg13759229,cg22944823,cg27177415	cg03935448,cg03381604,cg20067338,cg01063935,cg11750962,cg19243717,cg24293689,cg24453604,cg00445591,cg18650827	cg06451177,cg06546521,cg11699517,cg12392998,cg13759229,cg18050634,cg21186576,cg22944823,cg27177415,cg17905188,cg17374433
CDC25B	0.772056			cg17153082	cg22019806	cg26214431		cg26214431	cg17153082,cg22019806
CDCA2	0.0103334				cg20794351,cg22134757,cg07088770		cg20794351,cg22134757,cg24911388,cg25072880,cg12508856		cg22134757,cg24911388,cg00002190,cg06784232
CDCA3	0.00905321	cg16932285	cg16932285	cg16932285
CDCA7	0.183678					cg07994487
CDCA7L	0.0852742				cg04525464,cg22408815,cg19968179,cg08306614,cg09696706,cg11611932,cg16149138		cg19079233,cg19968179,cg26154631,cg08306614,cg09696706,cg11611932,cg12476754,cg13814990,cg26645494		cg04525464,cg06634596,cg22408815,cg09080553,cg12069132,cg12705171,cg18021203,cg18425586,cg22974337,cg26154631,cg08306614,cg12476754,cg13814990,cg26314566,cg26645494
CDH19	0.234458					cg03381604	cg24741744		cg24741744	cg03381604
CDH4	0.729605
CDHR2	0.0213855				cg11449873,cg17258537		cg02145002,cg05624954		cg02145002,cg05624954,cg11449873,cg10845147
CDK1	0.00024177				cg01137792,cg00874873,cg04738220,cg16601904,cg01960748,cg07786995,cg11157208,cg14529891,cg21811853,cg22871801,cg26116112,cg15990451,cg17752576,cg24682415,cg10596537	cg12343881,cg14355321,cg12280664,cg19918488,cg25938891,cg25643644,cg12677163,cg18442992,cg25809502	cg01137792,cg04738220,cg16601904,cg24741744,cg08876437,cg10555744,cg11157208,cg14529891,cg18965213,cg21693033,cg21811853,cg21922512,cg22871801,cg03953832,cg17752576,cg24682415,cg10596537	cg12343881,cg14355321,cg25302730,cg12280664,cg19918488,cg25938891,cg10329331,cg12048508,cg18442992	cg01137792,cg02888744,cg07186730,cg04738220,cg10406526,cg14323873,cg24741744,cg01960748,cg02599385,cg07786995,cg07971745,cg14176804,cg19897979,cg21811853,cg21922512,cg22871801,cg26116112,cg00962000,cg03953832,cg07969497,cg15543534,cg17752576,cg01096640,cg10596537	cg12343881,cg01886570,cg03023681,cg14355321,cg12280664,cg19918488,cg10329331,cg14679463
CDK17	0.0231429				cg04738220,cg19780308,cg06857263,cg14043593,cg16860712,cg11126205,cg11456145,cg16063474,cg19599165,cg16663025,cg21501412,cg22244305	cg18587059,cg16765487	cg01578875,cg04738220,cg12508856,cg19780308,cg15448385,cg16860712,cg11126205,cg16063474,cg04175604,cg05886453,cg09773537,cg16663025,cg21501412,cg22244305	cg18587059,cg00445591,cg16765487	cg09080553,cg12705171,cg01578875,cg04738220,cg19780308,cg15448385,cg09083359,cg16860712,cg11119301,cg11126205,cg16063474,cg04175604,cg05886453,cg16663025,cg21501412,cg23866403,cg22244305	cg00445591,cg16765487
CDK2AP1	0.177884	cg23313416	cg23313416		cg23445114		cg23445114		cg23445114
CDKL1	0.828418			cg00785620	cg27297558,cg00748427,cg02033124,cg10888242,cg15941779,cg01549977,cg10325668,cg14178821		cg22036872,cg01905690,cg15941779,cg01549977,cg10325668,cg14178821,cg14330143		cg00785620,cg18650827,cg02033124,cg01905690,cg18947676,cg01549977,cg14178821	cg03724752
CDKN2D	0.731365									cg05827089
CDKN3	0.00326779	cg00748427,cg02033124,cg10888242,cg27297558		cg02033124	cg00748427,cg02033124,cg27297558,cg10888242,cg15941779,cg01549977,cg10325668,cg14178821	cg05653646	cg01905690,cg15941779,cg01549977,cg10325668,cg14178821,cg14330143	cg05653646	cg02033124,cg01905690,cg18947676,cg00785620,cg01549977,cg14178821
CEMIP	0.0050163			cg12358698					cg12358698
CENPA	0.00334844				cg00073794,cg10738041	cg15171791	cg10738041	cg15171791	cg00073794,cg10738041	cg15171791
CENPE	0.00916747				cg10873507		cg03376481,cg09757859		cg10873507,cg09757859,cg03164800
CENPF	0.00742829			cg06826449			cg02453698		cg06826449,cg02453698
CEP41	0.829942
CEP55	0.000426833				cg00424166,cg01500115,cg01549977,cg01553335,cg01556677,cg02632203,cg03079698,cg03332903,cg04016660,cg06050631,cg06709610,cg08421910,cg08843623,cg09488200,cg09591886,cg09729395,cg10036075,cg10301879,cg10585621,cg10873507,cg10896827,cg11248493,cg12434898,cg13748794,cg14218053,cg15074789,cg15813095,cg15946337,cg16770774,cg17471193,cg17755604,cg17874109,cg18188079,cg18345406,cg19738882,cg20427090,cg2…	cg06476964,cg08915171,cg10888242,cg19968179,cg20265528,cg22049342,cg23627246,cg23720063,cg01188562,cg04650238,cg10809134,cg11103296,cg14355321,cg16575444,cg20427090,cg27104413,cg27384355,cg11449873,cg17258537,cg05132118,cg11527168,cg13370010,cg08949428,cg15690853,cg20769997,cg01137792,cg00748427,cg02033124,cg15941779,cg27297558	cg01156370,cg01549977,cg01553335,cg01561259,cg01621835,cg01705005,cg02876276,cg03079698,cg03332903,cg06709610,cg06814469,cg08297616,cg08421910,cg08843623,cg09729395,cg10036075,cg10301879,cg10585621,cg10896827,cg11248493,cg12434898,cg12793314,cg13349742,cg13748794,cg14024937,cg14218053,cg15074789,cg15137396,cg15815120,cg15946337,cg17642201,cg17755604,cg18188079,cg18282441,cg18605975,cg18665526,cg1…	cg02202315,cg10524687,cg19001909,cg19968179,cg20042612,cg22049342,cg23627246,cg23720063,cg04650238,cg08079166,cg10809134,cg11103296,cg14355321,cg20427090,cg23053537,cg24911388,cg25302730,cg27384355,cg02145002,cg05624954,cg03173528,cg05132118,cg06872019,cg11527168,cg12939797,cg13370010,cg08949428,cg20769997,cg01137792,cg01905690,cg15941779	cg00276788,cg00424166,cg00797500,cg01156370,cg01549977,cg01553335,cg01556677,cg01621835,cg02876276,cg03332903,cg04016660,cg04208312,cg05254946,cg06050631,cg06709610,cg06814469,cg07969497,cg08421910,cg08821937,cg08843623,cg10036075,cg10301879,cg10585621,cg10873507,cg10896827,cg11143131,cg11248493,cg11876566,cg13748794,cg14024937,cg14218053,cg15074789,cg15137396,cg15536947,cg15813095,cg15815120,cg1…	cg02202315,cg08915171,cg10524687,cg12705171,cg18021203,cg20265528,cg22049342,cg22974337,cg23627246,cg23720063,cg26574325,cg01886570,cg03023681,cg08079166,cg10809134,cg11103296,cg14355321,cg21445764,cg23053537,cg24911388,cg27384355,cg02145002,cg05624954,cg11449873,cg03284642,cg06872019,cg11527168,cg13370010,cg08949428,cg20769997,cg01137792,cg02888744,cg01905690,cg02033124,cg18947676
CERK	0.817453	cg04197904,cg21447167	cg04197904,cg21447167	cg04197904,cg21447167	cg04197904,cg21447167,cg09850478		cg04197904,cg21447167,cg21220614,cg05038367,cg16049367		cg04197904,cg21447167,cg16049367
CERS6	0.267915	cg22359623	cg22359623	cg22359623	cg22359623	cg01768868,cg08322234,cg13558899	cg22359623	cg05347965,cg08322234,cg13558899,cg22233512	cg22359623	cg05347965,cg08322234,cg13558899
CFAP97	0.817307				cg10896827,cg01546472,cg02550069,cg00317585,cg15850065,cg25072393,cg25123881,cg27196131		cg10896827,cg01546472,cg02550069,cg00317585,cg21367866,cg25072393		cg10896827,cg01546472,cg02550069,cg00317585,cg15850065,cg25072393,cg25123881
CH17-360D5.1	0.523648
CHD1	0.187832				cg21780711		cg21780711		cg21780711
CHD7	0.503965		cg03598366,cg26460578	cg03598366,cg13568432,cg26460578	cg04682911,cg03935448		cg03598366,cg26460578		cg03598366,cg13568432,cg26460578,cg03935448
CHERP	0.478136	cg03042281,cg04738220,cg05613364,cg16614288	cg03042281,cg04738220,cg05613364,cg16614288	cg03042281,cg04738220,cg05613364,cg16614288	cg04738220,cg05613364,cg03042281,cg16614288,cg17022038	cg10611331,cg03718353,cg05105646,cg17640147,cg22335882,cg00272484,cg01034973,cg01040361,cg02851167,cg04002944,cg05048685,cg05202073,cg05981406,cg08217567,cg08994061,cg09236762,cg10827559,cg11211512,cg11490865	cg04738220,cg05613364,cg03042281,cg16614288,cg17022038	cg03718353,cg05105646,cg12564151,cg22335882,cg00272484,cg01034973,cg01040361,cg02851167,cg05048685,cg05202073,cg05981406,cg08217567,cg08994061,cg09236762,cg10827559,cg11211512	cg04738220,cg05613364,cg03042281,cg16614288,cg17022038	cg24525461,cg03718353,cg05105646,cg12564151,cg17640147,cg22979083,cg00272484,cg01034973,cg02635875,cg02851167,cg04002944,cg05048685,cg05202073,cg05981406,cg08217567,cg08994061,cg10827559,cg11211512,cg11490865,cg21210370
CHIC1	0.802024
CHML	0.166959				cg06880895,cg25878744	cg13613180,cg04586748,cg16246188	cg09278904,cg15393025,cg17466474,cg22036872,cg25878744	cg13613180,cg04586748,cg16246188,cg25932566	cg06880895,cg25878744	cg13613180,cg25932566
CHST2	0.818539				cg07061426,cg08931849,cg09007290,cg05507514,cg26134751,cg11160408,cg14339848,cg16670940,cg20893532,cg25661931,cg08451978,cg21644316,cg27104413,cg27384355		cg08931849,cg09007290,cg20677019,cg05507514,cg00445591,cg11160408,cg14339848,cg16670940,cg20893532,cg21511415,cg21644316,cg27384355		cg07061426,cg08931849,cg09007290,cg05507514,cg23079522,cg26134751,cg00445591,cg14339848,cg16670940,cg18358061,cg20893532,cg21511415,cg25213968,cg08451978,cg07881496,cg21445764,cg27384355
CITED2	0.481916	cg06050631		cg06050631	cg06050631,cg03332903,cg19358568,cg00071210,cg00424166,cg00941824,cg12668216,cg13748794,cg27422807		cg03332903,cg00941824,cg01621835,cg12668216,cg13748794		cg06050631,cg03332903,cg19358568,cg00071210,cg00424166,cg01621835,cg13748794,cg26935328
CIZ1	0.615633
CKAP2	0.0121201				cg03381604,cg07264586,cg10938478,cg14355321,cg01063935,cg10234511,cg11750962,cg24293689,cg24453604,cg27067575		cg01854499,cg10938478,cg14355321,cg25302730,cg01063935,cg05708629,cg10234511,cg11750962,cg24293689,cg24453604,cg00445591	cg17756521	cg01854499,cg01886570,cg03023681,cg03381604,cg07264586,cg14355321,cg01063935,cg11750962,cg19243717,cg24293689,cg24453604,cg00445591,cg18650827	cg17374433
CKAP2L	0.00482382					cg13295050		cg13295050		cg13295050,cg15536947
CKLF-CMTM1	0.184265									cg12705171
CKS1B	0.00540779	cg26105956			cg26105956,cg10199857	cg00393546,cg02700194,cg14957660,cg19026125	cg10199857	cg00393546,cg14957660,cg18474072,cg19026125,cg23310253	cg10199857	cg02700194,cg10017260,cg18474072,cg19026125
CKS1BP7	0.0385876	cg20035127		cg20535966	cg20035127,cg23783862,cg05366024,cg07673103		cg07673103		cg20535966,cg23783862,cg23338668
CLCN5	0.589696
CLIC4P1	0.214056
CLMP	0.00160937				cg02248235,cg05485379,cg05507514,cg07336426,cg25920857,cg26134751,cg27064285,cg08613327,cg21780711,cg25539505,cg27067575,cg03935448,cg05366024,cg07673103,cg16929692,cg19314882,cg19747142,cg25643644,cg27161313	cg16596859,cg04865008	cg01284192,cg04842790,cg05507514,cg07336426,cg18083008,cg27064285,cg04217498,cg21780711,cg25366639,cg07673103,cg16929692,cg19747142	cg16596859,cg22423984,cg02650705,cg04865008	cg05507514,cg07336426,cg23079522,cg26134751,cg21780711,cg03935448,cg19314882,cg19747142,cg23338668	cg16596859,cg04865008
CMPK1	0.858909				cg15990451	cg04989813,cg10652915,cg13696436,cg19356629,cg20380470,cg27000233,cg03817164,cg10900641,cg13535416,cg14329644,cg17419660,cg26348521,cg26779330		cg04989813,cg07933035,cg10652915,cg13696436,cg16978910,cg20380470,cg27000233,cg03817164,cg10900641,cg13535416,cg14329644,cg23726178,cg26348521,cg26779330	cg15543534	cg04989813,cg13696436,cg20380470,cg03817164,cg10900641,cg13535416,cg14329644,cg26779330
CMTM1	0.0861244									cg12705171
CNOT3	0.304026	cg11456145
CNTF	0.336488	cg16770774		cg16770774	cg10192797,cg18497811,cg16770774,cg08421910,cg10301879,cg23652814,cg03079698,cg10585621,cg12434898,cg15946337,cg20427090,cg25934824,cg25938891,cg03381604,cg03935448,cg04682911,cg07888246,cg10938478	cg04503297,cg08915171,cg20265528	cg10192797,cg18497811,cg02876276,cg08421910,cg10301879,cg14024937,cg23431444,cg01561259,cg03079698,cg10585621,cg12434898,cg15815120,cg15946337,cg18605975,cg20427090,cg25934824,cg25938891,cg01854499,cg03598366,cg07888246,cg10938478,cg20354485,cg26460578	cg04503297,cg02911387	cg18497811,cg16770774,cg02876276,cg08421910,cg08821937,cg10301879,cg14024937,cg23652814,cg10585621,cg15815120,cg15946337,cg18605975,cg01854499,cg03381604,cg03598366,cg03935448,cg13568432,cg20354485,cg26460578	cg04503297,cg08915171,cg20265528,cg02911387
CNTRL	0.180458
COG2	0.370336	cg05888583,cg11226042,cg14523948,cg18865725,cg22875527	cg05888583,cg11226042,cg14523948,cg18865725,cg22875527	cg05888583,cg11226042,cg14523948,cg18865725,cg22875527	cg14523948,cg18865725,cg05888583,cg11226042,cg22875527		cg14523948,cg18865725,cg05888583,cg11226042,cg22875527	cg16509158	cg14523948,cg18865725,cg05888583,cg11226042,cg22875527	cg16509158
COL13A1	0.415831	cg08904630,cg16352527,cg17575314,cg23049079	cg03639964,cg08904630,cg17575314,cg23049079	cg03639964,cg08904630,cg17575314	cg01603234,cg04865008,cg05507514,cg05888583,cg06880895,cg07786995,cg07918933,cg08306614,cg08904630,cg09696706,cg09820865,cg10199857,cg11226042,cg11611932,cg12226006,cg12280664,cg12764231,cg12999120,cg13371627,cg13843938,cg14043593,cg14523948,cg15783703,cg15990451,cg16149138,cg16499947,cg16860712,cg17219656,cg17575314,cg17752576,cg18170100,cg18865725,cg19747142,cg19918488,cg20282303,cg20427090,cg2…	cg00492784,cg02289376,cg02418793,cg04586748,cg04953535,cg08613327,cg08931849,cg09007290,cg12193943,cg13014866,cg13454570,cg13501446,cg14218053,cg16246188,cg16929692,cg16932285,cg17471193,cg17755604,cg18188079,cg19314882,cg21293943,cg21697252,cg21791768,cg22402769,cg24216233,cg24509916,cg24799159,cg25643644,cg26351951,cg26706187,cg27161313,cg27399034,cg00374717,cg00907505,cg01603234,cg02995791,cg0…	cg01603234,cg02453698,cg02651776,cg03517837,cg03639964,cg03953832,cg04865008,cg05507514,cg05708629,cg05888583,cg06191165,cg06814469,cg08079166,cg08306614,cg08904630,cg09278904,cg09696706,cg09820865,cg10199857,cg11226042,cg11611932,cg12280664,cg12458020,cg12476754,cg13371627,cg13375624,cg13814990,cg14523948,cg15393025,cg16860712,cg17219656,cg17466474,cg17575314,cg17752576,cg18865725,cg19747142,cg1…	cg00292432,cg00492784,cg01156370,cg04586748,cg05856173,cg08931849,cg09007290,cg12193943,cg13014866,cg13501446,cg14218053,cg14579651,cg15137396,cg15159149,cg16246188,cg16758809,cg16929692,cg16932285,cg17755604,cg18188079,cg19182035,cg20337698,cg21697252,cg21791768,cg22402769,cg22709071,cg22880122,cg23814714,cg24216233,cg24799159,cg25369058,cg25932566,cg26059977,cg26706187,cg01252513,cg01561259,cg0…	cg00962000,cg02453698,cg03639964,cg03953832,cg04208312,cg04865008,cg05507514,cg05888583,cg06814469,cg06826449,cg06880895,cg07186730,cg07786995,cg07918933,cg07969497,cg08079166,cg08306614,cg08904630,cg10199857,cg11143131,cg11226042,cg11408900,cg12280664,cg12476754,cg12999120,cg13371627,cg13814990,cg13843938,cg14176804,cg14523948,cg14993830,cg15543534,cg16278897,cg16860712,cg17153082,cg17219656,cg1…	cg00292432,cg00492784,cg01156370,cg02888744,cg08931849,cg09007290,cg09580922,cg10203440,cg12193943,cg12871534,cg13014866,cg14218053,cg14579651,cg15137396,cg15159149,cg16915863,cg16932285,cg17471193,cg17755604,cg18188079,cg19314882,cg20337698,cg20863673,cg21293943,cg21747628,cg22402769,cg22709071,cg22880122,cg24509916,cg24799159,cg25369058,cg25932566,cg27399034,cg00907505,cg02876276,cg03332903,cg0…
CORO1C	0.00765681			cg09907439
CPLX1	0.456076	cg00497472,cg02350535,cg03799405,cg05307439,cg15986469,cg21650295	cg02350535,cg03799405,cg04742135,cg05307439,cg09447786,cg15986469,cg20099968,cg21650295	cg00497472,cg02350535,cg03799405,cg04658601,cg04742135
CREB3L2	0.739816
CREBL2	0.329369				cg03174768,cg23291145,cg27560781,cg19968179,cg21791768,cg13014866	cg21387009,cg01922580	cg03174768,cg27560781,cg19968179,cg21791768,cg13014866,cg14579651	cg12508856	cg03174768,cg23291145,cg27560781,cg18021203,cg22974337,cg04141129,cg13014866,cg14579651	cg21387009,cg01922580
CSGALNACT1	0.133972			cg00002190,cg06784232	cg07088770,cg20794351,cg22134757		cg12508856,cg20794351,cg22134757,cg24911388,cg25072880		cg00002190,cg06784232,cg22134757,cg24911388
CSGALNACT2	0.0155462		cg00660384,cg15436174	cg00660384,cg15436174	cg03239665,cg03980408,cg05888583,cg06857263,cg06880895,cg07786995,cg08451978,cg09820865,cg10888242,cg11160408,cg11226042,cg11731414,cg12226006,cg13843938,cg13946929,cg14328477,cg14339848,cg14523948,cg15171791,cg15941779,cg15990451,cg16499947,cg16670940,cg17219656,cg17494585,cg17752576,cg18531351,cg18865725,cg19083265,cg19747142,cg20146105,cg20282303,cg20609302,cg20871346,cg20893532,cg21644316,cg2…	cg00705730,cg01418645,cg01922697,cg04703318,cg05087008,cg05653646,cg07444963,cg07786995,cg08353955,cg09435266,cg09743615,cg10371523,cg11049828,cg12677163,cg12817782,cg13613180,cg15813095,cg15874481,cg16558530,cg16770774,cg16794682,cg17470198,cg18354203,cg18442992,cg19960891,cg21052025,cg24040155,cg24121967,cg24283027,cg24673043,cg26393354,cg26509915	cg00445591,cg00660384,cg00929655,cg01905690,cg02651776,cg03239665,cg03953832,cg05888583,cg06191165,cg06814469,cg07071379,cg09278904,cg09395718,cg09820865,cg11160408,cg11226042,cg11731414,cg12458020,cg13375624,cg14328477,cg14339848,cg14523948,cg15171791,cg15393025,cg15436174,cg15941779,cg16670940,cg17219656,cg17466474,cg17494585,cg17752576,cg18531351,cg18865725,cg19083265,cg19747142,cg20146105,cg2…	cg01418645,cg01922697,cg04683210,cg04710830,cg05087008,cg05577548,cg05653646,cg06375328,cg07444963,cg08353955,cg08436756,cg09435266,cg10281996,cg10371523,cg10486439,cg11049828,cg11234767,cg12072529,cg12159995,cg12289926,cg12817782,cg13084569,cg13613180,cg14791525,cg14829063,cg15874481,cg16509158,cg16558530,cg16794682,cg17470198,cg17567602,cg17616305,cg18354203,cg18442992,cg19960891,cg20195046,cg2…	cg00445591,cg00660384,cg01096640,cg01905690,cg03239665,cg03953832,cg04050696,cg05888583,cg06814469,cg06880895,cg07786995,cg07881496,cg07969497,cg08451978,cg11226042,cg11408900,cg11731414,cg13843938,cg14176804,cg14328477,cg14339848,cg14523948,cg15171791,cg15436174,cg15543534,cg16670940,cg17153082,cg17219656,cg17374433,cg17752576,cg18531351,cg18865725,cg18947676,cg19083265,cg19747142,cg20146105,cg2…	cg00705730,cg01818634,cg01922697,cg02104112,cg04683210,cg04710830,cg05087008,cg05461420,cg05577548,cg07444963,cg07786995,cg09743615,cg11049828,cg12072529,cg12159995,cg12289926,cg12817782,cg13084569,cg13613180,cg14829063,cg15813095,cg15874481,cg16509158,cg16558530,cg16770774,cg16794682,cg17470198,cg17567602,cg18354203,cg19281677,cg19960165,cg19960891,cg23331603,cg24040155,cg24121967,cg24283027,cg2…
CTA-989H11.1	0.559413		cg05038367,cg16049367,cg21220614	cg16049367	cg04197904,cg09850478,cg21447167		cg05038367,cg16049367,cg04197904,cg21220614,cg21447167		cg16049367,cg04197904,cg21447167
CTB-152G17.6	0.093461
CTB-193M12.5	0.0437603
CTC-205M6.5	0.896466	cg11449873,cg17258537	cg02145002,cg05624954	cg02145002,cg05624954,cg11449873
CTC-246B18.8	0.0187571			cg00276788,cg05254946,cg11876566,cg25720578					cg00276788,cg05254946,cg11876566,cg25720578
CTD-2267D19.3	0.609085	cg01768868			cg01768868,cg00190545	cg25855768				cg25855768
CTD-2510F5.4	5.28093e-06				cg08322234,cg13558899,cg03130292	cg03048162	cg05347965,cg08322234,cg13558899,cg22233512,cg21464975		cg05347965,cg08322234,cg13558899,cg14127567,cg21464975
CTD-2537I9.18	0.603519				cg11456145
CTD-2587H24.14	0.153532	cg11456145			cg11456145
CTD-2619J13.16	0.627478			cg03724752
CUL5	0.95685				cg00245896,cg00317585,cg00484466,cg00733838,cg00861207,cg01546472,cg01736389,cg02366519,cg02550069,cg04340567,cg10896827,cg12632249,cg12639279,cg14333520,cg14414501,cg14742802,cg15850065,cg16240750,cg18270285,cg22200727,cg23857700,cg24430322,cg25072393,cg25123881,cg25310559,cg25771730,cg26974444,cg27196131,cg01119700,cg01471203,cg15783703,cg16226004,cg18922542,cg21877010,cg04703009,cg05801627,cg1…	cg07242429,cg11825070,cg19033943,cg22289815,cg10325668	cg00245896,cg00317585,cg00484466,cg00733838,cg00861207,cg01546472,cg01736389,cg02550069,cg03376481,cg04340567,cg08791953,cg09757859,cg10896827,cg12632249,cg12639279,cg14333520,cg14414501,cg14742802,cg16240750,cg18270285,cg18574219,cg19848118,cg21091226,cg21367866,cg22200727,cg23857700,cg24430322,cg25072393,cg25310559,cg25771730,cg00766322,cg01119700,cg01471203,cg01898553,cg16226004,cg18665526,cg1…	cg07242429,cg11825070,cg19033943,cg10325668	cg00317585,cg01546472,cg01736389,cg02550069,cg03164800,cg06890610,cg08049745,cg09757859,cg10896827,cg12632249,cg12639279,cg14333520,cg14742802,cg15850065,cg16240750,cg23857700,cg25072393,cg25123881,cg25771730,cg10845147,cg11143131,cg16226004,cg21747628,cg04703009,cg07834314,cg11020333,cg13972986,cg15145174,cg18650827,cg21780711,cg06096452,cg17263013,cg19615711,cg25932566	cg07242429,cg11825070,cg22289815
CXCL10	0.314375				cg20948271				cg20948271
CYB5R3	0.648295	cg09850478	cg05038367,cg21220614		cg09850478,cg04197904,cg21447167	cg15690853,cg20769997	cg21220614,cg04197904,cg21447167,cg05038367,cg16049367	cg20769997	cg04197904,cg21447167,cg16049367	cg20769997
CYCSP10	0.0946308	cg21387009		cg21387009	cg21387009		cg04842790		cg21387009
DAP	0.941508				cg01847206,cg02705758,cg08342966		cg01847206,cg08342966		cg08342966,cg27112339
DAW1	0.393				cg18139928		cg18139928		cg18139928
DBF4	0.0643229								cg04589062
DCBLD1	0.00404585				cg22060817				cg22060817
DCBLD2	0.0319038	cg01188562			cg01188562
DCTN6	0.4176				cg07088770,cg20794351,cg22134757		cg12508856,cg20794351,cg22134757,cg24911388,cg25072880		cg22134757,cg24911388,cg00002190,cg06784232
DDIAS	0.00363133				cg03332903,cg06050631,cg25576093,cg25934824,cg01768868,cg22359623,cg05939149		cg03332903,cg25576093,cg25934824,cg19079233,cg22359623,cg05939149	cg15370635	cg03332903,cg06050631,cg25576093,cg09080553,cg12705171,cg22359623,cg05939149	cg15370635
DDIT4L	0.647294				cg10873507		cg03376481,cg09757859		cg10873507,cg09757859,cg03164800
DDX56	0.138144	cg08306614	cg08306614,cg26645494	cg08306614,cg26314566,cg26645494	cg08306614,cg11611932,cg16149138,cg09696706,cg04525464,cg19968179,cg22408815		cg08306614,cg26645494,cg11611932,cg13814990,cg09696706,cg12476754,cg19079233,cg19968179,cg26154631		cg08306614,cg26314566,cg26645494,cg13814990,cg12476754,cg04525464,cg06634596,cg09080553,cg12069132,cg12705171,cg18021203,cg18425586,cg22408815,cg22974337,cg26154631
DEPDC1	0.00142911						cg06191165,cg06814469		cg07969497,cg06814469,cg14993830
DEPDC1B	0.00154382				cg04703009,cg25133422		cg04703009,cg11489971,cg25133422		cg04703009
DGKD	0.339977	cg06555452,cg20539430,cg23548455	cg01705005,cg06555452,cg13349742,cg18282441,cg23548455	cg06555452,cg23548455
DHCR24	0.0353926	cg15990451		cg15543534	cg15990451				cg15543534
DLC1	0.011173	cg25768632		cg25768632
DLEU2	0.772104				cg03381604,cg10938478,cg02133716,cg01063935,cg10234511,cg11750962,cg24293689,cg24453604,cg27067575	cg12280664,cg19918488,cg17905188	cg01854499,cg10938478,cg02133716,cg01063935,cg05708629,cg10234511,cg11750962,cg24293689,cg24453604,cg00445591	cg12280664,cg19918488	cg01854499,cg03381604,cg20067338,cg01063935,cg11750962,cg19243717,cg24293689,cg24453604,cg00445591,cg18650827	cg12280664,cg19918488,cg17905188,cg17374433
DLGAP5	1.79328e-05	cg10888242,cg15941779	cg01905690,cg15941779	cg01905690	cg15941779,cg10888242,cg00748427,cg02033124,cg27297558,cg01549977,cg10325668,cg14178821	cg05653646	cg01905690,cg15941779,cg01549977,cg10325668,cg14178821,cg14330143	cg05653646	cg01905690,cg18947676,cg00785620,cg02033124,cg01549977,cg14178821
DMRTA2	0.141337				cg15990451				cg15543534
DRD1	0.740055				cg11449873,cg17258537		cg02145002,cg05624954		cg10845147,cg02145002,cg05624954,cg11449873
DSEL	0.156757					cg03381604	cg24741744		cg24741744	cg03381604
DUS1L	0.243098	cg06451177,cg06546521,cg11248493,cg11451039,cg11699517,cg12392998,cg12602405,cg13759229,cg21186576,cg27177415	cg06451177,cg06546521,cg11248493,cg11451039,cg11699517,cg12392998,cg12602405,cg13759229,cg22944823,cg26658039,cg27177415	cg06451177,cg06546521,cg11248493,cg11451039,cg11699517,cg12392998,cg13759229,cg18050634,cg21186576,cg22944823,cg27177415	cg11248493	cg19968179	cg11248493	cg19968179	cg11248493	cg18021203,cg22974337
DUSP3	0.286149	cg15889768	cg15889768,cg23053537	cg15889768,cg23053537		cg02540220	cg23053537		cg23053537	cg02540220
DVL2	0.592927				cg15598069	cg08306614,cg01861634,cg25915013	cg15598069	cg08306614,cg26645494,cg01861634	cg15598069	cg08306614,cg26314566,cg26645494,cg01861634,cg25915013
E2F2	0.116268	cg01960748		cg01960748,cg07971745	cg14529891,cg01960748,cg21811853,cg22871801,cg18972349	cg02076964	cg14529891,cg08876437,cg10555744,cg21811853,cg21693033,cg22871801		cg07971745,cg01960748,cg19897979,cg21811853,cg22871801,cg18972349
E2F8	0.133832	cg01922697	cg01922697	cg01922697	cg01922697,cg03381604,cg03935448,cg04682911,cg05366024,cg07673103,cg08323238,cg10938478,cg08972916,cg14328477,cg19083265,cg01418645,cg13620490,cg13918206,cg14631576,cg18354203,cg19025272,cg21236655,cg21245684,cg15813095	cg02540220,cg26619790,cg10293824,cg13739066	cg01854499,cg01922697,cg03598366,cg07673103,cg10938478,cg23053537,cg26460578,cg13725340,cg14328477,cg19083265,cg19954448,cg01418645,cg13620490,cg14350544,cg14631576,cg18354203,cg19025272,cg23331603	cg10293824,cg13739066,cg18239942	cg01854499,cg01922697,cg03381604,cg03598366,cg03935448,cg13568432,cg23053537,cg23338668,cg26460578,cg08972916,cg09580922,cg14328477,cg19083265,cg19954448,cg14631576,cg18354203,cg19025272,cg21245684,cg15813095,cg19960165,cg23331603	cg02540220,cg26619790,cg10293824,cg18239942
EDEM3	0.165296				cg13843938,cg07786995	cg04703318	cg21922512		cg13843938,cg07786995,cg14176804,cg21922512	cg05461420
EFCAB2	0.287362	cg06880895,cg25878744	cg15393025,cg17466474,cg25878744	cg06880895,cg25878744	cg06880895,cg25878744	cg16770774	cg09278904,cg15393025,cg17466474,cg25878744,cg22036872		cg06880895,cg25878744	cg16770774,cg21747628
EFEMP1	0.928277	cg23922467		cg23922467	cg23922467				cg23922467
EFNB2	0.0461005				cg11750962,cg05366024,cg07673103,cg09488200,cg07264586,cg01248385,cg04458317,cg05519658,cg09294084,cg09556940,cg10072464,cg10223989,cg13450266,cg13807343,cg14074878,cg15893779,cg16090330,cg16645705,cg21453595,cg22186503,cg22981175,cg24371155,cg26446593,cg01847206,cg02705758,cg04494562,cg08342966,cg08949428,cg15690853,cg20769997,cg22575966,cg25221774,cg25920857	cg15630599,cg14956836,cg19047226,cg16505953,cg17789464,cg18351781,cg19380808,cg24812303,cg25527325,cg09820865,cg12226006,cg16499947,cg24571086	cg11750962,cg04016113,cg07673103,cg00801068,cg01248385,cg02650705,cg03049340,cg03542208,cg05907821,cg06894723,cg09294084,cg09556940,cg10072464,cg10223989,cg12746120,cg13450266,cg13807343,cg14074878,cg15893779,cg16090330,cg16645705,cg21453595,cg22051925,cg22981175,cg26446593,cg26583725,cg01847206,cg02453698,cg04494562,cg08342966,cg08949428,cg20769997,cg22575966,cg25221774	cg19047226,cg16505953,cg17789464,cg18351781,cg19380808,cg24812303,cg09820865,cg12458020,cg24571086	cg11750962,cg23338668,cg07264586,cg05519658,cg09294084,cg13450266,cg15893779,cg16090330,cg16645705,cg21453595,cg21464674,cg22981175,cg24371155,cg02453698,cg04494562,cg08342966,cg08949428,cg20769997,cg22575966,cg25221774,cg27112339	cg15630599,cg18351781,cg24812303
EFNB3	0.768845	cg15598069	cg15598069	cg15598069	cg15598069	cg01861634,cg25915013	cg15598069	cg01861634	cg15598069	cg01861634,cg25915013
EGFR	0.0980538	cg00203736,cg05530630,cg08428266,cg13313339,cg14791395,cg18452131,cg25815893,cg26544377	cg00203736,cg05530630,cg08428266,cg18452131,cg25815893	cg05530630,cg13313339	cg00203736,cg05530630,cg08428266,cg13313339,cg14791395,cg18452131,cg25815893,cg26544377		cg00203736,cg05530630,cg08428266,cg18452131,cg25815893		cg05530630,cg13313339
EGFR-AS1	0.540985	cg00203736,cg05530630,cg08428266,cg13313339,cg14791395,cg18452131,cg25815893,cg26544377	cg00203736,cg05530630,cg08428266,cg18452131,cg25815893	cg05530630,cg13313339	cg00203736,cg05530630,cg08428266,cg13313339,cg14791395,cg18452131,cg25815893,cg26544377		cg00203736,cg05530630,cg08428266,cg18452131,cg25815893		cg05530630,cg13313339
EHD2	0.131798	cg06857263,cg14043593,cg16860712	cg16860712	cg16860712	cg14043593,cg16860712,cg06857263,cg03041824,cg04798919,cg08241368		cg16860712,cg03041824		cg16860712,cg03041824,cg04798919
EHD4	0.228461				cg15171791,cg18531351	cg08421910,cg10301879,cg23652814	cg09395718,cg15171791,cg18531351,cg17171920	cg08421910,cg10301879,cg13084569	cg15171791,cg18531351,cg17171920,cg20384325	cg08421910,cg08821937,cg10301879,cg23652814,cg13084569
EHF	0.365798				cg06224763,cg10969343,cg23980314,cg26134751,cg05507514,cg07061426,cg07663722,cg07994487,cg08421910,cg08931849,cg09007290,cg10301879,cg11160408,cg14339848,cg16670940,cg20893532,cg21387009,cg23652814,cg25661931,cg00245896,cg00484466,cg00733838,cg00861207,cg01736389,cg02366519,cg04340567,cg12632249,cg12639279,cg14333520,cg14414501,cg14742802,cg16240750,cg18270285,cg22060817,cg22200727,cg23857700,cg2…	cg09591886,cg13946929,cg06224763,cg23980314,cg11481223,cg12727138,cg22359623,cg11856036,cg00019511,cg06955979,cg18085033,cg18627429,cg02464901,cg10293824,cg13739066	cg05587394,cg06224763,cg10969343,cg14075211,cg19093939,cg00445591,cg05507514,cg07663722,cg08421910,cg08931849,cg09007290,cg10301879,cg11160408,cg14024937,cg14339848,cg16670940,cg20677019,cg20893532,cg21511415,cg23431444,cg00245896,cg00484466,cg00733838,cg00861207,cg01736389,cg04340567,cg08791953,cg12632249,cg12639279,cg14333520,cg14414501,cg14742802,cg16240750,cg18270285,cg18574219,cg19848118,cg2…	cg05587394,cg06224763,cg14075211,cg19093939,cg12727138,cg14330143,cg22359623,cg06756385,cg11856036,cg00019511,cg06955979,cg18085033,cg18627429,cg02464901,cg10293824,cg13739066,cg18239942	cg06224763,cg10969343,cg23980314,cg26134751,cg00445591,cg05507514,cg07061426,cg07663722,cg08421910,cg08821937,cg08931849,cg09007290,cg10301879,cg14024937,cg14339848,cg16670940,cg18358061,cg20893532,cg21387009,cg21511415,cg23079522,cg23652814,cg25213968,cg01736389,cg01930242,cg08049745,cg12632249,cg12639279,cg14333520,cg14742802,cg16240750,cg22060817,cg23857700,cg25771730,cg07978494,cg08306614,cg1…	cg06224763,cg23980314,cg11481223,cg12727138,cg22359623,cg11856036,cg06955979,cg18085033,cg18627429,cg02464901,cg10293824,cg18239942
EIF3L	0.91699				cg04197904,cg09850478,cg21447167		cg16049367,cg05038367,cg04197904,cg21220614,cg21447167		cg16049367,cg04197904,cg21447167
EIF4EBP2	0.846976	cg08904630,cg16352527,cg23049079	cg03639964,cg08904630,cg23049079	cg03639964,cg08904630	cg00071210,cg00073794,cg00105753,cg00190545,cg00203736,cg00233779,cg00245896,cg00374717,cg00400948,cg00424166,cg00484466,cg00492784,cg00675600,cg00706833,cg00707814,cg00733838,cg00748427,cg00861207,cg00889627,cg00912247,cg00941824,cg00976328,cg01056242,cg01137792,cg01183860,cg01188562,cg01248385,cg01418645,cg01464067,cg01469132,cg01546472,cg01553335,cg01556677,cg01592258,cg01736389,cg01768868,cg0…	cg00019511,cg00071210,cg00105753,cg00233779,cg00260911,cg00374717,cg00513100,cg00706833,cg00912247,cg00941824,cg00976328,cg01063935,cg01119700,cg01469132,cg01471203,cg01549977,cg01592258,cg01670896,cg01716474,cg01861634,cg01896918,cg02014014,cg02092807,cg02303651,cg02464901,cg02966661,cg03048162,cg03061585,cg03381604,cg03494502,cg03718353,cg03718627,cg03861532,cg04147741,cg04192168,cg04432275,cg0…	cg00203736,cg00245896,cg00292432,cg00400948,cg00445591,cg00484466,cg00492784,cg00706833,cg00733838,cg00801068,cg00861207,cg00889627,cg00929655,cg00941824,cg00976328,cg01056242,cg01137792,cg01156370,cg01183860,cg01248385,cg01252513,cg01284192,cg01418645,cg01546472,cg01553335,cg01578875,cg01621835,cg01736389,cg01847206,cg01854499,cg01861634,cg01922697,cg01935989,cg02014014,cg02092807,cg02133716,cg0…	cg00019511,cg00260911,cg00706833,cg00766322,cg00941824,cg00976328,cg01063935,cg01119700,cg01471203,cg01549977,cg01705005,cg01716474,cg01854499,cg01861634,cg01896918,cg01898553,cg01905690,cg01935989,cg01971085,cg02014014,cg02092807,cg02464901,cg02651776,cg02966661,cg03494502,cg03718353,cg03718627,cg03745316,cg03861532,cg04016113,cg04432275,cg04586748,cg04683210,cg04710830,cg04842790,cg04869949,cg0…	cg00002190,cg00071210,cg00073794,cg00105753,cg00233779,cg00292432,cg00400948,cg00424166,cg00445591,cg00491428,cg00492784,cg00675600,cg00706833,cg00766368,cg00783877,cg00785620,cg00797500,cg00889627,cg00912247,cg01056242,cg01137792,cg01156370,cg01176720,cg01183860,cg01469132,cg01546472,cg01553335,cg01556677,cg01578875,cg01621835,cg01736389,cg01818634,cg01854499,cg01861634,cg01922697,cg01935989,cg0…	cg00002190,cg00071210,cg00105753,cg00233779,cg00513100,cg00706833,cg00912247,cg01063935,cg01096640,cg01469132,cg01549977,cg01854499,cg01861634,cg01905690,cg01935989,cg02004165,cg02092807,cg02104112,cg02464901,cg02599385,cg02966661,cg03061585,cg03381604,cg03494502,cg03685562,cg03718353,cg03755522,cg03861532,cg04050696,cg04192168,cg04683210,cg04710830,cg04798919,cg04869949,cg05019221,cg05105646,cg0…
ELL2	0.356625	cg25539505			cg25539505
EML4	0.2768				cg03075156,cg05939149,cg10809134,cg12256705,cg10156706		cg03075156,cg05939149,cg10809134		cg03075156,cg05939149,cg10809134,cg23330051,cg02004165,cg10156706
EPAS1	0.403439	cg03075156,cg12256705	cg03075156	cg03075156	cg03075156,cg12256705,cg05939149,cg10809134,cg10156706	cg01549977,cg27230472	cg03075156,cg05939149,cg10809134	cg01549977,cg27230472	cg03075156,cg05939149,cg23330051,cg10809134,cg02004165,cg10156706	cg01549977,cg27230472
ERF	0.0400054			cg06448249
ERMP1	0.651368
ERRFI1	0.000291779	cg24453604	cg05708629,cg24453604	cg19243717,cg24453604	cg24453604,cg01063935,cg10234511,cg24293689,cg11750962	cg12076931,cg13996750,cg14178775,cg14364472,cg21181474	cg24453604,cg01063935,cg10234511,cg24293689,cg11750962,cg05708629	cg12076931,cg13996750,cg14178775,cg14364472,cg21181474	cg19243717,cg24453604,cg01063935,cg24293689,cg11750962	cg13996750,cg14178775,cg14364472,cg21181474
ERVMER34-1	0.324285
ESCO2	0.011216	cg07088770			cg07088770,cg20794351,cg22134757		cg12508856,cg20794351,cg22134757,cg24911388,cg25072880		cg22134757,cg24911388,cg00002190,cg06784232
ESPL1	0.00257185	cg00492784,cg04953535	cg00492784	cg00492784,cg16915863	cg01546472,cg02550069,cg04953535,cg00492784,cg06476964,cg22049342,cg23627246	cg23155625,cg00190545	cg01546472,cg02550069,cg00492784,cg22049342,cg23627246,cg24911388,cg16758809,cg20337698		cg01546472,cg02550069,cg16915863,cg00492784,cg22049342,cg23627246,cg24911388,cg26574325,cg11143131,cg20337698	cg20384325,cg00766368,cg10673192,cg17290943,cg23155625,cg26328150
ETF1	0.00233948	cg19951297	cg19951297	cg19951297			cg18665526		cg11143131
ETNK2	0.388986					cg08904630		cg03639964,cg08904630		cg03639964,cg08904630
EXTL3	0.0815566		cg12508856		cg07088770,cg20794351,cg22134757		cg12508856,cg20794351,cg22134757,cg24911388,cg25072880		cg22134757,cg24911388,cg00002190,cg06784232
F2R	0.125274
F2RL1	0.0454737
FADS1	0.164105				cg05801627,cg13972986,cg20071624		cg05801627,cg13972986,cg17128308,cg18665526,cg25366639		cg09083359,cg10845147,cg13972986
FAF1	0.485693				cg15990451				cg15543534
FAM110A	0.189222	cg03980408	cg04343690,cg07071379		cg03980408		cg07071379
FAM120A	0.385486				cg14631576,cg21245684,cg13620490		cg14631576,cg14350544,cg13620490		cg14631576,cg21245684
FAM122B	0.511419
FAM155B	0.894435
FAM168A	0.86384				cg03075156,cg05939149,cg09215936,cg12256705,cg18745279,cg24716640,cg03661570,cg07918933,cg11160408,cg14339848,cg16670940,cg20893532,cg05507514,cg21387009,cg26134751,cg10873507,cg13613180,cg00071210,cg00424166,cg00941824,cg03332903,cg06050631,cg12668216,cg13748794,cg15327380,cg19358568,cg22060817,cg27422807	cg00233779,cg00706833,cg02092807,cg03861532,cg12473257,cg21078065,cg02632203	cg00929655,cg03075156,cg04016113,cg05939149,cg18745279,cg24716640,cg00445591,cg11160408,cg14339848,cg16670940,cg20893532,cg21511415,cg04842790,cg05507514,cg13613180,cg00941824,cg01621835,cg01705005,cg03332903,cg06071824,cg12668216,cg13349742,cg13748794,cg18282441	cg00706833,cg02092807,cg03861532,cg21078065	cg03075156,cg05939149,cg09215936,cg18745279,cg23079522,cg00445591,cg07918933,cg14339848,cg15867626,cg16670940,cg20893532,cg21511415,cg25213968,cg01930242,cg05507514,cg21387009,cg26134751,cg10873507,cg13613180,cg00071210,cg00424166,cg01621835,cg03332903,cg06050631,cg13748794,cg15327380,cg19358568,cg22060817,cg26935328	cg00233779,cg00706833,cg01096640,cg02092807,cg03861532,cg12473257,cg21078065,cg22618720,cg00785620,cg21568206
FAM168B	0.7901
FAM198B	0.366376			cg03685562	cg18345406,cg17905188,cg19780308		cg01578875,cg19780308		cg03685562,cg18345406,cg01578875,cg17905188,cg19780308
FAM46C	0.0880972	cg17494585	cg17494585		cg17494585	cg04984663	cg17494585	cg04984663
FAM64A	0.00614273				cg15598069	cg01861634,cg25915013	cg15598069	cg02911387,cg01861634	cg15598069	cg02911387,cg01861634,cg25915013
FAM72C	0.0474346
FAM72D	0.0178138			cg00701051
FAM76B	0.658836	cg04703318	cg16509158	cg16509158	cg04703318,cg10192797,cg01043076,cg03075156,cg12256705,cg20035127,cg23783862,cg00245896,cg00484466,cg00733838,cg00861207,cg01736389,cg02014014,cg02366519,cg04340567,cg07673103,cg12632249,cg12639279,cg14333520,cg14414501,cg14742802,cg16240750,cg18270285,cg20794351,cg22134757,cg22200727,cg23857700,cg24430322,cg25310559,cg25771730,cg03718353,cg04551967,cg05105646,cg08875357,cg08961558,cg12159837,cg1…	cg08112137,cg16607181,cg18996760,cg23922467	cg10192797,cg03075156,cg12508856,cg00245896,cg00484466,cg00733838,cg00861207,cg01736389,cg02014014,cg04340567,cg07673103,cg08791953,cg12632249,cg12639279,cg13347354,cg14333520,cg14414501,cg14742802,cg16240750,cg16509158,cg17128308,cg18270285,cg18574219,cg19848118,cg20794351,cg21091226,cg22134757,cg22200727,cg23857700,cg24430322,cg24911388,cg25072880,cg25310559,cg25771730,cg03718353,cg05105646,cg1…	cg08112137,cg16607181,cg17297775,cg18319398,cg18996760	cg01043076,cg03075156,cg05461420,cg20535966,cg23783862,cg01736389,cg03755522,cg08049745,cg12632249,cg12639279,cg14333520,cg14742802,cg16240750,cg16509158,cg18813390,cg22134757,cg23338668,cg23857700,cg24911388,cg25771730,cg00002190,cg03718353,cg05105646,cg05827089,cg06784232,cg08875357,cg08961558,cg12159837,cg12564151,cg17640147,cg18059383,cg22979083,cg26589485,cg11912754,cg19025272	cg08112137,cg16607181,cg17297775,cg18996760,cg23922467
FAM83D	0.0099079
FAM84B	0.749572	cg07721042	cg07721042		cg07721042,cg02133716		cg07721042,cg02133716		cg20067338
FARS2	0.0815409	cg25938891	cg08200851,cg24686957,cg25938891	cg08200851	cg25938891		cg08200851,cg24686957,cg25938891		cg08200851
FBRSL1	0.335298	cg02656049,cg10816846,cg14034782,cg18603787,cg25139963	cg02656049,cg06934004,cg10816846,cg14034782,cg18603787,cg19887547,cg25139963	cg02656049,cg04455286,cg06934004,cg10816846,cg11414507,cg14034782,cg18603787,cg25139963
FBXL16	0.00873399	cg03552086,cg04105547,cg04431965,cg04538473,cg05180954,cg05578056,cg05742249,cg06287843,cg07338658,cg07502868,cg07994487,cg08333063,cg08439890,cg08587397,cg08799778,cg09011162,cg09080920,cg09616608,cg09805889,cg27512502	cg02200944,cg03552086,cg04105547,cg04170174,cg04431965,cg04538473,cg05113373,cg05180954,cg05578056,cg05742249,cg06219301,cg06287843,cg07338658,cg07502868,cg08333063,cg08439890,cg08587397,cg08799778,cg09011162,cg09080920,cg09805889,cg27512502	cg04105547,cg04170174,cg04538473,cg05180954,cg05578056,cg05742249,cg06038470,cg06219301,cg06287843,cg07338658,cg07484220,cg07502868,cg08799778,cg09011162,cg09075268,cg09080920,cg09805889,cg27512502	cg03552086,cg04105547,cg04431965,cg04538473,cg05180954,cg05578056,cg05742249,cg06287843,cg07338658,cg07502868,cg08333063,cg08439890,cg08799778,cg09011162,cg09080920,cg09616608,cg09805889,cg27512502,cg07994487		cg02200944,cg03552086,cg04105547,cg04170174,cg04431965,cg04538473,cg05113373,cg05180954,cg05578056,cg05742249,cg06287843,cg07338658,cg07502868,cg08333063,cg08439890,cg08799778,cg09011162,cg09080920,cg09805889,cg27512502		cg04105547,cg04170174,cg04538473,cg05180954,cg05578056,cg05742249,cg06287843,cg07338658,cg07502868,cg08799778,cg09011162,cg09075268,cg09080920,cg09805889,cg27512502
FBXO43	0.0665811		cg01854499	cg01854499	cg10938478,cg03381604,cg14355321,cg07264586		cg01854499,cg10938478,cg14355321,cg25302730		cg01854499,cg03381604,cg01886570,cg03023681,cg14355321,cg07264586
FBXO5	0.00048105
FBXW5	0.84488	cg02076964,cg12076931,cg13501446,cg13996750,cg14178775,cg14364472,cg21181474	cg12076931,cg13501446,cg13996750,cg14178775,cg14364472,cg14406074,cg21181474	cg13996750,cg14178775,cg14364472,cg21181474	cg02076964,cg12076931,cg13501446,cg13996750,cg14178775,cg14364472,cg21181474		cg14406074,cg12076931,cg13501446,cg13996750,cg14178775,cg14364472,cg21181474		cg13996750,cg14178775,cg14364472,cg21181474
FCF1	0.00162434	cg14178821	cg14178821	cg14178821	cg14178821,cg13620490,cg05485379,cg10325668,cg17494585,cg27067575,cg01549977,cg00748427,cg02033124,cg10888242,cg15941779,cg27297558	cg03980408,cg01847206,cg08342966,cg16294620	cg14178821,cg13620490,cg10325668,cg17494585,cg14330143,cg01549977,cg01905690,cg15941779	cg04343690,cg07071379,cg15145174,cg01847206,cg08342966,cg04217498	cg14178821,cg01549977,cg00785620,cg01905690,cg02033124,cg18947676	cg15145174,cg08342966,cg16294620
FERMT1	0.0257171	cg24716640	cg24716640							cg11119301
FGD1	0.255846			cg17523840
FGL1	0.813218								cg04050696
FGL2	0.885777
FIGN	0.0728038				cg22359623		cg22359623	cg19001909	cg22359623
FILIP1	0.766883		cg06071824		cg03661570,cg07918933,cg15327380		cg06071824		cg07918933,cg15327380
FKBP5	0.0222806				cg14218053,cg17471193,cg17755604,cg18188079,cg21293943,cg21697252,cg22402769,cg24216233,cg26351951		cg01156370,cg14218053,cg15137396,cg17755604,cg18188079,cg21697252,cg22402769,cg22709071,cg22880122,cg23814714,cg24216233,cg25369058		cg26159735,cg01156370,cg14218053,cg15137396,cg17471193,cg17755604,cg18188079,cg21293943,cg22402769,cg22709071,cg22880122,cg25369058
FLRT2	0.058849				cg01183860,cg03535253,cg10226073,cg13810457,cg14391345,cg16548201,cg19738882,cg21796528,cg24230355		cg01183860,cg03535253,cg10226073,cg10942690,cg13810457,cg15370635,cg16548201,cg19738882,cg21796528,cg24230355		cg01183860,cg10226073,cg14391345,cg15370635,cg21796528	cg18650827
FLRT3	0.825524				cg13626676	cg14833024	cg13626676	cg14833024	cg10024484,cg13626676	cg14833024
FMN1	0.333868		cg14161369	cg12900489
FOXF2	0.80121	cg13525071	cg13525071,cg19210349	cg10098058,cg13525071			cg19210349		cg10098058
FOXK1	0.0456758	cg05801627,cg13972986,cg20071624	cg05801627,cg13972986	cg13972986	cg05801627,cg13972986,cg20071624,cg11020333		cg05801627,cg13972986,cg20935223		cg13972986,cg07834314,cg11020333
FOXM1	0.000478436	cg24799159	cg00292432,cg15159149,cg19182035,cg24799159	cg00292432,cg12871534,cg15159149,cg24799159	cg24799159,cg04525464,cg08306614,cg09696706,cg11611932,cg16149138,cg19968179,cg22408815	cg27215641	cg00292432,cg15159149,cg19182035,cg24799159,cg08306614,cg09696706,cg11611932,cg12476754,cg13814990,cg19079233,cg19968179,cg24741744,cg26154631,cg26645494	cg27215641	cg00292432,cg12871534,cg15159149,cg24799159,cg04525464,cg06634596,cg08306614,cg09080553,cg12069132,cg12476754,cg12705171,cg13814990,cg18021203,cg18425586,cg22408815,cg22974337,cg24741744,cg26154631,cg26314566,cg26645494	cg05418508,cg27215641
FSCN1	0.0307114	cg05801627,cg13972986,cg20071624	cg05801627,cg13972986,cg20935223	cg13972986	cg05801627,cg13972986,cg20071624,cg11020333		cg05801627,cg13972986,cg20935223		cg13972986,cg07834314,cg11020333
FSD1L	0.94641				cg13918206,cg21236655
FST	0.0232145				cg25133422,cg04703009		cg25133422,cg04703009,cg11489971		cg04703009
FTH1P16	0.932154				cg00245896,cg00317585,cg00484466,cg00733838,cg00861207,cg01736389,cg02366519,cg03332903,cg04340567,cg06050631,cg10873507,cg10896827,cg12632249,cg12639279,cg14333520,cg14414501,cg14742802,cg15850065,cg16240750,cg18270285,cg19358568,cg22200727,cg23857700,cg24430322,cg25072393,cg25123881,cg25310559,cg25771730,cg27196131,cg00071210,cg00424166,cg00941824,cg03661570,cg07918933,cg12668216,cg13613180,cg1…	cg06050631,cg02632203	cg00245896,cg00317585,cg00484466,cg00733838,cg00861207,cg01736389,cg03332903,cg04340567,cg08791953,cg10896827,cg12632249,cg12639279,cg14333520,cg14414501,cg14742802,cg16240750,cg18270285,cg18574219,cg19848118,cg21091226,cg21367866,cg22200727,cg23857700,cg24430322,cg25072393,cg25310559,cg25771730,cg00941824,cg01621835,cg01705005,cg06071824,cg12668216,cg13349742,cg13613180,cg13748794,cg18282441		cg00317585,cg01736389,cg03332903,cg06050631,cg08049745,cg10873507,cg10896827,cg12632249,cg12639279,cg14333520,cg14742802,cg15850065,cg16240750,cg19358568,cg23857700,cg25072393,cg25123881,cg25771730,cg00071210,cg00424166,cg01621835,cg07918933,cg13613180,cg13748794,cg15327380,cg22060817,cg26935328	cg06050631,cg00785620,cg21568206
FTH1P2	0.462938	cg18857768	cg18857768	cg01520309	cg05888583,cg11226042,cg14523948,cg18865725,cg22875527		cg05888583,cg11226042,cg14523948,cg18865725,cg22875527	cg16509158	cg05888583,cg11226042,cg14523948,cg18865725,cg22875527	cg16509158
FUT11	0.056048				cg01553335,cg01768868,cg02464901,cg03174768,cg03520448,cg03718353,cg05105646,cg07138217,cg07786995,cg08397828,cg09214240,cg10156706,cg10873507,cg11124360,cg11611932,cg11856036,cg13626676,cg13843938,cg17640147,cg19780308,cg20948271,cg21791768,cg22335882,cg22359623,cg23079012,cg23291145,cg23880198,cg27067575,cg27560781,cg10888242,cg15941779,cg01960748,cg08389497,cg08904630,cg14529891,cg15990451,cg1…	cg02014014,cg03061585,cg05418781,cg06441024,cg11912754,cg16040341,cg18587059,cg21078065,cg26534468,cg13014866,cg13918206,cg21236655,cg11126205,cg01553335,cg03905247,cg10996589,cg16596859,cg18693141,cg19341309,cg23313416,cg26214431,cg01137792,cg00748427,cg02033124,cg10888242,cg15941779,cg27297558	cg01553335,cg02464901,cg03174768,cg03718353,cg05105646,cg06191165,cg06756385,cg07138217,cg08397828,cg09214240,cg11611932,cg11856036,cg12564151,cg13626676,cg13814990,cg16758809,cg19079233,cg19780308,cg20337698,cg21791768,cg22335882,cg22359623,cg24741744,cg27488738,cg27560781,cg01905690,cg15941779,cg20042612,cg03639964,cg08876437,cg08904630,cg10555744,cg14529891,cg17575314,cg21811853,cg23049079,cg0…	cg01705005,cg02014014,cg06441024,cg13347354,cg13349742,cg16040341,cg18282441,cg18587059,cg18965213,cg21078065,cg13014866,cg14579651,cg11126205,cg01553335,cg03905247,cg10996589,cg16596859,cg19341309,cg23313416,cg23556205,cg26214431,cg01137792,cg01905690,cg15941779	cg01553335,cg02004165,cg02464901,cg03174768,cg03520448,cg03718353,cg05105646,cg05827089,cg07138217,cg07786995,cg08397828,cg09080553,cg09214240,cg10024484,cg10156706,cg10873507,cg11124360,cg11856036,cg12564151,cg12705171,cg13626676,cg13814990,cg13843938,cg17640147,cg19780308,cg20337698,cg20948271,cg22359623,cg22979083,cg23079012,cg23291145,cg24741744,cg27560781,cg01905690,cg18947676,cg01960748,cg0…	cg02599385,cg03061585,cg03755522,cg06441024,cg11912754,cg16040341,cg21078065,cg26534468,cg13014866,cg14579651,cg11126205,cg11119301,cg01553335,cg10996589,cg16596859,cg18693141,cg19341309,cg19896142,cg01137792,cg02888744,cg01905690,cg02033124,cg18947676
FXYD2	0.796051	cg16929692,cg19314882,cg25643644,cg27161313	cg16929692	cg19314882	cg02464901,cg05939149,cg16929692,cg19314882,cg27161313,cg25643644,cg03661570,cg11160408,cg14339848,cg16670940,cg20893532,cg25661931,cg02550069,cg15327380,cg19780308,cg04703009,cg12343881,cg21780711,cg25133422,cg03935448,cg05366024,cg07673103,cg19747142	cg01183860,cg03535253,cg07138217,cg09214240,cg11856036,cg13810457,cg16548201,cg20469502,cg04192168,cg00071210,cg00941824,cg12668216,cg00424166	cg02464901,cg03853274,cg05939149,cg07772617,cg16929692,cg00445591,cg11160408,cg14339848,cg16670940,cg20893532,cg21511415,cg02550069,cg19780308,cg04703009,cg11489971,cg12343881,cg21780711,cg25133422,cg07673103,cg19747142	cg01183860,cg03535253,cg06756385,cg07138217,cg09214240,cg10942690,cg11856036,cg13810457,cg15370635,cg16548201,cg20469502,cg08079166,cg00941824,cg12668216,cg00801068,cg22051925	cg02464901,cg05939149,cg12358698,cg12764611,cg18358061,cg19314882,cg00445591,cg14339848,cg16670940,cg20893532,cg21511415,cg25213968,cg02550069,cg15327380,cg19780308,cg04703009,cg12343881,cg18650827,cg21780711,cg03935448,cg19747142,cg23338668	cg01183860,cg07138217,cg09214240,cg11856036,cg15370635,cg20469502,cg04192168,cg08079166,cg00071210,cg00424166
FYTTD1	0.0458562	cg05485379
FZD5	0.932834	cg00976328,cg23830590	cg00976328		cg00976328,cg23830590,cg01469132,cg09840328,cg23270712,cg19025272	cg07336426	cg00976328,cg09840328,cg19025272	cg01284192,cg07336426,cg24245840	cg01469132,cg09840328,cg14905665,cg19003183,cg23270712,cg19025272	cg07336426
FZD8	0.181589	cg14184715		cg01176720,cg14184715	cg01248385,cg01464067,cg02133716,cg03174768,cg03381604,cg03535253,cg04458317,cg04494562,cg05132118,cg05366024,cg05485379,cg05519658,cg07264586,cg07673103,cg07721042,cg07918933,cg09294084,cg09556940,cg10072464,cg10223989,cg10226073,cg10325668,cg10611331,cg10938478,cg12764231,cg13370010,cg13450266,cg13807343,cg13810457,cg14074878,cg14178821,cg14184715,cg14355321,cg14391345,cg15171791,cg15893779,cg1…	cg05087008,cg10199857,cg11265725,cg13918206,cg16040341,cg16294620,cg16505953,cg17789464,cg17905188,cg18351781,cg19380808,cg21236655,cg24812303,cg25527325,cg00272484,cg00538888,cg01034973,cg01040361,cg01183860,cg01546472,cg02617981,cg02851167,cg03041824,cg03585084,cg04002944,cg04989813,cg05048685,cg05202073,cg05981406,cg08217567,cg08241368,cg08787083,cg08904630,cg08994061,cg09236762,cg09820865,cg1…	cg00801068,cg01248385,cg01854499,cg02133716,cg02650705,cg03049340,cg03173528,cg03174768,cg03535253,cg03542208,cg04494562,cg05132118,cg05907821,cg06894723,cg07673103,cg07721042,cg09294084,cg09395718,cg09556940,cg10072464,cg10223989,cg10226073,cg10325668,cg10938478,cg10942690,cg12746120,cg12939797,cg13370010,cg13450266,cg13807343,cg13810457,cg14074878,cg14178821,cg14355321,cg15171791,cg15370635,cg1…	cg03329714,cg03376481,cg05087008,cg10199857,cg16040341,cg16505953,cg17756521,cg17789464,cg18351781,cg19380808,cg23877683,cg24812303,cg00272484,cg00538888,cg01034973,cg01040361,cg01183860,cg01546472,cg02851167,cg03041824,cg03585084,cg03639964,cg04989813,cg05048685,cg05202073,cg05981406,cg07933035,cg08217567,cg08787083,cg08904630,cg08994061,cg09236762,cg09820865,cg10652915,cg10827559,cg11211512,cg1…	cg01854499,cg01886570,cg02599385,cg03023681,cg03174768,cg03381604,cg04494562,cg05519658,cg07186730,cg07264586,cg07918933,cg09294084,cg10226073,cg13370010,cg13450266,cg14178821,cg14184715,cg14355321,cg14391345,cg15171791,cg15370635,cg15893779,cg16090330,cg16509336,cg16645705,cg16670940,cg17171920,cg17470198,cg17997207,cg18497811,cg18531351,cg20067338,cg20384325,cg20535966,cg20769997,cg21453595,cg2…	cg03755522,cg05087008,cg10199857,cg11265725,cg15543534,cg16040341,cg16294620,cg17905188,cg18351781,cg24812303,cg00272484,cg00538888,cg01034973,cg01183860,cg01546472,cg02617981,cg02635875,cg02851167,cg03041824,cg03639964,cg04002944,cg04989813,cg05048685,cg05202073,cg05770241,cg05981406,cg08217567,cg08787083,cg08904630,cg08994061,cg10827559,cg11211512,cg11490865,cg11912754,cg13696436,cg16860712,cg2…
GABRA5	0.223633	cg11691383		cg11691383	cg09978546,cg11691383,cg16651441,cg20696050,cg26336213,cg26913186		cg09978546,cg16651441,cg26336213,cg26913186		cg09978546,cg11691383,cg16651441,cg20696050,cg26913186
GALR2	0.631806	cg08972916		cg08972916	cg08972916,cg19083265		cg19083265,cg19954448		cg08972916,cg09580922,cg19083265,cg19954448	cg04589062
GAN	0.722725	cg00823110,cg10313197	cg00823110,cg10313197	cg00823110	cg00823110,cg10313197		cg00823110,cg10313197		cg00823110	cg09080553
GAS2L1	0.102719	cg12343881	cg12343881	cg12343881	cg12343881,cg06004017,cg08613327	cg10072464	cg12343881,cg06004017	cg00801068,cg22051925,cg03049340,cg05907821,cg10072464	cg12343881
GAS2L3	0.00510941				cg01464067,cg12764231,cg17470198,cg20035127,cg07673103,cg10873507,cg03042281,cg04738220,cg05613364,cg16614288,cg17022038,cg14043593,cg16860712,cg02632203,cg11126205,cg16663025,cg21501412,cg22244305	cg16575444,cg27384355,cg08451978,cg17113147,cg08931849,cg09007290,cg25709789	cg17470198,cg24741744,cg07673103,cg03042281,cg04738220,cg05613364,cg16614288,cg17022038,cg16860712,cg04175604,cg05886453,cg09773537,cg11126205,cg16663025,cg21501412,cg22244305	cg27384355,cg17113147,cg08931849,cg09007290,cg25709789	cg17470198,cg17997207,cg20535966,cg24741744,cg10873507,cg23338668,cg03042281,cg04738220,cg05613364,cg16614288,cg17022038,cg16860712,cg06448249,cg21568206,cg04175604,cg05886453,cg11119301,cg11126205,cg16663025,cg21501412,cg23866403,cg22244305	cg21445764,cg27384355,cg08451978,cg08931849,cg09007290,cg23079522,cg25709789
GCNT4	0.516889
GINS2	0.00824991	cg01500115,cg04016660,cg06709610,cg08843623,cg10036075,cg17874109	cg06709610,cg08297616,cg08843623,cg10036075	cg04016660,cg06709610,cg08843623,cg10036075,cg17874109,cg26578983	cg01500115,cg06709610,cg08843623,cg10036075,cg17874109,cg04016660		cg06709610,cg08297616,cg08843623,cg10036075		cg06709610,cg08843623,cg10036075,cg17874109,cg04016660,cg26578983
GJA1	0.0175953				cg22060817				cg22060817
GJD3	0.891493	cg01768868			cg01768868,cg00190545	cg25855768				cg25855768
GLE1	0.881039
GLRX5	0.510912		cg10942690,cg15370635	cg15370635	cg03535253,cg16548201,cg13810457,cg19738882,cg24230355,cg10226073,cg14391345,cg21796528,cg01183860		cg10942690,cg03535253,cg16548201,cg13810457,cg19738882,cg24230355,cg10226073,cg21796528,cg15370635,cg01183860		cg10226073,cg14391345,cg21796528,cg15370635,cg01183860	cg16459952,cg18650827
GMCL1	0.779217				cg03239665,cg27360727	cg26974444,cg15630599	cg04016113,cg03239665,cg27360727	cg11777611	cg00783877,cg03239665,cg17736821,cg27360727	cg06890610,cg15630599
GNA11	0.263842	cg19047226,cg19497523	cg19047226,cg19497523	cg19497523,cg24428653	cg19047226,cg19497523	cg02133716	cg19047226,cg19497523	cg02133716	cg19497523,cg24428653	cg20067338
GNA13	0.00644048		cg11777611
GNB4	0.00105692				cg12999120		cg03517837		cg12999120,cg04208312,cg16278897
GPATCH3	0.21633	cg18972349		cg18972349	cg18972349,cg01960748,cg14529891,cg21811853,cg22871801		cg08876437,cg10555744,cg14529891,cg21693033,cg21811853,cg22871801		cg18972349,cg01960748,cg07971745,cg19897979,cg21811853,cg22871801
GPC6	0.00311816				cg10156706,cg20452738,cg04494562,cg08949428,cg15690853,cg20769997,cg22575966,cg25221774,cg01248385,cg01847206,cg02705758,cg04458317,cg05519658,cg08342966,cg09294084,cg09556940,cg10072464,cg10223989,cg13450266,cg13807343,cg14074878,cg15893779,cg16645705,cg21453595,cg22186503,cg22981175,cg24371155,cg25920857,cg26446593	cg03041824,cg08241368	cg20452738,cg04494562,cg06191165,cg08949428,cg20769997,cg22575966,cg25221774,cg00801068,cg01248385,cg01847206,cg02453698,cg02650705,cg03049340,cg03542208,cg05907821,cg06894723,cg08342966,cg09294084,cg09556940,cg10072464,cg10223989,cg12746120,cg13450266,cg13807343,cg14074878,cg15893779,cg16645705,cg21453595,cg22051925,cg22981175,cg26446593,cg26583725	cg03041824	cg02004165,cg10156706,cg04494562,cg08949428,cg20769997,cg22575966,cg25221774,cg02453698,cg05519658,cg08342966,cg09294084,cg13450266,cg15893779,cg16645705,cg21453595,cg21464674,cg22981175,cg24371155,cg27112339	cg11876566,cg03041824
GPR180	0.00432535				cg26105956,cg04494562,cg08949428,cg15690853,cg20769997,cg22575966,cg25221774,cg01248385,cg01847206,cg02705758,cg04458317,cg05519658,cg08342966,cg09294084,cg09556940,cg10072464,cg10223989,cg13450266,cg13807343,cg14074878,cg15893779,cg16645705,cg21453595,cg22186503,cg22981175,cg24371155,cg25920857,cg26446593	cg03041824,cg08241368	cg04494562,cg06191165,cg08949428,cg20769997,cg22575966,cg25221774,cg00801068,cg01248385,cg01847206,cg02453698,cg02650705,cg03049340,cg03542208,cg05907821,cg06894723,cg08342966,cg09294084,cg09556940,cg10072464,cg10223989,cg12746120,cg13450266,cg13807343,cg14074878,cg15893779,cg16645705,cg21453595,cg22051925,cg22981175,cg26446593,cg26583725	cg03041824	cg04494562,cg08949428,cg20769997,cg22575966,cg25221774,cg02453698,cg05519658,cg08342966,cg09294084,cg13450266,cg15893779,cg16645705,cg21453595,cg21464674,cg22981175,cg24371155,cg27112339	cg11876566,cg03041824
GPR75	0.16916				cg23922467				cg23922467
GPR84	0.891027			cg16915863	cg01556677,cg10896827,cg04953535,cg00492784,cg06476964,cg22049342,cg23627246	cg23155625,cg00190545	cg10896827,cg00492784,cg22049342,cg23627246,cg24911388,cg16758809,cg20337698		cg01556677,cg10896827,cg15536947,cg16915863,cg00492784,cg22049342,cg23627246,cg24911388,cg26574325,cg11143131,cg20337698	cg00766368,cg10673192,cg17290943,cg23155625,cg26328150
GPRIN3	0.461081				cg10873507		cg03376481,cg09757859		cg10873507,cg09757859,cg03164800
GPSM2	0.000146776				cg17494585	cg06655291	cg17494585	cg06655291,cg13649124		cg09765797,cg13649124
GRB2	0.311896	cg08972916		cg08972916	cg08972916,cg19083265		cg19083265,cg19954448		cg08972916,cg09580922,cg19083265,cg19954448	cg04589062
GREM1	0.0198057		cg14161369	cg12900489
GRIN2B	0.90318	cg21791768	cg21791768		cg21791768,cg13014866	cg19747142	cg26154631,cg21791768,cg13014866,cg14579651	cg19747142	cg00783877,cg12069132,cg18425586,cg26154631,cg04141129,cg13014866,cg14579651	cg07484220,cg19747142
GRIN2D	0.3731	cg14043593,cg16860712	cg16860712	cg16860712	cg06857263,cg14043593,cg16860712,cg03041824,cg04798919,cg08241368		cg16860712,cg03041824		cg16860712,cg03041824,cg04798919
GRK6	0.32501				cg11449873,cg17258537		cg02145002,cg05624954		cg02145002,cg05624954,cg11449873,cg10845147
GS1-358P8.4	0.132613
GSTCD	0.00967415				cg10873507		cg03376481,cg09757859		cg09757859,cg10873507,cg03164800
GSTO1	0.0246444	cg23461741	cg05453337,cg20289746,cg23461741	cg05453337,cg20289746,cg23461741	cg01188562,cg03381604,cg03935448,cg04494562,cg04682911,cg07888246,cg08949428,cg09850478,cg10938478,cg12677163,cg12793924,cg15690853,cg16090330,cg16770774,cg18442992,cg20769997,cg22575966,cg23461741,cg25221774,cg25809502,cg25920857,cg20028483,cg04197904,cg04984663,cg12343881,cg16026813,cg19358568,cg21447167,cg13525013,cg15171791,cg16314733,cg18531351,cg24716640,cg08389497,cg08904630,cg14956836,cg1…	cg07888246,cg08904630,cg16352527,cg17575314,cg20452738,cg20769997,cg23049079,cg08949428,cg15690853,cg01137792,cg00748427,cg02033124,cg10888242,cg15941779,cg27297558	cg00445591,cg01854499,cg02453698,cg02651776,cg03376481,cg03598366,cg04494562,cg05453337,cg06872019,cg07888246,cg08949428,cg10329331,cg10938478,cg12793924,cg16090330,cg17756521,cg18442992,cg19312314,cg20289746,cg20354485,cg20769997,cg21220614,cg22575966,cg23461741,cg25221774,cg26460578,cg27488738,cg04197904,cg04984663,cg12343881,cg16026813,cg21447167,cg09395718,cg15171791,cg16049367,cg16314733,cg1…	cg01252513,cg02911387,cg03639964,cg07888246,cg08904630,cg17575314,cg20337698,cg20452738,cg20769997,cg23049079,cg26059977,cg08949428,cg01137792,cg01905690,cg15941779	cg00445591,cg01854499,cg02453698,cg03284642,cg03381604,cg03598366,cg03935448,cg04494562,cg05453337,cg06872019,cg08949428,cg10329331,cg12793924,cg13568432,cg14679463,cg16090330,cg16770774,cg19312314,cg20289746,cg20354485,cg20769997,cg22575966,cg23461741,cg25221774,cg26460578,cg04197904,cg12343881,cg16026813,cg19358568,cg21447167,cg15171791,cg16049367,cg18531351,cg03639964,cg08904630,cg16509336,cg1…	cg02911387,cg03639964,cg08904630,cg17575314,cg20337698,cg20769997,cg08949428,cg01137792,cg02888744,cg01905690,cg02033124,cg18947676
GTF2A1	0.0479799
GTSE1	0.00165218	cg04197904,cg21447167	cg04197904,cg21447167	cg04197904,cg21447167	cg04197904,cg21447167,cg09850478		cg04197904,cg21447167,cg21220614,cg05038367,cg16049367		cg04197904,cg21447167,cg16049367
H1F0	0.410428				cg04197904,cg09850478,cg21447167		cg16049367,cg05038367,cg04197904,cg21220614,cg21447167		cg16049367,cg04197904,cg21447167
H2AFX	0.0945744	cg25643644			cg13626676,cg21387009,cg03661570,cg11160408,cg14339848,cg16670940,cg16929692,cg19314882,cg20893532,cg25643644,cg25661931,cg27161313,cg02550069,cg15327380,cg19780308,cg04703009,cg12343881,cg21780711,cg25133422,cg03935448,cg05366024,cg07673103,cg19747142	cg10596537,cg11126205,cg26589665,cg00071210,cg00941824,cg12668216,cg00424166	cg04842790,cg13626676,cg00445591,cg11160408,cg14339848,cg16670940,cg16929692,cg20893532,cg21511415,cg02550069,cg19780308,cg04703009,cg11489971,cg12343881,cg21780711,cg25133422,cg07673103,cg19747142	cg10596537,cg11126205,cg00941824,cg12668216,cg00801068,cg22051925	cg10024484,cg13626676,cg21387009,cg00445591,cg14339848,cg16670940,cg18358061,cg19314882,cg20893532,cg21511415,cg25213968,cg02550069,cg15327380,cg19780308,cg04703009,cg12343881,cg18650827,cg21780711,cg03935448,cg19747142,cg23338668	cg10596537,cg11126205,cg00071210,cg00424166
HAVCR1	0.0281389
HCG15	0.0911556
HEATR1	0.0145349	cg17219656,cg20282303	cg17219656,cg20282303	cg17219656
HELLPAR	0.577647				cg17905188,cg18345406,cg19780308,cg03041824,cg08241368,cg12727138,cg11126205,cg22244305	cg11160408,cg20893532	cg01578875,cg19780308,cg25302730,cg03041824,cg12727138,cg11126205,cg22244305	cg11160408,cg20893532	cg01578875,cg03023681,cg03685562,cg17905188,cg18345406,cg19780308,cg03041824,cg06280965,cg12727138,cg11119301,cg11126205,cg22244305	cg20893532,cg25213968
HEYL	0.887805					cg00875476,cg02047601,cg02113368,cg02418175,cg03207667,cg05425936,cg05670885,cg06795634,cg08824220,cg12401003,cg13259063,cg13751138,cg13799970,cg14275445,cg17352462,cg18305652,cg18308755,cg25782256,cg27136914		cg23877683,cg00875476,cg02047601,cg02113368,cg02418175,cg03207667,cg05425936,cg05670885,cg06024796,cg08824220,cg12053971,cg13259063,cg13799970,cg14275445,cg17352462,cg18308755,cg25782256,cg27136914	cg07186730	cg00875476,cg02418175,cg03207667,cg05425936,cg05670885,cg12401003,cg13259063,cg13751138,cg13799970,cg14275445,cg17352462,cg18308755,cg25782256,cg27136914
HFE	0.499605	cg16558530	cg16558530	cg16558530	cg16558530		cg16558530		cg16558530
HHIP	0.464489				cg19780308,cg17905188,cg18345406		cg19780308,cg01578875		cg19780308,cg01578875,cg17905188,cg03685562,cg18345406
HIF1A-AS1	0.111698				cg00748427,cg02033124,cg10888242,cg15941779,cg27297558,cg01549977,cg10325668,cg14178821		cg01905690,cg15941779,cg01549977,cg10325668,cg14178821,cg14330143		cg00785620,cg01905690,cg02033124,cg18947676,cg01549977,cg14178821
HIPK2	0.65215	cg17526311	cg17526311	cg17526311
HIST1H1D	0.506272	cg16558530	cg16558530	cg16558530	cg16558530		cg16558530		cg16558530
HIST1H1E	0.0832727	cg16558530	cg16558530	cg16558530	cg16558530		cg16558530		cg16558530
HIST2H2AB	0.324946
HJURP	0.00248271	cg20539430	cg01705005,cg13349742,cg18282441
HK2	0.100156				cg03239665,cg27360727		cg04016113,cg03239665,cg27360727		cg00783877,cg03239665,cg17736821,cg27360727
HLTF	0.847266				cg26134751,cg05507514,cg07061426,cg08931849,cg09007290,cg11160408,cg14339848,cg16670940,cg20893532,cg25661931,cg08451978,cg21644316,cg27104413,cg27384355		cg05507514,cg00445591,cg08931849,cg09007290,cg11160408,cg14339848,cg16670940,cg20677019,cg20893532,cg21511415,cg21644316,cg27384355		cg26134751,cg05507514,cg23079522,cg00445591,cg07061426,cg08931849,cg09007290,cg14339848,cg16670940,cg18358061,cg20893532,cg21511415,cg25213968,cg08451978,cg07881496,cg21445764,cg27384355
HMG20B	0.711991	cg17789464,cg19047226,cg19380808,cg25527325	cg17789464,cg19047226,cg19380808	cg24428653	cg19047226,cg19497523		cg19047226,cg19497523		cg24428653,cg19497523
HMGN4	0.300926	cg16558530	cg16558530	cg16558530	cg16558530		cg16558530		cg16558530
HMOX1	0.831454				cg04197904,cg09850478,cg21447167		cg16049367,cg05038367,cg04197904,cg21220614,cg21447167		cg16049367,cg04197904,cg21447167
HNF1A	0.162782	cg00707814,cg16596859	cg16596859	cg16596859	cg15598069,cg16596859	cg01861634,cg25915013	cg15598069,cg16596859	cg01861634	cg15598069,cg16596859	cg01861634,cg25915013
HNRNPA1P33	0.684115
HNRNPH3	0.12739				cg00245896,cg00317585,cg00484466,cg00733838,cg00861207,cg00976328,cg01137792,cg01464067,cg01546472,cg01736389,cg02076964,cg02366519,cg02550069,cg03041824,cg03174768,cg03332903,cg03381604,cg04197904,cg04340567,cg04650238,cg04798919,cg04923532,cg04984663,cg05019221,cg05813032,cg06050631,cg06857263,cg06880895,cg08241368,cg10873507,cg10896827,cg12076931,cg12343881,cg12632249,cg12639279,cg12764231,cg1…	cg03075156,cg05939149,cg06050631,cg09667606,cg09729395,cg10799846,cg10809134,cg11611932,cg12256705,cg16149138,cg16770774,cg18345406,cg20427090,cg21763405,cg22180298,cg25143247,cg01670896,cg07264586,cg10325668,cg12727138,cg14178821,cg22359623,cg16929692,cg19314882,cg21780711,cg27161313,cg13014866,cg13918206,cg21236655,cg11126205,cg01553335,cg03905247,cg10996589,cg16596859,cg18693141,cg19341309,cg2…	cg00245896,cg00317585,cg00484466,cg00733838,cg00861207,cg00976328,cg01137792,cg01546472,cg01578875,cg01736389,cg02550069,cg02651776,cg03041824,cg03174768,cg03332903,cg03376481,cg04197904,cg04340567,cg04650238,cg04923532,cg04984663,cg05019221,cg05453337,cg05813032,cg08791953,cg09278904,cg09757859,cg10896827,cg12076931,cg12343881,cg12632249,cg12639279,cg13501446,cg13748794,cg13996750,cg14178775,cg1…	cg03075156,cg05939149,cg09729395,cg10799846,cg10809134,cg11611932,cg13814990,cg17642201,cg20427090,cg22180298,cg25143247,cg01971085,cg03745316,cg10325668,cg11010976,cg12727138,cg14178821,cg14330143,cg22310744,cg22359623,cg04217498,cg16929692,cg21780711,cg13014866,cg14579651,cg11126205,cg01553335,cg03905247,cg10996589,cg16596859,cg19341309,cg23313416,cg23556205,cg26214431,cg01137792,cg01905690,cg1…	cg00317585,cg01137792,cg01546472,cg01578875,cg01736389,cg01818634,cg02550069,cg02888744,cg03041824,cg03164800,cg03174768,cg03332903,cg03381604,cg03685562,cg04197904,cg04798919,cg04923532,cg05019221,cg05453337,cg05813032,cg06050631,cg06880895,cg06890610,cg08049745,cg09757859,cg10203440,cg10873507,cg10896827,cg12343881,cg12632249,cg12639279,cg13748794,cg13996750,cg14178775,cg14333520,cg14364472,cg1…	cg00797500,cg03075156,cg05939149,cg06050631,cg06280965,cg09667606,cg10799846,cg10809134,cg13814990,cg16770774,cg17549725,cg18345406,cg21763405,cg22180298,cg00962000,cg04589062,cg07264586,cg12727138,cg14178821,cg22310744,cg22359623,cg26935328,cg19314882,cg21780711,cg13014866,cg14579651,cg11126205,cg11119301,cg01553335,cg10996589,cg16596859,cg18693141,cg19341309,cg19896142,cg01137792,cg02888744,cg0…
HNRNPUL1	0.123187		cg15448385	cg06448249,cg15448385
HOXA7	0.00576159			cg12705171	cg19968179,cg04525464,cg22408815,cg08306614,cg09696706,cg11611932,cg16149138		cg19968179,cg26154631,cg19079233,cg08306614,cg09696706,cg11611932,cg12476754,cg13814990,cg26645494		cg09080553,cg12705171,cg12069132,cg18021203,cg18425586,cg22974337,cg26154631,cg04525464,cg06634596,cg22408815,cg08306614,cg12476754,cg13814990,cg26314566,cg26645494
HOXD8	0.588921					cg00190545
HPDL	0.509346					cg00875476,cg02047601,cg02113368,cg02418175,cg03207667,cg05425936,cg05670885,cg06795634,cg08824220,cg12401003,cg13259063,cg13751138,cg13799970,cg14275445,cg17352462,cg18305652,cg18308755,cg25782256,cg27136914		cg00875476,cg02047601,cg02113368,cg02418175,cg03207667,cg05425936,cg05670885,cg06024796,cg08824220,cg12053971,cg13259063,cg13799970,cg14275445,cg17352462,cg18308755,cg25782256,cg27136914	cg07186730	cg00875476,cg02418175,cg03207667,cg05425936,cg05670885,cg12401003,cg13259063,cg13751138,cg13799970,cg14275445,cg17352462,cg18308755,cg25782256,cg27136914
HSF1	0.0232387	cg01881688,cg03345925,cg03579474,cg23318523	cg03345925,cg03579474,cg23318523	cg01388437,cg01881688,cg03345925,cg03579474,cg23318523
HYAL1	0.658903	cg25920857			cg25920857			cg24741744		cg24741744
ICE2	0.697451		cg09393834	cg09393834	cg04192168		cg09393834,cg08079166,cg18965213	cg06071824	cg09393834,cg02599385,cg04192168,cg08079166
ICMT	0.0940601	cg05813032,cg24641417	cg05813032,cg16176837,cg20814688,cg24641417	cg05813032,cg13355874,cg16176837	cg05813032,cg24641417		cg05813032,cg20814688,cg24641417		cg05813032
ID2	0.0385403	cg08397828,cg23079012,cg23880198	cg08397828	cg08397828,cg23079012	cg08397828,cg23079012,cg23880198,cg03520448,cg11124360		cg08397828		cg08397828,cg23079012,cg03520448,cg11124360
ID4	0.189447		cg13084569	cg13084569	cg08421910,cg10301879,cg11731414,cg20871346,cg23652814,cg02096172		cg13084569,cg08421910,cg10301879,cg11731414,cg14024937,cg23431444,cg02096172		cg13084569,cg08421910,cg08821937,cg10301879,cg11731414,cg14024937,cg23652814,cg02096172
IFRD2	0.645472	cg25920857			cg25920857			cg24741744		cg24741744
IFT80	0.0652252			cg23079522	cg05507514,cg26134751,cg07061426,cg08931849,cg09007290,cg11160408,cg14339848,cg16670940,cg20893532,cg25661931,cg08451978,cg21644316,cg27104413,cg27384355		cg05507514,cg00445591,cg08931849,cg09007290,cg11160408,cg14339848,cg16670940,cg20677019,cg20893532,cg21511415,cg21644316,cg27384355		cg23079522,cg05507514,cg26134751,cg00445591,cg07061426,cg08931849,cg09007290,cg14339848,cg16670940,cg18358061,cg20893532,cg21511415,cg25213968,cg08451978,cg07881496,cg21445764,cg27384355
IGF1R	0.368697	cg07336426	cg01284192,cg07336426	cg07336426	cg07336426,cg02248235,cg27064285		cg01284192,cg07336426,cg18083008,cg27064285		cg07336426
IGFBP3	0.0587455	cg11611932,cg16149138	cg11611932,cg13814990	cg13814990	cg11611932,cg16149138,cg08306614,cg09696706,cg04525464,cg19968179,cg22408815		cg11611932,cg13814990,cg08306614,cg26645494,cg09696706,cg12476754,cg19079233,cg19968179,cg26154631		cg13814990,cg08306614,cg26314566,cg26645494,cg12476754,cg04525464,cg06634596,cg09080553,cg12069132,cg12705171,cg18021203,cg18425586,cg22408815,cg22974337,cg26154631
IGFBP4	0.947498	cg01768868			cg01768868,cg00190545	cg25855768				cg25855768
IGFBP5	0.351509			cg06280965	cg08975850,cg25183214	cg02667348,cg05512482,cg05752315,cg06816077,cg07126126,cg09678093,cg26902127		cg05512482,cg06816077,cg07126126,cg09678093	cg06280965,cg08975850,cg25183214,cg27403388	cg02667348,cg05512482,cg05752315,cg08808042,cg09678093,cg26902127
IL1RAP	0.121351				cg12999120		cg03517837	cg15448385	cg16278897,cg04208312,cg12999120	cg15448385
ILF3-AS1	0.000328052									cg05827089
IMMT	0.0666803					cg20469502		cg20469502		cg20469502
IMPA2	0.253081				cg25239095	cg07088770			cg25239095
INCENP	0.0113584				cg05801627,cg13972986,cg20071624		cg05801627,cg13972986,cg17128308,cg18665526,cg25366639		cg09083359,cg10845147,cg13972986
INHBA	0.0246138				cg08306614,cg09696706,cg11611932,cg16149138,cg04525464,cg19968179,cg22408815		cg08306614,cg09696706,cg11611932,cg12476754,cg13814990,cg26645494,cg19079233,cg19968179,cg26154631		cg08306614,cg12476754,cg13814990,cg26314566,cg26645494,cg04525464,cg06634596,cg09080553,cg12069132,cg12705171,cg18021203,cg18425586,cg22408815,cg22974337,cg26154631
INSR	0.192878		cg03329714,cg17756521
IRG1	0.770359			cg19896142	cg13501446,cg17494585,cg21644316,cg21387009,cg04703009	cg19780308,cg04984663,cg03585084,cg00538888,cg08787083,cg25826721	cg13501446,cg17494585,cg20677019,cg21644316,cg04703009,cg11489971	cg19780308,cg04984663,cg03585084,cg00538888,cg08787083,cg25826721	cg19896142,cg18650827,cg21387009,cg04703009	cg19780308,cg06448249,cg11408900,cg00538888,cg08787083,cg25826721
IRX2	0.0596208	cg25090742	cg25090742	cg25090742					cg09083359
ITFG3	0.122221	cg03552086,cg04105547,cg04431965,cg04538473,cg05180954,cg05578056,cg05742249,cg06287843,cg07338658,cg07502868,cg08333063,cg08439890,cg08587397,cg08799778,cg09011162,cg09080920,cg09616608,cg09805889,cg27512502	cg02200944,cg03552086,cg04105547,cg04170174,cg04431965,cg04538473,cg05113373,cg05180954,cg05578056,cg05742249,cg06219301,cg06287843,cg07338658,cg07502868,cg08333063,cg08439890,cg08587397,cg08799778,cg09011162,cg09080920,cg09805889,cg27512502	cg04105547,cg04170174,cg04538473,cg05180954,cg05578056,cg05742249,cg06038470,cg06219301,cg06287843,cg07338658,cg07484220,cg07502868,cg08799778,cg09011162,cg09075268,cg09080920,cg09805889,cg27512502
ITGA3	0.476926		cg12561474,cg26102082	cg12561474,cg26102082			cg12561474,cg26102082		cg12561474,cg26102082
ITGB1	0.00224289				cg00424166,cg01183860,cg01464067,cg01469132,cg01546472,cg01886004,cg02470008,cg02550069,cg03174768,cg03332903,cg03535253,cg04197904,cg04586748,cg06050631,cg07242429,cg07340499,cg08137035,cg09840328,cg10226073,cg10873507,cg10896827,cg10938478,cg11020333,cg11611932,cg12764231,cg12937817,cg12999120,cg13525013,cg13613180,cg13810457,cg14391345,cg16246188,cg16314733,cg16548201,cg17470198,cg18265118,cg1…	cg03061585,cg10156706,cg13748794,cg17876831,cg23783862,cg01556677,cg02303651,cg07663722,cg07978494,cg09314135,cg10542336,cg10784273,cg17752576,cg18972349,cg23540020,cg24682415,cg25832123,cg27422807,cg00497472,cg02350535,cg02617981,cg03130292,cg03239665,cg03799405,cg05307439,cg05485379,cg13014866,cg13918206,cg15986469,cg21236655,cg21333208,cg21387009,cg21650295,cg22359623,cg27360727,cg00874873,cg0…	cg01183860,cg01546472,cg01578875,cg01621835,cg01854499,cg02470008,cg02550069,cg02911387,cg03174768,cg03332903,cg03376481,cg03535253,cg04197904,cg04586748,cg07242429,cg07340499,cg08137035,cg09757859,cg09840328,cg10186395,cg10226073,cg10896827,cg10938478,cg10942690,cg11611932,cg12937817,cg13613180,cg13810457,cg13814990,cg15370635,cg15393025,cg16049367,cg16246188,cg16314733,cg16548201,cg17466474,cg1…	cg06814469,cg13748794,cg16049367,cg17876831,cg25366639,cg07663722,cg10784273,cg17654050,cg17752576,cg23540020,cg24682415,cg25832123,cg02350535,cg02453698,cg03239665,cg03799405,cg04742135,cg05307439,cg09447786,cg12508856,cg13014866,cg14330143,cg14579651,cg15986469,cg17128308,cg20099968,cg21333208,cg21464975,cg21650295,cg22359623,cg25354617,cg27360727,cg04897431,cg07759042,cg07912144,cg07952877,cg0…	cg00424166,cg01183860,cg01469132,cg01546472,cg01578875,cg01621835,cg01854499,cg02550069,cg02911387,cg03164800,cg03174768,cg03332903,cg03685562,cg04197904,cg06050631,cg07242429,cg07340499,cg07834314,cg08137035,cg09757859,cg09840328,cg10226073,cg10308858,cg10873507,cg10896827,cg10950441,cg11020333,cg12937817,cg12999120,cg13613180,cg13814990,cg14176804,cg14391345,cg14905665,cg15370635,cg16049367,cg1…	cg02004165,cg03061585,cg06814469,cg10156706,cg13748794,cg16049367,cg17876831,cg18650827,cg23783862,cg01556677,cg04681845,cg04982052,cg07663722,cg07978494,cg10542336,cg10784273,cg17752576,cg18972349,cg23509665,cg25832123,cg26211126,cg00497472,cg01930242,cg02350535,cg02453698,cg02617981,cg03239665,cg03724752,cg03799405,cg04658601,cg04742135,cg13014866,cg14127567,cg14579651,cg21333208,cg21387009,cg2…
ITGB1P1	0.0061618				cg04738220,cg03042281,cg05613364,cg16614288,cg17022038	cg03718353,cg05105646,cg17640147,cg22335882	cg04738220,cg03042281,cg05613364,cg16614288,cg17022038	cg25302730,cg03718353,cg05105646,cg12564151,cg22335882	cg04738220,cg03042281,cg05613364,cg16614288,cg17022038	cg03023681,cg03718353,cg05105646,cg12564151,cg17640147,cg22979083
JARID2	0.652369		cg14024937,cg23431444	cg14024937	cg08421910,cg10301879,cg23652814,cg11731414,cg20871346,cg02096172		cg14024937,cg23431444,cg08421910,cg10301879,cg11731414,cg13084569,cg02096172		cg14024937,cg08421910,cg08821937,cg10301879,cg23652814,cg11731414,cg13084569,cg02096172
JMJD6	0.0541751	cg19083265	cg19083265	cg19083265	cg19083265,cg08972916		cg19083265,cg19954448		cg19083265,cg09580922,cg19954448,cg08972916
JUND	0.0538959	cg03042281,cg05613364,cg16614288,cg17022038	cg03042281,cg05613364,cg16614288,cg17022038	cg03042281,cg05613364,cg16614288,cg17022038	cg03042281,cg05613364,cg16614288,cg17022038,cg04738220	cg23155625,cg00272484,cg01034973,cg01040361,cg02851167,cg04002944,cg05048685,cg05202073,cg05981406,cg08217567,cg08994061,cg09236762,cg10827559,cg11211512,cg11490865	cg03042281,cg05613364,cg16614288,cg17022038,cg04738220	cg00272484,cg01034973,cg01040361,cg02851167,cg05048685,cg05202073,cg05981406,cg08217567,cg08994061,cg09236762,cg10827559,cg11211512	cg03042281,cg05613364,cg16614288,cg17022038,cg04738220	cg00766368,cg10673192,cg17290943,cg23155625,cg26328150,cg00272484,cg01034973,cg02635875,cg02851167,cg04002944,cg05048685,cg05202073,cg05981406,cg08217567,cg08994061,cg10827559,cg11211512,cg11490865,cg21210370
KANK2	0.812409
KAT6B	0.792528				cg01063935,cg01960748,cg07786995,cg08421910,cg10234511,cg10301879,cg11750962,cg12999120,cg14529891,cg18972349,cg21811853,cg23652814,cg24293689,cg24453604,cg00233779,cg00706833,cg02092807,cg03861532,cg04192168,cg08389497,cg08451978,cg08904630,cg12473257,cg13626676,cg16352527,cg17575314,cg21644316,cg23049079,cg03332903,cg24716640,cg10596537,cg14956836,cg16509336,cg22019806,cg04014805,cg08613327,cg0…	cg11126205,cg01553335,cg03905247,cg10996589,cg16596859,cg18693141,cg19341309,cg23313416,cg26214431,cg01137792,cg00748427,cg02033124,cg10888242,cg15941779,cg27297558	cg01063935,cg08421910,cg08876437,cg10234511,cg10301879,cg10555744,cg11750962,cg14529891,cg21811853,cg24293689,cg24453604,cg00706833,cg02092807,cg03639964,cg03861532,cg08079166,cg08904630,cg13626676,cg14024937,cg17575314,cg21644316,cg23049079,cg23431444,cg03332903,cg24716640,cg10596537,cg16509336,cg19008877,cg17171920,cg23877683,cg04984663,cg05453337,cg16026813,cg16314733,cg20289746,cg23461741,cg0…	cg11126205,cg01553335,cg03905247,cg10996589,cg16596859,cg19341309,cg23313416,cg23556205,cg26214431,cg01137792,cg01905690,cg15941779	cg01063935,cg01960748,cg07786995,cg07971745,cg08421910,cg08821937,cg10301879,cg11750962,cg12999120,cg14176804,cg18972349,cg19243717,cg19897979,cg21811853,cg23652814,cg24293689,cg24453604,cg00233779,cg00706833,cg02092807,cg03639964,cg03861532,cg04192168,cg08079166,cg08451978,cg08904630,cg10024484,cg12473257,cg13626676,cg14024937,cg17575314,cg01096640,cg03332903,cg22618720,cg10596537,cg16509336,cg1…	cg11126205,cg11119301,cg01553335,cg10996589,cg16596859,cg18693141,cg19341309,cg19896142,cg01137792,cg02888744,cg01905690,cg02033124,cg18947676
KATNAL1	0.975637	cg25809502	cg06872019	cg03284642,cg06872019	cg12677163,cg14355321,cg18442992,cg25809502	cg19497523,cg22672431	cg06872019,cg00445591,cg10329331,cg14355321,cg15145174,cg18442992,cg25302730	cg19008877,cg19497523,cg22672431	cg06872019,cg00445591,cg03284642,cg01886570,cg03023681,cg10329331,cg14355321,cg14679463,cg15145174	cg17063143,cg19497523
KB-1269D1.8	0.744522
KCNH1	0.74459					cg05087008		cg05087008		cg05087008
KCNH2	0.0189424	cg09969528,cg24251111	cg05890154,cg24251111	cg00491428,cg05890154,cg09969528,cg24251111,cg27101452	cg09969528,cg24251111		cg05890154,cg24251111,cg13131455		cg27101452,cg00491428,cg05890154,cg09969528,cg24251111,cg13131455
KCNIP4	0.282029				cg01464067,cg12764231,cg17470198,cg03174768,cg23291145,cg27560781,cg18497811		cg17470198,cg03174768,cg27560781,cg18497811		cg17470198,cg17997207,cg03174768,cg23291145,cg27560781,cg18497811
KCNN1	0.903488	cg03042281,cg05613364,cg16614288,cg17022038	cg03042281,cg05613364,cg16614288,cg17022038	cg03042281,cg05613364,cg16614288,cg17022038	cg03042281,cg05613364,cg16614288,cg17022038,cg04738220	cg00272484,cg01034973,cg01040361,cg02851167,cg04002944,cg05048685,cg05202073,cg05981406,cg08217567,cg08994061,cg09236762,cg10827559,cg11211512,cg11490865	cg03042281,cg05613364,cg16614288,cg17022038,cg04738220	cg00272484,cg01034973,cg01040361,cg02851167,cg05048685,cg05202073,cg05981406,cg08217567,cg08994061,cg09236762,cg10827559,cg11211512	cg03042281,cg05613364,cg16614288,cg17022038,cg04738220	cg00272484,cg01034973,cg02635875,cg02851167,cg04002944,cg05048685,cg05202073,cg05981406,cg08217567,cg08994061,cg10827559,cg11211512,cg11490865,cg21210370
KCTD12	0.125406			cg19896142	cg21387009,cg04703009	cg03585084,cg00538888,cg08787083,cg25826721	cg04703009,cg11489971	cg03585084,cg00538888,cg08787083,cg25826721	cg19896142,cg21387009,cg04703009	cg00538888,cg08787083,cg25826721
KCTD20	0.728989				cg14218053,cg17471193,cg17755604,cg18188079,cg21293943,cg21697252,cg22402769,cg24216233,cg26351951		cg01156370,cg14218053,cg15137396,cg17755604,cg18188079,cg21697252,cg22402769,cg22709071,cg22880122,cg23814714,cg24216233,cg25369058		cg26159735,cg01156370,cg14218053,cg15137396,cg17471193,cg17755604,cg18188079,cg21293943,cg22402769,cg22709071,cg22880122,cg25369058
KCTD21-AS1	0.13989				cg00245896,cg00317585,cg00484466,cg00733838,cg00861207,cg01736389,cg02366519,cg03332903,cg04340567,cg06050631,cg10873507,cg10896827,cg12632249,cg12639279,cg14333520,cg14414501,cg14742802,cg15850065,cg16240750,cg18270285,cg19358568,cg22200727,cg23857700,cg24430322,cg25072393,cg25123881,cg25310559,cg25771730,cg27196131,cg00071210,cg00424166,cg00941824,cg03661570,cg07918933,cg12668216,cg13613180,cg1…	cg06050631,cg02632203	cg00245896,cg00317585,cg00484466,cg00733838,cg00861207,cg01736389,cg03332903,cg04340567,cg08791953,cg10896827,cg12632249,cg12639279,cg14333520,cg14414501,cg14742802,cg16240750,cg18270285,cg18574219,cg19848118,cg21091226,cg21367866,cg22200727,cg23857700,cg24430322,cg25072393,cg25310559,cg25771730,cg00941824,cg01621835,cg01705005,cg06071824,cg12668216,cg13349742,cg13613180,cg13748794,cg18282441		cg00317585,cg01736389,cg03332903,cg06050631,cg08049745,cg10873507,cg10896827,cg12632249,cg12639279,cg14333520,cg14742802,cg15850065,cg16240750,cg19358568,cg23857700,cg25072393,cg25123881,cg25771730,cg00071210,cg00424166,cg01621835,cg07918933,cg13613180,cg13748794,cg15327380,cg22060817,cg26935328	cg06050631,cg00785620,cg21568206
KCTD3	0.269449						cg02453698		cg06826449,cg02453698
KCTD9	0.478954				cg20794351,cg22134757,cg07088770		cg20794351,cg22134757,cg24911388,cg25072880,cg12508856		cg22134757,cg24911388,cg00002190,cg06784232
KHSRP	0.00504602	cg11265725		cg11265725	cg11265725			cg20354485	cg11265725	cg20354485
KIAA0922	0.398614				cg18345406,cg17905188,cg19780308		cg01578875,cg19780308		cg18345406,cg03685562,cg01578875,cg17905188,cg19780308
KIAA1524	0.0109791				cg08451978,cg21644316,cg05507514,cg07061426,cg08931849,cg09007290,cg11160408,cg14339848,cg16670940,cg20893532,cg25661931,cg26134751,cg27104413,cg27384355		cg21644316,cg00445591,cg05507514,cg08931849,cg09007290,cg11160408,cg14339848,cg16670940,cg20677019,cg20893532,cg21511415,cg27384355		cg08451978,cg00445591,cg05507514,cg07061426,cg08931849,cg09007290,cg14339848,cg16670940,cg18358061,cg20893532,cg21511415,cg23079522,cg25213968,cg26134751,cg07881496,cg21445764,cg27384355
KIAA2018	0.196243	cg21644316	cg21644316		cg21644316,cg08451978,cg05507514,cg07061426,cg08931849,cg09007290,cg11160408,cg14339848,cg16670940,cg20893532,cg25661931,cg26134751,cg27104413,cg27384355		cg21644316,cg00445591,cg05507514,cg08931849,cg09007290,cg11160408,cg14339848,cg16670940,cg20677019,cg20893532,cg21511415,cg27384355		cg08451978,cg00445591,cg05507514,cg07061426,cg08931849,cg09007290,cg14339848,cg16670940,cg18358061,cg20893532,cg21511415,cg23079522,cg25213968,cg26134751,cg07881496,cg21445764,cg27384355	cg06448249
KIF11	0.00014961				cg00424166,cg01500115,cg01549977,cg01553335,cg01556677,cg02632203,cg03079698,cg03332903,cg04016660,cg06050631,cg06709610,cg08421910,cg08843623,cg09488200,cg09591886,cg09729395,cg10036075,cg10301879,cg10585621,cg10873507,cg10896827,cg11248493,cg12434898,cg13748794,cg14218053,cg15074789,cg15813095,cg15946337,cg16770774,cg17471193,cg17755604,cg17874109,cg18188079,cg18345406,cg19738882,cg20427090,cg2…	cg06476964,cg08915171,cg10888242,cg19968179,cg20265528,cg22049342,cg23627246,cg23720063,cg01188562,cg04650238,cg10809134,cg11103296,cg14355321,cg16575444,cg20427090,cg27104413,cg27384355,cg11449873,cg17258537,cg05132118,cg11527168,cg13370010,cg08949428,cg15690853,cg20769997,cg01137792,cg00748427,cg02033124,cg15941779,cg27297558	cg01156370,cg01549977,cg01553335,cg01561259,cg01621835,cg01705005,cg02876276,cg03079698,cg03332903,cg06709610,cg06814469,cg08297616,cg08421910,cg08843623,cg09729395,cg10036075,cg10301879,cg10585621,cg10896827,cg11248493,cg12434898,cg12793314,cg13349742,cg13748794,cg14024937,cg14218053,cg15074789,cg15137396,cg15815120,cg15946337,cg17642201,cg17755604,cg18188079,cg18282441,cg18605975,cg18665526,cg1…	cg02202315,cg10524687,cg19001909,cg19968179,cg20042612,cg22049342,cg23627246,cg23720063,cg04650238,cg08079166,cg10809134,cg11103296,cg14355321,cg20427090,cg23053537,cg24911388,cg25302730,cg27384355,cg02145002,cg05624954,cg03173528,cg05132118,cg06872019,cg11527168,cg12939797,cg13370010,cg08949428,cg20769997,cg01137792,cg01905690,cg15941779	cg00276788,cg00424166,cg00797500,cg01156370,cg01549977,cg01553335,cg01556677,cg01621835,cg02876276,cg03332903,cg04016660,cg04208312,cg05254946,cg06050631,cg06709610,cg06814469,cg07969497,cg08421910,cg08821937,cg08843623,cg10036075,cg10301879,cg10585621,cg10873507,cg10896827,cg11143131,cg11248493,cg11876566,cg13748794,cg14024937,cg14218053,cg15074789,cg15137396,cg15536947,cg15813095,cg15815120,cg1…	cg02202315,cg08915171,cg10524687,cg12705171,cg18021203,cg20265528,cg22049342,cg22974337,cg23627246,cg23720063,cg26574325,cg01886570,cg03023681,cg08079166,cg10809134,cg11103296,cg14355321,cg21445764,cg23053537,cg24911388,cg27384355,cg02145002,cg05624954,cg11449873,cg03284642,cg06872019,cg11527168,cg13370010,cg08949428,cg20769997,cg01137792,cg02888744,cg01905690,cg02033124,cg18947676
KIF14	0.00217115	cg16529686	cg16529686
KIF15	0.0320132				cg25920857
KIF18A	0.00433504	cg01418645,cg18354203	cg01418645,cg18354203	cg18354203	cg01418645,cg10896827,cg13918206,cg15598069,cg18354203,cg19968179,cg21236655,cg01922697,cg13620490,cg14631576,cg19025272,cg21245684,cg15813095	cg26619790,cg10293824,cg13739066	cg01418645,cg10896827,cg15598069,cg18354203,cg19968179,cg01922697,cg13620490,cg14350544,cg14631576,cg19025272,cg23331603	cg10293824,cg13739066,cg18239942	cg10896827,cg15598069,cg18021203,cg18354203,cg22974337,cg01922697,cg14631576,cg19025272,cg21245684,cg15813095,cg19960165,cg23331603	cg26619790,cg10293824,cg18239942
KIF18B	0.0811101	cg15889768	cg15889768	cg15889768				cg26154631		cg12069132,cg18425586,cg26154631
KIF20A	0.0134506	cg19951297	cg19951297	cg19951297			cg18665526		cg11143131
KIF20B	2.08431e-05				cg01137792,cg14218053,cg17471193,cg17755604,cg18188079,cg21293943,cg21697252,cg22402769,cg24216233,cg26351951,cg06050631,cg25239095,cg06880895,cg07918933,cg13371627,cg17219656,cg20282303,cg25878744,cg00233779,cg00706833,cg02092807,cg03861532,cg12473257,cg26116112,cg04014805,cg08389497,cg08613327,cg08904630,cg09850478,cg14956836,cg16352527,cg16509336,cg17575314,cg23049079,cg24716640,cg04984663,cg1…	cg20794351,cg22134757,cg00492784,cg01056242,cg02380715,cg02656049,cg04013561,cg10816846,cg14034782,cg14242771,cg18603787,cg18725348,cg19198993,cg21074413,cg25139963,cg01137792,cg00748427,cg02033124,cg10888242,cg15941779,cg27297558	cg01137792,cg01156370,cg14218053,cg15137396,cg17755604,cg18188079,cg21697252,cg22402769,cg22709071,cg22880122,cg23814714,cg24216233,cg25369058,cg23877683,cg24741744,cg09278904,cg13371627,cg15393025,cg17219656,cg17466474,cg20282303,cg22036872,cg25878744,cg00706833,cg02092807,cg03861532,cg03639964,cg08904630,cg16509336,cg17171920,cg17575314,cg19008877,cg23049079,cg24716640,cg04984663,cg05453337,cg1…	cg20794351,cg22134757,cg24911388,cg25072880,cg00492784,cg01056242,cg02380715,cg02656049,cg04013561,cg06934004,cg10816846,cg11594260,cg13475977,cg14034782,cg14242771,cg18603787,cg18725348,cg19198993,cg19887547,cg20847762,cg21074413,cg25130831,cg25139963,cg01137792,cg01905690,cg15941779	cg01137792,cg01156370,cg02888744,cg14218053,cg15137396,cg17471193,cg17755604,cg18188079,cg21293943,cg22402769,cg22709071,cg22880122,cg25369058,cg26159735,cg06050631,cg14176804,cg24741744,cg25239095,cg06826449,cg06880895,cg07918933,cg07969497,cg13371627,cg17219656,cg25878744,cg00233779,cg00706833,cg02092807,cg03861532,cg12473257,cg22618720,cg26116112,cg03639964,cg04014805,cg08904630,cg16509336,cg1…	cg00002190,cg06784232,cg22134757,cg24911388,cg00492784,cg01056242,cg02656049,cg04013561,cg04455286,cg06934004,cg10816846,cg11414507,cg14034782,cg18603787,cg18725348,cg21074413,cg25139963,cg19896142,cg01137792,cg02888744,cg01905690,cg02033124,cg18947676
KIF23	0.00473223				cg04192168		cg08079166,cg18965213,cg09393834		cg02599385,cg04192168,cg08079166,cg09393834
KIF2C	0.00119588					cg00875476,cg02047601,cg02113368,cg02418175,cg03207667,cg05425936,cg05670885,cg06795634,cg08824220,cg12401003,cg13259063,cg13751138,cg13799970,cg14275445,cg17352462,cg18305652,cg18308755,cg25782256,cg27136914		cg00875476,cg02047601,cg02113368,cg02418175,cg03207667,cg05425936,cg05670885,cg06024796,cg08824220,cg12053971,cg13259063,cg13799970,cg14275445,cg17352462,cg18308755,cg25782256,cg27136914	cg07186730	cg00875476,cg02418175,cg03207667,cg05425936,cg05670885,cg12401003,cg13259063,cg13751138,cg13799970,cg14275445,cg17352462,cg18308755,cg25782256,cg27136914
KIF3A	0.59764			cg11143131			cg18665526		cg11143131
KITLG	0.40974	cg11126205	cg11126205	cg11126205	cg00874873,cg10873507,cg11126205,cg16601904,cg03041824,cg04798919,cg07264586,cg08241368,cg11456145,cg16063474,cg19599165,cg16663025,cg21501412,cg22244305	cg15598069	cg11126205,cg16601904,cg03041824,cg04869949,cg16063474,cg04175604,cg05886453,cg09773537,cg16663025,cg21501412,cg22244305	cg15598069	cg10406526,cg10873507,cg11126205,cg14323873,cg23330051,cg03041824,cg04798919,cg04869949,cg07264586,cg11119301,cg16063474,cg04175604,cg05886453,cg16663025,cg21501412,cg23866403,cg22244305	cg15598069
KLF16	0.365497	cg00874873,cg00994936,cg16601904,cg19497523,cg22672431	cg16601904,cg19497523,cg22672431	cg00994936,cg10406526,cg14323873,cg19497523	cg00994936,cg22672431	cg07721042	cg22672431	cg07721042	cg00994936
KLF2	0.0179985	cg04738220	cg04738220	cg04738220	cg04738220,cg03042281,cg05613364,cg16614288,cg17022038	cg03718353,cg05105646,cg17640147,cg22335882	cg04738220,cg03042281,cg05613364,cg16614288,cg17022038	cg03718353,cg05105646,cg12564151,cg22335882	cg04738220,cg03042281,cg05613364,cg16614288,cg17022038	cg03718353,cg05105646,cg12564151,cg17640147,cg22979083
KLF6	0.138454	cg02995791,cg05664352	cg02995791,cg10291105,cg26212135	cg14700524,cg26190381	cg00019511,cg00105753,cg00190545,cg00233779,cg00374717,cg00400948,cg00424166,cg00706833,cg00707814,cg00748427,cg00823110,cg00874873,cg00889627,cg00912247,cg00994936,cg01056242,cg01063935,cg01137792,cg01183860,cg01188562,cg01248385,cg01464067,cg01469132,cg01500115,cg01549977,cg01553335,cg01556677,cg01592258,cg01603234,cg01768868,cg01960748,cg02014014,cg02033124,cg02092807,cg02133716,cg02248235,cg0…	cg00030432,cg00071210,cg00105753,cg00203736,cg00245896,cg00272484,cg00389036,cg00393546,cg00424166,cg00424286,cg00484466,cg00492784,cg00538888,cg00733838,cg00861207,cg00875476,cg00941824,cg01034973,cg01040361,cg01043076,cg01056242,cg01063935,cg01119700,cg01121840,cg01418645,cg01464067,cg01471203,cg01553335,cg01556677,cg01670896,cg01716474,cg01736389,cg01783730,cg01861634,cg01881688,cg01886004,cg0…	cg00019511,cg00400948,cg00445591,cg00706833,cg00758797,cg00801068,cg00823110,cg00889627,cg00929655,cg01056242,cg01063935,cg01137792,cg01156370,cg01183860,cg01248385,cg01252513,cg01284192,cg01549977,cg01553335,cg01561259,cg01578875,cg01603234,cg01621835,cg01705005,cg01761362,cg01854499,cg01905690,cg01935989,cg02014014,cg02092807,cg02133716,cg02145002,cg02200944,cg02202315,cg02380715,cg02390715,cg0…	cg00030432,cg00203736,cg00245896,cg00272484,cg00292432,cg00393546,cg00424286,cg00484466,cg00492784,cg00538888,cg00660384,cg00733838,cg00758797,cg00766322,cg00801068,cg00861207,cg00875476,cg00941824,cg01034973,cg01040361,cg01056242,cg01063935,cg01119700,cg01156370,cg01418645,cg01471203,cg01553335,cg01621835,cg01716474,cg01736389,cg01854499,cg01861634,cg01896918,cg01898553,cg01922697,cg01971085,cg0…	cg00105753,cg00233779,cg00276788,cg00400948,cg00424166,cg00445591,cg00706833,cg00783877,cg00785620,cg00797500,cg00823110,cg00889627,cg00912247,cg00962000,cg00994936,cg01056242,cg01063935,cg01137792,cg01156370,cg01176720,cg01183860,cg01469132,cg01549977,cg01553335,cg01556677,cg01578875,cg01621835,cg01761362,cg01854499,cg01886570,cg01905690,cg01935989,cg01960748,cg02004165,cg02033124,cg02092807,cg0…	cg00002190,cg00071210,cg00105753,cg00272484,cg00292432,cg00424166,cg00492784,cg00538888,cg00660384,cg00701051,cg00766368,cg00797500,cg00875476,cg00962000,cg01034973,cg01043076,cg01056242,cg01063935,cg01121840,cg01156370,cg01176720,cg01388437,cg01553335,cg01556677,cg01621835,cg01736389,cg01783730,cg01854499,cg01861634,cg01881688,cg01886570,cg01922580,cg01922697,cg02096172,cg02145002,cg02202315,cg0…
KLK14	0.121055	cg11992783		cg16234274	cg11992783				cg16234274
KMO	0.541512				cg06880895,cg25878744	cg13613180,cg04586748,cg16246188	cg09278904,cg15393025,cg17466474,cg22036872,cg25878744	cg13613180,cg04586748,cg16246188,cg25932566	cg06880895,cg25878744	cg13613180,cg25932566
KNSTRN	0.023559	cg15171791,cg18531351	cg09395718,cg15171791,cg18531351	cg15171791,cg18531351	cg15171791,cg18531351	cg08421910,cg10301879,cg23652814	cg15171791,cg18531351,cg09395718,cg17171920	cg08421910,cg10301879,cg13084569	cg15171791,cg18531351,cg17171920,cg20384325	cg10845147,cg08421910,cg08821937,cg10301879,cg23652814,cg13084569
KPNA2	0.011268	cg00374717		cg15536947	cg00374717			cg17805068
KPNA3	0.0582356				cg03381604,cg10938478,cg02133716,cg01063935,cg10234511,cg11750962,cg24293689,cg24453604,cg27067575	cg12280664,cg19918488,cg17905188	cg01854499,cg10938478,cg02133716,cg01063935,cg05708629,cg10234511,cg11750962,cg24293689,cg24453604,cg00445591	cg12280664,cg19918488	cg01854499,cg03381604,cg20067338,cg01063935,cg11750962,cg19243717,cg24293689,cg24453604,cg00445591,cg18650827	cg12280664,cg19918488,cg17905188,cg17374433
LAMP1	0.660333	cg01248385,cg04402088,cg04458317,cg05892806,cg09294084,cg09556940,cg10072464,cg10223989,cg13450266,cg13807343,cg14074878,cg15893779,cg21893960,cg22186503,cg22981175,cg26446593	cg01248385,cg03049340,cg03542208,cg04402088,cg05892806,cg05907821,cg09294084,cg09556940,cg10072464,cg10223989,cg13450266,cg13807343,cg14074878,cg15893779,cg16521443,cg21893960,cg22981175,cg26446593	cg04402088,cg05892806,cg06903325,cg09294084,cg13450266,cg15893779,cg21464674,cg21893960,cg22981175	cg00073794,cg01248385,cg04458317,cg09294084,cg09556940,cg10072464,cg10223989,cg10738041,cg13450266,cg13807343,cg14074878,cg15893779,cg22186503,cg22981175,cg26446593,cg02014014,cg05519658,cg16645705,cg17494585,cg22359623,cg05366024,cg07673103,cg21453595,cg24371155,cg03381604,cg10938478,cg07721042,cg16090330,cg01847206,cg02705758,cg04494562,cg08342966,cg08949428,cg15690853,cg20769997,cg22575966,cg2…	cg00874873,cg16601904,cg25633284,cg09820865,cg12226006,cg16499947,cg24571086	cg01248385,cg03049340,cg03542208,cg05907821,cg09294084,cg09556940,cg10072464,cg10223989,cg10738041,cg13450266,cg13807343,cg14074878,cg15893779,cg22981175,cg26446593,cg06357549,cg02014014,cg13347354,cg00801068,cg02650705,cg16645705,cg17494585,cg22051925,cg22359623,cg06894723,cg07673103,cg12746120,cg21453595,cg26583725,cg01854499,cg10938478,cg07721042,cg16090330,cg01847206,cg02453698,cg04494562,cg0…	cg12561474,cg26102082,cg16601904,cg25633284,cg03376481,cg09820865,cg12458020,cg24571086	cg00073794,cg09294084,cg10738041,cg13450266,cg15893779,cg21464674,cg22981175,cg06357549,cg03755522,cg05519658,cg16645705,cg22359623,cg21453595,cg23338668,cg24371155,cg01854499,cg03381604,cg16090330,cg02453698,cg04494562,cg08342966,cg08949428,cg20769997,cg22575966,cg25221774,cg27112339	cg12561474,cg26102082,cg17997207,cg10406526,cg25633284
LAYN	0.150012		cg26059977	cg21747628	cg17470198,cg27067575,cg04703009,cg05801627,cg11020333,cg13972986,cg20071624,cg21780711,cg06096452,cg17263013,cg19615711,cg04586748,cg16246188,cg26706187	cg10325668	cg16049367,cg17470198,cg04703009,cg05038367,cg05801627,cg11489971,cg13972986,cg15145174,cg21780711,cg26059977,cg06096452,cg10107248,cg19079233,cg04586748,cg08501301,cg16246188,cg25932566,cg26706187	cg04016113,cg10325668	cg16049367,cg17470198,cg18650827,cg21747628,cg04703009,cg07834314,cg11020333,cg13972986,cg15145174,cg21780711,cg06096452,cg17263013,cg19615711,cg25932566
LBP	0.366362					cg11527168		cg11527168		cg11527168
LDHAL6B	0.722282
LENG9	0.909401	cg11456145			cg11456145
LIG3	0.393854
LINC00294	0.25218				cg18345406,cg18497811,cg07978494,cg08306614,cg10182092,cg10542336,cg10784273,cg11611932,cg16149138,cg03935448,cg08972916,cg07088770,cg20794351,cg22134757,cg23155625,cg13620490,cg14631576,cg08322234,cg13482814,cg13558899,cg15813095,cg01418645,cg01922697,cg18354203	cg11481223,cg12727138,cg22359623,cg11856036,cg00019511,cg06955979,cg18085033,cg18627429,cg02464901,cg10293824,cg13739066	cg18497811,cg08306614,cg10182092,cg10784273,cg11611932,cg13814990,cg17805068,cg26645494,cg12508856,cg20794351,cg22134757,cg24911388,cg25072880,cg13620490,cg14350544,cg14631576,cg05347965,cg08322234,cg13558899,cg22233512,cg23331603,cg01418645,cg01922697,cg18354203	cg06872019,cg12727138,cg14330143,cg22359623,cg06756385,cg11856036,cg00019511,cg06955979,cg18085033,cg18627429,cg02464901,cg10293824,cg13739066,cg18239942	cg18345406,cg18497811,cg07978494,cg08306614,cg10182092,cg10542336,cg10784273,cg13814990,cg15056772,cg23509665,cg26211126,cg26314566,cg26645494,cg03935448,cg08972916,cg19861078,cg00766368,cg04050696,cg10673192,cg17290943,cg22134757,cg23155625,cg24911388,cg26328150,cg14631576,cg19960165,cg05347965,cg08322234,cg13558899,cg15813095,cg23331603,cg01922697,cg18354203	cg06872019,cg11481223,cg12727138,cg22359623,cg11856036,cg06955979,cg18085033,cg18627429,cg02464901,cg10293824,cg18239942
LINC00410	0.950756				cg22871801,cg03075156,cg05939149,cg10156706,cg10809134,cg11449873,cg12256705,cg17258537	cg20948271	cg21693033,cg22871801,cg02145002,cg03075156,cg05624954,cg05939149,cg10809134	cg14406074	cg22871801,cg02004165,cg02145002,cg03075156,cg05624954,cg05939149,cg10156706,cg10809134,cg11449873,cg23330051	cg20948271
LINC00473	0.135124	cg00424286,cg07490689,cg08109681,cg11744817	cg00424286,cg06118056,cg07490689,cg11744817,cg22141696	cg07490689,cg11744817			cg22141696
LINC00562	0.778852				cg27067575		cg00445591		cg07186730,cg00445591,cg18650827	cg17374433
LINC00641	0.632763						cg20042612
LINC00707	0.187578	cg03124510	cg03124510	cg03124510	cg01137792,cg01418645,cg01464067,cg01922697,cg04494562,cg04586748,cg08322234,cg08949428,cg08972916,cg10873507,cg10896827,cg10969343,cg11126205,cg12764231,cg13482814,cg13558899,cg13620490,cg13918206,cg14328477,cg14631576,cg15598069,cg15690853,cg15813095,cg16246188,cg17470198,cg18354203,cg19025272,cg19083265,cg19968179,cg20769997,cg21236655,cg21245684,cg22244305,cg22575966,cg25221774,cg25643644,cg2…	cg00019511,cg00912247,cg01119700,cg01471203,cg01592258,cg02464901,cg04147741,cg06955979,cg08277679,cg10293824,cg11805401,cg13739066,cg13748794,cg15783703,cg16226004,cg18085033,cg18139928,cg18627429,cg18922542,cg21877010,cg23608075,cg24043286,cg26619790,cg01768868,cg05366024,cg07673103,cg07918933,cg08323238,cg10192797,cg00538888,cg03585084,cg04989813,cg08787083,cg09820865,cg10652915,cg12226006,cg1…	cg01137792,cg01418645,cg01922697,cg02911387,cg03376481,cg04494562,cg04586748,cg05347965,cg08322234,cg08949428,cg10896827,cg10969343,cg11126205,cg13558899,cg13620490,cg14328477,cg14350544,cg14631576,cg15598069,cg16246188,cg16568256,cg17470198,cg18354203,cg19025272,cg19079233,cg19083265,cg19954448,cg19968179,cg20769997,cg22233512,cg22244305,cg22575966,cg23331603,cg25221774,cg25932566,cg26706187,cg0…	cg00019511,cg00766322,cg01119700,cg01471203,cg01898553,cg01935989,cg02464901,cg05036013,cg06955979,cg10293824,cg13739066,cg13748794,cg16226004,cg18085033,cg18139928,cg18239942,cg18627429,cg18922542,cg07673103,cg10192797,cg02651776,cg08200851,cg00538888,cg03585084,cg04989813,cg07933035,cg08787083,cg09820865,cg10652915,cg12458020,cg13696436,cg16758809,cg16978910,cg20380470,cg24571086,cg25826721,cg2…	cg00002190,cg01137792,cg01922697,cg02888744,cg02911387,cg04494562,cg05347965,cg06784232,cg08322234,cg08949428,cg08972916,cg09080553,cg09580922,cg10873507,cg10896827,cg10969343,cg11119301,cg11126205,cg11143131,cg13558899,cg14328477,cg14631576,cg15598069,cg15813095,cg17470198,cg18021203,cg18354203,cg19025272,cg19083265,cg19954448,cg19960165,cg20769997,cg21245684,cg22244305,cg22575966,cg22974337,cg2…	cg00912247,cg01935989,cg02464901,cg06826120,cg06955979,cg08277679,cg10293824,cg11805401,cg13748794,cg14543291,cg16226004,cg18085033,cg18139928,cg18239942,cg18627429,cg23608075,cg26619790,cg07918933,cg10203440,cg23338668,cg08200851,cg00538888,cg04989813,cg08787083,cg13696436,cg20380470,cg25826721,cg09907439,cg14833024
LINC00997	0.662509			cg18021203	cg19968179,cg04525464,cg22408815,cg08306614,cg09696706,cg11611932,cg16149138		cg19968179,cg26154631,cg19079233,cg08306614,cg09696706,cg11611932,cg12476754,cg13814990,cg26645494		cg12069132,cg18021203,cg18425586,cg22974337,cg26154631,cg09080553,cg12705171,cg04525464,cg06634596,cg22408815,cg08306614,cg12476754,cg13814990,cg26314566,cg26645494
LINC01559	0.0171105				cg21791768,cg13014866	cg19747142	cg26154631,cg21791768,cg13014866,cg14579651	cg19747142	cg00783877,cg12069132,cg18425586,cg26154631,cg04141129,cg13014866,cg14579651	cg07484220,cg19747142
LIPA	0.74507				cg01137792,cg14218053,cg17471193,cg17755604,cg18188079,cg21293943,cg21697252,cg22402769,cg24216233,cg26351951,cg06050631,cg25239095,cg06880895,cg07918933,cg13371627,cg17219656,cg20282303,cg25878744,cg00233779,cg00706833,cg02092807,cg03861532,cg12473257,cg26116112,cg04014805,cg08389497,cg08613327,cg08904630,cg09850478,cg14956836,cg16352527,cg16509336,cg17575314,cg23049079,cg24716640,cg04984663,cg1…	cg20794351,cg22134757,cg00492784,cg01056242,cg02380715,cg02656049,cg04013561,cg10816846,cg14034782,cg14242771,cg18603787,cg18725348,cg19198993,cg21074413,cg25139963,cg01137792,cg00748427,cg02033124,cg10888242,cg15941779,cg27297558	cg01137792,cg01156370,cg14218053,cg15137396,cg17755604,cg18188079,cg21697252,cg22402769,cg22709071,cg22880122,cg23814714,cg24216233,cg25369058,cg23877683,cg24741744,cg09278904,cg13371627,cg15393025,cg17219656,cg17466474,cg20282303,cg22036872,cg25878744,cg00706833,cg02092807,cg03861532,cg03639964,cg08904630,cg16509336,cg17171920,cg17575314,cg19008877,cg23049079,cg24716640,cg04984663,cg05453337,cg1…	cg20794351,cg22134757,cg24911388,cg25072880,cg00492784,cg01056242,cg02380715,cg02656049,cg04013561,cg06934004,cg10816846,cg11594260,cg13475977,cg14034782,cg14242771,cg18603787,cg18725348,cg19198993,cg19887547,cg20847762,cg21074413,cg25130831,cg25139963,cg01137792,cg01905690,cg15941779	cg01137792,cg01156370,cg02888744,cg14218053,cg15137396,cg17471193,cg17755604,cg18188079,cg21293943,cg22402769,cg22709071,cg22880122,cg25369058,cg26159735,cg06050631,cg14176804,cg24741744,cg25239095,cg06826449,cg06880895,cg07918933,cg07969497,cg13371627,cg17219656,cg25878744,cg00233779,cg00706833,cg02092807,cg03861532,cg12473257,cg22618720,cg26116112,cg03639964,cg04014805,cg08904630,cg16509336,cg1…	cg00002190,cg06784232,cg22134757,cg24911388,cg00492784,cg01056242,cg02656049,cg04013561,cg04455286,cg06934004,cg10816846,cg11414507,cg14034782,cg18603787,cg18725348,cg21074413,cg25139963,cg19896142,cg01137792,cg02888744,cg01905690,cg02033124,cg18947676
LMBR1	0.159062	cg10182092,cg10784273	cg10182092,cg10784273	cg10182092,cg10784273	cg10182092,cg07978494,cg10542336,cg10784273		cg10182092,cg10784273,cg17805068		cg10182092,cg07978494,cg10542336,cg10784273,cg23509665,cg26211126,cg15056772
LMO4	0.739753			cg14993830		cg02289376,cg13454570,cg24509916	cg06814469,cg06191165	cg05856173	cg14993830,cg06814469,cg07969497	cg24509916
LNP1	0.245605	cg27104413,cg27384355	cg27384355	cg21445764,cg27384355	cg27104413,cg27384355,cg05507514,cg07061426,cg08451978,cg08931849,cg09007290,cg11160408,cg14339848,cg16670940,cg20893532,cg21644316,cg25661931,cg26134751		cg27384355,cg00445591,cg05507514,cg08931849,cg09007290,cg11160408,cg14339848,cg16670940,cg20677019,cg20893532,cg21511415,cg21644316		cg21445764,cg27384355,cg07881496,cg00445591,cg05507514,cg07061426,cg08451978,cg08931849,cg09007290,cg14339848,cg16670940,cg18358061,cg20893532,cg21511415,cg23079522,cg25213968,cg26134751
LPHN2	0.0372085		cg06191165				cg06191165,cg06814469		cg07969497,cg06814469,cg14993830
LPHN3	0.767532
LPIN2	0.618055
LPL	0.0170814			cg00002190,cg06784232	cg07088770,cg20794351,cg22134757		cg12508856,cg20794351,cg22134757,cg24911388,cg25072880		cg00002190,cg06784232,cg22134757,cg24911388
LRFN1	0.0152885			cg00276788,cg05254946,cg11876566,cg25720578					cg00276788,cg05254946,cg11876566,cg25720578
LRRC3	0.591208			cg21438602	cg06311906,cg18502618		cg18502618		cg21438602,cg18502618
LRRC58	0.0113795				cg11160408,cg14339848,cg16670940,cg20893532,cg25661931,cg07061426,cg08931849,cg09007290,cg05507514,cg26134751,cg08451978,cg21644316,cg27104413,cg27384355		cg00445591,cg11160408,cg14339848,cg16670940,cg20893532,cg21511415,cg08931849,cg09007290,cg20677019,cg05507514,cg21644316,cg27384355		cg00445591,cg14339848,cg16670940,cg20893532,cg21511415,cg25213968,cg18358061,cg07061426,cg08931849,cg09007290,cg05507514,cg23079522,cg26134751,cg08451978,cg07881496,cg21445764,cg27384355
LRRC8B	0.619286		cg06814469	cg06814469			cg06814469,cg06191165		cg06814469,cg14993830,cg07969497
LRRN3	0.281113
LSM14B	0.301935	cg21078065	cg21078065	cg21078065
LYG1	0.872003	cg22049342,cg23627246	cg22049342,cg23627246	cg22049342,cg23627246	cg06476964,cg22049342,cg23627246		cg02202315,cg22049342,cg23627246		cg02202315,cg22049342,cg23627246,cg26574325
LYRM7	0.55432						cg18665526		cg11143131
LZIC	0.150634	cg01063935,cg10234511,cg24293689	cg01063935,cg10234511,cg24293689	cg01063935,cg24293689	cg24453604,cg01063935,cg10234511,cg24293689,cg11750962	cg14631576,cg12076931,cg13996750,cg14178775,cg14364472,cg21181474	cg24453604,cg01063935,cg10234511,cg24293689,cg11750962,cg05708629	cg14631576,cg12076931,cg13996750,cg14178775,cg14364472,cg21181474	cg19243717,cg24453604,cg01063935,cg24293689,cg11750962	cg14631576,cg13996750,cg14178775,cg14364472,cg21181474
MAK16	0.806432
MAL2	0.560513				cg14355321,cg03381604,cg10938478,cg07264586		cg14355321,cg25302730,cg01854499,cg10938478		cg01886570,cg03023681,cg14355321,cg01854499,cg03381604,cg07264586
MAN1B1-AS1	0.0268088	cg02076964,cg12076931,cg13996750,cg14178775,cg14364472,cg21181474	cg12076931,cg13996750,cg14178775,cg14364472,cg14406074,cg21181474	cg13996750,cg14178775,cg14364472,cg21181474	cg02076964,cg12076931,cg13501446,cg13996750,cg14178775,cg14364472,cg21181474		cg14406074,cg12076931,cg13501446,cg13996750,cg14178775,cg14364472,cg21181474		cg13996750,cg14178775,cg14364472,cg21181474
MAP1S	0.220572	cg03042281,cg05613364,cg16614288,cg17022038	cg03042281,cg05613364,cg16614288,cg17022038	cg03042281,cg05613364,cg16614288,cg17022038	cg03042281,cg05613364,cg16614288,cg17022038,cg04738220	cg00272484,cg01034973,cg01040361,cg02851167,cg04002944,cg05048685,cg05202073,cg05981406,cg08217567,cg08994061,cg09236762,cg10827559,cg11211512,cg11490865	cg03042281,cg05613364,cg16614288,cg17022038,cg04738220	cg00272484,cg01034973,cg01040361,cg02851167,cg05048685,cg05202073,cg05981406,cg08217567,cg08994061,cg09236762,cg10827559,cg11211512	cg03042281,cg05613364,cg16614288,cg17022038,cg04738220	cg00272484,cg01034973,cg02635875,cg02851167,cg04002944,cg05048685,cg05202073,cg05981406,cg08217567,cg08994061,cg10827559,cg11211512,cg11490865,cg21210370
MAP2K3	0.50427
MAP3K3	0.0842144		cg21464975	cg14127567,cg21464975	cg03130292,cg08322234,cg13558899		cg21464975,cg05347965,cg08322234,cg13558899,cg22233512		cg14127567,cg21464975,cg05347965,cg08322234,cg13558899
MAP3K9	0.937692				cg01549977,cg10325668,cg14178821,cg00748427,cg02033124,cg10888242,cg15941779,cg27297558		cg01549977,cg10325668,cg14178821,cg14330143,cg01905690,cg15941779		cg01549977,cg14178821,cg00785620,cg01905690,cg02033124,cg18947676	cg21069500
MAPK6	0.0580406				cg15171791,cg18531351		cg09395718,cg15171791,cg17171920,cg18531351		cg15171791,cg17171920,cg18531351,cg20384325
MARCH1	0.135314
MARCKS	0.995849
MARCKSL1	0.859034		cg06357549	cg06357549			cg06357549		cg06357549
MARVELD1	0.00376235	cg13525013,cg16314733	cg16314733		cg00823110,cg01137792,cg04650238,cg10313197,cg16575444,cg27230472,cg00190545,cg10325668,cg11160408,cg12159837,cg13525013,cg14177325,cg14178821,cg14339848,cg16314733,cg19083265,cg20612875,cg20893532,cg23591139,cg00400948,cg00889627,cg10331922,cg15034659,cg17592667,cg18972349,cg22871801,cg24453604,cg01960748,cg10199857,cg14529891,cg21811853,cg09978546,cg11691383,cg16651441,cg20696050,cg26336213,cg2…	cg04525464,cg09850478,cg12193943,cg13525071,cg13620490,cg14424770,cg13843938,cg08949428,cg15690853,cg20769997,cg01137792,cg00748427,cg02033124,cg10888242,cg15941779,cg27297558	cg00823110,cg01137792,cg04650238,cg10313197,cg27230472,cg00445591,cg06191165,cg10325668,cg11160408,cg11314598,cg12159837,cg14178821,cg14330143,cg14339848,cg16314733,cg19083265,cg20893532,cg21511415,cg23591139,cg00400948,cg00889627,cg04624458,cg06357549,cg06814469,cg10331922,cg15034659,cg17592667,cg21693033,cg22871801,cg24453604,cg26903053,cg08876437,cg10199857,cg10555744,cg14529891,cg21811853,cg2…	cg12193943,cg26154631,cg13525071,cg13620490,cg19210349,cg13725340,cg08949428,cg20769997,cg01137792,cg01905690,cg15941779	cg00823110,cg01137792,cg02888744,cg27230472,cg00445591,cg12159837,cg14178821,cg14339848,cg19083265,cg19281677,cg20893532,cg21511415,cg25213968,cg27050407,cg00400948,cg00889627,cg06357549,cg06814469,cg07969497,cg07971745,cg14993830,cg17592667,cg18972349,cg19243717,cg22871801,cg24453604,cg01960748,cg10199857,cg19897979,cg21811853,cg21922512,cg09978546,cg11691383,cg16651441,cg20696050,cg26913186,cg0…	cg04525464,cg06634596,cg09080553,cg12193943,cg12069132,cg18425586,cg26154631,cg10098058,cg13525071,cg13843938,cg08949428,cg20769997,cg01137792,cg02888744,cg01905690,cg02033124,cg18947676
MCM10	0.00711621				cg01553335,cg06880895,cg09215936,cg10596537,cg18745279,cg20609302,cg25878744,cg26589665,cg01549977,cg01768868,cg10199857,cg10325668,cg13164164,cg14178821,cg15889768,cg20358227,cg26105956,cg27104413,cg01960748,cg14529891,cg19056700,cg21644316,cg21811853,cg22244305,cg25934824	cg01716474,cg00203736,cg05530630,cg08428266,cg13313339,cg14791395,cg18452131,cg23720063,cg25815893,cg26544377,cg13482814,cg00875476,cg02047601,cg02113368,cg02418175,cg03207667,cg03817164,cg05425936,cg05670885,cg06795634,cg08824220,cg09315662,cg10900641,cg12401003,cg13259063,cg13298691,cg13535416,cg13751138,cg13799970,cg14275445,cg14329644,cg14907310,cg14947466,cg16348742,cg17352462,cg17419660,cg1…	cg00929655,cg01553335,cg09278904,cg10596537,cg13375624,cg15393025,cg17466474,cg18745279,cg20609302,cg22036872,cg25878744,cg01549977,cg08501301,cg10199857,cg10325668,cg12561474,cg14178821,cg14330143,cg15889768,cg20358227,cg26102082,cg08876437,cg14529891,cg21644316,cg21811853,cg22244305,cg25934824	cg01716474,cg00203736,cg05530630,cg08428266,cg10524687,cg18452131,cg23720063,cg25815893,cg00875476,cg02047601,cg02113368,cg02418175,cg03207667,cg03817164,cg05425936,cg05670885,cg06024796,cg06678137,cg08824220,cg09659803,cg10900641,cg12053971,cg13259063,cg13535416,cg13799970,cg14024937,cg14275445,cg14329644,cg15790184,cg16348742,cg17352462,cg18308755,cg20781238,cg23431444,cg23458898,cg23726178,cg2…	cg01553335,cg06880895,cg09215936,cg10596537,cg12358698,cg18745279,cg20609302,cg25878744,cg01549977,cg10199857,cg12561474,cg13164164,cg14178821,cg15889768,cg20358227,cg26102082,cg27050407,cg01960748,cg21811853,cg22244305,cg07186730	cg13080137,cg05530630,cg10524687,cg13313339,cg23720063,cg00875476,cg02335306,cg02418175,cg03207667,cg03817164,cg05425936,cg05670885,cg10900641,cg12401003,cg13259063,cg13535416,cg13751138,cg13799970,cg14024937,cg14275445,cg14329644,cg14907310,cg16222896,cg16348742,cg17352462,cg18308755,cg23458898,cg25782256,cg26779330,cg27136914
MCM2	0.0735374		cg00445591	cg00445591	cg14339848,cg20893532,cg11160408,cg25661931,cg16670940,cg07061426,cg08931849,cg09007290,cg05507514,cg26134751,cg08451978,cg21644316,cg27104413,cg27384355		cg14339848,cg21511415,cg00445591,cg20893532,cg11160408,cg16670940,cg08931849,cg09007290,cg20677019,cg05507514,cg21644316,cg27384355		cg14339848,cg21511415,cg00445591,cg20893532,cg25213968,cg16670940,cg18358061,cg07061426,cg08931849,cg09007290,cg05507514,cg23079522,cg26134751,cg08451978,cg07881496,cg21445764,cg27384355	cg01096640
MCM7	0.130827	cg00030432	cg00030432
MCM9	0.240827				cg22060817				cg22060817
MDFIC	0.0737044
MED14	0.10661
MED14OS	0.469426
MED16	0.211144	cg00874873,cg00994936,cg16601904,cg22672431,cg25633284	cg16601904,cg22672431,cg25633284	cg00994936,cg10406526,cg14323873,cg25633284	cg00874873,cg16601904		cg16601904		cg10406526,cg14323873
MEF2D	0.818042	cg10199857	cg10199857	cg10199857	cg10199857,cg26105956		cg10199857		cg10199857
MELK	0.00024272
MEST	0.189253
MET	0.112297	cg26619790		cg26619790	cg26619790,cg03048162				cg26619790
MFAP3	0.16095								cg18650827
MFAP3L	0.0484913				cg00317585,cg01546472,cg02550069,cg10896827,cg15850065,cg25072393,cg25123881,cg27196131		cg00317585,cg01546472,cg02550069,cg10896827,cg21367866,cg25072393		cg00317585,cg01546472,cg02550069,cg10896827,cg15850065,cg25072393,cg25123881
MIA3	0.327167
MID1IP1-AS1	0.750832
MINK1	0.952469	cg23445114	cg23445114	cg23445114	cg23445114		cg23445114		cg23445114
MIR17HG	0.460793				cg04494562,cg08949428,cg15690853,cg20769997,cg22575966,cg25221774,cg01248385,cg01847206,cg02705758,cg04458317,cg05519658,cg08342966,cg09294084,cg09556940,cg10072464,cg10223989,cg13450266,cg13807343,cg14074878,cg15893779,cg16645705,cg21453595,cg22186503,cg22981175,cg24371155,cg25920857,cg26446593	cg03041824,cg08241368	cg04494562,cg06191165,cg08949428,cg20769997,cg22575966,cg25221774,cg00801068,cg01248385,cg01847206,cg02453698,cg02650705,cg03049340,cg03542208,cg05907821,cg06894723,cg08342966,cg09294084,cg09556940,cg10072464,cg10223989,cg12746120,cg13450266,cg13807343,cg14074878,cg15893779,cg16645705,cg21453595,cg22051925,cg22981175,cg26446593,cg26583725	cg03041824	cg04494562,cg08949428,cg20769997,cg22575966,cg25221774,cg02453698,cg05519658,cg08342966,cg09294084,cg13450266,cg15893779,cg16645705,cg21453595,cg21464674,cg22981175,cg24371155,cg27112339	cg11876566,cg03041824
MIR4500HG	0.727509				cg03239665,cg07264586,cg27360727		cg03239665,cg27360727		cg03239665,cg07264586,cg17736821,cg27360727
MIS12	0.28121				cg23445114		cg23445114		cg23445114
MIS18BP1	0.151236				cg01137792		cg01137792		cg01137792,cg02888744
MITF	0.496897				cg04432275,cg04014805		cg04432275		cg04014805
MKI67	0.000280035	cg00538888,cg08787083,cg10652915	cg00538888,cg08787083,cg10652915	cg00538888,cg08787083
MLANA	0.371259
MLK4	0.122645				cg05888583,cg11226042,cg14523948,cg18865725,cg22875527		cg05888583,cg11226042,cg14523948,cg18865725,cg22875527		cg05888583,cg11226042,cg14523948,cg18865725,cg22875527
MMD	0.0211674	cg18608206	cg18608206		cg18608206		cg18608206
MMP13	0.569091				cg00976328,cg01469132,cg03075156,cg03520448,cg04503297,cg05939149,cg07336426,cg08397828,cg09252301,cg09840328,cg10156706,cg10809134,cg11124360,cg12256705,cg19025272,cg19496479,cg23079012,cg23270712,cg23830590,cg23880198,cg25576093,cg00071210,cg00190545,cg00424166,cg00941824,cg12668216,cg13748794,cg19358568,cg22060817,cg27422807		cg00976328,cg01284192,cg03075156,cg04503297,cg05939149,cg07336426,cg08397828,cg09252301,cg09840328,cg10809134,cg19025272,cg25576093,cg00941824,cg01621835,cg12668216,cg13748794	cg24245840	cg01469132,cg02004165,cg03075156,cg03520448,cg04503297,cg05939149,cg07336426,cg08397828,cg09252301,cg09840328,cg10156706,cg10809134,cg11124360,cg14905665,cg19003183,cg19025272,cg19496479,cg21438602,cg23079012,cg23270712,cg23330051,cg25576093,cg00071210,cg00424166,cg01621835,cg13748794,cg19358568,cg22060817,cg26935328
MMP24	0.906427		cg22423984
MMS22L	0.0013364
MN1	0.152554	cg06004017	cg06004017		cg06004017,cg12343881,cg08613327	cg21453595,cg24371155,cg10072464	cg06004017,cg12343881	cg06894723,cg12746120,cg21453595,cg26583725,cg03049340,cg05907821,cg10072464	cg12343881	cg21453595,cg24371155
MORC2	0.306609				cg08613327,cg06004017,cg12343881	cg05519658,cg04402088,cg21893960	cg06004017,cg12343881	cg04402088,cg16521443,cg21893960	cg12343881	cg05519658,cg04402088,cg21893960
MPEG1	0.65134	cg16770774		cg16770774	cg16770774,cg08421910,cg10301879,cg23652814,cg03079698,cg10585621,cg12434898,cg15946337,cg20427090,cg25934824,cg25938891,cg03381604,cg03935448,cg04682911,cg07888246,cg10938478	cg08915171,cg20265528	cg02876276,cg08421910,cg10301879,cg14024937,cg23431444,cg01561259,cg03079698,cg10585621,cg12434898,cg15815120,cg15946337,cg18605975,cg20427090,cg25934824,cg25938891,cg01854499,cg03598366,cg07888246,cg10938478,cg20354485,cg26460578	cg02911387	cg16770774,cg02876276,cg08421910,cg08821937,cg10301879,cg14024937,cg23652814,cg10585621,cg15815120,cg15946337,cg18605975,cg01854499,cg03381604,cg03598366,cg03935448,cg13568432,cg20354485,cg26460578	cg08915171,cg20265528,cg02911387
MPRIP	0.954938				cg13164164,cg20358227	cg13313339,cg14791395,cg14825743	cg20358227	cg14825743	cg13164164,cg20358227	cg13313339,cg14825743
MRPL21	0.0969769	cg07444963,cg08353955,cg09435266,cg09743615,cg11049828,cg16794682,cg21052025,cg24040155,cg24121967,cg24283027,cg26509915	cg04710830,cg06375328,cg07444963,cg08353955,cg09435266,cg10281996,cg10486439,cg11049828,cg11234767,cg12289926,cg16794682,cg20195046,cg24040155,cg24121967,cg24283027,cg26509915	cg02104112,cg04710830,cg07444963,cg09743615,cg11049828,cg12289926,cg16794682,cg24040155,cg24121967,cg24283027,cg26213821,cg26509915	cg02966661,cg08323238,cg08915171	cg10226073,cg14391345,cg19738882,cg21796528,cg24230355	cg02966661,cg22767015	cg10226073,cg12793314,cg19738882,cg21796528,cg24230355	cg02966661,cg08915171,cg22767015	cg10226073,cg14391345,cg21796528
MRPS11	0.327254	cg18587059	cg18587059		cg14231966,cg18587059,cg09215936,cg18745279,cg20609302		cg00758797,cg14231966,cg18587059,cg00929655,cg13375624,cg18745279,cg20609302		cg14231966,cg09215936,cg18745279,cg20609302	cg19281677,cg27050407,cg12764611
MRPS12	0.0426608			cg00276788,cg05254946,cg11876566,cg25720578					cg00276788,cg05254946,cg11876566,cg25720578
MSRB3	0.342568	cg11527168	cg11527168,cg12048508	cg11527168	cg04525464,cg11527168,cg22408815,cg03381604,cg01960748,cg20794351,cg22134757,cg26214431,cg14529891,cg08397828,cg23079012,cg23880198	cg05366024,cg14631576,cg15889768	cg09757859,cg11527168,cg12048508,cg20794351,cg22134757,cg24911388,cg25072880,cg26214431,cg14529891,cg08397828	cg14631576,cg15889768	cg04525464,cg06634596,cg09757859,cg11527168,cg22408815,cg03381604,cg10950441,cg23105474,cg01960748,cg22134757,cg24911388,cg07971745,cg08397828,cg23079012	cg14631576,cg15889768
MTA1	0.773962	cg00912247,cg10293824,cg13739066,cg27286011	cg01935989,cg10293824,cg13739066,cg18239942	cg00912247,cg01935989,cg10293824,cg18239942	cg10293824,cg13739066,cg00912247,cg01592258,cg08277679,cg11805401,cg24043286,cg27286011,cg00019511,cg06955979,cg18085033,cg18627429,cg20469502		cg10293824,cg13739066,cg18239942,cg01935989,cg05036013,cg00019511,cg06955979,cg18085033,cg18627429,cg20469502		cg10293824,cg18239942,cg00912247,cg01935989,cg08277679,cg11805401,cg14543291,cg06826120,cg06955979,cg18085033,cg18627429,cg20469502
MTFR2	0.00108905	cg03332903	cg03332903	cg03332903	cg03332903,cg06050631,cg19358568,cg00071210,cg00424166,cg00941824,cg12668216,cg13748794,cg27422807		cg03332903,cg00941824,cg01621835,cg12668216,cg13748794		cg03332903,cg06050631,cg19358568,cg00071210,cg00424166,cg01621835,cg13748794,cg26935328
MTHFD1L	0.010326	cg13748794	cg01621835,cg13748794	cg01621835,cg13748794	cg00424166,cg13748794,cg27422807,cg00071210,cg00941824,cg12668216,cg03332903,cg06050631,cg19358568		cg01621835,cg13748794,cg00941824,cg12668216,cg03332903		cg00424166,cg01621835,cg13748794,cg26935328,cg00071210,cg03332903,cg06050631,cg19358568
MTHFD2	0.0327249				cg03239665,cg27360727	cg15630599	cg04016113,cg03239665,cg27360727		cg00783877,cg03239665,cg17736821,cg27360727	cg15630599
MTHFSD	0.974998	cg07126126,cg08843623,cg17874109	cg07126126,cg08843623	cg08843623,cg17874109	cg17874109,cg07126126	cg22060817	cg07126126		cg17874109	cg22060817
MTMR9	0.745665
MTR	0.617347	cg17219656,cg20282303	cg17219656,cg20282303	cg17219656	cg17219656,cg20282303		cg17219656,cg20282303		cg17219656
MTRF1L	0.00507561
MTSS1L	0.136959									cg12705171
MTX3	0.239146
MXD3	0.611311				cg11449873,cg17258537		cg02145002,cg05624954		cg02145002,cg05624954,cg11449873,cg10845147
MYBL2	0.00209559
MYC	0.0475972	cg02133716	cg02133716	cg20067338	cg02133716,cg07721042		cg02133716,cg07721042		cg20067338
MYO10	0.316921
MYO19	0.13176	cg26534468		cg26534468
MYO1C	0.384561	cg04551967,cg08875357,cg08961558,cg12159837,cg14177325,cg17113147,cg20612875,cg23591139,cg26589485	cg11314598,cg12159837,cg17113147,cg23591139	cg08875357,cg08961558,cg12159837,cg18059383,cg26589485	cg12159837,cg14177325,cg20612875,cg23591139,cg04551967,cg08875357,cg08961558,cg26589485		cg11314598,cg12159837,cg23591139,cg08501301		cg12159837,cg08875357,cg08961558,cg18059383,cg26589485
MYO1E	5.07364e-05
MYOCD	0.496509	cg14661281			cg14661281	cg02303651,cg07978494,cg09314135,cg10542336,cg10784273,cg23540020,cg25832123		cg10784273,cg23540020,cg25832123		cg07978494,cg10542336,cg10784273,cg23509665,cg25832123,cg26211126
MZT1	0.00317835				cg08975850,cg25183214,cg20035127,cg23783862	cg14043593,cg16860712,cg00538888,cg08787083,cg25826721,cg01546472,cg04989813,cg10652915,cg11992783,cg13696436,cg19356629,cg20380470,cg27000233		cg13725340,cg16860712,cg00538888,cg08787083,cg25826721,cg01546472,cg04989813,cg07933035,cg10652915,cg13696436,cg16978910,cg20380470,cg27000233	cg08975850,cg25183214,cg27403388,cg20535966,cg23783862,cg19896142	cg16860712,cg00538888,cg08787083,cg25826721,cg01546472,cg04989813,cg13696436,cg20380470
NAB1	0.0321818				cg02464901	cg00748427,cg02033124,cg27297558,cg16765487	cg02464901,cg04869949	cg16765487	cg02464901,cg04869949	cg02033124,cg16765487
NADK2	0.980246				cg27067575
NANP	0.705987
NAPG	0.161385	cg25239095		cg25239095	cg25239095				cg25239095
NCAPG	0.00016207			cg17997207	cg01464067,cg12764231,cg17470198,cg03174768,cg23291145,cg27560781,cg18497811		cg17470198,cg03174768,cg27560781,cg18497811		cg17997207,cg17470198,cg03174768,cg23291145,cg27560781,cg18497811
NCK2	0.836992	cg00705730,cg20265528	cg17567602	cg00705730,cg17567602,cg20265528	cg00705730,cg20265528	cg18608206	cg17567602	cg18608206	cg00705730,cg17567602,cg20265528
NCOR2	0.0293266	cg03905247,cg10996589,cg18693141,cg19341309,cg23313416	cg03905247,cg10996589,cg19341309,cg23313416,cg23556205,cg27488738	cg10996589,cg18693141,cg19341309	cg03905247,cg10996589,cg18693141,cg19341309,cg22408815,cg23313416	cg04192168,cg06096452,cg19615711	cg03905247,cg10996589,cg19341309,cg23313416,cg23556205	cg06096452	cg10996589,cg18693141,cg19341309,cg22408815	cg00002190,cg04192168,cg06096452,cg06784232,cg19615711
NDE1	0.0371284
NDRG1	0.0544633		cg20354485	cg20354485	cg07888246		cg20354485,cg07888246		cg20354485
NDUFA8	0.329709
NDUFB8	0.744444	cg04984663,cg16026813	cg04984663,cg16026813	cg16026813	cg00019511,cg00874873,cg00912247,cg00994936,cg01188562,cg01549977,cg01592258,cg03042281,cg03381604,cg03552086,cg04105547,cg04431965,cg04538473,cg04738220,cg04984663,cg05180954,cg05485379,cg05578056,cg05613364,cg05742249,cg06287843,cg06655291,cg06955979,cg07264586,cg07338658,cg07502868,cg07786995,cg07994487,cg08277679,cg08333063,cg08421910,cg08439890,cg08799778,cg09011162,cg09080920,cg09616608,cg0…	cg00272484,cg01034973,cg01040361,cg01043076,cg01464067,cg01881688,cg02133716,cg02851167,cg03381604,cg03655884,cg03718353,cg03935448,cg04002944,cg04682911,cg05048685,cg05105646,cg05202073,cg05366024,cg05981406,cg07264586,cg07673103,cg07721042,cg07888246,cg08217567,cg08994061,cg09236762,cg10611331,cg10827559,cg10938478,cg11211512,cg11490865,cg11750962,cg13471521,cg14355321,cg17640147,cg18188079,cg1…	cg00019511,cg00445591,cg01252513,cg01549977,cg01705005,cg01854499,cg01935989,cg02200944,cg03042281,cg03552086,cg04105547,cg04170174,cg04431965,cg04538473,cg04738220,cg04984663,cg05036013,cg05113373,cg05180954,cg05578056,cg05613364,cg05742249,cg06191165,cg06287843,cg06655291,cg06814469,cg06955979,cg07338658,cg07502868,cg08333063,cg08421910,cg08439890,cg08799778,cg09011162,cg09080920,cg09395718,cg0…	cg00272484,cg01034973,cg01040361,cg01854499,cg02133716,cg02851167,cg03598366,cg03718353,cg04869949,cg05048685,cg05105646,cg05202073,cg05981406,cg07673103,cg07721042,cg07888246,cg08217567,cg08501301,cg08994061,cg09236762,cg10827559,cg10938478,cg11211512,cg11750962,cg12564151,cg13471521,cg13475977,cg14161369,cg14355321,cg17756521,cg18188079,cg19747142,cg20354485,cg20847762,cg21791768,cg22335882,cg2…	cg00445591,cg00797500,cg00912247,cg00994936,cg01176720,cg01549977,cg01854499,cg01886570,cg01935989,cg03023681,cg03042281,cg03381604,cg04105547,cg04170174,cg04538473,cg04738220,cg05180954,cg05578056,cg05613364,cg05742249,cg06280965,cg06287843,cg06814469,cg06826120,cg06955979,cg07264586,cg07338658,cg07502868,cg07786995,cg07969497,cg08277679,cg08421910,cg08799778,cg08821937,cg09011162,cg09075268,cg0…	cg00272484,cg00766368,cg01034973,cg01043076,cg01388437,cg01854499,cg01881688,cg01886570,cg02635875,cg02851167,cg03023681,cg03381604,cg03598366,cg03655884,cg03718353,cg03935448,cg04002944,cg04869949,cg05048685,cg05105646,cg05202073,cg05827089,cg05981406,cg06038470,cg07264586,cg08217567,cg08994061,cg10673192,cg10827559,cg10845147,cg11211512,cg11490865,cg11750962,cg12564151,cg12900489,cg13568432,cg1…
NECAP1	0.481856				cg04503297,cg19047226,cg19497523,cg20794351,cg22134757	cg04432275,cg02133716	cg04503297,cg13347354,cg19047226,cg19497523,cg20794351,cg22134757,cg24911388,cg25072880	cg04432275,cg07060908,cg02133716	cg03755522,cg04503297,cg19497523,cg22134757,cg24911388	cg06280965,cg07060908,cg07881496,cg20067338
NEDD4L	0.0964862					cg25768632	cg24741744		cg24741744	cg25768632
NEIL2	0.334023
NEIL3	0.0229712				cg01546472,cg02550069,cg10896827,cg00317585,cg15850065,cg25072393,cg25123881,cg27196131		cg01546472,cg02550069,cg10896827,cg00317585,cg21367866,cg25072393		cg01546472,cg02550069,cg10896827,cg00317585,cg15850065,cg25072393,cg25123881
NEK2	0.00747183					cg05087008		cg05087008		cg05087008
NEK7	0.352539
NELFA	0.300257	cg02350535,cg03799405,cg05307439,cg15986469	cg02350535,cg03799405,cg04742135,cg05307439,cg09447786,cg15986469,cg20099968	cg01930242,cg02350535,cg03799405,cg04742135					cg01930242
NEURL1	0.77174	cg20028483,cg23461741	cg05453337,cg20289746,cg23461741	cg05453337,cg20289746,cg23461741	cg01248385,cg01847206,cg02705758,cg03381604,cg04458317,cg04494562,cg05132118,cg05366024,cg05519658,cg06880895,cg07673103,cg08342966,cg08915171,cg09294084,cg09556940,cg09850478,cg10072464,cg10223989,cg10938478,cg12677163,cg13370010,cg13450266,cg13807343,cg14074878,cg15893779,cg16645705,cg18442992,cg19738882,cg20028483,cg20769997,cg21387009,cg21453595,cg22186503,cg22359623,cg22575966,cg22981175,cg2…	cg08322234,cg08949428,cg13558899,cg19738882,cg15690853,cg20769997,cg01137792,cg00748427,cg02033124,cg10888242,cg15941779,cg27297558	cg00801068,cg01248385,cg01847206,cg01854499,cg02453698,cg02650705,cg03049340,cg03376481,cg03542208,cg04016113,cg04494562,cg04842790,cg05132118,cg05907821,cg06894723,cg07673103,cg08342966,cg09278904,cg09294084,cg09556940,cg09757859,cg10072464,cg10223989,cg10329331,cg10938478,cg12746120,cg12939797,cg13370010,cg13450266,cg13807343,cg14074878,cg15893779,cg16645705,cg18442992,cg19001909,cg19738882,cg2…	cg05347965,cg08322234,cg08949428,cg13558899,cg19738882,cg22233512,cg24741744,cg26059977,cg20769997,cg01137792,cg01905690,cg15941779	cg01854499,cg02453698,cg03381604,cg04494562,cg05519658,cg06880895,cg07969497,cg08342966,cg08915171,cg09294084,cg09757859,cg10329331,cg11143131,cg13370010,cg13450266,cg14679463,cg15893779,cg16645705,cg17374433,cg18358061,cg20354485,cg20769997,cg21387009,cg21453595,cg21464674,cg22359623,cg22575966,cg22981175,cg23338668,cg24371155,cg25221774,cg26619790,cg27112339,cg05453337,cg20289746,cg23461741,cg0…	cg05347965,cg08322234,cg08949428,cg12358698,cg13558899,cg19861078,cg24741744,cg27112339,cg20769997,cg01137792,cg02888744,cg01905690,cg02033124,cg18947676
NEURL1B	0.591956			cg10845147	cg11449873,cg17258537		cg02145002,cg05624954		cg10845147,cg02145002,cg05624954,cg11449873
NFIC	0.552413	cg19047226,cg19497523	cg19047226,cg19497523	cg19497523,cg24428653	cg19047226,cg19497523		cg19047226,cg19497523		cg24428653,cg19497523
NGRN	0.158194	cg14231966	cg00758797,cg14231966	cg14231966	cg14231966,cg18587059,cg09215936,cg18745279,cg20609302	cg11449873,cg17258537	cg00758797,cg14231966,cg18587059,cg00929655,cg13375624,cg18745279,cg20609302	cg02145002,cg05624954	cg14231966,cg09215936,cg18745279,cg20609302	cg02145002,cg05624954,cg11449873
NLRX1	0.308308	cg25643644			cg13626676,cg21387009,cg03661570,cg11160408,cg14339848,cg16670940,cg16929692,cg19314882,cg20893532,cg25643644,cg25661931,cg27161313,cg02550069,cg15327380,cg19780308,cg04703009,cg12343881,cg21780711,cg25133422,cg03935448,cg05366024,cg07673103,cg19747142	cg10596537,cg11126205,cg26589665,cg00071210,cg00941824,cg12668216,cg00424166	cg04842790,cg13626676,cg00445591,cg11160408,cg14339848,cg16670940,cg16929692,cg20893532,cg21511415,cg02550069,cg19780308,cg04703009,cg11489971,cg12343881,cg21780711,cg25133422,cg07673103,cg19747142	cg10596537,cg11126205,cg00941824,cg12668216,cg00801068,cg22051925	cg10024484,cg13626676,cg21387009,cg00445591,cg14339848,cg16670940,cg18358061,cg19314882,cg20893532,cg21511415,cg25213968,cg02550069,cg15327380,cg19780308,cg04703009,cg12343881,cg18650827,cg21780711,cg03935448,cg19747142,cg23338668	cg10596537,cg11126205,cg00071210,cg00424166
NME4	0.650262	cg03552086,cg04105547,cg04431965,cg04538473,cg05180954,cg05578056,cg05742249,cg06287843,cg07338658,cg07502868,cg08333063,cg08439890,cg08587397,cg08799778,cg09011162,cg09080920,cg09616608,cg09805889,cg27512502	cg02200944,cg03552086,cg04105547,cg04170174,cg04431965,cg04538473,cg05113373,cg05180954,cg05578056,cg05742249,cg06219301,cg06287843,cg07338658,cg07502868,cg08333063,cg08439890,cg08587397,cg08799778,cg09011162,cg09080920,cg09805889,cg27512502	cg04105547,cg04170174,cg04538473,cg05180954,cg05578056,cg05742249,cg06038470,cg06219301,cg06287843,cg07338658,cg07484220,cg07502868,cg08799778,cg09011162,cg09075268,cg09080920,cg09805889,cg27512502
NMU	0.109581
NNMT	0.418907	cg04586748,cg16246188,cg26706187	cg04586748,cg16246188,cg25932566,cg26706187	cg25932566	cg02617981,cg04586748,cg16246188,cg18345406,cg21333208,cg01464067,cg01886004,cg02470008,cg04197904,cg07242429,cg07340499,cg08137035,cg10873507,cg12764231,cg12937817,cg17470198,cg18265118,cg19033943,cg21447167,cg22550943,cg26706187,cg19968179,cg26619790	cg05132118,cg13370010,cg01119700,cg01471203,cg15783703,cg16226004,cg18922542,cg21877010,cg10325668	cg04586748,cg16246188,cg21333208,cg25354617,cg25932566,cg02470008,cg04197904,cg07242429,cg07340499,cg08137035,cg12937817,cg17470198,cg19033943,cg21447167,cg22550943,cg26706187,cg19079233,cg19968179,cg08501301,cg26059977	cg05132118,cg12939797,cg13370010,cg00766322,cg01119700,cg01471203,cg01898553,cg16226004,cg18922542,cg10325668	cg02617981,cg12764611,cg18345406,cg21333208,cg25354617,cg25932566,cg04197904,cg07242429,cg07340499,cg07834314,cg08137035,cg10308858,cg10873507,cg12937817,cg17470198,cg21447167,cg22550943,cg18021203,cg22974337,cg26619790,cg21747628	cg13370010,cg16226004
NOTCH1	0.937733	cg02076964,cg12076931,cg13501446,cg13996750,cg14178775,cg14364472,cg21181474	cg12076931,cg13501446,cg13996750,cg14178775,cg14364472,cg14406074,cg21181474	cg13996750,cg14178775,cg14364472,cg21181474	cg12076931,cg13996750,cg14178775,cg14364472,cg21181474,cg13501446,cg02076964		cg12076931,cg13996750,cg14178775,cg14364472,cg21181474,cg13501446,cg14406074		cg13996750,cg14178775,cg14364472,cg21181474
NOTUM	0.0641235	cg06451177,cg06546521,cg11248493,cg11451039,cg11699517,cg12392998,cg12602405,cg13759229,cg21186576,cg27177415	cg06451177,cg06546521,cg11248493,cg11451039,cg11699517,cg12392998,cg12602405,cg13759229,cg22944823,cg27177415	cg06451177,cg06546521,cg11248493,cg11451039,cg11699517,cg12392998,cg13759229,cg18050634,cg21186576,cg22944823,cg27177415
NOVA2	0.836549	cg03041824,cg06857263,cg08241368	cg03041824	cg03041824	cg06857263,cg14043593,cg16860712,cg03041824,cg04798919,cg08241368		cg16860712,cg03041824		cg16860712,cg03041824,cg04798919
NPAS2	0.000242354	cg06476964		cg26574325	cg06476964,cg22049342,cg23627246		cg22049342,cg23627246,cg02202315		cg26574325,cg22049342,cg23627246,cg02202315
NPR3	0.500835				cg27067575
NPRL3	0.341813	cg03552086,cg04105547,cg04431965,cg04538473,cg05180954,cg05578056,cg06287843,cg07338658,cg07502868,cg08333063,cg08439890,cg08587397,cg08799778,cg09011162,cg09080920,cg09616608,cg09805889,cg27512502	cg02200944,cg03552086,cg04105547,cg04170174,cg04431965,cg04538473,cg05113373,cg05180954,cg05578056,cg06219301,cg06287843,cg07338658,cg07502868,cg08333063,cg08439890,cg08587397,cg08799778,cg09011162,cg09080920,cg09805889,cg27512502	cg04105547,cg04170174,cg04538473,cg05180954,cg05578056,cg06038470,cg06219301,cg06287843,cg07338658,cg07484220,cg07502868,cg08799778,cg09011162,cg09080920,cg09805889,cg27512502
NPY4R	0.906356
NR1H2	0.861151	cg11992783		cg16234274	cg11992783				cg16234274
NR2E3	0.293741	cg26589665			cg26589665,cg10596537		cg10596537	cg14024937,cg23431444	cg10596537	cg14024937
NR2F2	0.0703173	cg20609302	cg13375624,cg20609302	cg20609302	cg20609302,cg09215936,cg18745279,cg14231966,cg18587059	cg14218053,cg17471193,cg17755604,cg21293943,cg21697252,cg22402769,cg26351951,cg03661570	cg13375624,cg20609302,cg00929655,cg18745279,cg00758797,cg14231966,cg18587059	cg01156370,cg14218053,cg15137396,cg17755604,cg21697252,cg22402769,cg22709071,cg23814714,cg25369058	cg20609302,cg09215936,cg18745279,cg14231966	cg01156370,cg14218053,cg15137396,cg17471193,cg17755604,cg21293943,cg22402769,cg22709071,cg25369058,cg13080137
NRIP1	0.0262978							cg03173528
NTSR1	0.0175634	cg03425785,cg21078065	cg03425785,cg21078065	cg03425785,cg21078065
NUCKS1	0.131281	cg13946929,cg20146105	cg20146105	cg20146105
NUDT15	0.360416				cg02632203,cg16063474,cg19599165,cg26105956,cg03381604,cg02133716,cg01063935,cg10234511,cg11750962,cg24293689,cg24453604,cg27067575	cg00393546,cg02700194,cg03079698,cg10585621,cg12434898,cg14957660,cg15946337,cg19026125,cg17905188	cg16063474,cg02133716,cg01063935,cg05708629,cg10234511,cg11750962,cg24293689,cg24453604,cg00445591	cg00393546,cg01561259,cg03079698,cg10585621,cg12434898,cg14957660,cg15815120,cg15946337,cg18474072,cg18605975,cg19026125,cg23310253	cg16063474,cg16459952,cg21568206,cg03381604,cg20067338,cg01063935,cg11750962,cg19243717,cg24293689,cg24453604,cg00445591,cg18650827	cg02700194,cg10017260,cg10585621,cg15815120,cg15946337,cg18474072,cg18605975,cg19026125,cg17905188,cg17374433
NUDT19	0.34875	cg22244305	cg22244305	cg22244305	cg22244305		cg22244305		cg22244305
NUMB	0.942029				cg10325668,cg14178821,cg01549977,cg00748427,cg02033124,cg10888242,cg15941779,cg27297558	cg00875476,cg02047601,cg02113368,cg02418175,cg03207667,cg05425936,cg05670885,cg06795634,cg08824220,cg12401003,cg13259063,cg13751138,cg13799970,cg14275445,cg17352462,cg18305652,cg18308755,cg25782256,cg27136914	cg10325668,cg14178821,cg14330143,cg01549977,cg01905690,cg15941779	cg00875476,cg02047601,cg02113368,cg02418175,cg03207667,cg05425936,cg05670885,cg06024796,cg08824220,cg12053971,cg13259063,cg13799970,cg14275445,cg17352462,cg18308755,cg25782256,cg27136914,cg04217498	cg07186730,cg14178821,cg01549977,cg00785620,cg01905690,cg02033124,cg18947676	cg00875476,cg02418175,cg03207667,cg05425936,cg05670885,cg12401003,cg13259063,cg13751138,cg13799970,cg14275445,cg17352462,cg18308755,cg25782256,cg27136914
NUMBL	0.0278036		cg15448385	cg15448385
NUPL1	0.44737				cg12677163,cg18442992,cg03935448,cg04682911,cg25809502,cg14355321	cg03130292,cg16352527,cg23049079,cg19497523,cg22672431	cg18442992,cg18665526,cg03598366,cg10329331,cg26460578,cg00445591,cg06872019,cg14355321,cg15145174,cg25302730	cg17128308,cg21464975,cg23049079,cg19008877,cg19497523,cg22672431	cg04681845,cg04982052,cg03598366,cg03935448,cg10329331,cg13568432,cg14679463,cg26460578,cg00445591,cg01886570,cg03023681,cg03284642,cg06872019,cg14355321,cg15145174	cg14127567,cg21464975,cg19497523
NUPR1	0.0253657	cg03494502,cg03718627	cg03494502,cg03718627	cg03494502
NUSAP1	0.00184042		cg09395718		cg15171791,cg18531351	cg08421910,cg10301879,cg23652814	cg09395718,cg15171791,cg18531351,cg17171920	cg08421910,cg10301879,cg13084569	cg15171791,cg18531351,cg17171920,cg20384325	cg08421910,cg08821937,cg10301879,cg23652814,cg13084569
NUTF2	0.339598									cg12705171
OFD1P2Y	0.922137
OGFRL1	0.985353	cg07918933		cg07918933	cg07918933,cg03661570,cg15327380		cg06071824		cg07918933,cg15327380
OGFRP1	0.00585126		cg05038367,cg16049367,cg21220614	cg16049367	cg04197904,cg09850478,cg21447167		cg05038367,cg16049367,cg04197904,cg21220614,cg21447167		cg16049367,cg04197904,cg21447167
OIP5	0.0010625		cg09395718		cg15171791,cg18531351	cg08421910,cg10301879,cg23652814	cg09395718,cg15171791,cg18531351,cg17171920	cg08421910,cg10301879,cg13084569	cg15171791,cg18531351,cg17171920,cg20384325	cg08421910,cg08821937,cg10301879,cg23652814,cg13084569
ONECUT2	0.874283					cg10938478	cg24741744	cg10938478	cg24741744
OPN1SW	0.0675505	cg01861634,cg25855768,cg25915013	cg01861634	cg01861634,cg25855768,cg25915013	cg01861634,cg25915013		cg01861634		cg01861634,cg25915013
ORC1	0.0151263				cg15990451				cg15543534
ORC6	0.0772163
OSBP2	0.555025				cg08613327,cg06004017,cg12343881	cg05519658,cg04402088,cg21893960	cg06004017,cg12343881	cg04402088,cg16521443,cg21893960	cg12343881	cg05519658,cg04402088,cg21893960
OTUD4	0.751955		cg01578875	cg01578875	cg19780308,cg17905188,cg18345406		cg01578875,cg19780308		cg01578875,cg19780308,cg17905188,cg03685562,cg18345406
OTUD6B	0.00476475				cg07264586,cg03381604,cg10938478,cg14355321		cg01854499,cg10938478,cg14355321,cg25302730		cg07264586,cg01854499,cg01886570,cg03023681,cg03381604,cg14355321
OXCT2	0.330173					cg00875476,cg02047601,cg02113368,cg02418175,cg03207667,cg05425936,cg05670885,cg06795634,cg08824220,cg12401003,cg13259063,cg13751138,cg13799970,cg14275445,cg17352462,cg18305652,cg18308755,cg25782256,cg27136914		cg23877683,cg00875476,cg02047601,cg02113368,cg02418175,cg03207667,cg05425936,cg05670885,cg06024796,cg08824220,cg12053971,cg13259063,cg13799970,cg14275445,cg17352462,cg18308755,cg25782256,cg27136914	cg07186730	cg00875476,cg02418175,cg03207667,cg05425936,cg05670885,cg12401003,cg13259063,cg13751138,cg13799970,cg14275445,cg17352462,cg18308755,cg25782256,cg27136914
P4HA1	0.0105668				cg00424166,cg01546472,cg02418793,cg02550069,cg03332903,cg03661570,cg04014805,cg04432275,cg05366024,cg05485379,cg05507514,cg06050631,cg06311906,cg07061426,cg07673103,cg07918933,cg08931849,cg09007290,cg09215936,cg11160408,cg11731414,cg11992783,cg12159837,cg12999120,cg13748794,cg14177325,cg14231966,cg14339848,cg14424770,cg15171791,cg15813095,cg16670940,cg16929692,cg18502618,cg18531351,cg18587059,cg1…	cg00874873,cg00994936,cg03041824,cg03042281,cg03980408,cg04738220,cg04798919,cg04897431,cg05613364,cg05888583,cg07759042,cg08241368,cg10357989,cg11226042,cg11265725,cg11456145,cg11992783,cg13626676,cg14043593,cg14523948,cg15260951,cg15320905,cg15517343,cg15630599,cg15908877,cg16294620,cg16505953,cg16601904,cg16614288,cg16663025,cg16860712,cg17022038,cg17526311,cg17789464,cg18351781,cg18857768,cg1…	cg00445591,cg00758797,cg00929655,cg01546472,cg01621835,cg02550069,cg03332903,cg04016113,cg04432275,cg04842790,cg05507514,cg07673103,cg08200851,cg08931849,cg09007290,cg09395718,cg11160408,cg11314598,cg11731414,cg12159837,cg13375624,cg13748794,cg14231966,cg14339848,cg15171791,cg16670940,cg16929692,cg17171920,cg18502618,cg18531351,cg18587059,cg18745279,cg19968179,cg20609302,cg20677019,cg20893532,cg2…	cg03041824,cg03042281,cg03329714,cg04175604,cg04343690,cg04738220,cg04897431,cg05613364,cg05886453,cg05888583,cg07071379,cg07759042,cg07912144,cg07952877,cg09395718,cg09773537,cg10357989,cg11226042,cg13456321,cg13626676,cg14523948,cg15260951,cg15320905,cg15448385,cg15517343,cg15908877,cg16505953,cg16601904,cg16614288,cg16663025,cg16860712,cg17022038,cg17526311,cg17756521,cg17789464,cg17938607,cg1…	cg00424166,cg00445591,cg01546472,cg01621835,cg02550069,cg03332903,cg04014805,cg04208312,cg05507514,cg06050631,cg07061426,cg07918933,cg08200851,cg08931849,cg09007290,cg09080553,cg09083359,cg09215936,cg11731414,cg12069132,cg12159837,cg12705171,cg12999120,cg13748794,cg14231966,cg14339848,cg15171791,cg15813095,cg15867626,cg16234274,cg16670940,cg17171920,cg18021203,cg18358061,cg18425586,cg18502618,cg1…	cg00276788,cg00994936,cg01520309,cg03041824,cg03042281,cg03724752,cg04175604,cg04738220,cg04798919,cg04897431,cg05254946,cg05613364,cg05770241,cg05886453,cg05888583,cg06448249,cg07342752,cg07759042,cg10024484,cg10357989,cg10406526,cg11226042,cg11265725,cg11876566,cg13626676,cg14323873,cg14523948,cg15260951,cg15320905,cg15448385,cg15517343,cg15630599,cg15908877,cg16234274,cg16294620,cg16614288,cg1…
PAIP2	0.308064	cg05653646,cg19951297	cg05653646,cg19951297	cg19951297,cg21069500
PAK4	0.11316			cg00276788,cg05254946,cg11876566,cg25720578					cg00276788,cg05254946,cg11876566,cg25720578
PALM3	0.219364				cg03042281,cg04738220,cg05613364,cg16614288,cg17022038		cg03042281,cg04738220,cg05613364,cg16614288,cg17022038		cg03042281,cg04738220,cg05613364,cg16614288,cg17022038
PANX2	0.853764		cg02380914
PAPD7	0.817231		cg15145174	cg15145174			cg15145174		cg15145174
PAPPA	0.550737	cg13918206			cg13918206,cg21236655
PAQR4	0.486659			cg10203440	cg03552086,cg04105547,cg04431965,cg04538473,cg05180954,cg05578056,cg05742249,cg06287843,cg07338658,cg07502868,cg07994487,cg08333063,cg08439890,cg08799778,cg09011162,cg09080920,cg09616608,cg09805889,cg27512502		cg02200944,cg03552086,cg04105547,cg04170174,cg04431965,cg04538473,cg05113373,cg05180954,cg05578056,cg05742249,cg06287843,cg07338658,cg07502868,cg08333063,cg08439890,cg08799778,cg09011162,cg09080920,cg09805889,cg27512502		cg04105547,cg04170174,cg04538473,cg05180954,cg05578056,cg05742249,cg06287843,cg07338658,cg07502868,cg08799778,cg09011162,cg09075268,cg09080920,cg09805889,cg27512502
PARPBP	0.0027102				cg17905188,cg18345406,cg19780308,cg03041824,cg08241368,cg12727138,cg11126205,cg22244305	cg11160408,cg20893532	cg01578875,cg19780308,cg25302730,cg03041824,cg12727138,cg11126205,cg22244305	cg11160408,cg20893532	cg01578875,cg03023681,cg03685562,cg17905188,cg18345406,cg19780308,cg03041824,cg06280965,cg12727138,cg11119301,cg11126205,cg22244305	cg20893532,cg25213968
PAXIP1	0.630536		cg17805068	cg15056772	cg07978494,cg10182092,cg10542336,cg10784273		cg17805068,cg10182092,cg10784273		cg15056772,cg07978494,cg10182092,cg10542336,cg10784273,cg23509665,cg26211126
PCBP4	0.127956	cg27215641	cg27215641	cg27215641	cg27215641	cg16505953,cg17789464,cg18351781,cg19380808,cg24812303,cg25527325	cg27215641	cg16505953,cg17789464,cg18351781,cg19380808,cg24812303	cg27215641	cg24428653,cg18351781,cg24812303
PCLO	0.370931								cg04589062
PCSK9	0.268108	cg15990451		cg15543534	cg15990451				cg15543534
PDE3A	0.125381				cg01464067,cg12764231,cg17470198,cg25239095,cg25855768,cg19968179,cg20948271,cg20794351,cg03075156,cg05939149,cg12256705,cg03935448,cg13014866,cg18139928,cg22244305,cg21791768	cg01043076,cg27230472,cg12159837,cg20612875,cg23591139	cg17470198,cg19968179,cg24245840,cg26154631,cg20794351,cg03075156,cg03376481,cg05939149,cg09757859,cg13014866,cg14579651,cg18139928,cg22244305,cg21791768	cg27230472,cg11314598,cg12159837,cg23591139,cg08501301	cg17470198,cg25239095,cg25855768,cg09080553,cg12069132,cg12705171,cg18021203,cg18425586,cg20948271,cg22974337,cg26154631,cg03075156,cg05939149,cg09757859,cg23330051,cg03935448,cg09083359,cg13014866,cg14579651,cg18139928,cg04141129,cg22244305	cg05827089,cg01043076,cg27230472,cg12159837
PDE4D	0.5869				cg04703009,cg25133422		cg04703009,cg11489971,cg25133422		cg04703009
PDLIM5	0.00393775				cg10873507		cg03376481,cg09757859		cg10873507,cg09757859,cg03164800
PER3	0.0241263	cg24453604	cg05708629,cg24453604	cg19243717,cg24453604	cg24453604,cg01063935,cg10234511,cg24293689,cg11750962	cg13501446,cg12076931,cg13996750,cg14178775,cg14364472,cg21181474	cg24453604,cg01063935,cg10234511,cg24293689,cg05708629,cg11750962	cg13501446,cg12076931,cg13996750,cg14178775,cg14364472,cg21181474	cg19243717,cg24453604,cg01063935,cg24293689,cg11750962	cg13996750,cg14178775,cg14364472,cg21181474
PGM3	0.0840728
PHBP8	0.588646				cg11160408,cg14339848,cg16670940,cg20893532,cg25661931,cg07061426,cg08931849,cg09007290,cg05507514,cg26134751,cg08451978,cg21644316,cg27104413,cg27384355	cg03425785	cg00445591,cg11160408,cg14339848,cg16670940,cg20893532,cg21511415,cg08931849,cg09007290,cg20677019,cg05507514,cg21644316,cg27384355	cg03425785	cg00445591,cg14339848,cg16670940,cg20893532,cg21511415,cg25213968,cg18358061,cg07061426,cg08931849,cg09007290,cg05507514,cg23079522,cg26134751,cg08451978,cg07881496,cg21445764,cg27384355	cg03425785
PHEX	0.483343
PHF5A	0.0365463		cg05038367,cg16049367	cg16049367	cg04197904,cg09850478,cg21447167	cg04494562,cg22575966,cg25221774	cg16049367,cg05038367,cg04197904,cg21220614,cg21447167	cg04494562,cg22575966,cg25221774	cg16049367,cg04197904,cg21447167	cg04494562,cg22575966,cg25221774
PHF6	0.0534027
PHLDB2	0.0442386	cg08451978		cg08451978	cg08451978,cg21644316,cg05507514,cg07061426,cg08931849,cg09007290,cg11160408,cg14339848,cg16670940,cg20893532,cg25661931,cg26134751,cg27104413,cg27384355		cg21644316,cg00445591,cg05507514,cg08931849,cg09007290,cg11160408,cg14339848,cg16670940,cg20677019,cg20893532,cg21511415,cg27384355		cg08451978,cg00445591,cg05507514,cg07061426,cg08931849,cg09007290,cg14339848,cg16670940,cg18358061,cg20893532,cg21511415,cg23079522,cg25213968,cg26134751,cg07881496,cg21445764,cg27384355
PIF1	0.140796	cg04192168		cg04192168	cg04192168		cg08079166,cg18965213,cg09393834		cg04192168,cg08079166,cg02599385,cg09393834
PIGCP1	0.177479				cg18345406,cg18497811,cg07978494,cg08306614,cg10182092,cg10542336,cg10784273,cg11611932,cg16149138,cg03935448,cg08972916,cg07088770,cg20794351,cg22134757,cg23155625,cg13620490,cg14631576,cg08322234,cg13482814,cg13558899,cg15813095,cg01418645,cg01922697,cg18354203	cg11481223,cg12727138,cg22359623,cg11856036,cg00019511,cg06955979,cg18085033,cg18627429,cg02464901,cg10293824,cg13739066	cg18497811,cg08306614,cg10182092,cg10784273,cg11611932,cg13814990,cg17805068,cg26645494,cg12508856,cg20794351,cg22134757,cg24911388,cg25072880,cg13620490,cg14350544,cg14631576,cg05347965,cg08322234,cg13558899,cg22233512,cg23331603,cg01418645,cg01922697,cg18354203	cg06872019,cg12727138,cg14330143,cg22359623,cg06756385,cg11856036,cg00019511,cg06955979,cg18085033,cg18627429,cg02464901,cg10293824,cg13739066,cg18239942	cg18345406,cg18497811,cg07978494,cg08306614,cg10182092,cg10542336,cg10784273,cg13814990,cg15056772,cg23509665,cg26211126,cg26314566,cg26645494,cg03935448,cg08972916,cg19861078,cg00766368,cg04050696,cg10673192,cg17290943,cg22134757,cg23155625,cg24911388,cg26328150,cg14631576,cg19960165,cg05347965,cg08322234,cg13558899,cg15813095,cg23331603,cg01922697,cg18354203	cg06872019,cg11481223,cg12727138,cg22359623,cg11856036,cg06955979,cg18085033,cg18627429,cg02464901,cg10293824,cg18239942
PINK1	0.961536	cg14529891	cg14529891		cg14529891,cg01960748,cg21811853,cg22871801,cg18972349	cg02076964	cg14529891,cg08876437,cg10555744,cg21811853,cg21693033,cg22871801		cg07971745,cg01960748,cg19897979,cg21811853,cg22871801,cg18972349
PLAGL2	0.505736
PLCXD3	0.640906	cg27067575			cg27067575
PLEK	0.495386				cg03239665,cg27360727	cg16575444,cg15630599	cg04016113,cg03239665,cg27360727	cg11777611	cg00783877,cg03239665,cg17736821,cg27360727	cg15630599
PLK1	0.000406767					cg07242429,cg11825070,cg19033943,cg22289815		cg07242429,cg11825070,cg19033943		cg07242429,cg11825070,cg22289815
PNPO	0.584934	cg05591126				cg01119700,cg01471203,cg15783703,cg16226004,cg18922542,cg21877010	cg12561474,cg26102082	cg00766322,cg01119700,cg01471203,cg01898553,cg16226004,cg18922542	cg12561474,cg26102082	cg16226004
PNRC2	0.107592	cg01960748,cg21811853	cg08876437,cg21811853	cg01960748,cg07971745,cg21811853	cg01960748,cg21811853,cg14529891,cg22871801,cg18972349	cg02076964	cg08876437,cg21811853,cg10555744,cg14529891,cg21693033,cg22871801		cg01960748,cg21811853,cg19897979,cg07971745,cg22871801,cg18972349
POF1B	0.397729
POGK	0.950752				cg07786995,cg13843938	cg13014866	cg21922512	cg13014866,cg14579651	cg07786995,cg14176804,cg21922512,cg13843938	cg13014866,cg14579651
POLG	0.437983	cg18587059	cg18587059		cg18587059,cg14231966,cg09215936,cg18745279,cg20609302		cg18587059,cg00758797,cg14231966,cg00929655,cg13375624,cg18745279,cg20609302		cg14231966,cg09215936,cg18745279,cg20609302
POLR1B	0.661192					cg13295050		cg13295050		cg13295050,cg15536947
POLR2M	0.521695					cg07918933				cg07918933
POLR3G	0.00476821
POM121	0.108163
POM121B	0.266886
POM121C	0.686459	cg01896918	cg01896918
POU2F1	0.557185				cg07786995,cg13843938	cg13014866	cg21922512	cg13014866,cg14579651	cg07786995,cg14176804,cg21922512,cg13843938	cg01818634,cg13014866,cg14579651
PPM1A	0.647194				cg00748427,cg02033124,cg10888242,cg15941779,cg27297558,cg01549977,cg10325668,cg14178821		cg01905690,cg15941779,cg01549977,cg10325668,cg14178821,cg14330143		cg00785620,cg01905690,cg02033124,cg18947676,cg01549977,cg14178821
PPM1F	0.043558
PPP2R3A	0.282204				cg11160408,cg14339848,cg16670940,cg20893532,cg25661931,cg07061426,cg08931849,cg09007290,cg05507514,cg26134751,cg08451978,cg21644316,cg27104413,cg27384355		cg00445591,cg11160408,cg14339848,cg16670940,cg20893532,cg21511415,cg08931849,cg09007290,cg20677019,cg05507514,cg21644316,cg27384355		cg18358061,cg00445591,cg14339848,cg16670940,cg20893532,cg21511415,cg25213968,cg07061426,cg08931849,cg09007290,cg05507514,cg23079522,cg26134751,cg08451978,cg07881496,cg21445764,cg27384355
PPP2R5E	0.517372				cg01549977,cg10325668,cg14178821,cg00748427,cg02033124,cg10888242,cg15941779,cg27297558	cg19951297	cg01549977,cg10325668,cg14178821,cg14330143,cg01905690,cg15941779	cg19951297	cg01549977,cg14178821,cg00785620,cg01905690,cg02033124,cg18947676	cg19951297
PPP6R1	0.00101035	cg11456145			cg11456145
PRDM1	0.916493
PRDM13	0.0534446
PREPL	0.0069582	cg05939149	cg05939149	cg05939149,cg23330051	cg05939149,cg03075156,cg12256705,cg10809134,cg10156706	cg27230472	cg05939149,cg03075156,cg10809134	cg15370635,cg08079166,cg27230472	cg05939149,cg03075156,cg23330051,cg10809134,cg02004165,cg10156706	cg15370635,cg08079166,cg27230472
PRICKLE1	0.285583		cg16758809		cg17905188,cg10873507,cg11456145,cg03718353,cg05105646,cg17640147,cg22335882,cg00492784,cg04953535	cg00513100,cg03494502,cg03718627,cg05526341,cg04650238,cg16670940,cg26534468	cg16758809,cg01578875,cg03376481,cg09757859,cg20337698,cg03718353,cg05105646,cg12564151,cg22335882,cg00492784	cg03494502,cg03718627,cg05526341,cg04650238,cg16670940	cg01578875,cg18904855,cg17905188,cg09757859,cg10873507,cg10845147,cg20337698,cg03718353,cg05105646,cg05827089,cg12564151,cg17640147,cg22979083,cg00492784,cg16915863	cg00513100,cg03494502,cg05526341,cg16670940,cg26534468
PRKAR2B	0.389784
PRKDC	0.000603755	cg11912754		cg11912754	cg11912754				cg11912754
PRKG2	0.195992				cg10873507		cg03376481,cg09757859		cg03164800,cg09757859,cg10873507
PRODH	0.57512
PRR11	0.000400978				cg08322234,cg13558899,cg03130292	cg03048162	cg05347965,cg08322234,cg13558899,cg22233512,cg21464975		cg05347965,cg08322234,cg13558899,cg14127567,cg21464975
PRR12	0.20562	cg11992783		cg16234274	cg06857263,cg14043593,cg16860712,cg03041824,cg04798919,cg08241368		cg16860712,cg03041824		cg16860712,cg03041824,cg04798919
PRR14	0.0850076	cg05418781	cg07060908	cg07060908
PRR19	0.165728			cg06448249
PRRT3-AS1	0.852966	cg21387009		cg21387009	cg21387009		cg04842790		cg21387009
PRSS23	0.554958		cg17616305		cg01546472,cg01886004,cg02470008,cg02550069,cg03174768,cg07340499,cg08137035,cg12937817,cg18265118,cg22550943,cg23291145,cg27560781,cg07242429,cg11020333,cg11611932,cg18497811,cg19033943,cg00105753,cg12076931,cg13501446,cg13996750,cg14178775,cg14364472,cg14424770,cg19747142,cg21181474	cg03535253,cg16548201	cg01546472,cg02470008,cg02550069,cg03174768,cg07340499,cg08137035,cg12937817,cg17616305,cg22550943,cg27560781,cg02911387,cg07242429,cg10186395,cg11611932,cg13814990,cg18497811,cg19033943,cg12076931,cg13501446,cg13996750,cg14178775,cg14364472,cg19747142,cg21181474	cg03535253,cg16548201	cg01546472,cg02550069,cg03174768,cg07340499,cg07834314,cg08137035,cg10308858,cg12937817,cg22550943,cg23291145,cg27560781,cg02911387,cg07242429,cg11020333,cg13814990,cg18497811,cg00105753,cg13996750,cg14178775,cg14364472,cg19747142,cg21181474
PTGER4	0.579532				cg27067575
PTP4A1	0.921207
PTP4A1P7	0.0390847				cg07786995,cg13843938		cg21922512		cg21922512,cg07786995,cg14176804,cg13843938
PTPN14	0.0128177			cg06826449			cg02453698		cg06826449,cg02453698
PTPN23	0.0210818				cg25920857
PTPRG-AS1	0.734387	cg07663722	cg07663722	cg07663722
PTTG1	0.00952445
PUM1	0.600442		cg06357549	cg06357549
PURB	0.257313	cg08306614	cg08306614,cg26645494	cg08306614,cg26314566,cg26645494	cg08306614,cg11611932,cg16149138,cg09696706,cg04525464,cg19968179,cg22408815		cg08306614,cg26645494,cg11611932,cg13814990,cg09696706,cg12476754,cg19079233,cg19968179,cg26154631		cg08306614,cg26314566,cg26645494,cg13814990,cg12476754,cg04525464,cg06634596,cg09080553,cg12069132,cg12705171,cg18021203,cg18425586,cg22408815,cg22974337,cg26154631
PUS7L	0.0783764				cg17905188,cg10873507,cg11456145,cg03718353,cg05105646,cg17640147,cg22335882,cg00492784,cg04953535	cg00513100,cg03494502,cg03718627,cg05526341,cg04650238,cg16670940,cg26534468	cg16758809,cg01578875,cg03376481,cg09757859,cg20337698,cg03718353,cg05105646,cg12564151,cg22335882,cg00492784	cg03494502,cg03718627,cg05526341,cg04650238,cg16670940	cg01578875,cg18904855,cg17905188,cg09757859,cg10873507,cg10845147,cg20337698,cg03718353,cg05105646,cg05827089,cg12564151,cg17640147,cg22979083,cg00492784,cg16915863	cg00513100,cg03494502,cg05526341,cg16670940,cg26534468
PVRL1	0.640472				cg07061426,cg08931849,cg09007290,cg12999120,cg02550069,cg15327380,cg16929692,cg19314882,cg19780308,cg25643644,cg27161313,cg04703009,cg12343881,cg21780711,cg25133422,cg03935448,cg05366024,cg07673103,cg19747142	cg03042281,cg04738220,cg05613364,cg05888583,cg11226042,cg15320905,cg16614288,cg17022038,cg19056700,cg22875527,cg00071210,cg00941824,cg12668216,cg00424166	cg08931849,cg09007290,cg20677019,cg02550069,cg16929692,cg19780308,cg04703009,cg11489971,cg12343881,cg21780711,cg25133422,cg07673103,cg19747142	cg03042281,cg04738220,cg05613364,cg05888583,cg11226042,cg15320905,cg16614288,cg17022038,cg22875527,cg25644321,cg00941824,cg12668216,cg00801068,cg22051925	cg07061426,cg08931849,cg09007290,cg12999120,cg02550069,cg15327380,cg19314882,cg19780308,cg04703009,cg12343881,cg18650827,cg21780711,cg03935448,cg19747142,cg23338668	cg03042281,cg04738220,cg05613364,cg05888583,cg11226042,cg15320905,cg16614288,cg17022038,cg22875527,cg00071210,cg00424166
PWAR5	0.200659	cg09978546,cg11691383,cg16651441,cg20696050,cg26336213,cg26913186	cg09978546,cg16651441,cg26336213,cg26913186	cg09978546,cg11691383,cg16651441,cg20696050,cg26913186	cg09978546,cg11691383,cg16651441,cg20696050,cg26336213,cg26913186		cg09978546,cg16651441,cg26336213,cg26913186		cg09978546,cg11691383,cg16651441,cg20696050,cg26913186
PWAR6	0.00926054	cg09978546,cg11691383,cg16651441,cg20696050,cg26336213,cg26913186	cg09978546,cg16651441,cg26336213,cg26913186	cg09978546,cg11691383,cg16651441,cg20696050,cg26913186	cg09978546,cg11691383,cg16651441,cg20696050,cg26336213,cg26913186		cg09978546,cg16651441,cg26336213,cg26913186		cg09978546,cg11691383,cg16651441,cg20696050,cg26913186
PYCR1	0.755109	cg06451177,cg06546521,cg11248493,cg11451039,cg11699517,cg12392998,cg12602405,cg13759229,cg21186576,cg27177415	cg06451177,cg06546521,cg11248493,cg11451039,cg11699517,cg12392998,cg12602405,cg13759229,cg22944823,cg27177415	cg06451177,cg06546521,cg11248493,cg11451039,cg11699517,cg12392998,cg13759229,cg18050634,cg21186576,cg22944823,cg27177415
QSER1	0.174824				cg18345406,cg18497811,cg07978494,cg08306614,cg10182092,cg10542336,cg10784273,cg11611932,cg16149138,cg03935448,cg08972916,cg07088770,cg20794351,cg22134757,cg23155625,cg13620490,cg14631576,cg08322234,cg13482814,cg13558899,cg15813095,cg01418645,cg01922697,cg18354203	cg11481223,cg12727138,cg22359623,cg11856036,cg00019511,cg06955979,cg18085033,cg18627429,cg02464901,cg10293824,cg13739066	cg18497811,cg08306614,cg10182092,cg10784273,cg11611932,cg13814990,cg17805068,cg26645494,cg12508856,cg20794351,cg22134757,cg24911388,cg25072880,cg13620490,cg14350544,cg14631576,cg05347965,cg08322234,cg13558899,cg22233512,cg23331603,cg01418645,cg01922697,cg18354203	cg06872019,cg12727138,cg14330143,cg22359623,cg06756385,cg11856036,cg00019511,cg06955979,cg18085033,cg18627429,cg02464901,cg10293824,cg13739066,cg18239942	cg18345406,cg18497811,cg07978494,cg08306614,cg10182092,cg10542336,cg10784273,cg13814990,cg15056772,cg23509665,cg26211126,cg26314566,cg26645494,cg03935448,cg08972916,cg19861078,cg00766368,cg04050696,cg10673192,cg17290943,cg22134757,cg23155625,cg24911388,cg26328150,cg14631576,cg19960165,cg05347965,cg08322234,cg13558899,cg15813095,cg23331603,cg01922697,cg18354203	cg06872019,cg11481223,cg12727138,cg22359623,cg11856036,cg06955979,cg18085033,cg18627429,cg02464901,cg10293824,cg18239942
RAB11FIP5	0.0217786		cg04016113		cg03239665,cg27360727	cg15630599	cg04016113,cg03239665,cg27360727		cg00783877,cg03239665,cg17736821,cg27360727	cg15630599
RAB27B	0.00980768
RAB7A	0.457796		cg00445591	cg00445591	cg14339848,cg20893532,cg11160408,cg25661931,cg16670940,cg07061426,cg08931849,cg09007290,cg05507514,cg26134751,cg08451978,cg21644316,cg27104413,cg27384355	cg19497523,cg22672431	cg00445591,cg14339848,cg21511415,cg20893532,cg11160408,cg16670940,cg08931849,cg09007290,cg20677019,cg05507514,cg21644316,cg27384355	cg19497523,cg22672431	cg00445591,cg14339848,cg21511415,cg20893532,cg25213968,cg16670940,cg18358061,cg07061426,cg08931849,cg09007290,cg05507514,cg23079522,cg26134751,cg08451978,cg07881496,cg21445764,cg27384355	cg19497523,cg01096640
RAD18	0.104848				cg21387009		cg04842790		cg21387009
RAD21	0.0087603				cg03381604,cg10938478,cg14355321,cg07264586		cg01854499,cg10938478,cg14355321,cg25302730		cg01854499,cg03381604,cg01886570,cg03023681,cg14355321,cg07264586
RAI14	0.305345				cg27067575
RALGAPA2	0.0499247	cg13626676	cg13626676	cg10024484,cg13626676	cg13626676	cg11126205,cg14833024	cg13626676	cg11126205,cg14833024	cg10024484,cg13626676	cg11126205,cg14833024
RANBP3	0.259657	cg11265725		cg11265725	cg11265725			cg20354485	cg11265725	cg20354485
RAP2A	0.655659	cg08949428,cg15690853,cg20769997	cg08949428,cg20769997	cg08949428,cg20769997	cg07888246,cg08949428,cg15690853,cg02076964,cg04494562,cg17752576,cg20769997,cg22575966,cg25221774,cg27067575,cg01248385,cg01847206,cg02705758,cg04458317,cg05519658,cg08342966,cg09294084,cg09556940,cg10072464,cg10223989,cg13450266,cg13807343,cg14074878,cg15893779,cg16645705,cg21453595,cg22186503,cg22981175,cg24371155,cg25920857,cg26446593	cg03042281,cg16614288,cg17022038,cg23608075,cg03041824,cg08241368	cg07888246,cg08949428,cg04494562,cg14406074,cg17752576,cg20769997,cg22575966,cg25221774,cg06191165,cg00801068,cg01248385,cg01847206,cg02453698,cg02650705,cg03049340,cg03542208,cg05907821,cg06894723,cg08342966,cg09294084,cg09556940,cg10072464,cg10223989,cg12746120,cg13450266,cg13807343,cg14074878,cg15893779,cg16645705,cg21453595,cg22051925,cg22981175,cg26446593,cg26583725	cg03042281,cg16614288,cg17022038,cg03041824	cg08949428,cg04494562,cg17752576,cg20769997,cg22575966,cg25221774,cg02453698,cg05519658,cg08342966,cg09294084,cg13450266,cg15893779,cg16645705,cg21453595,cg21464674,cg22981175,cg24371155,cg27112339	cg03042281,cg16614288,cg17022038,cg23608075,cg03041824
RASGEF1A	0.314873		cg00660384,cg15436174	cg00660384,cg15436174	cg03239665,cg03980408,cg05888583,cg06857263,cg06880895,cg07786995,cg08451978,cg09820865,cg10888242,cg11160408,cg11226042,cg11731414,cg12226006,cg13843938,cg13946929,cg14328477,cg14339848,cg14523948,cg15171791,cg15941779,cg15990451,cg16499947,cg16670940,cg17219656,cg17494585,cg17752576,cg18531351,cg18865725,cg19083265,cg19747142,cg20146105,cg20282303,cg20609302,cg20871346,cg20893532,cg21644316,cg2…	cg00705730,cg01418645,cg01922697,cg04703318,cg05087008,cg05653646,cg07444963,cg07786995,cg08353955,cg09435266,cg09743615,cg10371523,cg11049828,cg12677163,cg12817782,cg13613180,cg15813095,cg15874481,cg16558530,cg16770774,cg16794682,cg17470198,cg18354203,cg18442992,cg19960891,cg21052025,cg24040155,cg24121967,cg24283027,cg24673043,cg26393354,cg26509915	cg00445591,cg00660384,cg00929655,cg01905690,cg02651776,cg03239665,cg03953832,cg05888583,cg06191165,cg06814469,cg07071379,cg09278904,cg09395718,cg09820865,cg11160408,cg11226042,cg11731414,cg12458020,cg13375624,cg14328477,cg14339848,cg14523948,cg15171791,cg15393025,cg15436174,cg15941779,cg16670940,cg17219656,cg17466474,cg17494585,cg17752576,cg18531351,cg18865725,cg19083265,cg19747142,cg20146105,cg2…	cg01418645,cg01922697,cg04683210,cg04710830,cg05087008,cg05577548,cg05653646,cg06375328,cg07444963,cg08353955,cg08436756,cg09435266,cg10281996,cg10371523,cg10486439,cg11049828,cg11234767,cg12072529,cg12159995,cg12289926,cg12817782,cg13084569,cg13613180,cg14791525,cg14829063,cg15874481,cg16509158,cg16558530,cg16794682,cg17470198,cg17567602,cg17616305,cg18354203,cg18442992,cg19960891,cg20195046,cg2…	cg00445591,cg00660384,cg01096640,cg01905690,cg03239665,cg03953832,cg04050696,cg05888583,cg06814469,cg06880895,cg07786995,cg07881496,cg07969497,cg08451978,cg11226042,cg11408900,cg11731414,cg13843938,cg14176804,cg14328477,cg14339848,cg14523948,cg15171791,cg15436174,cg15543534,cg16670940,cg17153082,cg17219656,cg17374433,cg17752576,cg18531351,cg18865725,cg18947676,cg19083265,cg19747142,cg20146105,cg2…	cg00705730,cg01818634,cg01922697,cg02104112,cg04683210,cg04710830,cg05087008,cg05461420,cg05577548,cg07444963,cg07786995,cg09743615,cg11049828,cg12072529,cg12159995,cg12289926,cg12817782,cg13084569,cg13613180,cg14829063,cg15813095,cg15874481,cg16509158,cg16558530,cg16770774,cg16794682,cg17470198,cg17567602,cg18354203,cg19281677,cg19960165,cg19960891,cg23331603,cg24040155,cg24121967,cg24283027,cg2…
RBBP8	0.740577
RBM38	0.00993232	cg00233779,cg00706833,cg02092807,cg03861532,cg12473257	cg00706833,cg02092807,cg03861532	cg00233779,cg00706833,cg02092807,cg03861532,cg12473257,cg22618720	cg00233779,cg00706833,cg02092807,cg03861532,cg12473257		cg00706833,cg02092807,cg03861532		cg22618720,cg00233779,cg00706833,cg02092807,cg03861532,cg12473257,cg01096640
RBPMS2	0.220566	cg04192168		cg04192168	cg04192168		cg08079166,cg18965213,cg09393834		cg04192168,cg08079166,cg02599385,cg09393834
RCAN1	0.882206					cg12677163,cg18442992		cg13475977,cg20847762,cg18442992		cg03284642
RCC2	0.470571				cg22871801,cg01960748,cg14529891,cg21811853,cg18972349		cg21693033,cg22871801,cg08876437,cg10555744,cg14529891,cg21811853	cg14406074	cg22871801,cg01960748,cg07971745,cg19897979,cg21811853,cg18972349
RDH11	0.131201				cg01549977,cg10325668,cg14178821,cg00748427,cg02033124,cg10888242,cg15941779,cg27297558		cg01549977,cg10325668,cg14178821,cg14330143,cg01905690,cg15941779		cg01549977,cg14178821,cg00785620,cg01905690,cg02033124,cg18947676	cg21069500
REEP3	0.0877362				cg12999120,cg13843938,cg17494585,cg18972349,cg15990451,cg17752576,cg24682415,cg10596537	cg25643644,cg12677163,cg18442992,cg25809502	cg17494585,cg03953832,cg17752576,cg24682415,cg10596537	cg24686957,cg10329331,cg12048508,cg18442992	cg07186730,cg12999120,cg13843938,cg18972349,cg00962000,cg03953832,cg07969497,cg15543534,cg17752576,cg01096640,cg10596537	cg10329331,cg14679463
REEP4	0.415227	cg20794351,cg22134757	cg20794351,cg22134757,cg25072880	cg22134757	cg20794351,cg22134757,cg07088770		cg20794351,cg22134757,cg25072880,cg24911388,cg12508856		cg22134757,cg24911388,cg00002190,cg06784232
REXO1	0.89899	cg00874873,cg00994936,cg16601904,cg19497523,cg22672431	cg16601904,cg19497523,cg22672431	cg00994936,cg10406526,cg14323873,cg19497523	cg00994936,cg22672431	cg07721042	cg22672431	cg07721042	cg00994936
RGS1	0.674335					cg02418793
RGS16	0.870684	cg13843938		cg13843938	cg13843938,cg07786995		cg21922512		cg13843938,cg07786995,cg14176804,cg21922512
RGS2	0.0406274					cg02418793
RHEBL1	0.773247				cg18608206,cg00492784,cg04953535,cg06476964,cg22049342,cg23627246	cg00976328,cg23830590,cg23155625,cg00190545	cg18608206,cg00492784,cg22049342,cg23627246,cg24911388,cg16758809,cg20337698	cg00976328	cg00492784,cg16915863,cg22049342,cg23627246,cg24911388,cg26574325,cg11143131,cg20337698	cg00766368,cg10673192,cg17290943,cg23155625,cg26328150
RIN3	0.350138	cg03535253,cg13810457	cg03535253,cg13810457		cg03535253,cg16548201,cg13810457,cg19738882,cg24230355,cg10226073,cg14391345,cg21796528,cg01183860		cg03535253,cg16548201,cg10942690,cg13810457,cg19738882,cg24230355,cg10226073,cg21796528,cg15370635,cg01183860		cg10226073,cg14391345,cg21796528,cg15370635,cg01183860	cg16459952,cg18650827
RMI1	0.602487				cg13482814
RMND5A	0.1743
RNF14	0.171095
RNF149	0.174289	cg06476964		cg26574325	cg06476964,cg22049342,cg23627246		cg22049342,cg23627246,cg02202315		cg22049342,cg23627246,cg26574325,cg02202315
RNF182	0.564925		cg14024937	cg14024937	cg08421910,cg10301879,cg23652814,cg11731414,cg20871346,cg02096172		cg14024937,cg23431444,cg08421910,cg10301879,cg11731414,cg13084569,cg02096172		cg14024937,cg08421910,cg08821937,cg10301879,cg23652814,cg11731414,cg13084569,cg02096172
RNF39	0.479041		cg22880122	cg22880122	cg14218053,cg17471193,cg17755604,cg18188079,cg21293943,cg21697252,cg22402769,cg24216233,cg26351951		cg01156370,cg14218053,cg15137396,cg17755604,cg18188079,cg21697252,cg22402769,cg22709071,cg22880122,cg23814714,cg24216233,cg25369058		cg01156370,cg14218053,cg15137396,cg17471193,cg17755604,cg18188079,cg21293943,cg22402769,cg22709071,cg22880122,cg25369058,cg26159735
RNPEPL1	0.674026	cg04986236,cg05019221,cg05854427,cg19044706	cg04986236,cg05019221,cg05854427,cg19044706,cg23492351	cg04986236,cg05019221,cg19044706	cg05019221		cg05019221		cg05019221
ROS1	0.260408				cg22060817				cg22060817
RP1-193H18.2	0.980719				cg00374717			cg17805068
RP11-1024P17.1	0.727012				cg21387009		cg04842790		cg21387009
RP11-1055B8.1	0.805926	cg03079698,cg06451177,cg06546521,cg10585621,cg11451039,cg11699517,cg12392998,cg12434898,cg12602405,cg13759229,cg15946337,cg21186576,cg27177415	cg01561259,cg03079698,cg06451177,cg06546521,cg10585621,cg11451039,cg11699517,cg12392998,cg12434898,cg12602405,cg13759229,cg15815120,cg15946337,cg18605975,cg22944823,cg27177415	cg06451177,cg06546521,cg10585621,cg11451039,cg11699517,cg12392998,cg13759229,cg15815120,cg15946337,cg18050634,cg18605975,cg21186576,cg22944823,cg27177415
RP11-1094M14.11	0.0654469
RP11-120D5.1	0.110919
RP11-124N14.3	0.468792				cg00071210,cg00245896,cg00317585,cg00374717,cg00424166,cg00484466,cg00733838,cg00861207,cg00941824,cg00976328,cg01469132,cg01736389,cg02076964,cg02366519,cg02464901,cg02617981,cg02632203,cg03332903,cg04014805,cg04340567,cg04432275,cg04494562,cg04586748,cg05507514,cg06050631,cg07061426,cg07786995,cg08451978,cg08931849,cg08949428,cg09007290,cg09840328,cg10873507,cg10896827,cg11157208,cg11160408,cg1…	cg03042281,cg05132118,cg06050631,cg06224763,cg08306614,cg09488200,cg10738041,cg11527168,cg13370010,cg16063474,cg16614288,cg17022038,cg19599165,cg23980314,cg25920857,cg26134751	cg00245896,cg00317585,cg00445591,cg00484466,cg00733838,cg00861207,cg00941824,cg00976328,cg01621835,cg01736389,cg02464901,cg03332903,cg03376481,cg03517837,cg04175604,cg04340567,cg04432275,cg04494562,cg04586748,cg04683210,cg04869949,cg05507514,cg05886453,cg08791953,cg08931849,cg08949428,cg09007290,cg09840328,cg10896827,cg11157208,cg11160408,cg12508856,cg12632249,cg12639279,cg12668216,cg13613180,cg1…	cg03042281,cg03173528,cg05132118,cg05587394,cg06224763,cg06872019,cg08306614,cg10738041,cg11527168,cg12939797,cg13370010,cg14075211,cg16063474,cg16614288,cg17022038,cg19093939,cg26645494	cg00071210,cg00317585,cg00424166,cg00445591,cg01469132,cg01621835,cg01736389,cg01930242,cg02464901,cg02617981,cg03332903,cg04014805,cg04050696,cg04175604,cg04208312,cg04494562,cg04683210,cg04869949,cg05507514,cg05886453,cg06050631,cg07061426,cg07786995,cg07881496,cg08049745,cg08451978,cg08931849,cg08949428,cg09007290,cg09840328,cg10873507,cg10896827,cg12632249,cg12639279,cg12764611,cg12999120,cg1…	cg03042281,cg03284642,cg06050631,cg06224763,cg06872019,cg08306614,cg10738041,cg11527168,cg13370010,cg16063474,cg16614288,cg17022038,cg23980314,cg26134751,cg26314566,cg26645494
RP11-126O1.5	0.366043						cg24741744		cg24741744	cg04050696
RP11-129M16.4	0.562328			cg11408900,cg17374433	cg01960748,cg14529891,cg18972349,cg21811853,cg22871801,cg16670940,cg17494585,cg06880895,cg07786995,cg25878744,cg05507514,cg09820865,cg12226006,cg16499947,cg24571086	cg02096172,cg14184715,cg01418645,cg07786995,cg18354203,cg15813095,cg16770774,cg00492784,cg04953535	cg08079166,cg08876437,cg10555744,cg14024937,cg14529891,cg21693033,cg21811853,cg22871801,cg23431444,cg06191165,cg16670940,cg17494585,cg03953832,cg06814469,cg09278904,cg15393025,cg17466474,cg25878744,cg05507514,cg09820865,cg12458020,cg24571086	cg00660384,cg02096172,cg15436174,cg01418645,cg18354203,cg23331603,cg00492784	cg01960748,cg07971745,cg08079166,cg11408900,cg14024937,cg15543534,cg18972349,cg19897979,cg21811853,cg22871801,cg16670940,cg17374433,cg03953832,cg06814469,cg06880895,cg07786995,cg07881496,cg25878744,cg05507514,cg17153082	cg00660384,cg02096172,cg14184715,cg15436174,cg18105709,cg07786995,cg18354203,cg15813095,cg16770774,cg23331603,cg00492784,cg16915863
RP11-132F7.2	0.0211463									cg19861078
RP11-143J12.3	0.65481				cg25239095				cg25239095
RP11-147L13.12	0.173021	cg00374717		cg15536947	cg00374717			cg17805068
RP11-147L13.13	0.217932	cg00374717		cg15536947	cg00374717			cg17805068
RP11-156K23.3	0.768227				cg03935448,cg03381604,cg02133716,cg01063935,cg10234511,cg11750962,cg24293689,cg24453604,cg27067575	cg06451177,cg06546521,cg11699517,cg12392998,cg12602405,cg13759229,cg21186576,cg27177415,cg17905188	cg02133716,cg01063935,cg05708629,cg10234511,cg11750962,cg24293689,cg24453604,cg00445591	cg11777611,cg06451177,cg06546521,cg11699517,cg12392998,cg12602405,cg13759229,cg22944823,cg27177415	cg03935448,cg03381604,cg20067338,cg01063935,cg11750962,cg19243717,cg24293689,cg24453604,cg00445591,cg18650827	cg06451177,cg06546521,cg11699517,cg12392998,cg13759229,cg18050634,cg21186576,cg22944823,cg27177415,cg17905188,cg17374433
RP11-159D12.2	0.134217	cg08322234,cg13558899	cg05347965,cg08322234,cg13558899,cg22233512	cg05347965,cg08322234,cg13558899	cg08322234,cg13558899,cg03130292	cg03048162	cg05347965,cg08322234,cg13558899,cg22233512,cg21464975		cg05347965,cg08322234,cg13558899,cg14127567,cg21464975
RP11-161M6.2	0.29298	cg03552086,cg04105547,cg04431965,cg04538473,cg05180954,cg05578056,cg05742249,cg06287843,cg07338658,cg07502868,cg07994487,cg08333063,cg08439890,cg08587397,cg08799778,cg09011162,cg09080920,cg09616608,cg09805889,cg27512502	cg02200944,cg03552086,cg04105547,cg04170174,cg04431965,cg04538473,cg05113373,cg05180954,cg05578056,cg05742249,cg06219301,cg06287843,cg07338658,cg07502868,cg08333063,cg08439890,cg08587397,cg08799778,cg09011162,cg09080920,cg09805889,cg27512502	cg04105547,cg04170174,cg04538473,cg05180954,cg05578056,cg05742249,cg06038470,cg06219301,cg06287843,cg07338658,cg07484220,cg07502868,cg08799778,cg09011162,cg09075268,cg09080920,cg09805889,cg27512502	cg03552086,cg04105547,cg04431965,cg04538473,cg05180954,cg05578056,cg05742249,cg06287843,cg07338658,cg07502868,cg08333063,cg08439890,cg08799778,cg09011162,cg09080920,cg09616608,cg09805889,cg27512502,cg07994487		cg02200944,cg03552086,cg04105547,cg04170174,cg04431965,cg04538473,cg05113373,cg05180954,cg05578056,cg05742249,cg06287843,cg07338658,cg07502868,cg08333063,cg08439890,cg08799778,cg09011162,cg09080920,cg09805889,cg27512502		cg04105547,cg04170174,cg04538473,cg05180954,cg05578056,cg05742249,cg06287843,cg07338658,cg07502868,cg08799778,cg09011162,cg09075268,cg09080920,cg09805889,cg27512502
RP11-16E18.3	0.457185				cg04682911,cg03935448		cg03598366,cg26460578		cg03598366,cg13568432,cg26460578,cg03935448
RP11-16P6.1	0.112866	cg08975850		cg08975850,cg27403388	cg08975850,cg25183214				cg08975850,cg25183214,cg27403388,cg06280965
RP11-177C12.1	0.0111749				cg03174768,cg23291145,cg27560781,cg01464067,cg12764231,cg17470198,cg18497811		cg03174768,cg27560781,cg17470198,cg18497811		cg03174768,cg23291145,cg27560781,cg17470198,cg17997207,cg18497811
RP11-196G11.5	0.000106684	cg05418781			cg05418781	cg19358568				cg19358568
RP11-206M11.7	0.406551				cg26134751,cg05507514,cg07061426,cg08931849,cg09007290,cg11160408,cg14339848,cg16670940,cg20893532,cg25661931,cg08451978,cg21644316,cg27104413,cg27384355		cg05507514,cg00445591,cg08931849,cg09007290,cg11160408,cg14339848,cg16670940,cg20677019,cg20893532,cg21511415,cg21644316,cg27384355		cg26134751,cg05507514,cg23079522,cg00445591,cg07061426,cg08931849,cg09007290,cg14339848,cg16670940,cg18358061,cg20893532,cg21511415,cg25213968,cg08451978,cg07881496,cg21445764,cg27384355
RP11-20D14.6	0.776197				cg06224763,cg23980314,cg02014014,cg19047226,cg19497523,cg20794351,cg22134757	cg02133716	cg05587394,cg06224763,cg14075211,cg19093939,cg02014014,cg13347354,cg19047226,cg19497523,cg20794351,cg22134757,cg24911388,cg25072880	cg24926706,cg02133716	cg06224763,cg17997207,cg23980314,cg19497523,cg22134757,cg24911388	cg07881496,cg20067338
RP11-21L23.2	0.359975				cg17874109,cg04014805,cg04016660,cg26134751,cg05507514,cg08451978,cg11160408,cg13613180,cg14339848,cg16670940,cg20893532,cg21644316,cg25661931,cg10873507,cg00071210,cg00424166,cg00941824,cg03332903,cg03661570,cg06050631,cg07918933,cg12668216,cg13748794,cg15327380,cg19358568,cg22060817,cg27422807	cg01056242,cg02380715,cg02656049,cg04013561,cg08613327,cg10816846,cg14034782,cg14242771,cg18603787,cg18725348,cg19198993,cg21074413,cg25139963,cg08397828,cg23079012,cg23880198,cg02632203	cg06071824,cg00445591,cg05507514,cg11160408,cg13613180,cg14339848,cg16670940,cg20893532,cg21511415,cg21644316,cg00941824,cg01621835,cg01705005,cg03332903,cg12668216,cg13349742,cg13748794,cg18282441	cg01056242,cg02380715,cg02656049,cg03853274,cg04013561,cg06934004,cg07772617,cg10816846,cg11594260,cg14034782,cg14242771,cg18603787,cg18725348,cg19198993,cg19887547,cg21074413,cg25130831,cg25139963,cg08397828	cg17874109,cg04014805,cg04016660,cg26134751,cg26578983,cg00445591,cg05507514,cg08451978,cg13613180,cg14339848,cg16670940,cg20893532,cg21511415,cg23079522,cg25213968,cg10873507,cg00071210,cg00424166,cg01621835,cg03332903,cg06050631,cg07918933,cg13748794,cg15327380,cg19358568,cg22060817,cg26935328	cg01056242,cg02656049,cg04013561,cg04455286,cg06934004,cg10816846,cg11414507,cg14034782,cg18603787,cg18725348,cg21074413,cg25139963,cg08397828,cg23079012,cg00785620,cg21568206
RP11-253E3.3	0.181395	cg24799159	cg00292432,cg15159149,cg19182035,cg24799159	cg00292432,cg12871534,cg15159149,cg24799159	cg24799159,cg04525464,cg08306614,cg09696706,cg11611932,cg16149138,cg19968179,cg22408815	cg27215641	cg00292432,cg15159149,cg19182035,cg24799159,cg08306614,cg09696706,cg11611932,cg12476754,cg13814990,cg19079233,cg19968179,cg24741744,cg26154631,cg26645494	cg27215641	cg00292432,cg12871534,cg15159149,cg24799159,cg04525464,cg06634596,cg08306614,cg09080553,cg12069132,cg12476754,cg12705171,cg13814990,cg18021203,cg18425586,cg22408815,cg22974337,cg24741744,cg26154631,cg26314566,cg26645494	cg05418508,cg27215641
RP11-253M7.1	0.376841				cg04192168		cg08079166,cg18965213,cg09393834		cg02599385,cg04192168,cg08079166,cg09393834
RP11-254F7.4	0.817893				cg03520448,cg11124360,cg08397828,cg23079012,cg23880198		cg08397828		cg03520448,cg11124360,cg08397828,cg23079012
RP11-266N13.2	0.658408				cg04703009,cg25133422		cg04703009,cg11489971,cg25133422		cg04703009
RP11-267M23.1	0.147503	cg07264586		cg07264586	cg07264586,cg03381604,cg10938478,cg14355321		cg01854499,cg10938478,cg14355321,cg25302730		cg07264586,cg01854499,cg01886570,cg03023681,cg03381604,cg14355321
RP11-274H2.5	0.00595772				cg26134751,cg05507514,cg07061426,cg08931849,cg09007290,cg11160408,cg14339848,cg16670940,cg20893532,cg25661931,cg08451978,cg21644316,cg27104413,cg27384355		cg05507514,cg00445591,cg08931849,cg09007290,cg11160408,cg14339848,cg16670940,cg20677019,cg20893532,cg21511415,cg21644316,cg27384355		cg26134751,cg05507514,cg23079522,cg00445591,cg07061426,cg08931849,cg09007290,cg14339848,cg16670940,cg18358061,cg20893532,cg21511415,cg25213968,cg08451978,cg07881496,cg21445764,cg27384355
RP11-278L15.6	0.034422	cg26134751		cg26134751	cg26134751,cg05507514,cg07061426,cg08931849,cg09007290,cg11160408,cg14339848,cg16670940,cg20893532,cg25661931,cg08451978,cg21644316,cg27104413,cg27384355		cg05507514,cg00445591,cg08931849,cg09007290,cg11160408,cg14339848,cg16670940,cg20677019,cg20893532,cg21511415,cg21644316,cg27384355		cg26134751,cg05507514,cg23079522,cg00445591,cg07061426,cg08931849,cg09007290,cg14339848,cg16670940,cg18358061,cg20893532,cg21511415,cg25213968,cg08451978,cg07881496,cg21445764,cg27384355
RP11-288C18.1	0.504799				cg10156706,cg03075156,cg05939149,cg10809134,cg12256705	cg05591126	cg03075156,cg05939149,cg10809134		cg02004165,cg10156706,cg03075156,cg05939149,cg10809134,cg23330051
RP11-297L17.6	0.0227989									cg19861078
RP11-298I3.1	0.27196		cg20042612			cg10896827,cg11456145,cg14907310	cg20042612	cg10896827		cg10896827,cg14907310
RP11-305E6.4	0.332528	cg06655291,cg17224613	cg06655291,cg15574316	cg09765797,cg17224613	cg00073794,cg00233779,cg00706833,cg00748427,cg00976328,cg01553335,cg02033124,cg02092807,cg02248235,cg02632203,cg03041824,cg03075156,cg03332903,cg03861532,cg04503297,cg04798919,cg05507514,cg05939149,cg06224763,cg06476964,cg06555452,cg07264586,cg08241368,cg08389497,cg08904630,cg08975850,cg09215936,cg09252301,cg09488200,cg10738041,cg10809134,cg10888242,cg10969343,cg11126205,cg12256705,cg12473257,cg1…	cg00393546,cg01922580,cg02248235,cg02700194,cg03079698,cg03494502,cg03552086,cg03661570,cg03718627,cg04105547,cg04431965,cg04538473,cg04650238,cg05180954,cg05418781,cg05578056,cg05742249,cg06287843,cg07336426,cg07338658,cg07502868,cg07673103,cg07918933,cg07994487,cg08333063,cg08439890,cg08799778,cg09011162,cg09080920,cg09215936,cg09591886,cg09616608,cg09805889,cg10192797,cg10585621,cg12434898,cg1…	cg00706833,cg00929655,cg00976328,cg01252513,cg01553335,cg01905690,cg02092807,cg02202315,cg03041824,cg03075156,cg03332903,cg03639964,cg03861532,cg04016113,cg04503297,cg04842790,cg04869949,cg05507514,cg05587394,cg05939149,cg06224763,cg06555452,cg08904630,cg09252301,cg09393834,cg10738041,cg10809134,cg10969343,cg11126205,cg12048508,cg13375624,cg14075211,cg14328477,cg14523948,cg15574316,cg15941779,cg1…	cg00393546,cg00758797,cg00929655,cg01284192,cg01561259,cg02200944,cg03079698,cg03494502,cg03552086,cg03718627,cg04105547,cg04170174,cg04431965,cg04538473,cg04650238,cg05113373,cg05180954,cg05578056,cg05742249,cg06071824,cg06287843,cg07060908,cg07336426,cg07338658,cg07502868,cg07673103,cg08333063,cg08439890,cg08799778,cg09011162,cg09080920,cg09805889,cg10192797,cg10585621,cg12434898,cg13375624,cg1…	cg00073794,cg00233779,cg00706833,cg00783877,cg00785620,cg01096640,cg01553335,cg01905690,cg01930242,cg02033124,cg02092807,cg02202315,cg03041824,cg03075156,cg03332903,cg03639964,cg03861532,cg04503297,cg04798919,cg04869949,cg05507514,cg05939149,cg06224763,cg06555452,cg06826449,cg07264586,cg08904630,cg08975850,cg09215936,cg09252301,cg09393834,cg10738041,cg10809134,cg10969343,cg11119301,cg11126205,cg1…	cg01922580,cg02700194,cg03494502,cg04105547,cg04170174,cg04538473,cg05180954,cg05578056,cg05742249,cg06038470,cg06287843,cg06890610,cg07060908,cg07336426,cg07338658,cg07484220,cg07502868,cg07918933,cg08799778,cg09011162,cg09080920,cg09215936,cg09805889,cg10017260,cg10203440,cg10585621,cg11119301,cg14231966,cg15171791,cg15598069,cg15815120,cg15946337,cg18474072,cg18605975,cg18745279,cg19026125,cg2…
RP11-31H5.3	0.0533926
RP11-320M2.1	0.341137				cg03520448,cg11124360,cg08397828,cg23079012,cg23880198		cg08397828		cg03520448,cg11124360,cg08397828,cg23079012
RP11-348N5.7	0.0192453	cg23608075		cg23608075	cg03042281,cg04738220,cg05613364,cg11456145,cg16614288,cg17022038,cg23608075,cg02632203,cg05019221,cg06096452,cg13626676,cg14218053,cg17263013,cg17471193,cg17755604,cg18188079,cg19615711,cg21293943,cg21697252,cg22402769,cg24216233,cg26351951,cg04984663,cg08389497,cg08904630,cg08975850,cg10596537,cg13525013,cg14956836,cg16026813,cg16314733,cg16352527,cg16509336,cg17575314,cg20028483,cg23049079,cg2…	cg00748427,cg02033124,cg10888242,cg15941779,cg27297558	cg03042281,cg04738220,cg05613364,cg16614288,cg17022038,cg01705005,cg13349742,cg18282441,cg01156370,cg05019221,cg06096452,cg10107248,cg10186395,cg13626676,cg14218053,cg15137396,cg17755604,cg18188079,cg21697252,cg22402769,cg22709071,cg22880122,cg23814714,cg24216233,cg25369058,cg03639964,cg04984663,cg05453337,cg08904630,cg10596537,cg16026813,cg16314733,cg16509336,cg17575314,cg19008877,cg20289746,cg2…	cg20042612,cg01905690,cg15941779	cg03042281,cg04738220,cg05613364,cg16614288,cg17022038,cg20384325,cg23608075,cg01156370,cg05019221,cg06096452,cg10024484,cg13626676,cg14218053,cg15137396,cg17263013,cg17471193,cg17755604,cg18188079,cg19615711,cg21293943,cg21568206,cg22402769,cg22709071,cg22880122,cg25369058,cg26159735,cg03639964,cg05453337,cg08904630,cg08975850,cg10596537,cg16026813,cg16509336,cg17575314,cg20289746,cg23461741,cg2…	cg00785620,cg01905690,cg02033124,cg18947676
RP11-35N6.1	0.0278872
RP11-35N6.6	0.917236
RP11-360F5.1	0.616291				cg03174768,cg23291145,cg27560781,cg01464067,cg12764231,cg17470198,cg18497811		cg03174768,cg27560781,cg17470198,cg18497811		cg03174768,cg23291145,cg27560781,cg17470198,cg17997207,cg18497811
RP11-378A13.1	0.342727				cg08975850,cg25183214	cg26534468			cg06280965,cg08975850,cg25183214,cg27403388	cg26534468
RP11-378J18.8	0.433829
RP11-41O4.2	0.00445369						cg24741744		cg24741744
RP11-424C20.2	0.000282327				cg01464067,cg12764231,cg17470198,cg25239095,cg25855768,cg19968179,cg20948271,cg20794351,cg03075156,cg05939149,cg12256705,cg03935448,cg13014866,cg18139928,cg22244305,cg21791768	cg01043076,cg27230472,cg12159837,cg20612875,cg23591139	cg17470198,cg19968179,cg24245840,cg26154631,cg20794351,cg03075156,cg03376481,cg05939149,cg09757859,cg13014866,cg14579651,cg18139928,cg22244305,cg21791768	cg27230472,cg11314598,cg12159837,cg23591139,cg08501301	cg17470198,cg25239095,cg25855768,cg09080553,cg12069132,cg12705171,cg18021203,cg18425586,cg20948271,cg22974337,cg26154631,cg03075156,cg05939149,cg09757859,cg23330051,cg03935448,cg09083359,cg13014866,cg14579651,cg18139928,cg04141129,cg22244305	cg05827089,cg01043076,cg27230472,cg12159837
RP11-43A14.1	0.735803		cg03745316
RP11-46J23.1	0.00604589
RP11-479G22.8	0.00158888				cg00424166,cg01183860,cg01464067,cg01469132,cg01546472,cg01886004,cg02470008,cg02550069,cg03174768,cg03332903,cg03535253,cg04197904,cg04586748,cg06050631,cg07242429,cg07340499,cg08137035,cg09840328,cg10226073,cg10873507,cg10896827,cg10938478,cg11020333,cg11611932,cg12764231,cg12937817,cg12999120,cg13525013,cg13613180,cg13810457,cg14391345,cg16246188,cg16314733,cg16548201,cg17470198,cg18265118,cg1…	cg03061585,cg10156706,cg13748794,cg17876831,cg23783862,cg01556677,cg02303651,cg07663722,cg07978494,cg09314135,cg10542336,cg10784273,cg17752576,cg18972349,cg23540020,cg24682415,cg25832123,cg27422807,cg00497472,cg02350535,cg02617981,cg03130292,cg03239665,cg03799405,cg05307439,cg05485379,cg13014866,cg13918206,cg15986469,cg21236655,cg21333208,cg21387009,cg21650295,cg22359623,cg27360727,cg00874873,cg0…	cg01183860,cg01546472,cg01578875,cg01621835,cg01854499,cg02470008,cg02550069,cg02911387,cg03174768,cg03332903,cg03376481,cg03535253,cg04197904,cg04586748,cg07242429,cg07340499,cg08137035,cg09757859,cg09840328,cg10186395,cg10226073,cg10896827,cg10938478,cg10942690,cg11611932,cg12937817,cg13613180,cg13810457,cg13814990,cg15370635,cg15393025,cg16049367,cg16246188,cg16314733,cg16548201,cg17466474,cg1…	cg06814469,cg13748794,cg16049367,cg17876831,cg25366639,cg07663722,cg10784273,cg17654050,cg17752576,cg23540020,cg24682415,cg25832123,cg02350535,cg02453698,cg03239665,cg03799405,cg04742135,cg05307439,cg09447786,cg12508856,cg13014866,cg14330143,cg14579651,cg15986469,cg17128308,cg20099968,cg21333208,cg21464975,cg21650295,cg22359623,cg25354617,cg27360727,cg04897431,cg07759042,cg07912144,cg07952877,cg0…	cg00424166,cg01183860,cg01469132,cg01546472,cg01578875,cg01621835,cg01854499,cg02550069,cg02911387,cg03164800,cg03174768,cg03332903,cg03685562,cg04197904,cg06050631,cg07242429,cg07340499,cg07834314,cg08137035,cg09757859,cg09840328,cg10226073,cg10308858,cg10873507,cg10896827,cg10950441,cg11020333,cg12937817,cg12999120,cg13613180,cg13814990,cg14176804,cg14391345,cg14905665,cg15370635,cg16049367,cg1…	cg02004165,cg03061585,cg06814469,cg10156706,cg13748794,cg16049367,cg17876831,cg18650827,cg23783862,cg01556677,cg04681845,cg04982052,cg07663722,cg07978494,cg10542336,cg10784273,cg17752576,cg18972349,cg23509665,cg25832123,cg26211126,cg00497472,cg01930242,cg02350535,cg02453698,cg02617981,cg03239665,cg03724752,cg03799405,cg04658601,cg04742135,cg13014866,cg14127567,cg14579651,cg21333208,cg21387009,cg2…
RP11-493L12.4	0.462286				cg19968179,cg20794351,cg22134757,cg00492784,cg04953535	cg23155625,cg00190545	cg17805068,cg19968179,cg26154631,cg20794351,cg22134757,cg25072880,cg00492784,cg16758809,cg20337698		cg15056772,cg12069132,cg18021203,cg18425586,cg22974337,cg26154631,cg22134757,cg00492784,cg16915863,cg11143131,cg20337698	cg27101452,cg06038470,cg00766368,cg10673192,cg17290943,cg23155625,cg26328150
RP11-517B11.7	0.6557	cg16670940	cg16670940	cg16670940	cg16670940,cg11160408,cg14339848,cg20893532,cg25661931,cg07061426,cg08931849,cg09007290,cg05507514,cg26134751,cg08451978,cg21644316,cg27104413,cg27384355		cg16670940,cg00445591,cg11160408,cg14339848,cg20893532,cg21511415,cg08931849,cg09007290,cg20677019,cg05507514,cg21644316,cg27384355		cg16670940,cg00445591,cg14339848,cg20893532,cg21511415,cg25213968,cg18358061,cg07061426,cg08931849,cg09007290,cg05507514,cg23079522,cg26134751,cg08451978,cg07881496,cg21445764,cg27384355
RP11-529K1.2	0.465981									cg12705171
RP11-53O19.3	0.751946
RP11-54H7.4	0.00408608	cg21453595,cg24371155	cg00801068,cg06894723,cg12746120,cg21453595,cg26583725	cg21453595,cg24371155	cg05366024,cg07673103,cg21453595,cg24371155,cg01248385,cg04458317,cg05519658,cg09294084,cg09556940,cg10072464,cg10223989,cg13450266,cg13807343,cg14074878,cg15893779,cg16645705,cg22186503,cg22981175,cg26446593,cg03381604,cg10938478,cg07721042,cg16090330,cg01847206,cg02705758,cg04494562,cg08342966,cg08949428,cg15690853,cg20769997,cg22575966,cg25221774,cg25920857	cg00874873,cg16601904,cg25633284,cg09820865,cg12226006,cg16499947,cg24571086	cg06894723,cg07673103,cg12746120,cg21453595,cg26583725,cg00801068,cg01248385,cg02650705,cg03049340,cg03542208,cg05907821,cg09294084,cg09556940,cg10072464,cg10223989,cg13450266,cg13807343,cg14074878,cg15893779,cg16645705,cg22051925,cg22981175,cg26446593,cg01854499,cg10938478,cg07721042,cg16090330,cg01847206,cg02453698,cg04494562,cg08342966,cg08949428,cg20769997,cg22575966,cg25221774	cg16601904,cg25633284,cg03376481,cg09820865,cg12458020,cg24571086	cg07186730,cg21453595,cg23338668,cg24371155,cg05519658,cg09294084,cg13450266,cg15893779,cg16645705,cg21464674,cg22981175,cg01854499,cg03381604,cg16090330,cg02453698,cg04494562,cg08342966,cg08949428,cg20769997,cg22575966,cg25221774,cg27112339	cg10406526,cg25633284
RP11-551L14.1	0.117181				cg13014866,cg22244305,cg21791768	cg23445114	cg13014866,cg14579651,cg22244305,cg21791768	cg23445114	cg04141129,cg09083359,cg13014866,cg14579651,cg22244305	cg23445114
RP11-566E18.1	0.339253			cg06280965	cg08975850,cg25183214				cg06280965,cg08975850,cg25183214,cg27403388
RP11-567M16.6	0.000373167	cg04897431,cg07759042,cg10357989,cg15260951,cg15517343,cg15908877,cg22279865	cg04897431,cg07759042,cg07912144,cg07952877,cg10357989,cg13456321,cg15260951,cg15517343,cg15908877,cg17938607,cg18108009,cg22279865	cg04897431,cg07342752,cg07759042,cg10357989,cg15260951,cg15517343,cg15908877,cg22279865,cg23300509
RP11-575F12.3	0.0893815				cg03174768,cg23291145,cg27560781,cg20948271,cg08306614,cg09696706,cg11611932,cg16149138,cg05939149,cg01056242,cg02380715,cg04013561,cg14242771,cg18725348,cg19198993,cg21074413		cg03174768,cg24741744,cg27560781,cg27488738,cg08306614,cg09696706,cg11611932,cg12476754,cg13814990,cg26645494,cg05939149,cg01056242,cg02380715,cg04013561,cg11594260,cg14242771,cg18725348,cg19198993,cg21074413,cg25130831	cg01854499,cg13466725	cg03174768,cg23291145,cg24741744,cg27560781,cg20948271,cg08306614,cg12476754,cg13814990,cg26314566,cg26645494,cg05939149,cg01056242,cg04013561,cg04455286,cg18725348,cg21074413	cg01854499
RP11-629B11.5	0.386498
RP11-631N16.4	0.312464				cg19056700,cg26214431,cg01960748,cg11527168,cg20794351,cg22134757,cg14529891,cg08397828,cg23079012,cg23880198	cg14631576,cg15889768	cg26214431,cg11527168,cg12048508,cg20794351,cg22134757,cg24911388,cg25072880,cg14529891,cg08397828	cg21979773,cg14631576,cg15889768	cg00276788,cg04050696,cg05254946,cg11876566,cg25720578,cg01960748,cg10950441,cg11527168,cg22134757,cg23105474,cg24911388,cg07971745,cg08397828,cg23079012	cg21979773,cg14631576,cg15889768
RP11-67K19.3	0.230054				cg13918206,cg21236655
RP11-690D19.3	0.339949				cg00976328,cg01469132,cg03075156,cg03520448,cg04503297,cg05939149,cg07336426,cg08397828,cg09252301,cg09840328,cg10156706,cg10809134,cg11124360,cg12256705,cg19025272,cg19496479,cg23079012,cg23270712,cg23830590,cg23880198,cg25576093,cg00071210,cg00190545,cg00424166,cg00941824,cg12668216,cg13748794,cg19358568,cg22060817,cg27422807		cg00976328,cg01284192,cg03075156,cg04503297,cg05939149,cg07336426,cg08397828,cg09252301,cg09840328,cg10809134,cg19025272,cg25576093,cg00941824,cg01621835,cg12668216,cg13748794	cg24245840	cg01469132,cg02004165,cg03075156,cg03520448,cg04503297,cg05939149,cg07336426,cg08397828,cg09252301,cg09840328,cg10156706,cg10809134,cg11124360,cg14905665,cg19003183,cg19025272,cg19496479,cg21438602,cg23079012,cg23270712,cg23330051,cg25576093,cg00071210,cg00424166,cg01621835,cg13748794,cg19358568,cg22060817,cg26935328
RP11-700P18.1	0.056812	cg13313339,cg14791395		cg13313339
RP11-706O15.3	0.450741
RP11-802E16.3	0.452156	cg24040155,cg24283027	cg12289926,cg24040155,cg24283027	cg12289926,cg24040155,cg24283027	cg03239665,cg08931849,cg09007290,cg13626676,cg24040155,cg24283027,cg27360727	cg01716474,cg16529686	cg03239665,cg08931849,cg09007290,cg12289926,cg13626676,cg20677019,cg24040155,cg24283027,cg27360727	cg01716474,cg16529686	cg03239665,cg08931849,cg09007290,cg10024484,cg12289926,cg13626676,cg17736821,cg24040155,cg24283027,cg27360727
RP11-873E20.1	0.809959						cg24245840
RP11-87H9.5	0.00308237
RP11-91J19.3	0.0653074		cg03745316
RP11-95D17.1	0.720639				cg03520448,cg11124360,cg08397828,cg23079012,cg23880198	cg01137792	cg08397828	cg01137792	cg03520448,cg11124360,cg08397828,cg23079012	cg01137792
RP11-96K19.2	0.191931				cg17494585		cg17494585			cg01176720
RP2	0.186965
RP3-406A7.7	0.793548	cg03332903	cg03332903	cg03332903	cg03332903,cg06050631,cg19358568,cg00071210,cg00424166,cg00941824,cg12668216,cg13748794,cg27422807		cg03332903,cg00941824,cg01621835,cg12668216,cg13748794		cg03332903,cg06050631,cg19358568,cg00071210,cg00424166,cg01621835,cg13748794,cg26935328
RP3-425C14.4	0.147287				cg22060817				cg22060817
RP3-523K23.2	0.00178766
RP4-714D9.5	0.995564			cg00962000	cg17752576,cg24682415	cg24799159	cg03953832,cg17752576,cg24682415	cg00292432,cg15159149,cg19182035,cg24799159	cg03953832,cg00962000,cg17752576	cg00292432,cg12871534,cg15159149,cg24799159
RP5-1056H1.2	0.826362	cg24716640	cg24716640							cg11119301
RP5-1085F17.3	0.198601
RP5-1120P11.1	0.799546				cg01553335		cg01553335		cg01553335
RP5-875H18.9	0.931164		cg12561474,cg26102082	cg12561474,cg26102082			cg12561474,cg26102082		cg12561474,cg26102082
RP5-890E16.5	0.179723	cg05591126				cg01119700,cg01471203,cg15783703,cg16226004,cg18922542,cg21877010	cg12561474,cg26102082	cg00766322,cg01119700,cg01471203,cg01898553,cg16226004,cg18922542	cg12561474,cg26102082	cg16226004
RP5-967N21.11	0.765843	cg24716640	cg24716640							cg11119301
RP5-997D16.2	0.0036395							cg23458898	cg07186730	cg23458898
RPIA	0.36179	cg04195125		cg04195125
RPP25	0.146839				cg10596537,cg26589665		cg10596537		cg10596537
RPRD2	0.33436							cg02651776
RRBP1	0.633601				cg13626676	cg14833024	cg13626676	cg14833024	cg10024484,cg13626676	cg14833024
RRM2	7.87108e-05				cg03520448,cg11124360,cg08397828,cg23079012,cg23880198		cg08397828		cg03520448,cg11124360,cg08397828,cg23079012
RRP1B	0.00251388		cg19312314	cg19312314,cg21438602			cg19312314	cg01252513	cg19312314
RSAD2	0.763165	cg08397828,cg23880198	cg08397828	cg08397828
RSPRY1	0.035104	cg16575444			cg16575444
RYK	0.542565			cg18358061	cg11160408,cg14339848,cg16670940,cg20893532,cg25661931,cg07061426,cg08931849,cg09007290,cg05507514,cg26134751,cg08451978,cg21644316,cg27104413,cg27384355		cg00445591,cg11160408,cg14339848,cg16670940,cg20893532,cg21511415,cg08931849,cg09007290,cg20677019,cg05507514,cg21644316,cg27384355		cg18358061,cg00445591,cg14339848,cg16670940,cg20893532,cg21511415,cg25213968,cg07061426,cg08931849,cg09007290,cg05507514,cg23079522,cg26134751,cg08451978,cg07881496,cg21445764,cg27384355
S100PBP	0.900876
S1PR3	0.268514		cg13466725
SACS	0.000387444	cg12677163,cg18442992	cg18442992		cg20794351,cg22134757,cg12677163,cg18442992,cg03935448,cg04682911,cg25809502,cg14355321	cg02617981,cg21333208,cg16352527,cg23049079,cg19497523,cg22672431	cg04016113,cg16176837,cg20794351,cg22134757,cg24911388,cg25072880,cg18442992,cg18665526,cg03598366,cg10329331,cg26460578,cg00445591,cg06872019,cg14355321,cg15145174,cg25302730	cg21333208,cg25354617,cg23049079,cg19008877,cg19497523,cg22672431	cg13355874,cg16176837,cg22134757,cg24911388,cg04681845,cg04982052,cg03598366,cg03935448,cg10329331,cg13568432,cg14679463,cg26460578,cg00445591,cg01886570,cg03023681,cg03284642,cg06872019,cg14355321,cg15145174	cg02617981,cg21333208,cg25354617,cg19497523
SAMD1	0.848517				cg03042281,cg04738220,cg05613364,cg16614288,cg17022038		cg03042281,cg04738220,cg05613364,cg16614288,cg17022038		cg03042281,cg04738220,cg05613364,cg16614288,cg17022038
SAMD8	0.0759691				cg01063935,cg01960748,cg07786995,cg08421910,cg10234511,cg10301879,cg11750962,cg12999120,cg14529891,cg18972349,cg21811853,cg23652814,cg24293689,cg24453604,cg00233779,cg00706833,cg02092807,cg03861532,cg04192168,cg08389497,cg08451978,cg08904630,cg12473257,cg13626676,cg16352527,cg17575314,cg21644316,cg23049079,cg03332903,cg24716640,cg10596537,cg14956836,cg16509336,cg22019806,cg04014805,cg08613327,cg0…	cg11126205,cg01553335,cg03905247,cg10996589,cg16596859,cg18693141,cg19341309,cg23313416,cg26214431,cg01137792,cg00748427,cg02033124,cg10888242,cg15941779,cg27297558	cg01063935,cg08421910,cg08876437,cg10234511,cg10301879,cg10555744,cg11750962,cg14529891,cg21811853,cg24293689,cg24453604,cg00706833,cg02092807,cg03639964,cg03861532,cg08079166,cg08904630,cg13626676,cg14024937,cg17575314,cg21644316,cg23049079,cg23431444,cg03332903,cg24716640,cg10596537,cg16509336,cg19008877,cg17171920,cg23877683,cg04984663,cg05453337,cg16026813,cg16314733,cg20289746,cg23461741,cg0…	cg11126205,cg01553335,cg03905247,cg10996589,cg16596859,cg19341309,cg23313416,cg23556205,cg26214431,cg01137792,cg01905690,cg15941779	cg01063935,cg01960748,cg07786995,cg07971745,cg08421910,cg08821937,cg10301879,cg11750962,cg12999120,cg14176804,cg18972349,cg19243717,cg19897979,cg21811853,cg23652814,cg24293689,cg24453604,cg00233779,cg00706833,cg02092807,cg03639964,cg03861532,cg04192168,cg08079166,cg08451978,cg08904630,cg10024484,cg12473257,cg13626676,cg14024937,cg17575314,cg01096640,cg03332903,cg22618720,cg10596537,cg16509336,cg1…	cg11126205,cg11119301,cg01553335,cg10996589,cg16596859,cg18693141,cg19341309,cg19896142,cg01137792,cg02888744,cg01905690,cg02033124,cg18947676
SAPCD2	0.451397	cg02076964,cg12076931,cg13996750,cg14178775,cg14364472,cg21181474	cg12076931,cg13996750,cg14178775,cg14364472,cg14406074,cg21181474	cg13996750,cg14178775,cg14364472,cg21181474	cg02076964,cg12076931,cg13501446,cg13996750,cg14178775,cg14364472,cg21181474		cg14406074,cg12076931,cg13501446,cg13996750,cg14178775,cg14364472,cg21181474		cg13996750,cg14178775,cg14364472,cg21181474
SATB2	0.0238812	cg19025272	cg19025272	cg19025272	cg02464901		cg02464901,cg04869949		cg02464901,cg04869949
SCAMP4	0.949324	cg00874873,cg00994936,cg16601904,cg19497523,cg22672431	cg16601904,cg19497523,cg22672431	cg00994936,cg10406526,cg14323873,cg19497523	cg00994936,cg22672431,cg19047226,cg19497523	cg07721042,cg02133716	cg22672431,cg19047226,cg19497523	cg07721042,cg02133716	cg00994936,cg19497523,cg24428653	cg20067338
SCD	0.0160496	cg04984663	cg04984663		cg00019511,cg00874873,cg00912247,cg00994936,cg01188562,cg01549977,cg01592258,cg03042281,cg03381604,cg03552086,cg04105547,cg04431965,cg04538473,cg04738220,cg04984663,cg05180954,cg05485379,cg05578056,cg05613364,cg05742249,cg06287843,cg06655291,cg06955979,cg07264586,cg07338658,cg07502868,cg07786995,cg07994487,cg08277679,cg08333063,cg08421910,cg08439890,cg08799778,cg09011162,cg09080920,cg09616608,cg0…	cg00272484,cg01034973,cg01040361,cg01043076,cg01464067,cg01881688,cg02133716,cg02851167,cg03381604,cg03655884,cg03718353,cg03935448,cg04002944,cg04682911,cg05048685,cg05105646,cg05202073,cg05366024,cg05981406,cg07264586,cg07673103,cg07721042,cg07888246,cg08217567,cg08994061,cg09236762,cg10611331,cg10827559,cg10938478,cg11211512,cg11490865,cg11750962,cg13471521,cg14355321,cg17640147,cg18188079,cg1…	cg00019511,cg00445591,cg01252513,cg01549977,cg01705005,cg01854499,cg01935989,cg02200944,cg03042281,cg03552086,cg04105547,cg04170174,cg04431965,cg04538473,cg04738220,cg04984663,cg05036013,cg05113373,cg05180954,cg05578056,cg05613364,cg05742249,cg06191165,cg06287843,cg06655291,cg06814469,cg06955979,cg07338658,cg07502868,cg08333063,cg08421910,cg08439890,cg08799778,cg09011162,cg09080920,cg09395718,cg0…	cg00272484,cg01034973,cg01040361,cg01854499,cg02133716,cg02851167,cg03598366,cg03718353,cg04869949,cg05048685,cg05105646,cg05202073,cg05981406,cg07673103,cg07721042,cg07888246,cg08217567,cg08501301,cg08994061,cg09236762,cg10827559,cg10938478,cg11211512,cg11750962,cg12564151,cg13471521,cg13475977,cg14161369,cg14355321,cg17756521,cg18188079,cg19747142,cg20354485,cg20847762,cg21791768,cg22335882,cg2…	cg00445591,cg00797500,cg00912247,cg00994936,cg01176720,cg01549977,cg01854499,cg01886570,cg01935989,cg03023681,cg03042281,cg03381604,cg04105547,cg04170174,cg04538473,cg04738220,cg05180954,cg05578056,cg05613364,cg05742249,cg06280965,cg06287843,cg06814469,cg06826120,cg06955979,cg07264586,cg07338658,cg07502868,cg07786995,cg07969497,cg08277679,cg08421910,cg08799778,cg08821937,cg09011162,cg09075268,cg0…	cg00272484,cg00766368,cg01034973,cg01043076,cg01388437,cg01854499,cg01881688,cg01886570,cg02635875,cg02851167,cg03023681,cg03381604,cg03598366,cg03655884,cg03718353,cg03935448,cg04002944,cg04869949,cg05048685,cg05105646,cg05202073,cg05827089,cg05981406,cg06038470,cg07264586,cg08217567,cg08994061,cg10673192,cg10827559,cg10845147,cg11211512,cg11490865,cg11750962,cg12564151,cg12900489,cg13568432,cg1…
SCML2	0.0256657
SDPR	0.298202				cg02464901	cg10293824,cg13739066,cg16765487	cg02464901,cg04869949	cg10293824,cg13739066,cg18239942,cg16765487	cg02464901,cg04869949	cg10293824,cg18239942,cg16765487
SERTAD2	0.137816			cg00783877,cg17736821	cg03239665,cg27360727	cg08972916	cg03239665,cg27360727,cg04016113		cg17736821,cg03239665,cg27360727,cg00783877	cg08972916
SF1	0.332232	cg19960891	cg04683210,cg19960891	cg04683210,cg19960891	cg10596537,cg16063474,cg19599165,cg21387009,cg07061426,cg20609302,cg20679271,cg00705730,cg06476964,cg08451978,cg12793924,cg20265528,cg21644316,cg22049342,cg22359623,cg23627246,cg05485379,cg25938891	cg09978546,cg11691383,cg13166748,cg13295050,cg16651441,cg20696050,cg26336213,cg26913186,cg08322234,cg13558899,cg18608206,cg00874873,cg00994936,cg04897431,cg07759042,cg10357989,cg15260951,cg15517343,cg15908877,cg16601904,cg18857768,cg19047226,cg19497523,cg22279865,cg22672431,cg25633284	cg04842790,cg10596537,cg16063474,cg13375624,cg20609302,cg20679271,cg02202315,cg04016113,cg12793924,cg17567602,cg21644316,cg22049342,cg22359623,cg23627246,cg00445591,cg08200851,cg24686957,cg25938891	cg09978546,cg13166748,cg13295050,cg14161369,cg16651441,cg26336213,cg26913186,cg05347965,cg08322234,cg13558899,cg18608206,cg22233512,cg04897431,cg07759042,cg07912144,cg07952877,cg10357989,cg13456321,cg15260951,cg15517343,cg15908877,cg16601904,cg17938607,cg18108009,cg18857768,cg19047226,cg19497523,cg22279865,cg22672431,cg25633284	cg10596537,cg16063474,cg21387009,cg07061426,cg20609302,cg20679271,cg00705730,cg02202315,cg08451978,cg12793924,cg17567602,cg20265528,cg22049342,cg22359623,cg23627246,cg26574325,cg00445591,cg04208312,cg08200851	cg09978546,cg11691383,cg12900489,cg13166748,cg13295050,cg16651441,cg20696050,cg26913186,cg13080137,cg20384325,cg05347965,cg08322234,cg12764611,cg13558899,cg00994936,cg01520309,cg04897431,cg07342752,cg07759042,cg10357989,cg10406526,cg14323873,cg15260951,cg15517343,cg15908877,cg19497523,cg22279865,cg23300509,cg24428653,cg25633284
SFXN1	9.58085e-06				cg11449873,cg17258537		cg02145002,cg05624954		cg10845147,cg02145002,cg05624954,cg11449873
SGK1	0.758496				cg03332903,cg06050631,cg19358568,cg00071210,cg00424166,cg00941824,cg12668216,cg13748794,cg27422807		cg03332903,cg00941824,cg01621835,cg12668216,cg13748794		cg03332903,cg06050631,cg19358568,cg00071210,cg00424166,cg01621835,cg13748794,cg26935328
SGK223	0.766476			cg04468380,cg05418508
SGOL1	0.00352502				cg21387009		cg04842790		cg21387009
SGOL2	0.00904781	cg19025272	cg19025272	cg19025272	cg19025272,cg00976328,cg01469132,cg09840328,cg23270712,cg23830590		cg19025272,cg00976328,cg09840328	cg24245840	cg19025272,cg01469132,cg09840328,cg14905665,cg19003183,cg23270712
SGPP1	0.180533				cg01549977,cg10325668,cg14178821,cg00748427,cg02033124,cg10888242,cg15941779,cg27297558	cg19951297	cg01549977,cg10325668,cg14178821,cg14330143,cg01905690,cg15941779	cg19951297	cg01549977,cg14178821,cg00785620,cg01905690,cg02033124,cg18947676	cg19951297
SH3BP4	0.281515		cg01705005,cg10186395,cg13349742,cg18282441				cg01705005,cg13349742,cg18282441,cg10186395			cg00785620
SH3GL1	0.0418943	cg16505953,cg17789464,cg18351781,cg19380808,cg24812303,cg25527325	cg16505953,cg17789464,cg18351781,cg19380808,cg24812303	cg18351781,cg24428653,cg24812303	cg19047226,cg19497523		cg19047226,cg19497523		cg24428653,cg19497523
SHISA5	0.3829				cg25920857
SHPK	0.451675	cg23445114	cg08501301,cg23445114	cg23445114	cg04551967,cg08875357,cg08961558,cg12159837,cg14177325,cg20612875,cg23591139,cg26589485		cg08501301,cg11314598,cg12159837,cg23591139		cg08875357,cg08961558,cg12159837,cg18059383,cg26589485
SHPRH	0.0526673				cg03332903,cg06050631,cg19358568,cg00071210,cg00424166,cg00941824,cg12668216,cg13748794,cg27422807		cg03332903,cg00941824,cg01621835,cg12668216,cg13748794		cg03332903,cg06050631,cg19358568,cg00071210,cg00424166,cg01621835,cg13748794,cg26935328
SIAH1	0.196599							cg19368103		cg19368103
SIK2	0.750662		cg26059977	cg21747628	cg17470198,cg27067575,cg04703009,cg05801627,cg11020333,cg13972986,cg20071624,cg21780711,cg06096452,cg17263013,cg19615711,cg04586748,cg16246188,cg26706187	cg10325668	cg16049367,cg17470198,cg04703009,cg05038367,cg05801627,cg11489971,cg13972986,cg15145174,cg21780711,cg26059977,cg06096452,cg10107248,cg19079233,cg04586748,cg08501301,cg16246188,cg25932566,cg26706187	cg04016113,cg10325668	cg16049367,cg17470198,cg18650827,cg21747628,cg04703009,cg07834314,cg11020333,cg13972986,cg15145174,cg21780711,cg06096452,cg17263013,cg19615711,cg25932566
SIPA1L2	0.623979				cg05888583,cg11226042,cg14523948,cg18865725,cg22875527		cg05888583,cg11226042,cg14523948,cg18865725,cg22875527		cg05888583,cg11226042,cg14523948,cg18865725,cg22875527
SKA3	0.00850633		cg13475977,cg20847762				cg13475977,cg20847762		cg07186730
SLAIN2	0.559985
SLC16A6	0.847019	cg00374717		cg15536947	cg00374717			cg17805068
SLC22A31	0.0584318	cg02667348,cg05512482,cg06816077,cg08415156,cg16765487,cg26902127	cg05512482,cg06816077,cg08415156,cg16765487	cg02667348,cg05512482,cg16765487,cg26902127	cg08415156,cg16765487		cg08415156,cg16765487		cg16765487
SLC25A24	0.0063665
SLC26A2	0.34501			cg18650827					cg18650827
SLC29A2	0.340309				cg12727138,cg14231966,cg16294620,cg18587059,cg05485379,cg25938891	cg03130292,cg00874873,cg00994936,cg04897431,cg07759042,cg10357989,cg15260951,cg15517343,cg15908877,cg16601904,cg18857768,cg19047226,cg19497523,cg22279865,cg22672431,cg25633284	cg00758797,cg12727138,cg14231966,cg17654050,cg18587059,cg00445591,cg08200851,cg24686957,cg25938891	cg02453698,cg21464975,cg04897431,cg07759042,cg07912144,cg07952877,cg10357989,cg13456321,cg15260951,cg15517343,cg15908877,cg16601904,cg17938607,cg18108009,cg18857768,cg19047226,cg19497523,cg22279865,cg22672431,cg25633284	cg12727138,cg14231966,cg16294620,cg00445591,cg04208312,cg08200851	cg02453698,cg14127567,cg21464975,cg00994936,cg01520309,cg04897431,cg07342752,cg07759042,cg10357989,cg10406526,cg14323873,cg15260951,cg15517343,cg15908877,cg19497523,cg22279865,cg23300509,cg24428653,cg25633284
SLC2A4RG	0.72583	cg03425785	cg03425785	cg03425785
SLC35B4	0.0668007
SLC35C1	0.679541				cg01553335,cg02464901,cg10156706,cg13626676,cg00073794,cg00233779,cg00706833,cg02092807,cg03861532,cg10738041,cg12473257,cg20609302,cg00190545,cg03048162,cg03075156,cg04525464,cg08306614,cg12256705,cg15813095,cg22408815,cg26619790,cg13918206,cg14631576,cg21236655,cg21245684,cg08322234,cg13482814,cg13558899,cg01418645,cg01922697,cg18354203	cg16040341,cg18587059,cg03661570,cg26974444,cg01549977,cg10969343,cg02464901,cg10293824,cg13739066	cg01553335,cg02464901,cg13626676,cg00706833,cg02092807,cg03861532,cg10738041,cg13375624,cg20609302,cg03075156,cg08306614,cg23331603,cg26645494,cg14350544,cg14631576,cg05347965,cg08322234,cg13558899,cg22233512,cg01418645,cg01922697,cg18354203	cg16040341,cg18587059,cg20042612,cg01549977,cg10969343,cg05036013,cg02464901,cg10293824,cg13739066,cg18239942	cg01553335,cg02004165,cg02464901,cg10024484,cg10156706,cg13626676,cg00073794,cg00233779,cg00706833,cg01096640,cg02092807,cg03861532,cg10738041,cg12473257,cg20609302,cg22618720,cg03075156,cg04525464,cg06634596,cg08306614,cg15813095,cg22408815,cg23331603,cg26314566,cg26619790,cg26645494,cg14631576,cg21245684,cg05347965,cg08322234,cg13558899,cg19960165,cg01922697,cg18354203	cg16040341,cg06890610,cg01549977,cg10969343,cg06826120,cg02464901,cg10293824,cg18239942
SLC35F5	0.2199				cg02632203,cg16063474,cg19599165	cg09959355,cg11248493,cg14521546,cg25383057	cg16063474	cg09959355,cg11248493,cg14521546,cg25383057,cg26658039	cg16063474,cg21568206	cg09959355,cg11248493,cg25383057
SLC39A10	0.0348208				cg02464901	cg16765487	cg02464901,cg04869949	cg16765487	cg02464901,cg04869949	cg16765487
SLC4A7	0.863542				cg21387009		cg04842790		cg21387009
SLC4A8	0.00209602	cg00492784	cg00492784	cg00492784	cg00203736,cg05530630,cg08428266,cg13313339,cg14791395,cg17842997,cg18452131,cg25815893,cg26544377,cg15598069,cg18608206,cg00492784,cg04953535,cg06476964,cg22049342,cg23627246	cg23155625,cg00190545	cg00203736,cg05530630,cg08428266,cg17842997,cg18452131,cg25815893,cg15598069,cg18608206,cg00492784,cg22049342,cg23627246,cg24911388,cg16758809,cg20337698		cg05530630,cg13313339,cg17842997,cg15598069,cg00492784,cg16915863,cg22049342,cg23627246,cg24911388,cg26574325,cg11143131,cg20337698	cg00766368,cg10673192,cg17290943,cg23155625,cg26328150
SLC7A1	0.0941068	cg25809502		cg03284642	cg06476964,cg22049342,cg23627246,cg12677163,cg14355321,cg18442992,cg25809502	cg19497523,cg22672431	cg02202315,cg10555744,cg22049342,cg23627246,cg00445591,cg06872019,cg10329331,cg14355321,cg15145174,cg18442992,cg25302730	cg19008877,cg19497523,cg22672431	cg02202315,cg03284642,cg19897979,cg22049342,cg23627246,cg26574325,cg00445591,cg06872019,cg01886570,cg03023681,cg10329331,cg14355321,cg14679463,cg15145174	cg19497523
SLFN11	0.217682
SLIT2	0.391859				cg01464067,cg12764231,cg17470198,cg03174768,cg23291145,cg27560781,cg18497811		cg17470198,cg03174768,cg27560781,cg18497811		cg17997207,cg17470198,cg03174768,cg23291145,cg27560781,cg18497811
SLITRK5	0.772541				cg03239665,cg07264586,cg27360727		cg03239665,cg27360727		cg03239665,cg07264586,cg17736821,cg27360727
SLX4	0.851245	cg04923532	cg04923532	cg04923532,cg10203440	cg04923532	cg27422807	cg04923532	cg17642201	cg04923532,cg10203440
SMC4	0.0232238			cg23079522	cg05507514,cg26134751,cg07061426,cg08931849,cg09007290,cg11160408,cg14339848,cg16670940,cg20893532,cg25661931,cg08451978,cg21644316,cg27104413,cg27384355		cg05507514,cg00445591,cg08931849,cg09007290,cg11160408,cg14339848,cg16670940,cg20677019,cg20893532,cg21511415,cg21644316,cg27384355		cg23079522,cg05507514,cg26134751,cg00445591,cg07061426,cg08931849,cg09007290,cg14339848,cg16670940,cg18358061,cg20893532,cg21511415,cg25213968,cg08451978,cg07881496,cg21445764,cg27384355
SMIM13	0.0104229	cg08421910,cg10301879	cg08421910,cg10301879	cg08421910,cg10301879	cg08421910,cg10301879,cg23652814,cg11731414,cg20871346,cg02096172		cg08421910,cg10301879,cg14024937,cg23431444,cg11731414,cg13084569,cg02096172		cg08421910,cg08821937,cg10301879,cg23652814,cg14024937,cg11731414,cg13084569,cg02096172
SNAI2	0.0301468				cg03935448,cg04682911		cg03598366,cg26460578		cg03935448,cg03598366,cg13568432,cg26460578
SNHG17	0.445755					cg11527168		cg11527168		cg11527168
SNHG19	0.00440555	cg05742249,cg07994487	cg05742249	cg05742249,cg09075268	cg03552086,cg04105547,cg04431965,cg04538473,cg05180954,cg05578056,cg05742249,cg06287843,cg07338658,cg07502868,cg07994487,cg08333063,cg08439890,cg08799778,cg09011162,cg09080920,cg09616608,cg09805889,cg27512502		cg02200944,cg03552086,cg04105547,cg04170174,cg04431965,cg04538473,cg05113373,cg05180954,cg05578056,cg05742249,cg06287843,cg07338658,cg07502868,cg08333063,cg08439890,cg08799778,cg09011162,cg09080920,cg09805889,cg27512502		cg04105547,cg04170174,cg04538473,cg05180954,cg05578056,cg05742249,cg06287843,cg07338658,cg07502868,cg08799778,cg09011162,cg09075268,cg09080920,cg09805889,cg27512502
SNHG3	0.172459	cg18972349		cg18972349	cg18972349,cg01960748,cg14529891,cg21811853,cg22871801		cg08876437,cg10555744,cg14529891,cg21693033,cg21811853,cg22871801		cg18972349,cg01960748,cg07971745,cg19897979,cg21811853,cg22871801
SNHG4	0.570999	cg05653646,cg19951297	cg05653646,cg19951297	cg19951297,cg21069500
SNIP1	0.326249					cg00875476,cg02047601,cg02113368,cg02418175,cg03207667,cg05425936,cg05670885,cg06795634,cg08824220,cg12401003,cg13259063,cg13751138,cg13799970,cg14275445,cg17352462,cg18305652,cg18308755,cg25782256,cg27136914		cg00875476,cg02047601,cg02113368,cg02418175,cg03207667,cg05425936,cg05670885,cg06024796,cg08824220,cg12053971,cg13259063,cg13799970,cg14275445,cg17352462,cg18308755,cg25782256,cg27136914	cg07186730	cg00875476,cg02418175,cg03207667,cg05425936,cg05670885,cg12401003,cg13259063,cg13751138,cg13799970,cg14275445,cg17352462,cg18308755,cg25782256,cg27136914
SNTB2	0.0106414									cg12705171
SNX18	0.337021	cg25133422	cg25133422		cg25133422,cg04703009		cg25133422,cg04703009,cg11489971		cg04703009
SOCS5	0.874513	cg03075156,cg10809134,cg12256705	cg03075156,cg10809134	cg03075156,cg10809134	cg03075156,cg12256705,cg05939149,cg10809134,cg10156706	cg01549977,cg27230472	cg03075156,cg05939149,cg10809134	cg01549977,cg27230472	cg03075156,cg05939149,cg23330051,cg10809134,cg02004165,cg10156706	cg01549977,cg27230472
SOCS6	0.0382993						cg24741744		cg24741744
SORD	0.108371				cg15171791,cg18531351		cg09395718,cg15171791,cg18531351,cg17171920	cg08200851,cg13084569	cg15171791,cg18531351,cg17171920,cg20384325	cg08200851,cg13084569
SP4	0.809244				cg04525464,cg22408815,cg19968179,cg08306614,cg09696706,cg11611932,cg16149138		cg19079233,cg19968179,cg26154631,cg08306614,cg09696706,cg11611932,cg12476754,cg13814990,cg26645494		cg04525464,cg06634596,cg22408815,cg09080553,cg12069132,cg12705171,cg18021203,cg18425586,cg22974337,cg26154631,cg08306614,cg12476754,cg13814990,cg26314566,cg26645494
SPATA2	0.604158
SPC25	0.00129039	cg22359623	cg22359623	cg22359623	cg22359623	cg01768868,cg08322234,cg13558899	cg22359623	cg05347965,cg08322234,cg13558899,cg22233512	cg22359623	cg05347965,cg08322234,cg13558899
SPCS3	0.902187				cg01546472,cg02550069,cg10896827,cg00317585,cg15850065,cg25072393,cg25123881,cg27196131		cg01546472,cg02550069,cg10896827,cg00317585,cg21367866,cg25072393		cg01546472,cg02550069,cg10896827,cg00317585,cg15850065,cg25072393,cg25123881
SPR	0.486121		cg04016113		cg03239665,cg27360727	cg15630599	cg04016113,cg03239665,cg27360727		cg00783877,cg03239665,cg17736821,cg27360727	cg02888744,cg15630599
SPRY2	0.0731024				cg07721042,cg12076931,cg13996750,cg14178775,cg14364472,cg21181474,cg17494585,cg21644316,cg21387009,cg04703009	cg04984663,cg03585084,cg00538888,cg08787083,cg25826721	cg07721042,cg18665526,cg12076931,cg13996750,cg14178775,cg14364472,cg21181474,cg17494585,cg20677019,cg21644316,cg04703009,cg11489971	cg03329714,cg23877683,cg04984663,cg03585084,cg00538888,cg08787083,cg25826721	cg07186730,cg13996750,cg14178775,cg14364472,cg21181474,cg18650827,cg19896142,cg21387009,cg04703009	cg06448249,cg11408900,cg00538888,cg08787083,cg25826721
SPSB1	0.390302	cg24453604	cg24453604	cg19243717,cg24453604	cg24453604,cg01063935,cg10234511,cg24293689,cg11750962	cg21245684,cg12076931,cg13996750,cg14178775,cg14364472,cg21181474	cg24453604,cg01063935,cg10234511,cg24293689,cg11750962,cg05708629	cg12076931,cg13996750,cg14178775,cg14364472,cg21181474	cg19243717,cg24453604,cg01063935,cg24293689,cg11750962	cg21245684,cg13996750,cg14178775,cg14364472,cg21181474
SPTLC2	0.136966		cg14330143		cg10325668,cg14178821,cg01549977,cg00748427,cg02033124,cg10888242,cg15941779,cg27297558	cg16090330	cg10325668,cg14178821,cg14330143,cg01549977,cg01905690,cg15941779	cg16090330,cg04217498	cg14178821,cg01549977,cg00785620,cg01905690,cg02033124,cg18947676	cg16090330
SRGAP2C	0.403236
SSX2IP	0.142165						cg06814469,cg06191165		cg06814469,cg14993830,cg07969497
ST8SIA4	0.586504				cg21780711		cg21780711		cg21780711
STAM	0.0636949
STAT5B	0.0694631	cg02390715,cg06956006	cg01761362,cg02390715,cg06956006	cg01761362,cg02390715,cg06956006	cg02390715,cg06956006		cg01761362,cg02390715,cg06956006		cg01761362,cg02390715,cg06956006
STC2	0.721508			cg10845147	cg11449873,cg17258537		cg02145002,cg05624954		cg10845147,cg02145002,cg05624954,cg11449873
STK3	0.0392899	cg03381604		cg03381604	cg03381604,cg10938478,cg14355321,cg07264586		cg01854499,cg10938478,cg14355321,cg25302730		cg03381604,cg01854499,cg01886570,cg03023681,cg14355321,cg07264586
STRN	0.373216				cg10156706,cg03075156,cg05939149,cg10809134,cg12256705		cg03075156,cg05939149,cg10809134		cg02004165,cg10156706,cg03075156,cg05939149,cg10809134,cg23330051
SUZ12	0.169347	cg00105753		cg00105753	cg00105753,cg25709789	cg01896918	cg25709789	cg01896918,cg13131455	cg00105753,cg25709789	cg13131455
SYNPO	0.58952			cg18650827					cg18650827
SZRD1	0.990541	cg15074789	cg15074789,cg24140574	cg15074789,cg24140574	cg15074789		cg15074789,cg24140574		cg15074789,cg24140574
TAF4	0.499634	cg21078065	cg21078065	cg21078065
TBC1D13	0.227251
TBCCD1	0.51856				cg12999120	cg22244305	cg03517837	cg03329714,cg22244305	cg04208312,cg16278897,cg12999120	cg22244305
TBCEL	0.738467				cg02248235,cg03075156,cg03239665,cg04432275,cg05939149,cg06311906,cg10156706,cg10809134,cg12256705,cg18502618,cg23922467,cg25934824,cg27064285,cg27360727,cg04923532,cg08421910,cg10301879,cg11731414,cg20871346,cg23652814,cg25920857,cg27215641,cg00245896,cg00484466,cg00733838,cg00861207,cg01546472,cg01736389,cg02366519,cg02550069,cg03174768,cg03661570,cg04340567,cg07918933,cg12632249,cg12639279,cg1…	cg06880895,cg08204155,cg12393104,cg27422807,cg00424166	cg03075156,cg03239665,cg04016113,cg04432275,cg05939149,cg10809134,cg18083008,cg18502618,cg25934824,cg27064285,cg27360727,cg04923532,cg08421910,cg10301879,cg11731414,cg14024937,cg23431444,cg27215641,cg00245896,cg00484466,cg00733838,cg00861207,cg01546472,cg01736389,cg02550069,cg03174768,cg04340567,cg06071824,cg08791953,cg12632249,cg12639279,cg14333520,cg14414501,cg14742802,cg16240750,cg17128308,cg1…	cg08204155,cg09278904,cg12393104,cg00801068,cg22051925	cg00783877,cg02004165,cg03075156,cg03239665,cg05939149,cg10156706,cg10809134,cg17736821,cg18502618,cg23330051,cg23922467,cg27360727,cg04208312,cg04923532,cg08421910,cg08821937,cg10203440,cg10301879,cg11731414,cg14024937,cg16278897,cg23652814,cg27215641,cg01546472,cg01736389,cg02550069,cg03174768,cg07918933,cg08049745,cg12632249,cg12639279,cg14333520,cg14742802,cg16240750,cg18813390,cg23291145,cg2…	cg06880895,cg08204155,cg00424166
TCF3	0.742371	cg00874873,cg00994936,cg16601904,cg19497523,cg22672431	cg16601904,cg19497523,cg22672431	cg00994936,cg10406526,cg14323873,cg19497523	cg00994936,cg22672431	cg07721042	cg22672431	cg07721042	cg00994936
TCP11L1	0.154588				cg18345406,cg18497811,cg07978494,cg08306614,cg10182092,cg10542336,cg10784273,cg11611932,cg16149138,cg03935448,cg08972916,cg07088770,cg20794351,cg22134757,cg23155625,cg13620490,cg14631576,cg08322234,cg13482814,cg13558899,cg15813095,cg01418645,cg01922697,cg18354203	cg11481223,cg12727138,cg22359623,cg11856036,cg00019511,cg06955979,cg18085033,cg18627429,cg02464901,cg10293824,cg13739066	cg18497811,cg08306614,cg10182092,cg10784273,cg11611932,cg13814990,cg17805068,cg26645494,cg12508856,cg20794351,cg22134757,cg24911388,cg25072880,cg13620490,cg14350544,cg14631576,cg05347965,cg08322234,cg13558899,cg22233512,cg23331603,cg01418645,cg01922697,cg18354203	cg06872019,cg12727138,cg14330143,cg22359623,cg06756385,cg11856036,cg00019511,cg06955979,cg18085033,cg18627429,cg02464901,cg10293824,cg13739066,cg18239942	cg18345406,cg18497811,cg07978494,cg08306614,cg10182092,cg10542336,cg10784273,cg13814990,cg15056772,cg23509665,cg26211126,cg26314566,cg26645494,cg03935448,cg08972916,cg19861078,cg00766368,cg04050696,cg10673192,cg17290943,cg22134757,cg23155625,cg24911388,cg26328150,cg14631576,cg19960165,cg05347965,cg08322234,cg13558899,cg15813095,cg23331603,cg01922697,cg18354203	cg06872019,cg11481223,cg12727138,cg22359623,cg11856036,cg06955979,cg18085033,cg18627429,cg02464901,cg10293824,cg18239942
TDP1	0.482	cg10226073,cg14391345,cg19738882,cg21796528,cg24230355	cg10226073,cg19738882,cg21796528,cg24230355	cg10226073,cg14391345,cg21796528	cg10226073,cg14391345,cg21796528,cg03535253,cg13810457,cg16548201,cg19738882,cg24230355,cg01183860		cg10226073,cg21796528,cg03535253,cg10942690,cg13810457,cg16548201,cg19738882,cg24230355,cg15370635,cg01183860		cg10226073,cg14391345,cg21796528,cg15370635,cg01183860	cg18650827
TEAD1	0.100319				cg00245896,cg00484466,cg00733838,cg00861207,cg01736389,cg02366519,cg04340567,cg10896827,cg12632249,cg12639279,cg14333520,cg14414501,cg14742802,cg16240750,cg18270285,cg22200727,cg23857700,cg24430322,cg25310559,cg25771730,cg00823110,cg06004017,cg08613327,cg10313197,cg12343881,cg21763405,cg01553335,cg15327380,cg07264586,cg03381604,cg05366024,cg07673103,cg08915171,cg10938478,cg26619790,cg13482814,cg1…	cg14178821,cg19738882,cg00912247,cg01592258,cg08277679,cg11805401,cg24043286	cg00245896,cg00484466,cg00733838,cg00861207,cg01736389,cg03376481,cg04340567,cg08791953,cg10896827,cg12632249,cg12639279,cg14333520,cg14414501,cg14742802,cg16240750,cg17128308,cg18270285,cg18574219,cg19848118,cg21091226,cg22200727,cg23857700,cg24430322,cg25310559,cg25771730,cg00823110,cg06004017,cg10313197,cg12343881,cg12793314,cg01553335,cg01854499,cg07673103,cg10938478,cg19001909,cg20354485,cg1…	cg14178821,cg19738882,cg01935989	cg01736389,cg08049745,cg10896827,cg12632249,cg12639279,cg14333520,cg14742802,cg16240750,cg23857700,cg25771730,cg00823110,cg12343881,cg21763405,cg01553335,cg15327380,cg04050696,cg07264586,cg01854499,cg03381604,cg08915171,cg20354485,cg23338668,cg26619790,cg14631576,cg21245684	cg09080553,cg14178821,cg00912247,cg01935989,cg08277679,cg11805401,cg14543291
TEAD2	0.959116	cg11992783			cg06857263,cg14043593,cg16860712,cg03041824,cg04798919,cg08241368		cg16860712,cg03041824		cg16860712,cg03041824,cg04798919
TEAD4	0.00610781	cg24799159	cg00292432,cg15159149,cg19182035,cg24799159	cg00292432,cg12871534,cg15159149,cg24799159	cg24799159,cg04525464,cg08306614,cg09696706,cg11611932,cg16149138,cg19968179,cg22408815	cg27215641	cg00292432,cg15159149,cg19182035,cg24799159,cg08306614,cg09696706,cg11611932,cg12476754,cg13814990,cg19079233,cg19968179,cg24741744,cg26154631,cg26645494	cg27215641	cg00292432,cg12871534,cg15159149,cg24799159,cg04525464,cg06634596,cg08306614,cg09080553,cg12069132,cg12476754,cg12705171,cg13814990,cg18021203,cg18425586,cg22408815,cg22974337,cg24741744,cg26154631,cg26314566,cg26645494	cg05418508,cg27215641
TENM3	0.0170456	cg01546472	cg01546472	cg01546472	cg01546472,cg02550069,cg10896827,cg00317585,cg15850065,cg25072393,cg25123881,cg27196131		cg01546472,cg02550069,cg10896827,cg00317585,cg21367866,cg25072393		cg01546472,cg02550069,cg10896827,cg00317585,cg15850065,cg25072393,cg25123881
TFAM	0.0872689				cg00976328,cg01043076,cg01119700,cg01188562,cg01469132,cg01471203,cg01960748,cg02464901,cg03041824,cg03239665,cg03381604,cg04798919,cg06857263,cg08241368,cg08972916,cg09840328,cg10938478,cg11527168,cg11912754,cg13014866,cg14043593,cg14529891,cg14833024,cg15783703,cg16226004,cg16663025,cg16860712,cg18139928,cg18922542,cg18972349,cg21501412,cg21791768,cg21811853,cg21877010,cg22244305,cg22871801,cg2…	cg00424286,cg11744817,cg13164164,cg14661281,cg17494585,cg17876831,cg20358227,cg20781238,cg26134751,cg02418793,cg19358568,cg22060817,cg12280664,cg19918488,cg25938891,cg25643644,cg12677163,cg18442992,cg25809502	cg00766322,cg00976328,cg01119700,cg01471203,cg01854499,cg01898553,cg02464901,cg03041824,cg03239665,cg04016113,cg04175604,cg04869949,cg05886453,cg08876437,cg09773537,cg09840328,cg10555744,cg10938478,cg11527168,cg12048508,cg13014866,cg13131455,cg14529891,cg14579651,cg14833024,cg16226004,cg16663025,cg16860712,cg18139928,cg18922542,cg21501412,cg21693033,cg21791768,cg21811853,cg21922512,cg22244305,cg2…	cg00424286,cg06678137,cg09659803,cg11744817,cg15790184,cg17494585,cg17876831,cg20358227,cg20781238,cg12280664,cg19918488,cg25938891,cg10329331,cg12048508,cg18442992	cg00276788,cg00783877,cg01043076,cg01469132,cg01854499,cg01960748,cg02464901,cg03041824,cg03239665,cg03381604,cg04050696,cg04141129,cg04175604,cg04681845,cg04798919,cg04869949,cg05254946,cg05886453,cg07971745,cg08972916,cg09840328,cg10845147,cg10950441,cg11527168,cg11876566,cg11912754,cg13014866,cg13131455,cg14579651,cg14833024,cg14905665,cg16226004,cg16663025,cg16860712,cg17736821,cg18139928,cg1…	cg04589062,cg11744817,cg13164164,cg17876831,cg20358227,cg26134751,cg14993830,cg19358568,cg22060817,cg12280664,cg19918488,cg10329331,cg14679463
TFAP2C	0.801101			cg22618720	cg00233779,cg00706833,cg02092807,cg03861532,cg12473257		cg00706833,cg02092807,cg03861532		cg22618720,cg00233779,cg00706833,cg02092807,cg03861532,cg12473257,cg01096640
TGM2	0.197431					cg11527168		cg11527168		cg11527168
THBS1	0.150993	cg15171791,cg18531351	cg15171791,cg18531351	cg15171791,cg18531351	cg15171791,cg18531351	cg13525071,cg08421910,cg10301879,cg23652814	cg09395718,cg15171791,cg18531351,cg17171920	cg13525071,cg19210349,cg08421910,cg10301879,cg13084569	cg15171791,cg18531351,cg17171920,cg20384325	cg10098058,cg13525071,cg08421910,cg08821937,cg10301879,cg23652814,cg13084569
THEM6	0.218718	cg00272484,cg01034973,cg01040361,cg01043076,cg02851167,cg03345925,cg03579474,cg04002944,cg05048685,cg05202073,cg05981406,cg08217567,cg08994061,cg09236762,cg10827559,cg11211512,cg11490865,cg23318523	cg00272484,cg01034973,cg01040361,cg02851167,cg03345925,cg03579474,cg05048685,cg05202073,cg05981406,cg08217567,cg08994061,cg09236762,cg10827559,cg11211512,cg23318523	cg00272484,cg01034973,cg01043076,cg02635875,cg02851167,cg03345925,cg03579474,cg04002944,cg05048685,cg05202073,cg05981406,cg08217567,cg08994061,cg10827559,cg11211512,cg11490865,cg21210370,cg23318523	cg01043076				cg01043076
THEMIS2	0.418066	cg18972349		cg18972349	cg18972349,cg01960748,cg14529891,cg21811853,cg22871801		cg08876437,cg10555744,cg14529891,cg21693033,cg21811853,cg22871801		cg18972349,cg01960748,cg07971745,cg19897979,cg21811853,cg22871801
THOC7	0.942081		cg24926706
THUMPD1	0.17798
THY1	0.17804				cg13626676,cg21387009,cg03661570,cg11160408,cg14339848,cg16670940,cg16929692,cg19314882,cg20893532,cg25643644,cg25661931,cg27161313,cg02550069,cg15327380,cg19780308,cg04703009,cg12343881,cg21780711,cg25133422,cg03935448,cg05366024,cg07673103,cg19747142	cg10596537,cg11126205,cg26589665,cg00071210,cg00941824,cg12668216,cg00424166	cg04842790,cg13626676,cg00445591,cg11160408,cg14339848,cg16670940,cg16929692,cg20893532,cg21511415,cg02550069,cg19780308,cg04703009,cg11489971,cg12343881,cg21780711,cg25133422,cg07673103,cg19747142	cg10596537,cg11126205,cg00941824,cg12668216,cg00801068,cg22051925	cg10024484,cg13626676,cg21387009,cg00445591,cg14339848,cg16670940,cg18358061,cg19314882,cg20893532,cg21511415,cg25213968,cg02550069,cg15327380,cg19780308,cg04703009,cg12343881,cg18650827,cg21780711,cg03935448,cg19747142,cg23338668	cg10596537,cg11126205,cg00071210,cg00424166
TICRR	0.025668	cg18587059	cg18587059		cg14231966,cg18587059,cg09215936,cg18745279,cg20609302		cg00758797,cg14231966,cg18587059,cg00929655,cg13375624,cg18745279,cg20609302		cg14231966,cg09215936,cg18745279,cg20609302
TIMM10B	0.0127301				cg09850478,cg16090330,cg04551967,cg07088770,cg08875357,cg08961558,cg12159837,cg14177325,cg20612875,cg20794351,cg22134757,cg23591139,cg23783862,cg26589485,cg03935448,cg15598069,cg19747142,cg13482814,cg13620490,cg13918206,cg14631576,cg21236655,cg21245684,cg26619790	cg20769997,cg00030432,cg24230355,cg00912247,cg01592258,cg08277679,cg11805401,cg24043286	cg03376481,cg16090330,cg21220614,cg08501301,cg11314598,cg12159837,cg12508856,cg20794351,cg22134757,cg23591139,cg24911388,cg25072880,cg15598069,cg19747142,cg13620490,cg14350544,cg14631576,cg16568256	cg20769997,cg00030432,cg24230355,cg01935989	cg16090330,cg00002190,cg06784232,cg08875357,cg08961558,cg12159837,cg18059383,cg22134757,cg23783862,cg24911388,cg26589485,cg03935448,cg15598069,cg19747142,cg14631576,cg21245684,cg26619790	cg20769997,cg00912247,cg01935989,cg08277679,cg11805401,cg14543291
TIMM22	0.603951	cg04551967,cg08875357,cg08961558,cg12159837,cg14177325,cg17113147,cg20612875,cg23591139,cg26589485	cg11314598,cg12159837,cg17113147,cg23591139	cg08875357,cg08961558,cg12159837,cg18059383,cg26589485
TK1	0.000119447	cg19083265	cg19083265,cg19954448	cg09580922,cg19083265,cg19954448	cg19083265,cg08972916		cg19083265,cg19954448		cg19083265,cg09580922,cg19954448,cg08972916
TLCD1	0.844135	cg25709789	cg19001909,cg25709789	cg25709789	cg25709789,cg00105753		cg25709789	cg13131455	cg25709789,cg00105753	cg13131455
TLL1	0.864275				cg00317585,cg01546472,cg02550069,cg10896827,cg15850065,cg25072393,cg25123881,cg27196131		cg00317585,cg01546472,cg02550069,cg10896827,cg21367866,cg25072393		cg00317585,cg01546472,cg02550069,cg10896827,cg15850065,cg25072393,cg25123881
TM4SF18	0.328827				cg26134751,cg05507514,cg07061426,cg08931849,cg09007290,cg11160408,cg14339848,cg16670940,cg20893532,cg25661931,cg08451978,cg21644316,cg27104413,cg27384355		cg05507514,cg00445591,cg08931849,cg09007290,cg11160408,cg14339848,cg16670940,cg20677019,cg20893532,cg21511415,cg21644316,cg27384355		cg26134751,cg05507514,cg23079522,cg00445591,cg07061426,cg08931849,cg09007290,cg14339848,cg16670940,cg18358061,cg20893532,cg21511415,cg25213968,cg08451978,cg07881496,cg21445764,cg27384355
TM4SF20	0.0784039				cg18139928		cg18139928		cg18139928
TMEFF1	0.158801				cg13620490,cg14631576,cg21245684		cg13620490,cg14350544,cg14631576		cg14631576,cg21245684
TMEM2	0.377208
TMEM245	0.619156				cg13918206,cg21236655
TMEM263	0.0576815	cg14833024	cg14833024	cg14833024	cg01556677,cg14833024,cg00976328,cg03041824,cg04798919,cg06857263,cg08241368,cg14043593,cg16860712,cg23830590		cg14833024,cg02202315,cg09757859,cg24245840,cg00976328,cg03041824,cg16860712		cg01556677,cg14833024,cg02202315,cg09757859,cg03041824,cg04798919,cg16860712
TMEM64	0.00924836				cg07264586,cg03381604,cg10938478,cg14355321		cg01854499,cg10938478,cg14355321,cg25302730		cg07264586,cg01854499,cg01886570,cg03023681,cg03381604,cg14355321
TMEM70	0.71729	cg05366024,cg07673103	cg07673103	cg23338668	cg07673103,cg05366024,cg20035127,cg23783862		cg07673103		cg23338668,cg20535966,cg23783862
TMPO	0.00133518				cg14043593,cg16860712,cg02632203,cg11126205,cg16663025,cg21501412,cg22244305	cg08931849,cg09007290,cg25709789	cg16860712,cg04175604,cg05886453,cg09773537,cg11126205,cg16663025,cg21501412,cg22244305	cg08931849,cg09007290,cg25709789	cg16860712,cg06448249,cg21568206,cg04175604,cg05886453,cg11119301,cg11126205,cg16663025,cg21501412,cg23866403,cg22244305	cg08931849,cg09007290,cg23079522,cg25709789
TNFAIP8L1	0.737554	cg16505953,cg17789464,cg18351781,cg19380808,cg24812303,cg25527325	cg16505953,cg17789464,cg18351781,cg19380808,cg24812303	cg18351781,cg24428653,cg24812303	cg16505953,cg17789464,cg18351781,cg19380808,cg24812303,cg25527325		cg16505953,cg17789464,cg18351781,cg19380808,cg24812303		cg18351781,cg24812303
TNFRSF10B	0.968915	cg22134757	cg22134757,cg24911388,cg25072880	cg22134757,cg24911388	cg22134757,cg20794351,cg07088770		cg22134757,cg25072880,cg20794351,cg24911388,cg12508856		cg22134757,cg24911388,cg00002190,cg06784232
TNRC18	0.456271	cg05801627,cg13972986,cg20071624	cg05801627,cg13972986,cg20935223	cg13972986	cg05801627,cg13972986,cg20071624,cg11020333		cg05801627,cg13972986,cg20935223		cg13972986,cg07834314,cg11020333
TNS4	0.0106636	cg01768868			cg01768868,cg00190545	cg25855768				cg25855768
TOB2	0.624472		cg05038367,cg16049367	cg16049367	cg04197904,cg09850478,cg21447167	cg04494562,cg22575966,cg25221774	cg16049367,cg05038367,cg04197904,cg21220614,cg21447167	cg04494562,cg22575966,cg25221774	cg16049367,cg04197904,cg21447167	cg04494562,cg22575966,cg25221774
TOB2P1	0.717413
TOP2A	0.00748938	cg01768868			cg01768868,cg00190545	cg25855768				cg25855768
TOPBP1	0.0450297			cg18358061	cg11160408,cg14339848,cg16670940,cg20893532,cg25661931,cg07061426,cg08931849,cg09007290,cg05507514,cg26134751,cg08451978,cg21644316,cg27104413,cg27384355		cg00445591,cg11160408,cg14339848,cg16670940,cg20893532,cg21511415,cg08931849,cg09007290,cg20677019,cg05507514,cg21644316,cg27384355		cg18358061,cg00445591,cg14339848,cg16670940,cg20893532,cg21511415,cg25213968,cg07061426,cg08931849,cg09007290,cg05507514,cg23079522,cg26134751,cg08451978,cg07881496,cg21445764,cg27384355
TPM3	0.00429491	cg26105956			cg26105956,cg10199857		cg10199857		cg10199857
TPM3P9	0.314616					cg01881688				cg01881688
TPX2	0.000441439
TRADD	0.417339									cg12705171
TRAIP	0.207355	cg25920857			cg25920857			cg24741744		cg24741744
TRERF1	0.260758				cg01553335		cg01553335		cg01553335
TRIM59	0.0020699			cg23079522	cg05507514,cg26134751,cg07061426,cg08931849,cg09007290,cg11160408,cg14339848,cg16670940,cg20893532,cg25661931,cg08451978,cg21644316,cg27104413,cg27384355		cg05507514,cg00445591,cg08931849,cg09007290,cg11160408,cg14339848,cg16670940,cg20677019,cg20893532,cg21511415,cg21644316,cg27384355		cg23079522,cg05507514,cg26134751,cg00445591,cg07061426,cg08931849,cg09007290,cg14339848,cg16670940,cg18358061,cg20893532,cg21511415,cg25213968,cg08451978,cg07881496,cg21445764,cg27384355
TRNP1	0.827409	cg18972349		cg18972349	cg18972349,cg01960748,cg14529891,cg21811853,cg22871801		cg08876437,cg10555744,cg14529891,cg21693033,cg21811853,cg22871801	cg13466725	cg18972349,cg01960748,cg07971745,cg19897979,cg21811853,cg22871801
TROAP	0.0116901				cg18608206,cg00492784,cg04953535,cg06476964,cg22049342,cg23627246	cg00976328,cg23830590,cg23155625,cg00190545	cg18608206,cg00492784,cg22049342,cg23627246,cg24911388,cg16758809,cg20337698	cg00976328	cg00492784,cg16915863,cg22049342,cg23627246,cg24911388,cg26574325,cg11143131,cg20337698	cg00766368,cg10673192,cg17290943,cg23155625,cg26328150
TRPM4	0.642512				cg06857263,cg14043593,cg16860712,cg03041824,cg04798919,cg08241368		cg16860712,cg03041824		cg16860712,cg03041824,cg04798919
TSC22D4	0.985507	cg00030432	cg00030432
TSHZ1	0.715071
TSKU	0.604399				cg17874109,cg04014805,cg04016660,cg26134751,cg05507514,cg08451978,cg11160408,cg13613180,cg14339848,cg16670940,cg20893532,cg21644316,cg25661931,cg10873507,cg00071210,cg00424166,cg00941824,cg03332903,cg03661570,cg06050631,cg07918933,cg12668216,cg13748794,cg15327380,cg19358568,cg22060817,cg27422807	cg01056242,cg02380715,cg02656049,cg04013561,cg08613327,cg10816846,cg14034782,cg14242771,cg18603787,cg18725348,cg19198993,cg21074413,cg25139963,cg08397828,cg23079012,cg23880198,cg02632203	cg06071824,cg00445591,cg05507514,cg11160408,cg13613180,cg14339848,cg16670940,cg20893532,cg21511415,cg21644316,cg00941824,cg01621835,cg01705005,cg03332903,cg12668216,cg13349742,cg13748794,cg18282441	cg01056242,cg02380715,cg02656049,cg03853274,cg04013561,cg06934004,cg07772617,cg10816846,cg11594260,cg14034782,cg14242771,cg18603787,cg18725348,cg19198993,cg19887547,cg21074413,cg25130831,cg25139963,cg08397828	cg17874109,cg04014805,cg04016660,cg26134751,cg26578983,cg00445591,cg05507514,cg08451978,cg13613180,cg14339848,cg16670940,cg20893532,cg21511415,cg23079522,cg25213968,cg10873507,cg00071210,cg00424166,cg01621835,cg03332903,cg06050631,cg07918933,cg13748794,cg15327380,cg19358568,cg22060817,cg26935328	cg01056242,cg02656049,cg04013561,cg04455286,cg06934004,cg10816846,cg11414507,cg14034782,cg18603787,cg18725348,cg21074413,cg25139963,cg08397828,cg23079012,cg00785620,cg21568206
TSPAN14	0.214591				cg01248385,cg01960748,cg02014014,cg02418793,cg03239665,cg04458317,cg04682911,cg05519658,cg06476964,cg08975850,cg09294084,cg09488200,cg09556940,cg10072464,cg10156706,cg10199857,cg10223989,cg11449873,cg13450266,cg13525013,cg13807343,cg14074878,cg14529891,cg15598069,cg15893779,cg15990451,cg16294620,cg16314733,cg16645705,cg17258537,cg18139928,cg19047226,cg19497523,cg19960891,cg20794351,cg21811853,cg2…	cg01464067,cg02133716,cg08972916,cg11020333,cg12764231,cg14424770,cg19083265,cg08204155,cg12393104,cg27067575,cg20028483,cg23461741,cg11731414,cg20871346,cg11527168,cg26214431,cg01553335,cg03905247,cg10996589,cg16596859,cg18693141,cg19341309,cg23313416,cg01137792,cg00748427,cg02033124,cg10888242,cg15941779,cg27297558	cg00801068,cg01248385,cg02014014,cg02145002,cg02202315,cg02650705,cg03049340,cg03239665,cg03542208,cg03598366,cg04683210,cg05624954,cg05907821,cg08876437,cg09294084,cg09556940,cg10072464,cg10199857,cg10223989,cg10555744,cg13347354,cg13450266,cg13807343,cg14074878,cg14330143,cg14529891,cg15598069,cg15893779,cg16314733,cg16645705,cg18139928,cg19047226,cg19497523,cg19960891,cg20794351,cg21811853,cg2…	cg02133716,cg13725340,cg16568256,cg19083265,cg08204155,cg12393104,cg05453337,cg20289746,cg23461741,cg11731414,cg11527168,cg12048508,cg26214431,cg01553335,cg03905247,cg10996589,cg16596859,cg19341309,cg23313416,cg23556205,cg01137792,cg01905690,cg15941779	cg01960748,cg02004165,cg02145002,cg02202315,cg03239665,cg03284642,cg03598366,cg03755522,cg04589062,cg04683210,cg05519658,cg05624954,cg06280965,cg07971745,cg08975850,cg09294084,cg10156706,cg10199857,cg11449873,cg13450266,cg13568432,cg15598069,cg15893779,cg16294620,cg16645705,cg17736821,cg18139928,cg18358061,cg19497523,cg19897979,cg19960891,cg21464674,cg21811853,cg21922512,cg22049342,cg22134757,cg2…	cg07834314,cg07881496,cg08972916,cg11020333,cg17997207,cg19083265,cg20067338,cg08204155,cg21747628,cg05453337,cg20289746,cg23461741,cg11731414,cg11527168,cg01553335,cg10996589,cg16596859,cg18693141,cg19341309,cg19896142,cg01137792,cg02888744,cg01905690,cg02033124,cg18947676
TSPAN4	0.727406	cg03817164,cg10900641,cg13535416,cg14329644,cg20781238,cg26348521,cg26779330	cg03817164,cg06678137,cg09659803,cg10900641,cg13535416,cg14329644,cg15790184,cg20781238,cg23726178,cg26348521,cg26779330	cg03817164,cg10900641,cg13535416,cg14329644,cg26779330
TSPAN9	0.755095	cg24799159	cg00292432,cg15159149,cg19182035,cg24799159	cg00292432,cg12871534,cg15159149,cg24799159	cg24799159,cg04525464,cg08306614,cg09696706,cg11611932,cg16149138,cg19968179,cg22408815	cg27215641	cg00292432,cg15159149,cg19182035,cg24799159,cg08306614,cg09696706,cg11611932,cg12476754,cg13814990,cg19079233,cg19968179,cg24741744,cg26154631,cg26645494	cg27215641	cg00292432,cg12871534,cg15159149,cg24799159,cg04525464,cg06634596,cg08306614,cg09080553,cg12069132,cg12476754,cg12705171,cg13814990,cg18021203,cg18425586,cg22408815,cg22974337,cg24741744,cg26154631,cg26314566,cg26645494	cg05418508,cg27215641
TTC3	0.559001
TTF2	0.129881	cg17494585	cg17494585		cg17494585	cg04984663	cg17494585	cg04984663
TTK	0.00860033
TUBA1B	0.00223096				cg18608206,cg00492784,cg04953535,cg06476964,cg22049342,cg23627246	cg00976328,cg23830590,cg23155625,cg00190545	cg18608206,cg00492784,cg22049342,cg23627246,cg24911388,cg16758809,cg20337698	cg00976328	cg00492784,cg16915863,cg22049342,cg23627246,cg24911388,cg26574325,cg11143131,cg20337698	cg00766368,cg10673192,cg17290943,cg23155625,cg26328150
TUBA1C	0.0244967				cg18608206,cg00492784,cg04953535,cg06476964,cg22049342,cg23627246	cg00976328,cg23830590,cg23155625,cg00190545	cg18608206,cg00492784,cg22049342,cg23627246,cg24911388,cg16758809,cg20337698	cg00976328	cg00492784,cg16915863,cg22049342,cg23627246,cg24911388,cg26574325,cg11143131,cg20337698	cg00766368,cg10673192,cg17290943,cg23155625,cg26328150
TULP4	0.914498	cg03061585,cg09667606,cg10799846	cg10799846,cg17642201	cg03061585,cg09667606,cg10799846			cg17642201
UBAC2	0.0584516	cg20769997	cg20769997	cg20769997	cg02133716,cg22871801,cg04703009,cg09252301,cg19496479,cg20769997,cg03381604,cg04494562,cg10938478,cg22575966,cg25221774,cg16090330,cg02076964,cg08949428,cg15690853,cg17752576,cg27067575,cg01248385,cg01847206,cg02705758,cg04458317,cg05519658,cg08342966,cg09294084,cg09556940,cg10072464,cg10223989,cg13450266,cg13807343,cg14074878,cg15893779,cg16645705,cg21453595,cg22186503,cg22981175,cg24371155,cg2…	cg03042281,cg16614288,cg17022038,cg23608075,cg03041824,cg08241368	cg02133716,cg22871801,cg04703009,cg09252301,cg11489971,cg20769997,cg01854499,cg04494562,cg10938478,cg22575966,cg25221774,cg16090330,cg08949428,cg14406074,cg17752576,cg06191165,cg00801068,cg01248385,cg01847206,cg02453698,cg02650705,cg03049340,cg03542208,cg05907821,cg06894723,cg08342966,cg09294084,cg09556940,cg10072464,cg10223989,cg12746120,cg13450266,cg13807343,cg14074878,cg15893779,cg16645705,cg2…	cg03517837,cg03042281,cg16614288,cg17022038,cg03041824	cg10845147,cg22871801,cg04703009,cg09252301,cg19496479,cg20769997,cg01854499,cg03381604,cg04494562,cg22575966,cg25221774,cg27112339,cg16090330,cg08949428,cg17752576,cg02453698,cg05519658,cg08342966,cg09294084,cg13450266,cg15893779,cg16645705,cg21453595,cg21464674,cg22981175,cg24371155	cg03042281,cg16614288,cg17022038,cg23608075,cg03041824
UBALD2	0.287072	cg08972916		cg08972916	cg08972916,cg19083265		cg19083265,cg19954448		cg08972916,cg09580922,cg19083265,cg19954448	cg04589062
UBE2C	0.0315434
UBE2E2	0.0558506				cg21387009		cg04842790		cg21387009
UBE2Q1	0.847822	cg26105956			cg26105956,cg10199857	cg00393546,cg02700194,cg14957660,cg19026125	cg10199857	cg00393546,cg14957660,cg18474072,cg19026125,cg23310253	cg10199857	cg02700194,cg10017260,cg18474072,cg19026125
UCP2	0.00718385	cg13613180	cg13613180	cg13613180	cg03075156,cg05939149,cg08975850,cg10809134,cg12256705,cg20609302,cg25183214,cg03661570,cg07918933,cg11160408,cg14339848,cg16670940,cg20893532,cg05507514,cg21387009,cg26134751,cg10873507,cg13613180,cg00071210,cg00424166,cg00941824,cg03332903,cg06050631,cg12668216,cg13748794,cg15327380,cg19358568,cg22060817,cg27422807	cg27230472,cg00233779,cg00706833,cg02092807,cg03861532,cg12473257,cg21078065,cg02632203	cg03075156,cg05939149,cg10809134,cg13375624,cg20609302,cg00445591,cg11160408,cg14339848,cg16670940,cg20893532,cg21511415,cg04842790,cg05507514,cg13613180,cg00941824,cg01621835,cg01705005,cg03332903,cg06071824,cg12668216,cg13349742,cg13748794,cg18282441	cg27230472,cg00706833,cg02092807,cg03861532,cg21078065	cg03075156,cg05939149,cg08975850,cg10809134,cg20609302,cg23330051,cg25183214,cg27403388,cg00445591,cg07918933,cg14339848,cg15867626,cg16670940,cg20893532,cg21511415,cg25213968,cg01930242,cg05507514,cg21387009,cg23079522,cg26134751,cg10873507,cg13613180,cg00071210,cg00424166,cg01621835,cg03332903,cg06050631,cg13748794,cg15327380,cg19358568,cg22060817,cg26935328	cg27230472,cg00233779,cg00706833,cg01096640,cg02092807,cg03861532,cg12473257,cg21078065,cg22618720,cg00785620,cg21568206
UGCG	0.290931				cg13918206,cg21236655
UGGT1	0.0327013	cg20679271	cg20679271	cg20679271	cg20679271		cg20679271		cg20679271
UGP2	0.0318147			cg17736821	cg03239665,cg27360727	cg08972916	cg03239665,cg27360727,cg04016113		cg17736821,cg03239665,cg27360727,cg00783877	cg08972916
UGT1A6	0.910493	cg20539430	cg01705005,cg13349742,cg18282441
UHMK1	0.0036103	cg07786995		cg07786995	cg07786995,cg13843938		cg21922512		cg07786995,cg14176804,cg21922512,cg13843938
UHRF1	0.00574433	cg16505953,cg17789464,cg18351781,cg19380808,cg24812303,cg25527325	cg16505953,cg17789464,cg18351781,cg19380808,cg24812303	cg18351781,cg24428653,cg24812303	cg16505953,cg17789464,cg18351781,cg19380808,cg24812303,cg25527325		cg16505953,cg17789464,cg18351781,cg19380808,cg24812303		cg18351781,cg24812303
UPK1B	0.0888251				cg11160408,cg14339848,cg16670940,cg20893532,cg25661931,cg07061426,cg08931849,cg09007290,cg05507514,cg26134751,cg08451978,cg21644316,cg27104413,cg27384355	cg03425785	cg00445591,cg11160408,cg14339848,cg16670940,cg20893532,cg21511415,cg08931849,cg09007290,cg20677019,cg05507514,cg21644316,cg27384355	cg03425785	cg00445591,cg14339848,cg16670940,cg20893532,cg21511415,cg25213968,cg18358061,cg07061426,cg08931849,cg09007290,cg05507514,cg23079522,cg26134751,cg08451978,cg07881496,cg21445764,cg27384355	cg03425785
UQCR10	0.334937	cg12343881	cg12343881	cg12343881	cg08613327,cg06004017,cg12343881	cg05519658,cg04402088,cg21893960	cg06004017,cg12343881	cg04402088,cg16521443,cg21893960	cg12343881	cg05519658,cg04402088,cg21893960
USP2-AS1	0.830685				cg13626676,cg21387009,cg03661570,cg11160408,cg14339848,cg16670940,cg16929692,cg19314882,cg20893532,cg25643644,cg25661931,cg27161313,cg02550069,cg15327380,cg19780308,cg04703009,cg12343881,cg21780711,cg25133422,cg03935448,cg05366024,cg07673103,cg19747142	cg10596537,cg11126205,cg26589665,cg00071210,cg00941824,cg12668216,cg00424166	cg04842790,cg13626676,cg00445591,cg11160408,cg14339848,cg16670940,cg16929692,cg20893532,cg21511415,cg02550069,cg19780308,cg04703009,cg11489971,cg12343881,cg21780711,cg25133422,cg07673103,cg19747142	cg10596537,cg11126205,cg00941824,cg12668216,cg00801068,cg22051925	cg10024484,cg13626676,cg21387009,cg00445591,cg14339848,cg16670940,cg18358061,cg19314882,cg20893532,cg21511415,cg25213968,cg02550069,cg15327380,cg19780308,cg04703009,cg12343881,cg18650827,cg21780711,cg03935448,cg19747142,cg23338668	cg10596537,cg11126205,cg00071210,cg00424166
VANGL1	0.008586				cg17494585		cg17494585
VAPA	0.60214	cg25239095		cg25239095	cg25239095				cg25239095
VAV3	0.231602
VBP1	0.0246379
VN1R81P	0.531172					cg01043076				cg01043076
VPS4A	0.678433									cg12705171
VPS9D1-AS1	0.123941	cg08415156,cg16765487	cg08415156,cg16765487	cg16765487
WDR47	0.306494				cg17494585	cg02995791,cg05664352	cg17494585	cg02995791,cg10291105,cg26212135		cg14700524,cg26190381
WDR62	0.0303591	cg16663025,cg21501412	cg04175604,cg05886453,cg16663025,cg21501412	cg04175604,cg05886453,cg16663025,cg21501412,cg23866403	cg21501412,cg16663025		cg04175604,cg05886453,cg21501412,cg09773537,cg16663025		cg04175604,cg05886453,cg21501412,cg16663025,cg23866403
WHSC1	0.0269187	cg00497472,cg02350535,cg03799405,cg05307439,cg15986469,cg21650295	cg02350535,cg03799405,cg04742135,cg05307439,cg09447786,cg15986469,cg20099968,cg21650295	cg00497472,cg01930242,cg02350535,cg03799405,cg04742135					cg01930242
WIPF2	0.728115	cg01768868			cg01768868,cg00190545	cg25855768				cg25855768
WNK2	0.322261	cg14631576	cg14631576	cg14631576	cg14631576,cg21245684,cg13620490		cg14631576,cg14350544,cg13620490		cg14631576,cg21245684
WNT10B	0.586726				cg18608206,cg00492784,cg04953535,cg06476964,cg22049342,cg23627246	cg00976328,cg23830590,cg23155625,cg00190545	cg18608206,cg00492784,cg22049342,cg23627246,cg24911388,cg16758809,cg20337698	cg00976328	cg00492784,cg16915863,cg22049342,cg23627246,cg24911388,cg26574325,cg11143131,cg20337698	cg00766368,cg10673192,cg17290943,cg23155625,cg26328150
WT1	0.473275				cg18345406,cg18497811,cg07978494,cg08306614,cg10182092,cg10542336,cg10784273,cg11611932,cg16149138,cg03935448,cg08972916,cg07088770,cg20794351,cg22134757,cg23155625,cg13620490,cg14631576,cg08322234,cg13482814,cg13558899,cg15813095,cg01418645,cg01922697,cg18354203	cg11481223,cg12727138,cg22359623,cg11856036,cg00019511,cg06955979,cg18085033,cg18627429,cg02464901,cg10293824,cg13739066	cg18497811,cg08306614,cg10182092,cg10784273,cg11611932,cg13814990,cg17805068,cg26645494,cg12508856,cg20794351,cg22134757,cg24911388,cg25072880,cg13620490,cg14350544,cg14631576,cg05347965,cg08322234,cg13558899,cg22233512,cg23331603,cg01418645,cg01922697,cg18354203	cg06872019,cg12727138,cg14330143,cg22359623,cg06756385,cg11856036,cg00019511,cg06955979,cg18085033,cg18627429,cg02464901,cg10293824,cg13739066,cg18239942	cg18345406,cg18497811,cg07978494,cg08306614,cg10182092,cg10542336,cg10784273,cg13814990,cg15056772,cg23509665,cg26211126,cg26314566,cg26645494,cg03935448,cg08972916,cg19861078,cg00766368,cg04050696,cg10673192,cg17290943,cg22134757,cg23155625,cg24911388,cg26328150,cg14631576,cg19960165,cg05347965,cg08322234,cg13558899,cg15813095,cg23331603,cg01922697,cg18354203	cg06872019,cg11481223,cg12727138,cg22359623,cg11856036,cg06955979,cg18085033,cg18627429,cg02464901,cg10293824,cg18239942
WWTR1	0.463447	cg26134751		cg26134751	cg26134751,cg05507514,cg07061426,cg08931849,cg09007290,cg11160408,cg14339848,cg16670940,cg20893532,cg25661931,cg08451978,cg21644316,cg27104413,cg27384355		cg05507514,cg00445591,cg08931849,cg09007290,cg11160408,cg14339848,cg16670940,cg20677019,cg20893532,cg21511415,cg21644316,cg27384355		cg26134751,cg05507514,cg23079522,cg00445591,cg07061426,cg08931849,cg09007290,cg14339848,cg16670940,cg18358061,cg20893532,cg21511415,cg25213968,cg08451978,cg07881496,cg21445764,cg27384355
XPO4	0.193353		cg13475977,cg20847762				cg13475977,cg20847762		cg07186730
XPOT	0.411974	cg26214431	cg12048508,cg26214431		cg18497811,cg19047226,cg19497523,cg26214431,cg19056700,cg01960748,cg11527168,cg20794351,cg22134757,cg14529891,cg08397828,cg23079012,cg23880198	cg14631576,cg15889768	cg18497811,cg19047226,cg19497523,cg26214431,cg11527168,cg12048508,cg20794351,cg22134757,cg24911388,cg25072880,cg14529891,cg08397828	cg19001909,cg14631576,cg15889768	cg18497811,cg19497523,cg24428653,cg00276788,cg05254946,cg11876566,cg25720578,cg01960748,cg10950441,cg11527168,cg22134757,cg23105474,cg24911388,cg07971745,cg08397828,cg23079012	cg14631576,cg15889768
XRCC3	0.414333	cg00912247,cg01592258,cg08277679,cg11805401,cg24043286,cg27286011	cg01935989	cg00912247,cg01935989,cg08277679,cg11805401,cg14543291	cg00912247,cg01592258,cg08277679,cg11805401,cg24043286,cg27286011,cg10293824,cg13739066,cg00019511,cg06955979,cg18085033,cg18627429,cg20469502		cg01935989,cg10293824,cg13739066,cg18239942,cg05036013,cg00019511,cg06955979,cg18085033,cg18627429,cg20469502		cg00912247,cg01935989,cg08277679,cg11805401,cg14543291,cg10293824,cg18239942,cg06826120,cg06955979,cg18085033,cg18627429,cg20469502	cg17153082
XYLT2	0.172407		cg12561474,cg26102082	cg12561474,cg26102082			cg12561474,cg26102082		cg12561474,cg26102082
YAP1	0.0312118				cg00976328,cg01469132,cg03075156,cg03520448,cg04503297,cg05939149,cg07336426,cg08397828,cg09252301,cg09840328,cg10156706,cg10809134,cg11124360,cg12256705,cg19025272,cg19496479,cg23079012,cg23270712,cg23830590,cg23880198,cg25576093,cg00071210,cg00190545,cg00424166,cg00941824,cg12668216,cg13748794,cg19358568,cg22060817,cg27422807		cg00976328,cg01284192,cg03075156,cg04503297,cg05939149,cg07336426,cg08397828,cg09252301,cg09840328,cg10809134,cg19025272,cg25576093,cg00941824,cg01621835,cg12668216,cg13748794	cg24245840	cg01469132,cg02004165,cg03075156,cg03520448,cg04503297,cg05939149,cg07336426,cg08397828,cg09252301,cg09840328,cg10156706,cg10809134,cg11124360,cg14905665,cg19003183,cg19025272,cg19496479,cg21438602,cg23079012,cg23270712,cg23330051,cg25576093,cg00071210,cg00424166,cg01621835,cg13748794,cg19358568,cg22060817,cg26935328
YARS	0.354252
YWHAG	0.00686747
Z83851.4	0.0241053		cg05038367,cg16049367,cg21220614	cg16049367	cg04197904,cg09850478,cg21447167		cg05038367,cg16049367,cg04197904,cg21220614,cg21447167		cg16049367,cg04197904,cg21447167
ZBED2	0.275663	cg08451978		cg08451978	cg08451978,cg21644316,cg05507514,cg07061426,cg08931849,cg09007290,cg11160408,cg14339848,cg16670940,cg20893532,cg25661931,cg26134751,cg27104413,cg27384355	cg11456145	cg21644316,cg00445591,cg05507514,cg08931849,cg09007290,cg11160408,cg14339848,cg16670940,cg20677019,cg20893532,cg21511415,cg27384355		cg08451978,cg00445591,cg05507514,cg07061426,cg08931849,cg09007290,cg14339848,cg16670940,cg18358061,cg20893532,cg21511415,cg23079522,cg25213968,cg26134751,cg07881496,cg21445764,cg27384355
ZBED6	0.21244					cg14424770,cg08904630		cg03639964,cg08904630		cg03639964,cg08904630
ZBTB20	0.826887				cg08451978,cg21644316,cg05507514,cg07061426,cg08931849,cg09007290,cg11160408,cg14339848,cg16670940,cg20893532,cg25661931,cg26134751,cg27104413,cg27384355		cg21644316,cg00445591,cg05507514,cg08931849,cg09007290,cg11160408,cg14339848,cg16670940,cg20677019,cg20893532,cg21511415,cg27384355		cg08451978,cg00445591,cg05507514,cg07061426,cg08931849,cg09007290,cg14339848,cg16670940,cg18358061,cg20893532,cg21511415,cg23079522,cg25213968,cg26134751,cg07881496,cg21445764,cg27384355
ZBTB38	0.113256	cg07061426	cg20677019	cg07061426	cg07061426,cg08931849,cg09007290,cg11160408,cg14339848,cg16670940,cg20893532,cg25661931,cg05507514,cg26134751,cg08451978,cg21644316,cg27104413,cg27384355		cg08931849,cg09007290,cg20677019,cg00445591,cg11160408,cg14339848,cg16670940,cg20893532,cg21511415,cg05507514,cg21644316,cg27384355		cg07061426,cg08931849,cg09007290,cg00445591,cg14339848,cg16670940,cg18358061,cg20893532,cg21511415,cg25213968,cg05507514,cg23079522,cg26134751,cg08451978,cg07881496,cg21445764,cg27384355
ZBTB41	0.202616					cg00538888,cg08787083,cg25826721,cg16932285		cg00538888,cg08787083,cg25826721,cg16932285		cg00538888,cg08787083,cg25826721,cg16932285
ZBTB7A	0.502446	cg16505953,cg17789464,cg18351781,cg19047226,cg19380808,cg24812303,cg25527325	cg16505953,cg17789464,cg18351781,cg19047226,cg19380808,cg24812303	cg18351781,cg24428653,cg24812303	cg19047226,cg19497523		cg19047226,cg19497523		cg24428653,cg19497523
ZBTB8A	0.462643		cg06357549	cg06357549
ZDHHC16	0.0757405	cg13525013,cg16314733	cg16314733		cg07786995,cg13525013,cg16314733,cg27230472,cg00823110,cg01137792,cg04650238,cg10313197,cg16575444,cg00190545,cg10325668,cg11160408,cg12159837,cg14177325,cg14178821,cg14339848,cg19083265,cg20612875,cg20893532,cg23591139,cg00400948,cg00889627,cg10331922,cg15034659,cg17592667,cg18972349,cg22871801,cg24453604,cg01960748,cg10199857,cg14529891,cg21811853,cg09978546,cg11691383,cg16651441,cg20696050,cg2…	cg22408815,cg04525464,cg09850478,cg12193943,cg13525071,cg13620490,cg14424770,cg13843938,cg08949428,cg15690853,cg20769997,cg01137792,cg00748427,cg02033124,cg10888242,cg15941779,cg27297558	cg16314733,cg22141696,cg27230472,cg00823110,cg01137792,cg04650238,cg10313197,cg00445591,cg06191165,cg10325668,cg11160408,cg11314598,cg12159837,cg14178821,cg14330143,cg14339848,cg19083265,cg20893532,cg21511415,cg23591139,cg00400948,cg00889627,cg04624458,cg06357549,cg06814469,cg10331922,cg15034659,cg17592667,cg21693033,cg22871801,cg24453604,cg26903053,cg08876437,cg10199857,cg10555744,cg14529891,cg2…	cg21220614,cg12193943,cg26154631,cg13525071,cg13620490,cg19210349,cg13725340,cg08949428,cg20769997,cg01137792,cg01905690,cg15941779	cg07786995,cg27230472,cg00823110,cg01137792,cg02888744,cg00445591,cg12159837,cg14178821,cg14339848,cg19083265,cg19281677,cg20893532,cg21511415,cg25213968,cg27050407,cg00400948,cg00889627,cg06357549,cg06814469,cg07969497,cg07971745,cg14993830,cg17592667,cg18972349,cg19243717,cg22871801,cg24453604,cg01960748,cg10199857,cg19897979,cg21811853,cg21922512,cg09978546,cg11691383,cg16651441,cg20696050,cg2…	cg22408815,cg04525464,cg06634596,cg09080553,cg12193943,cg12069132,cg18425586,cg26154631,cg10098058,cg13525071,cg13843938,cg08949428,cg20769997,cg01137792,cg02888744,cg01905690,cg02033124,cg18947676
ZDHHC17	0.156527				cg10938478,cg19056700,cg21811853,cg11527168,cg26214431,cg14529891,cg08397828,cg23079012,cg23880198	cg14661281,cg12999120,cg14631576,cg15889768	cg01854499,cg10938478,cg08876437,cg21811853,cg11527168,cg12048508,cg26214431,cg14529891,cg08397828	cg14631576,cg15889768	cg01854499,cg10845147,cg21811853,cg10950441,cg11527168,cg23105474,cg07971745,cg08397828,cg23079012	cg12999120,cg14631576,cg15889768
ZDHHC20	0.11186		cg13475977,cg20847762				cg13475977,cg20847762		cg07186730
[truncated: 40 more rows]
