# Supplementary material for: TENET 2.0: Identification of key transcriptional regulators and enhancers in lung adenocarcinoma
Source: PLoS Genet. 2020 Sep 14;16(9):e1009023. doi: 10.1371/journal.pgen.1009023 (PMC7515200; doi:10.1371/journal.pgen.1009023)
Supplement: S10 Table — (XLSX) [file pgen.1009023.s020.xlsx]

## Sheet: S10 Table
S10 Table. List of FOXM1 and MYBL2 motifs
FOXM1 motif from GM12878 ChIP-seq	FOXM1 motif from MCF7 ChIP-seq	FOXM1 motif from SKNSH ChIP-seq	FOXM1 motif from HOCOMOCO v11	MYBL2 motif from HepG2 ChIP-seq	MYBL2 motif from HOCOMOCO v11
Background letter frequencies: A 0.269 C 0.231 G 0.231 T 0.269	Background letter frequencies: A 0.261 C 0.239 G 0.239 T 0.261	Background letter frequencies: A 0.299 C 0.201 G 0.201 T 0.299	Background letter frequencies: A 0.25000 C 0.25000 G 0.25000 T 0.25000	Background letter frequencies: A 0.259 C 0.241 G 0.241 T 0.259	Background letter frequencies: A 0.25000 C 0.25000 G 0.25000 T 0.25000
letter-probability matrix: alength= 4 w= 15 nsites= 172 E= 1.8e-086	letter-probability matrix: alength= 4 w= 15 nsites= 116 E= 4.3e-092	letter-probability matrix: alength= 4 w= 8 nsites= 92 E= 7.6e-014	letter-probability matrix: alength= 4 w= 12 nsites= 500	letter-probability matrix: alength= 4 w= 11 nsites= 174 E= 1.7e-031	letter-probability matrix: alength= 4 w= 10 nsites= 9
0.087209 0.000000 0.017442 0.895349	0.758621 0.000000 0.206897 0.034483	0.478261 0.271739 0.250000 0.000000	0.056 0.024 0.034 0.886	0.000000 0.000000 0.000000 1.000000	0.157895 0.052632 0.157895 0.631579
0.000000 0.040698 0.726744 0.232558	0.051724 0.000000 0.827586 0.120690	0.000000 0.000000 0.000000 1.000000	0.252 0.022 0.716 0.01	0.402299 0.000000 0.597701 0.000000	0.342105 0.210526 0.447368 0
0.994186 0.005814 0.000000 0.000000	0.000000 0.000000 1.000000 0.000000	0.000000 0.000000 1.000000 0.000000	0.026 0.03 0.056 0.888	0.000000 0.000000 0.000000 1.000000	0.131579 0.526316 0.342105 0
0.023256 0.441860 0.418605 0.116279	0.060345 0.000000 0.120690 0.818966	1.000000 0.000000 0.000000 0.000000	0 0.068 0.062 0.87	0.000000 0.000000 0.005747 0.994253	0.631579 0.368421 0 0
0.000000 0.023256 0.005814 0.970930	0.000000 0.948276 0.017241 0.034483	0.000000 0.728261 0.000000 0.271739	0.002 0.002 0.072 0.924	0.000000 0.000000 0.206897 0.793103	0.210526 0.131579 0.447368 0.210526
0.052326 0.930233 0.017442 0.000000	0.939655 0.000000 0.051724 0.008621	0.000000 0.000000 0.000000 1.000000	0.32 0.054 0.588 0.038	0.471264 0.000000 0.528736 0.000000	0 0 0.894737 0.105263
1.000000 0.000000 0.000000 0.000000	0.112069 0.396552 0.405172 0.086207	0.239130 0.760870 0.000000 0.000000	0.074 0.746 0.018 0.162	0.097701 0.626437 0.028736 0.247126	0.105263 0 0.105263 0.789474
0.209302 0.029070 0.116279 0.645349	0.439655 0.362069 0.155172 0.043103	1.000000 0.000000 0.000000 0.000000	0.246 0.16 0.038 0.556	0.252874 0.155172 0.000000 0.591954	0 0 0 1
0.476744 0.110465 0.046512 0.366279	0.120690 0.250000 0.413793 0.215517		0.048 0.29 0.142 0.52	0.109195 0.298851 0.126437 0.465517	0.315789 0.105263 0.447368 0.131579
0.313953 0.232558 0.075581 0.377907	0.129310 0.000000 0.000000 0.870690		0.36 0.038 0.028 0.574	0.511494 0.022989 0.000000 0.465517	0.526316 0 0.131579 0.342105
0.093023 0.511628 0.046512 0.348837	0.017241 0.051724 0.931034 0.000000		0.108 0.16 0.446 0.286	0.229885 0.160920 0.373563 0.235632
0.261628 0.127907 0.279070 0.331395	0.465517 0.293103 0.112069 0.129310		0.166 0.342 0.258 0.234
0.412791 0.058140 0.366279 0.162791	0.051724 0.715517 0.017241 0.215517
0.343023 0.220930 0.337209 0.098837	0.163793 0.646552 0.008621 0.181034
0.732558 0.127907 0.069767 0.069767	0.068966 0.422414 0.120690 0.387931
