# Supplementary material for: TENET 2.0: Identification of key transcriptional regulators and enhancers in lung adenocarcinoma
Source: PLoS Genet. 2020 Sep 14;16(9):e1009023. doi: 10.1371/journal.pgen.1009023 (PMC7515200; doi:10.1371/journal.pgen.1009023)
Supplement: S11 Table — (XLSX) [file pgen.1009023.s021.xlsx]

## Sheet: Table S11
Table S11. List of primer sequences used for RTqPCR
MYBL2
Forward:	5'-TGGGTTCTAGCCTCTCTGAA-3'
Reverse:	5'-GCTGTTGTTGATACTGTCCTCT-3'
FOXM1
Forward:	5'-AGCGACAGGTTAAGGTTGAG-3'
Reverse:	5'-GCTGTTGATGGCGAATTGTAT-3'
Actin
Forward:	5’-GTTGAGAACCGTGTACCATGT-3’
Reverse:	5’-TTCCCACAATTTGGCAAGAGC-3’
